# Supplementary material for: Rapid ovarian transcript changes during the onset of premature ovarian insufficiency in a mouse model
Source: Reprod Fertil. 2022 Aug 11;3(3):173–86. doi: 10.1530/RAF-22-0036 (PMC9513667; doi:10.1530/RAF-22-0036)
Supplement: Supplementary Data 1 [file supplementary_table_1.xlsx]

## Sheet: 3 weeks
ID	geneSymbol	geneName	logFC	AveExpr	t	P.Value	adj.P.Val	B
9J2aCoglvlqgjL7u3s	Snrpa	small nuclear ribonucleoprotein polypeptide A	-0.550871	10.2732	-8.55522	4.50261e-07	0.00945864	4.89731
roRBKk.94i_6He56yE	Ctsk	cathepsin K	0.798943	9.43369	7.93377	1.12861e-06	0.0118543	4.32417
le.det23Z2oSIb0Ch4	Cxcl1	chemokine (C-X-C motif) ligand 1	-0.520432	9.21725	-6.44859	1.23793e-05	0.0866838	2.70454
0URUCCIJL96J6wnl4Y	Gemin4	gem (nuclear organelle) associated protein 4	-0.233175	8.65933	-6.27084	1.68198e-05	0.0883335	2.48504
9EgooZ6Kl_enFnNwKg	Cd74	CD74 antigen (invariant polypeptide of major histocompatibility complex, class II antigen-associated)	0.885033	10.7644	5.94494	2.98426e-05	0.116958	2.06763
uSCkEcS0koguBfuxSU	Lsm14b	LSM14 homolog B (SCD6, S. cerevisiae)	0.258912	8.64652	5.82712	3.68489e-05	0.116958	1.91194
9XKUkfXO90rRHQHrhE	Zfp957	zinc finger protein 957	0.242909	8.54758	5.79039	3.93682e-05	0.116958	1.86289
6nviyqd5Sg_FJ8uKJQ	Cdk16	cyclin-dependent kinase 16	0.857329	10.1518	5.7221	4.45404e-05	0.116958	1.77103
ropDyj5UotQY0bu3kk	Anapc5	anaphase-promoting complex subunit 5	-0.503627	10.9062	-5.55449	6.04663e-05	0.141135	1.54194
6Ye7BA2_73e.1wXRbs	Slc8a1	solute carrier family 8 (sodium/calcium exchanger), member 1	-0.453335	9.1945	-5.48655	6.85157e-05	0.142826	1.44764
cQXr9x8.ykh7oKXuN4	Adra2a	adrenergic receptor, alpha 2a	0.351761	8.93729	5.43913	7.47889e-05	0.142826	1.38131
EFde6ze_4IMiJciUTU	Hamp2	hepcidin antimicrobial peptide 2	0.459282	9.01303	5.16146	0.000125661	0.178654	0.984843
0KSXU2dJ3RUCSyWRR4	Chmp4b	charged multivesicular body protein 4B	0.924646	10.4567	5.15076	0.000128224	0.178654	0.969297
BeY8Sfj6e6o1FiInlc	Arl2bp	ADP-ribosylation factor-like 2 binding protein	0.562342	10.0203	5.13462	0.000132195	0.178654	0.945795
WeqPjlB6vAyb.Soi5U	Srsf10	serine/arginine-rich splicing factor 10	-0.37971	10.0618	-5.09538	0.000142388	0.178654	0.888478
Ed_ISRN0l4N3RReXrk	Cln6	ceroid-lipofuscinosis, neuronal 6	0.267663	8.97624	5.04957	0.000155323	0.178654	0.821231
KnqDqKOJCj.eV1hHSs	Ntn4	netrin 4	-0.2898	8.78071	-5.03925	0.000158401	0.178654	0.806038
HitLiUj9umC.xQkunk	1700123O20Rik	RIKEN cDNA 1700123O20 gene	0.467695	9.94771	5.03072	0.000160993	0.178654	0.793457
TeqMlOCuerould96NM	Smim1	small integral membrane protein 1	0.468156	11.4664	5.02879	0.000161585	0.178654	0.790613
TQKAmiJEkn0lEtBJEE	Sdad1	SDA1 domain containing 1	-0.458082	9.87069	-4.93834	0.000192043	0.192684	0.656456
HsBl4hIIouc_9W7oFo	Ralgps2	Ral GEF with PH domain and SH3 binding motif 2	-0.24241	9.02965	-4.93677	0.00019262	0.192684	0.654121
QUfrTHlLPiAdFIjSSg	Ank3	ankyrin 3, epithelial	-0.290103	8.90812	-4.85752	0.000224267	0.205968	0.535433
B0RJPO0snSKY7oV71U	Snrpb	small nuclear ribonucleoprotein B	-0.381051	12.0062	-4.85186	0.000226724	0.205968	0.526913
x.9Guc1euceq7aop9c	Suv420h2	suppressor of variegation 4-20 homolog 2 (Drosophila)	0.619334	10.1409	4.81569	0.000243094	0.205968	0.472352
uZ9W.VTOImJfoLF6PQ	Mrps18b	mitochondrial ribosomal protein S18B	-0.323969	9.73548	-4.80258	0.00024932	0.205968	0.452537
9wgvXkFaC0igl11I6U	Gsta4	glutathione S-transferase, alpha 4	0.578958	10.4669	4.79029	0.000255309	0.205968	0.433925
W6K1HpR.tP6GJ7x6Pg	Limch1	LIM and calponin homology domains 1	-0.48617	9.85913	-4.77156	0.000264727	0.205968	0.405503
6UgpkiUKuCgBpLSKOI	Whsc1	Wolf-Hirschhorn syndrome candidate 1 (human)	-0.230555	8.95732	-4.68018	0.000316062	0.236751	0.266085
6gpBHEtJKILgX7sUl4	Lsm14b	LSM14 homolog B (SCD6, S. cerevisiae)	0.36415	8.76348	4.64595	0.000337835	0.236751	0.213531
HkJHSwfHUWw07wtTRU	Cmss1	cms small ribosomal subunit 1	0.736073	9.43853	4.64422	0.000338976	0.236751	0.210869
TnlLed6n7ksrdxOpS8	Tmem160	transmembrane protein 160	0.476878	11.3834	4.62873	0.000349373	0.236751	0.18701
TupqJqSLa4OztbZ1ow	Uck1	uridine-cytidine kinase 1	-0.331417	9.36919	-4.57986	0.000384361	0.252321	0.111521
WpXsrFIl8iq_X116Cc	Cldn5	claudin 5	0.572335	10.9865	4.51071	0.000440129	0.258347	0.00408601
oN11UiVQJ6E.6KwOh0	Ihh	Indian hedgehog	-0.354992	8.99574	-4.50794	0.000442526	0.258347	-0.000227991
oh6kg66ybUsICqJc0s	Mthfd1	methylenetetrahydrofolate dehydrogenase (NADP+ dependent), methenyltetrahydrofolate cyclohydrolase, formyltetrahydrofolate synthase	-0.308013	9.36431	-4.47247	0.000474474	0.258347	-0.0556329
K15jxJ_Pp7qjUWIieU	Arl2bp	ADP-ribosylation factor-like 2 binding protein	0.566824	9.9563	4.46784	0.000478816	0.258347	-0.0628791
HKKkXSkIoh4h.IlCl4	Gadd45b	growth arrest and DNA-damage-inducible 45 beta	-0.315549	9.04837	-4.46427	0.000482187	0.258347	-0.0684603
fclQKwvns10S_3k1Kg	Ss18	synovial sarcoma translocation, Chromosome 18	-0.409796	12.2503	-4.45867	0.000487532	0.258347	-0.0772326
ERJNN3tf37qO_sX6n0	A730008H23Rik	RIKEN cDNA A730008H23 gene	-0.465329	9.22333	-4.45559	0.000490493	0.258347	-0.0820525
34hI4Lp854MSS1eSdI	Mug2	murinoglobulin 2	-0.699147	9.21238	-4.45411	0.000491925	0.258347	-0.0843732
ird_3ilP7rp_DKDpVU	Ptges	prostaglandin E synthase	-0.564723	10.1035	-4.42716	0.000518747	0.265788	-0.126655
u6wTwDr.aoXUCGlKLU	Tardbp	TAR DNA binding protein	-0.357899	9.37683	-4.4141	0.00053228	0.266229	-0.147184
lt7gSQ7d5333e6Lh0U	Rasgrp1	RAS guanyl releasing protein 1	0.44939	9.16989	4.38887	0.000559465	0.273318	-0.186918
uWvelS9o0elpNI2.sw	Npm3-ps1	nucleoplasmin 3, pseudogene 1	0.741647	10.6606	4.33834	0.000618259	0.287768	-0.26675
9d7Oeo1Qr9BEU3uqr0	Map2	microtubule-associated protein 2	-0.806644	10.1561	-4.33169	0.000626456	0.287768	-0.277284
HgJH1H4nXzouJ9XuVE	Erlin1	ER lipid raft associated 1	0.303193	10.0391	4.32873	0.000630138	0.287768	-0.281972
iBxJWDWox32mbnwXF0	Eif4e2	eukaryotic translation initiation factor 4E member 2	-0.32769	11.7661	-4.29983	0.00066728	0.293819	-0.327813
3p5t_wl3_wUFNXOKek	Ttf2	transcription termination factor, RNA polymerase II	-0.276715	9.66745	-4.29272	0.000676755	0.293819	-0.339106
xjl49EiYS4U0rue5LU	Sik3	SIK family kinase 3	-0.369934	9.71567	-4.28637	0.000685348	0.293819	-0.349215
T0IXclojHJJCn_IvqU	Krt79	keratin 79	0.288535	8.89813	4.25638	0.000727402	0.29391	-0.396959
Bp_JSOveXe4eef5OAM	Plxna2	plexin A2	-0.580103	10.4292	-4.25275	0.000732673	0.29391	-0.402752
o2CeBNcSirT1S7eils	Ankrd54	ankyrin repeat domain 54	-0.183709	8.76255	-4.24275	0.000747383	0.29391	-0.418702
WU90slFSieC.VR59R4	Tmem35	transmembrane protein 35	0.402266	10.1219	4.24124	0.000749627	0.29391	-0.421109
QA9eaT.kpJP1vJpppo	Snrpb	small nuclear ribonucleoprotein B	-0.280337	9.80644	-4.2373	0.000755517	0.29391	-0.427391
uD1UuMiEHUv17q64l0	BC065397	cDNA sequence BC065397	-0.239596	8.88314	-4.22054	0.000781141	0.298353	-0.454173
QkIJkJklkKInHa7G7E	Hist1h2be	histone cluster 1, H2be	0.607646	10.943	4.19181	0.000827141	0.299632	-0.500157
iwtZ1ZVggqdQgpbhQo	Hist1h2bf	histone cluster 1, H2bf	0.608801	10.972	4.18495	0.000838531	0.299632	-0.511155
96hkSNdN3d1.XsDANU	Tmod4	tropomodulin 4	-0.228214	8.91071	-4.17868	0.000849075	0.299632	-0.521206
cRULUVa8HgkDFAkrqI	Map1b	microtubule-associated protein 1B	-0.416103	8.96147	-4.17659	0.000852613	0.299632	-0.524551
of051Jce79f3Dd3.z8	Gbp2b	guanylate binding protein 2b	0.868935	11.345	4.17472	0.000855805	0.299632	-0.527557
u_eSCEgl6eLR3Ubc14	Fam98a	family with sequence similarity 98, member A	-0.448338	12.2415	-4.16135	0.000878933	0.301043	-0.549016
rO0HV7Akkg5Vh.Vu00	Dst	dystonin	-0.392053	9.2099	-4.15161	0.000896191	0.301043	-0.56467
WoRV2oXpdIdFA_dGv8	Lrfn3	leucine rich repeat and fibronectin type III domain containing 3	0.354059	9.64803	4.14791	0.000902828	0.301043	-0.570612
WBmFeKHaG72KKEdF7g	Podxl2	podocalyxin-like 2	0.305982	9.28246	4.12738	0.000940609	0.305672	-0.603636
r3SHsIXg7d51g9eHlI	H2-Ab1	histocompatibility 2, class II antigen A, beta 1	0.857067	10.8137	4.12096	0.000952762	0.305672	-0.613982
9WgUrSiiGuIPvnejYI	Trip6	thyroid hormone receptor interactor 6	-0.374939	10.0129	-4.11102	0.000971874	0.305672	-0.629994
9t5436QESUXq9MCqU4	Grb14	growth factor receptor bound protein 14	-0.458554	9.57086	-4.10946	0.000974915	0.305672	-0.632512
TdwRV_IUPeUez8gn_I	Rnase4	ribonuclease, RNase A family 4	-0.32608	11.3839	-4.099	0.000995529	0.307545	-0.649387
KpfVZ6dXkJ9TsMC0J4	Atox1	ATX1 (antioxidant protein 1) homolog 1 (yeast)	0.325149	11.6208	4.08634	0.00102107	0.308649	-0.669823
Kt1OU4ATtefpUTV1Ig	H2-Eb1	histocompatibility 2, class II antigen E beta	0.713041	10.4468	4.08272	0.00102849	0.308649	-0.675666
3lxWj3jnufN5.hPJaU	Rnd2	Rho family GTPase 2	0.536554	9.48365	4.06964	0.00105577	0.312373	-0.696798
Q8qiryco.gd0GeTnl0	Blmh	bleomycin hydrolase	0.484288	10.0343	4.05717	0.00108247	0.315396	-0.716973
TucTX_Qui8elxXxVOQ	Raly	hnRNP-associated with lethal yellow	0.437711	11.9578	4.04016	0.00112002	0.315396	-0.744518
ufeRDU0u8R60Ix4aVk	Simc1	SUMO-interacting motifs containing 1	-0.230294	9.07541	-4.03605	0.00112927	0.315396	-0.751166
iFIXVgI3CoWjiiIgsc	Ano4	anoctamin 4	-0.350932	9.08863	-4.03437	0.00113307	0.315396	-0.753886
fVeEsAnvXSgB6OqXU4	Phf11d	PHD finger protein 11D	0.208685	9.11539	4.03087	0.00114105	0.315396	-0.759559
Kni7d52fte61.96oIo	Dock4	dedicator of cytokinesis 4	-0.359451	9.50695	-4.01205	0.00118494	0.319512	-0.790082
lUknoWD49Hi4krtffo	Egfl7	EGF-like domain 7	0.386719	9.64909	4.01146	0.00118637	0.319512	-0.791051
xqLEvvf3uj1__uInmU	Smarce1	SWI/SNF related, matrix associated, actin dependent regulator of chromatin, subfamily e, member 1	0.533544	10.6824	4.00017	0.00121354	0.320563	-0.809375
xSg7V6dX44p.fP9e7k	Smim12	small integral membrane protein 12	0.341459	10.2035	3.99074	0.00123675	0.320563	-0.824706
67MAQA5O7a05kbkRsg	Rnf144a	ring finger protein 144A	0.341951	10.2942	3.98279	0.00125665	0.320563	-0.837625
Eo9FKLo9FJxTkYL1VI	Nbr1	neighbor of Brca1 gene 1	-0.22774	9.29604	-3.98189	0.00125893	0.320563	-0.839093
QCqT1L51LR1dzJTR7c	Ei24	etoposide induced 2.4 mRNA	0.344398	11.2327	3.97887	0.00126656	0.320563	-0.84399
Ql07p_hIt_KMRKNZDU	Wdr74	WD repeat domain 74	-0.344055	10.5559	-3.96877	0.00129254	0.323242	-0.860431
cCpdUjSeAdx2i9eqCQ	Gstm6	glutathione S-transferase, mu 6	0.438143	9.33952	3.96031	0.0013147	0.324917	-0.874203
xhxGulAiiaEXl4rkKE	Htra3	HtrA serine peptidase 3	0.436324	10.5768	3.94517	0.00135532	0.331061	-0.898862
Nn1b9VM4iYl_gsXo9I	Mrps18b	mitochondrial ribosomal protein S18B	-0.282446	9.93908	-3.9287	0.00140099	0.338283	-0.925729
xiniejXhDHtT_Xi5Xo	Fkbp2	FK506 binding protein 2	0.476472	11.1455	3.91873	0.00142938	0.340652	-0.941998
3iE_UE3KLoDuG2cXeI	Rrp12	ribosomal RNA processing 12 homolog (S. cerevisiae)	-0.458941	10.0307	-3.91035	0.00145369	0.340652	-0.955679
KlnAqSJQhlLRHgkiCg	Tmpo	thymopoietin	-0.287221	9.84904	-3.90813	0.00146018	0.340652	-0.959294
rnkR23W9XJIR7FR8Eg	Aqp1	aquaporin 1	0.416397	9.68826	3.90289	0.00147567	0.340652	-0.967857
KHrOuvUSpIVZ5HTaig	Cnot6	CCR4-NOT transcription complex, subunit 6	-0.217336	8.8974	-3.89058	0.00151271	0.345407	-0.987977
oOOYKCLukKyDRVeSYo	Pja1	praja ring finger 1, E3 ubiquitin protein ligase	-0.311284	9.24401	-3.87075	0.00157437	0.34709	-1.02042
Zqen5fp._C3fvwmVLU	Tmem256	transmembrane protein 256	0.294818	13.2716	3.86615	0.00158903	0.34709	-1.02795
NvRBhN9KxQjit9rp.s	G3bp1	GTPase activating protein (SH3 domain) binding protein 1	-0.459614	10.2279	-3.85756	0.0016168	0.34709	-1.04203
KRV.UmPW5fi7t5u.EU	Gnai2	guanine nucleotide binding protein (G protein), alpha inhibiting 2	0.30764	10.6077	3.85731	0.0016176	0.34709	-1.04243
fJJTr_SqEI0X_SH120	Gstm6	glutathione S-transferase, mu 6	0.561122	9.93733	3.85712	0.00161822	0.34709	-1.04274
6ovVXkELY6Xn4VAWcc	Eif2b5	eukaryotic translation initiation factor 2B, subunit 5 epsilon	0.261352	9.97228	3.85006	0.00164143	0.34709	-1.05431
6VV0FVNSVN9cu.uAwE	Atp6v0b	ATPase, H+ transporting, lysosomal V0 subunit B	0.296433	11.0783	3.84861	0.00164624	0.34709	-1.05669
KtXvIoQSkz.uqS_4s8	Got2	glutamate oxaloacetate transaminase 2, mitochondrial	0.275689	8.9055	3.84338	0.0016637	0.34709	-1.06527
B_Ieu3v021ShGkDgtI	Cd74	CD74 antigen (invariant polypeptide of major histocompatibility complex, class II antigen-associated)	0.7781	10.5925	3.84186	0.00166878	0.34709	-1.06775
3kbSW.eeDuX7ggi.14	Galnt1	UDP-N-acetyl-alpha-D-galactosamine:polypeptide N-acetylgalactosaminyltransferase 1	0.339984	10.875	3.82606	0.00172283	0.354818	-1.09366
uIBotWDFbuVFJ4Qffw	AI467606	expressed sequence AI467606	0.279025	9.8404	3.80917	0.00178257	0.362344	-1.12139
NzjXoZe3N0Ad8EbkhQ	Dnajc6	DnaJ (Hsp40) homolog, subfamily C, member 6	-0.246676	8.75085	-3.80461	0.00179907	0.362344	-1.12888
lN9qlC606bx6N7muWc	Psmb8	proteasome (prosome, macropain) subunit, beta type 8 (large multifunctional peptidase 7)	0.295728	10.5505	3.79879	0.00182033	0.362344	-1.13844
0SS_6RJN4QEe72_Eic	Srsf11	serine/arginine-rich splicing factor 11	-0.401149	10.4039	-3.7966	0.00182837	0.362344	-1.14203
36ZUGqrV4h_TsActyM	Camta1	calmodulin binding transcription activator 1	-0.332368	9.22122	-3.77499	0.00190996	0.369554	-1.17757
HRLB9Sut14u3p_MOV0	Myh10	myosin, heavy polypeptide 10, non-muscle	-0.429222	10.8233	-3.77168	0.00192274	0.369554	-1.183
coiKCf1il4u_TROSyg	Rbfox1	RNA binding protein, fox-1 homolog (C. elegans) 1	-0.433812	9.27672	-3.76676	0.00194197	0.369554	-1.19111
WK1K8QL3XTK6Ar8eS4	Ccp110	centriolar coiled coil protein 110	-0.371662	9.12283	-3.75506	0.00198843	0.369554	-1.21037
Nghx55FA1KF5SdoEKc	Tmem141	transmembrane protein 141	0.487435	10.7263	3.75197	0.00200087	0.369554	-1.21545
6eLeXokA74mk2qnm58	H2-Ab1	histocompatibility 2, class II antigen A, beta 1	0.574236	9.95604	3.75022	0.002008	0.369554	-1.21834
TojomaXXSXngY.Ud6A	Ccdc28a	coiled-coil domain containing 28A	0.182931	8.96065	3.74803	0.00201688	0.369554	-1.22194
Tq9T7frrvEIXvNT8AM	Bcl11a	B cell CLL/lymphoma 11A (zinc finger protein)	-0.320511	9.80132	-3.74488	0.00202976	0.369554	-1.22713
0EsUn17VWFcErl8ApU	Akt1s1	AKT1 substrate 1 (proline-rich)	0.381655	10.376	3.74479	0.00203013	0.369554	-1.22727
imqNL.hLu7ovXzEm8U	Umps	uridine monophosphate synthetase	-0.275116	10.5717	-3.74208	0.00204127	0.369554	-1.23173
QX6kftAznn.BaY9w6g	Iars	isoleucine-tRNA synthetase	-0.278011	9.89591	-3.73799	0.00205826	0.369554	-1.23849
ifq3RGR5A5wmOlJ7dU	Gabarapl1	gamma-aminobutyric acid (GABA) A receptor-associated protein-like 1	0.420373	11.3413	3.72305	0.00212137	0.371867	-1.26311
feqC60C3ofuszj30uU	Nop2	NOP2 nucleolar protein	-0.210619	8.74477	-3.71953	0.00213654	0.371867	-1.26892
Wtd3qmFr4_9LFFxwG4	Myo5c	myosin VC	-0.38183	9.37873	-3.71834	0.00214166	0.371867	-1.27087
oflNeOAHliiB_hZIvU	Gpd2	glycerol phosphate dehydrogenase 2, mitochondrial	-0.385859	10.2915	-3.71575	0.0021529	0.371867	-1.27514
o_ftQjdKk6ChK.7n2o	Phex	phosphate regulating endopeptidase homolog, X-linked	-0.26884	8.94082	-3.71421	0.00215965	0.371867	-1.27769
9bnpF5.E7sP7vcTRL0	Smek1	SMEK homolog 1, suppressor of mek1 (Dictyostelium)	-0.293783	10.5243	-3.70498	0.00220034	0.375387	-1.29291
rkj_Xtnf48Vs5anq3k	Depdc1b	DEP domain containing 1B	-0.304077	9.22364	-3.69767	0.0022331	0.375387	-1.30497
ETjoIRRd5TlezViJ5E	Gid8	GID complex subunit 8 homolog (S. cerevisiae)	0.245391	10.2426	3.69575	0.00224179	0.375387	-1.30814
TAgSVbrn_nwaq1aeSc	Ctsa	cathepsin A	-0.271109	9.50823	-3.68839	0.00227543	0.375387	-1.32029
Zi4JxwFU76eee6A57k	Pdcd4	programmed cell death 4	-0.388414	12.0991	-3.68592	0.00228684	0.375387	-1.32437
QvCh8uSVvLtCpPoLqc	Atg2b	autophagy related 2B	-0.32198	10.0935	-3.68582	0.00228731	0.375387	-1.32454
3olIF10FxQoI14gFbk	Prkcdbp	protein kinase C, delta binding protein	0.410699	11.9201	3.67938	0.00231729	0.37736	-1.33517
u7mmlRnrZWKUZJe6IU	Insl3	insulin-like 3	-0.171258	8.6949	-3.66828	0.00236997	0.382969	-1.35351
6KHUkrrRTqX.WBD5fs	Kdsr	3-ketodihydrosphingosine reductase	0.334325	9.34504	3.66292	0.00239585	0.384195	-1.36238
EYSSX.lPIZKuOuKPUI	Srsf6	serine/arginine-rich splicing factor 6	-0.437695	10.1027	-3.65776	0.00242101	0.385289	-1.37091
ueRSVcIKjcICU3cKZI	Hist1h2bb	histone cluster 1, H2bb	0.194735	8.6273	3.6478	0.00247031	0.385798	-1.38737
Eepd4FCHc1QKUfx4p0	Col14a1	collagen, type XIV, alpha 1	-0.136265	8.61195	-3.64447	0.00248703	0.385798	-1.39288
T2LwkT12DUkCVRBOFg	Atf4	activating transcription factor 4	-0.358573	10.7511	-3.64265	0.0024962	0.385798	-1.39588
llIW.c._1HvPUm6niw	Polr1a	polymerase (RNA) I polypeptide A	-0.430469	11.9635	-3.64163	0.00250137	0.385798	-1.39757
NWJF4D33qeQscdRJbo	Cdk2	cyclin-dependent kinase 2	-0.248659	9.03507	-3.63711	0.00252439	0.385798	-1.40506
rR6LBPyk4nfpKLqd4k	Map2	microtubule-associated protein 2	-0.148141	8.49807	-3.63409	0.00253988	0.385798	-1.41005
HeV7LNUOjNHVLdA_p4	Slc44a1	solute carrier family 44, member 1	0.279164	9.42347	3.63159	0.00255276	0.385798	-1.41419
o66UEIAtKFA4SKF7V4	Zc3h14	zinc finger CCCH type containing 14	-0.364599	9.3675	-3.61995	0.00261367	0.392181	-1.43345
fted3_.UKUP8663pxM	Prcp	prolylcarboxypeptidase (angiotensinase C)	0.468074	11.4175	3.61334	0.00264892	0.394651	-1.4444
cnSpM9zJ7pPjjF5dLQ	Adam17	a disintegrin and metallopeptidase domain 17	-0.270448	10.9531	-3.60044	0.00271906	0.400706	-1.46576
fKl9qOXe3rz5XsuUiI	1810032O08Rik	RIKEN cDNA 1810032O08 gene	-0.341252	9.60921	-3.5957	0.00274532	0.400706	-1.47362
0WV2blh4Q.Q__yxf1Q	Cdk13	cyclin-dependent kinase 13	-0.300924	9.63372	-3.59543	0.00274678	0.400706	-1.47405
6eNNI90Bhp9gRkSUDA	Kif20b	kinesin family member 20B	-0.283156	9.33195	-3.58752	0.0027912	0.404378	-1.48717
ceMqCxMn9ztrnxWyLo	Rbak	RB-associated KRAB repressor	-0.324987	10.1622	-3.57719	0.00285027	0.410107	-1.50429
fH4kKKJ4yeB1KHuCl0	Phgdh	3-phosphoglycerate dehydrogenase	-0.205536	9.49224	-3.55793	0.00296373	0.423531	-1.53622
TdbsXgoS4grrSTdS4E	Supt5	suppressor of Ty 5	-0.400533	10.6232	-3.53935	0.00307751	0.434682	-1.56704
6UvTqYucfRQahkmTGM	H2-Ab1	histocompatibility 2, class II antigen A, beta 1	0.772504	10.278	3.53584	0.00309951	0.434682	-1.57287
NmVT3ggpELE6iLXl8c	Fndc5	fibronectin type III domain containing 5	0.381956	9.69663	3.53505	0.00310445	0.434682	-1.57418
ZkojR1X6VVI6AwAJSE	Wnt6	wingless-type MMTV integration site family, member 6	0.41283	10.5083	3.51929	0.00320526	0.434682	-1.60033
rUOHlX09q3cEndQnq0	Fndc5	fibronectin type III domain containing 5	0.468262	9.83546	3.51595	0.0032271	0.434682	-1.60589
Hp1fEhXlJgTe5EczSk	Wtip	WT1-interacting protein	0.425682	11.0936	3.51182	0.00325424	0.434682	-1.61275
irTC8RonhEih0ihSnk	Mybbp1a	MYB binding protein (P160) 1a	-0.238054	8.99256	-3.51132	0.00325751	0.434682	-1.61357
6LkVYRazddQpTqTTgc	Hist1h2bj	histone cluster 1, H2bj	0.577334	10.6874	3.50918	0.00327167	0.434682	-1.61712
0SXnDonnVeAgjnv1Co	Nop2	NOP2 nucleolar protein	-0.257284	9.34323	-3.50525	0.00329787	0.434682	-1.62365
TtQgn4oTyhWc5feBW0	Sf3b3	splicing factor 3b, subunit 3	-0.502433	11.3777	-3.50448	0.00330305	0.434682	-1.62494
BI7F0kO5SJCp1NfXzg	Col4a5	collagen, type IV, alpha 5	-0.374096	9.83314	-3.50349	0.00330965	0.434682	-1.62657
6g5uf16NMuXzqXN6qc	Zfp58	zinc finger protein 58	0.350431	9.5408	3.50323	0.00331142	0.434682	-1.62701
iMln97l8QFJuXTpbEU	Ptbp1	polypyrimidine tract binding protein 1	-0.366763	10.2652	-3.4977	0.00334879	0.434682	-1.6362
9I3nq4qBK6H0ef7cQg	Map2	microtubule-associated protein 2	-0.322741	8.83833	-3.4957	0.00336239	0.434682	-1.63952
WiZ5FZAl1KuC_BI_c4	Smc4	structural maintenance of chromosomes 4	-0.197086	9.02348	-3.49387	0.00337486	0.434682	-1.64255
Zil8Sm.WBVoF4Q08Yc	Bex4	brain expressed gene 4	-0.609559	13.5217	-3.49126	0.00339277	0.434682	-1.64689
T3S9BJ1rLyoHB1H5Eo	Mbnl2	muscleblind-like 2	-0.413811	12.881	-3.49115	0.00339353	0.434682	-1.64707
xoofhV5XSYs6TQ7ggk	Taf10	TAF10 RNA polymerase II, TATA box binding protein (TBP)-associated factor	0.252306	11.4757	3.48697	0.00342248	0.435709	-1.65403
lJr0oU0fUnHNmqdOk0	Rab1b	RAB1B, member RAS oncogene family	0.383556	10.4948	3.48144	0.00346104	0.435709	-1.6632
QClFzjoDRjF9Yui9es	Kdelr2	KDEL (Lys-Asp-Glu-Leu) endoplasmic reticulum protein retention receptor 2	-0.349686	11.5112	-3.47171	0.00353008	0.435709	-1.67938
ruBq91KikH1S8N0_3U	Krt20	keratin 20	-0.280435	8.85039	-3.46955	0.0035456	0.435709	-1.68298
HbaB_NS3aeHQg7ogic	Polr3e	polymerase (RNA) III (DNA directed) polypeptide E	-0.265375	9.08679	-3.46708	0.00356338	0.435709	-1.68708
EcJJKGJ7i6n3kJaIKQ	Tceal3	transcription elongation factor A (SII)-like 3	0.124005	8.636	3.4657	0.00357335	0.435709	-1.68936
6ooMFKn_eiIEVL11eI	Ank3	ankyrin 3, epithelial	-0.189462	8.60462	-3.46324	0.00359125	0.435709	-1.69346
ZhdXp75JftSF3iWLF4	Tmem223	transmembrane protein 223	0.227719	10.9538	3.46272	0.00359502	0.435709	-1.69432
ZulHQUDW_Rf2yffw98	Map1b	microtubule-associated protein 1B	-0.39614	9.23835	-3.45919	0.00362087	0.435709	-1.70019
fD74lRS0pTTZTRf5Qc	Slc7a6	solute carrier family 7 (cationic amino acid transporter, y+ system), member 6	-0.212676	8.7766	-3.45054	0.00368495	0.435709	-1.71457
ZTojlR7jHKlJAufEso	Polr1a	polymerase (RNA) I polypeptide A	-0.244745	9.40919	-3.45021	0.00368748	0.435709	-1.71513
ZJSVNWuVOx6KPQe4og	Ddit4	DNA-damage-inducible transcript 4	0.500245	10.7777	3.44753	0.00370759	0.435709	-1.71958
QVxXzF1zVlN3FVepP8	Igfbp4	insulin-like growth factor binding protein 4	0.479614	12.6288	3.44569	0.00372138	0.435709	-1.72263
cJh_0h4_gehbkJPuns	Tex14	testis expressed gene 14	-0.746865	10.1021	-3.43385	0.00381193	0.435709	-1.74233
o5IljH4lL_a7OeCHqw	Srd5a1	steroid 5 alpha-reductase 1	-0.233522	9.70466	-3.43215	0.00382504	0.435709	-1.74515
Np07eoFBPw3dHfRcJU	Pigh	phosphatidylinositol glycan anchor biosynthesis, class H	-0.641532	10.0813	-3.43167	0.00382883	0.435709	-1.74596
K27KzVK44qPqgU6lyU	Ramp1	receptor (calcitonin) activity modifying protein 1	0.328737	9.78621	3.43049	0.00383799	0.435709	-1.74792
fC1nXlWCCp1CCleFCk	Hist1h2bh	histone cluster 1, H2bh	0.494213	10.4334	3.42693	0.00386577	0.435709	-1.75383
QegkSUu3F6LM1JgH5c	Mrps10	mitochondrial ribosomal protein S10	-0.347666	10.1978	-3.42603	0.00387284	0.435709	-1.75533
QtNXI1fslIvSme3rrk	Egfl7	EGF-like domain 7	0.572222	11.5309	3.42428	0.00388664	0.435709	-1.75824
xaLC9SulSS6u6CqKNM	Tubb2b	tubulin, beta 2B class IIB	0.254802	8.87603	3.42406	0.0038884	0.435709	-1.75861
6paE6.qw1ThFJHj6Hk	Usp47	ubiquitin specific peptidase 47	0.261179	10.879	3.42278	0.00389852	0.435709	-1.76075
KBvT3kiAflQe6KC4Sk	Zfp58	zinc finger protein 58	0.276087	8.87275	3.42195	0.00390508	0.435709	-1.76212
NiDnKa7Hn.yCno7riY	Fam135a	family with sequence similarity 135, member A	-0.315859	9.02283	-3.42153	0.00390835	0.435709	-1.76281
lepxKl1rXnVMVK.r10	Gnb2	guanine nucleotide binding protein (G protein), beta 2	0.416452	11.4867	3.4145	0.00396453	0.435709	-1.77451
ZoqJXigl.XuSejcFFA	Fetub	fetuin beta	0.248221	8.90342	3.41345	0.00397299	0.435709	-1.77626
WlVbpphhU9gbeVzQf0	Rn18s	18S ribosomal RNA	0.405551	14.9537	3.41278	0.00397843	0.435709	-1.77738
NR73eLyjvKGNeZXld0	Cxcl14	chemokine (C-X-C motif) ligand 14	0.294101	9.74523	3.41041	0.00399753	0.435709	-1.78131
H1YlUamB1yXh5in.wM	Prr7	proline rich 7 (synaptic)	0.242547	8.77363	3.40974	0.00400303	0.435709	-1.78244
9XSC0oR1XtK6.6IgYo	Wipi1	WD repeat domain, phosphoinositide interacting 1	0.216357	10.063	3.39224	0.00414773	0.449131	-1.81156
HX8soGOJEOXodXGKV4	Mthfd1	methylenetetrahydrofolate dehydrogenase (NADP+ dependent), methenyltetrahydrofolate cyclohydrolase, formyltetrahydrofolate synthase	-0.243986	10.2688	-3.38489	0.00421006	0.453066	-1.82379
3gKv9zh4nJ.3xqQip0	Ndst1	N-deacetylase/N-sulfotransferase (heparan glucosaminyl) 1	0.485612	9.72793	3.38288	0.00422721	0.453066	-1.82712
ZxAoXu9j1TvqB07yuk	Metrnl	meteorin, glial cell differentiation regulator-like	-0.201904	8.81537	-3.376	0.00428665	0.457105	-1.83858
QnzARPg5nc_VOozuu4	Egr1	early growth response 1	-0.449309	11.9202	-3.37133	0.0043275	0.45913	-1.84636
BPRKCunil.oDSRlOik	Ednra	endothelin receptor type A	-0.193052	8.61269	-3.35924	0.00443489	0.46604	-1.86647
TXUFNaULUTJCeRCoHk	Stk25	serine/threonine kinase 25 (yeast)	-0.239111	9.91178	-3.35719	0.00445342	0.46604	-1.86989
W10ghXR6RvmSGCLntU	Esr2	estrogen receptor 2 (beta)	-0.32139	9.07823	-3.3562	0.00446235	0.46604	-1.87153
irYX146ii31zeTbnXo	Naa15	N(alpha)-acetyltransferase 15, NatA auxiliary subunit	-0.220405	9.26892	-3.35361	0.00448585	0.46604	-1.87584
xXqskgvt9uCCjhlNHk	Poldip3	polymerase (DNA-directed), delta interacting protein 3	-0.298722	9.55358	-3.35167	0.00450355	0.46604	-1.87907
fX_m3pQkSuve166hPg	Prmt7	protein arginine N-methyltransferase 7	-0.293299	9.51532	-3.34487	0.00456609	0.470196	-1.89039
lxRFKlAFReCEfpiAlI	Apoa1	apolipoprotein A-I	-0.432309	11.0958	-3.33041	0.00470206	0.479541	-1.91447
iPiRVRYl7kiJ6W8WP4	Psmb10	proteasome (prosome, macropain) subunit, beta type 10	0.271294	10.9864	3.32917	0.00471389	0.479541	-1.91653
rKeXSrf.nyJXJy0cgI	Igtp	interferon gamma induced GTPase	0.484623	9.68096	3.32386	0.00476492	0.479541	-1.92537
ZSpFUOpU3y7nhIo3Iw	Tmub1	transmembrane and ubiquitin-like domain containing 1	0.234849	9.25932	3.31686	0.00483315	0.479541	-1.93704
3Kg7vfzSWXubnnuiJ0	Commd9	COMM domain containing 9	0.192763	9.79037	3.31536	0.00484782	0.479541	-1.93952
E7FJCX.QUHhymRErhU	Gltp	glycolipid transfer protein	0.303856	10.1378	3.31532	0.00484822	0.479541	-1.93959
NrRJV.Muizeld2ORMo	Olfml1	olfactomedin-like 1	0.384623	10.9854	3.31529	0.00484848	0.479541	-1.93964
ogUXLM7nSOtEguTdFE	Usp22	ubiquitin specific peptidase 22	-0.350833	10.653	-3.31449	0.00485639	0.479541	-1.94097
Qnn09Lx0ldxfzPzOeE	Cep152	centrosomal protein 152	-0.247166	9.38149	-3.31389	0.00486229	0.479541	-1.94197
H1Iiv52Xqv8xLSSIa4	Sgms1	sphingomyelin synthase 1	0.511294	11.3922	3.30948	0.00490603	0.48061	-1.94932
0kvBVtfT0RLT5Sop6I	Nckap1l	NCK associated protein 1 like	0.291924	9.40759	3.30706	0.00493019	0.48061	-1.95336
QxiK1aJqEHiJSP3.tk	Mcm4	minichromosome maintenance deficient 4 homolog (S. cerevisiae)	-0.223274	8.65353	-3.3059	0.00494177	0.48061	-1.95528
WD_yKkWklyKKETV9eI	Afg3l1	AFG3-like AAA ATPase 1	0.264146	9.80434	3.29842	0.00501732	0.483397	-1.96774
H0kvukSTeEBHu9vhIk	Srsf11	serine/arginine-rich splicing factor 11	-0.429934	10.4402	-3.29613	0.00504072	0.483397	-1.97156
ZR5e4L4giFHAbkl.oE	Spag9	sperm associated antigen 9	-0.315746	10.4747	-3.2952	0.00505022	0.483397	-1.9731
9nEn9d8uRPTp3U45eU	Pard3b	par-3 family cell polarity regulator beta	0.167866	8.70753	3.294	0.00506247	0.483397	-1.97509
HQSuHvSC3BPuHXv67U	Dab2	disabled 2, mitogen-responsive phosphoprotein	-0.347287	9.48866	-3.28796	0.00512488	0.486142	-1.98515
6qHcd9TkV.UcFc0pCU	Slc15a2	solute carrier family 15 (H+/peptide transporter), member 2	0.212503	8.67882	3.28445	0.00516152	0.486142	-1.991
KU3oZ53rfNJ3ddt8H8	Irx3	Iroquois related homeobox 3	-0.436269	11.2689	-3.28439	0.00516211	0.486142	-1.99109
KBpdy64e_E0P4H6yd4	Pomt1	protein-O-mannosyltransferase 1	-0.244688	8.91987	-3.28233	0.00518378	0.486142	-1.99453
ZauAuCUUeDjXACJNXE	Cfap69	cilia and flagella associated protein 69	-0.135849	8.59119	-3.27479	0.00526356	0.489283	-2.00707
ZdXvErSFkjqWv0.Z0g	Vps8	vacuolar protein sorting 8 homolog (S. cerevisiae)	-0.194112	9.29574	-3.27477	0.00526386	0.489283	-2.00712
BvVHsXu0_fuzh_ggqU	Laptm5	lysosomal-associated protein transmembrane 5	0.495113	11.0822	3.26848	0.00533135	0.493373	-2.01758
rHHOISOC6fOeDEktXk	Mug2	murinoglobulin 2	-0.332867	8.71549	-3.25881	0.00543695	0.499522	-2.03369
fXUFSHSFff30Vxf3cs	Csrp1	cysteine and glycine-rich protein 1	0.435566	12.1704	3.25784	0.00544766	0.499522	-2.0353
3kue4K3o9UpRY4oJ30	Fam160b1	family with sequence similarity 160, member B1	-0.256071	11.2882	-3.25556	0.0054729	0.499522	-2.0391
3kIvu7EFF9_S.eQIX0	Fancl	Fanconi anemia, complementation group L	-0.301454	9.26605	-3.25376	0.00549291	0.499522	-2.04209
H7UgDVCSe7vjWLyKlI	Glrx	glutaredoxin	0.261242	12.4247	3.25052	0.0055291	0.499714	-2.04749
utEFyf7HvgNs_.V.is	Zfp346	zinc finger protein 346	-0.218669	9.37505	-3.24875	0.00554905	0.499714	-2.05044
okuH9Ekof4dUT6_NEQ	Pdk4	pyruvate dehydrogenase kinase, isoenzyme 4	-0.387958	9.3894	-3.24721	0.00556639	0.499714	-2.05301
cyi3qKvrFwg6dSdeVE	E2f4	E2F transcription factor 4	0.219966	9.0693	3.24321	0.00561172	0.501208	-2.05967
ESXxLiih50hyEe97VU	8030451A03Rik	RIKEN cDNA 8030451A03 gene	-0.212885	8.95154	-3.24154	0.00563075	0.501208	-2.06245
lREMevn0quOVXtdl6A	Map7d1	MAP7 domain containing 1	0.369172	11.3	3.23451	0.00571152	0.506253	-2.07415
3Uumgk2HqfOF_k0DHQ	Cpa2	carboxypeptidase A2, pancreatic	-0.156378	8.69279	-3.22877	0.0057784	0.506914	-2.08371
KktVTsFOIiUiJ._RTk	Olfm1	olfactomedin 1	0.380899	10.1979	3.22621	0.00580845	0.506914	-2.08797
WcWL36QFolLV4l75Ig	Aatf	apoptosis antagonizing transcription factor	-0.245401	9.90514	-3.22557	0.00581595	0.506914	-2.08903
cgKbvoLgkopoyyXrrg	Znhit6	zinc finger, HIT type 6	-0.192619	8.97123	-3.22439	0.00582985	0.506914	-2.09099
otfSbQ70_07x405Ptg	Fos	FBJ osteosarcoma oncogene	-0.434629	9.11109	-3.22356	0.00583964	0.506914	-2.09237
6q3kdXVe5eHCX70_98	Srebf2	sterol regulatory element binding factor 2	0.317063	9.1887	3.2199	0.00588317	0.508591	-2.09847
c7lWJK92lNRJQl9wDU	Dst	dystonin	-0.269132	8.93855	-3.21681	0.0059201	0.509687	-2.10361
0cda86oRI5WrR5pTZQ	Lamtor2	late endosomal/lysosomal adaptor, MAPK and MTOR activator 2	0.385363	10.4184	3.21319	0.00596367	0.510848	-2.10963
uP7IqRaSXIooRNX14o	Afg3l1	AFG3-like AAA ATPase 1	0.287296	9.91894	3.21092	0.0059912	0.510848	-2.11341
cnk9LgjfcJChUKm6as	Lgals7	lectin, galactose binding, soluble 7	0.354015	10.3115	3.20966	0.00600655	0.510848	-2.11551
xXqP.S6iosSHr18JQo	1600012H06Rik	RIKEN cDNA 1600012H06 gene	-0.259007	9.01582	-3.20088	0.00611433	0.516425	-2.13012
QlLA3uKCi1CigFXgtE	Map1b	microtubule-associated protein 1B	-0.41516	10.7437	-3.20032	0.00612129	0.516425	-2.13106
Hc6XP04etenUU7H60o	Copg1	coatomer protein complex, subunit gamma 1	-0.262747	10.2968	-3.19732	0.00615854	0.51749	-2.13604
x4ugdzpDtBgo5GjocU	Fastkd1	FAST kinase domains 1	-0.265145	9.13429	-3.19507	0.00618676	0.51779	-2.1398
Wkg.XAHlKTwgeTe5SI	Mest	mesoderm specific transcript	-0.24122	8.82359	-3.19081	0.00624038	0.520205	-2.14689
o_0Ln2qJKcoJLVlGLM	Aimp2	aminoacyl tRNA synthetase complex-interacting multifunctional protein 2	-0.268861	10.2703	-3.18682	0.006291	0.522352	-2.15352
ceW5JX9_n3UZ5bROec	Txnl4a	thioredoxin-like 4A	-0.242611	11.6847	-3.18307	0.00633892	0.523234	-2.15976
0tyLDeStdKre.elenI	Lmnb2	lamin B2	-0.317279	9.81268	-3.1821	0.00635144	0.523234	-2.16138
EhXiO6ifeSKiChIS7Y	Shmt2	serine hydroxymethyltransferase 2 (mitochondrial)	-0.13155	8.63658	-3.17655	0.00642318	0.527077	-2.1706
00q6QTDpQ0iJIWn9_I	Smyd5	SET and MYND domain containing 5	-0.243655	8.95732	-3.16578	0.00656485	0.536153	-2.18853
3dVuTz6U7d3r1EIxb4	Igf1r	insulin-like growth factor I receptor	-0.250882	10.8008	-3.16428	0.00658483	0.536153	-2.19102
iMUINKyDA7lRFd1.tc	Kdm2b	lysine (K)-specific demethylase 2B	-0.201211	9.07715	-3.16149	0.00662215	0.53711	-2.19567
33Rp3Z2UeIEkyhINR4	Fkbp6	FK506 binding protein 6	0.147995	8.73073	3.15781	0.00667165	0.539044	-2.20179
fGLsO66C_6VqNGENKI	Npm3	nucleoplasmin 3	0.568327	9.71692	3.15242	0.00674483	0.541118	-2.21075
3Mxd9fLRkL0b95rquA	Zfp516	zinc finger protein 516	-0.191636	9.06896	-3.15132	0.00675994	0.541118	-2.21259
BpTo4voZ7UmoMUnB7g	Ndc80	NDC80 homolog, kinetochore complex component (S. cerevisiae)	-0.239434	9.36705	-3.14707	0.00681834	0.541118	-2.21965
T7REK0sH3nOKU43enU	Sla	src-like adaptor	0.199335	9.0369	3.14689	0.00682076	0.541118	-2.21994
rQBLvVIhqepQ4Ue_10	Golga3	golgi autoantigen, golgin subfamily a, 3	-0.249011	10.1501	-3.14529	0.00684288	0.541118	-2.2226
Q95O4EJeELFJ5F1GIk	Tle1	transducin-like enhancer of split 1, homolog of Drosophila E(spl)	-0.280509	9.88232	-3.14464	0.00685188	0.541118	-2.22369
6HPxcHk658KVZhFQiU	Nfic	nuclear factor I/C	0.246618	9.74396	3.13952	0.00692334	0.541913	-2.23221
EgEZSFdK6g4kKSOCKU	Peo1	progressive external ophthalmoplegia 1 (human)	-0.142361	9.39879	-3.13661	0.00696413	0.541913	-2.23704
HS3YfKOhIRIquX3OuU	Ltbp4	latent transforming growth factor beta binding protein 4	0.33538	10.3036	3.13481	0.00698962	0.541913	-2.24004
N7td1eUDVIIj4k1OXk	Hbegf	heparin-binding EGF-like growth factor	-0.195912	8.77847	-3.13379	0.00700402	0.541913	-2.24173
BnnNLh9Sl6j9h.6cwQ	Rbms2	RNA binding motif, single stranded interacting protein 2	0.447084	10.0611	3.13207	0.00702843	0.541913	-2.24459
3TUhAmsnns97LiCRG4	Malt1	mucosa associated lymphoid tissue lymphoma translocation gene 1	-0.154886	8.84432	-3.13039	0.00705247	0.541913	-2.24739
9UrovUpSUOMRCgNe3Q	Cdc14b	CDC14 cell division cycle 14B	0.210326	9.40391	3.12891	0.00707349	0.541913	-2.24984
W0toJ71S03s06JHSpE	Nol11	nucleolar protein 11	-0.224493	9.64467	-3.12839	0.00708104	0.541913	-2.25071
Nr3Xr1SiOeUmYGB38M	Mtss1	metastasis suppressor 1	0.151178	8.7178	3.12411	0.00714254	0.541913	-2.25782
oi6I6FX_iXnb3KucUI	Bahd1	bromo adjacent homology domain containing 1	-0.308411	9.70486	-3.12406	0.00714326	0.541913	-2.2579
9Ny0VOxkd6OivcSJ74	Lmnb1	lamin B1	0.566113	10.5525	3.12294	0.00715949	0.541913	-2.25977
fiSVG05MqK7o6S30nE	Kdm2b	lysine (K)-specific demethylase 2B	-0.131045	8.60142	-3.12211	0.0071715	0.541913	-2.26114
NU6e3E0gd6dWp330g0	Dhrs7b	dehydrogenase/reductase (SDR family) member 7B	0.279027	10.5939	3.11964	0.00720742	0.542675	-2.26525
lVdjILiI2MtjFDoNOs	Col11a1	collagen, type XI, alpha 1	-0.166121	8.54549	-3.11757	0.00723764	0.543004	-2.26869
0ooImiSt4gkgn2aZF4	Bex4	brain expressed gene 4	-0.491458	12.1459	-3.11415	0.00728797	0.544834	-2.27438
9ILpd0dA9e.k3UYlMQ	Gulo	gulonolactone (L-) oxidase	-0.363123	9.19146	-3.1044	0.00743313	0.553716	-2.29058
NrbUQHSSZCC1SKAlAs	Ncapd2	non-SMC condensin I complex, subunit D2	-0.369373	10.0944	-3.09488	0.00757765	0.560534	-2.30641
TfTK.1O.e6iEqykPfU	Cd82	CD82 antigen	0.349448	10.3836	3.09417	0.00758849	0.560534	-2.30758
9uqPeztro_WNBzFEZI	Lama2	laminin, alpha 2	-0.475666	9.97084	-3.09311	0.00760471	0.560534	-2.30933
ueUjcfCmTXkRscQv4c	Eif3c	eukaryotic translation initiation factor 3, subunit C	-0.333898	10.7879	-3.08833	0.00767855	0.562738	-2.31727
inBLF0rvx9dICFooSs	Slc9b2	solute carrier family 9, subfamily B (NHA2, cation proton antiporter 2), member 2	-0.225823	8.6413	-3.08722	0.00769583	0.562738	-2.31912
EO6I4uKGXES54Vk_p0	Ruvbl2	RuvB-like protein 2	-0.410281	10.374	-3.08485	0.00773277	0.562738	-2.32305
3hV4V6B9_KAe5KU6K4	Psmb10	proteasome (prosome, macropain) subunit, beta type 10	0.478386	11.4063	3.08356	0.00775298	0.562738	-2.3252
HfQlKvuXx7V.3qXT3k	Cers2	ceramide synthase 2	-0.265864	11.998	-3.08173	0.00778176	0.562738	-2.32824
TJEff6C94Xd47drb_4	Gdnf	glial cell line derived neurotrophic factor	0.452005	9.72902	3.08086	0.00779534	0.562738	-2.32968
0wF4lQoimLogp7QIv4	Eral1	Era (G-protein)-like 1 (E. coli)	-0.193652	8.86911	-3.07626	0.00786828	0.564701	-2.33733
0VckdcNKEiC2XBXC7c	Serpina3f	serine (or cysteine) peptidase inhibitor, clade A, member 3F	0.190295	8.55347	3.07575	0.0078763	0.564701	-2.33816
9ZZ6cvUkfR3VIyjspE	Tmem186	transmembrane protein 186	-0.279098	10.1481	-3.0716	0.00794266	0.567522	-2.34506
KR7lfBRPuBYiUT30rk	Aqp1	aquaporin 1	0.193595	9.04384	3.06722	0.00801333	0.567672	-2.35234
EKCpEH0EnqSXXb3_X0	Cmtm8	CKLF-like MARVEL transmembrane domain containing 8	0.234749	9.26548	3.06536	0.00804353	0.567672	-2.35543
Tl7EMUfJSx47O.hyzI	Dppa2	developmental pluripotency associated 2	0.249846	8.58256	3.06453	0.00805697	0.567672	-2.3568
KsVKVBe.U7V3aSEL1I	Commd4	COMM domain containing 4	0.32586	11.1692	3.06444	0.00805841	0.567672	-2.35695
T6UNFf_h6gmc.1zKd0	Pip5k1b	phosphatidylinositol-4-phosphate 5-kinase, type 1 beta	0.286521	9.791	3.06312	0.00807987	0.567672	-2.35913
WW0UkWwJfuk7MveAVU	Spsb1	splA/ryanodine receptor domain and SOCS box containing 1	-0.461046	12.7224	-3.0547	0.00821859	0.575493	-2.37312
Ze5DUkolyFVMQjE1Pk	Slc37a2	solute carrier family 37 (glycerol-3-phosphate transporter), member 2	0.247506	9.37691	3.05063	0.00828644	0.576982	-2.37987
9un50u.H5C.0t_h.gk	Luc7l3	LUC7-like 3 (S. cerevisiae)	-0.436653	11.8431	-3.05013	0.00829479	0.576982	-2.3807
fULuVF5O4KqCOnNB98	Samd14	sterile alpha motif domain containing 14	0.39852	10.6376	3.0483	0.00832552	0.577209	-2.38374
iij55C.ClJe3EyorUo	Rragb	Ras-related GTP binding B	-0.234608	9.46104	-3.04633	0.00835861	0.577271	-2.387
WgJCvIol6n3gToTl3Y	Rsf1	remodeling and spacing factor 1	-0.285096	9.23288	-3.04499	0.00838138	0.577271	-2.38923
fQBGc3IiUTXvh4i6Tk	Maged1	melanoma antigen, family D, 1	-0.216022	13.7908	-3.04249	0.00842371	0.578291	-2.39337
6YV9QwSgyveX6n3dA4	Smad9	SMAD family member 9	-0.159833	8.5388	-3.03694	0.0085186	0.5829	-2.40257
EjWWcIXroqcX7P79Uo	Dhrs7b	dehydrogenase/reductase (SDR family) member 7B	0.284735	11.976	3.03198	0.00860445	0.585201	-2.41081
cVAWIVJB4QA6UXYNS4	Fxyd5	FXYD domain-containing ion transport regulator 5	0.206876	9.12537	3.02917	0.00865325	0.585201	-2.41546
fhtEkg7CW5fx6iw3iU	Syne2	spectrin repeat containing, nuclear envelope 2	-0.288228	10.1296	-3.02482	0.00872953	0.585201	-2.42267
o6x.npREJbz0W.By_4	Ghr	growth hormone receptor	-0.524225	10.7974	-3.02401	0.00874383	0.585201	-2.42401
ceUqKF7x.Xu3u71AiY	Ash2l	ash2 (absent, small, or homeotic)-like (Drosophila)	-0.29186	10.3521	-3.02027	0.00881007	0.585201	-2.43021
TsYitWiahB4iUj9.7Y	Mcm4	minichromosome maintenance deficient 4 homolog (S. cerevisiae)	-0.150269	8.59427	-3.01797	0.00885119	0.585201	-2.43404
upPIE3InsCr6eQ6xdU	Peli1	pellino 1	-0.324989	9.6579	-3.01446	0.00891401	0.585201	-2.43985
xUBf1_ahSP9fijOZqo	A230065N10Rik	RIKEN cDNA A230065N10 gene	-0.213537	8.59003	-3.01402	0.00892187	0.585201	-2.44057
WTlLigCdN01lCStkn0	Tln2	talin 2	-0.185331	8.65461	-3.01328	0.0089352	0.585201	-2.4418
uAqe5VIZQSjoqBSMn0	Ggact	gamma-glutamylamine cyclotransferase	-0.176119	9.38321	-3.01109	0.00897474	0.585201	-2.44542
0pdKn8eQu4miGOXmjw	Mbd1	methyl-CpG binding domain protein 1	-0.199296	8.616	-3.01107	0.00897526	0.585201	-2.44547
iqQKuyhB.Xiv3.UdKk	Tma16	translation machinery associated 16 homolog (S. cerevisiae)	-0.132178	8.66046	-3.01012	0.00899236	0.585201	-2.44703
oXJFcncne0jG8OTE10	Nap1l1	nucleosome assembly protein 1-like 1	-0.190661	11.9347	-3.00982	0.00899786	0.585201	-2.44754
WoC9ukguleFXtf0iRQ	2410016O06Rik	RIKEN cDNA 2410016O06 gene	0.185222	9.306	3.00784	0.00903382	0.585201	-2.45081
NvaB6tz3q6whTof7wk	Cd2bp2	CD2 antigen (cytoplasmic tail) binding protein 2	-0.112381	8.54654	-3.00755	0.00903916	0.585201	-2.4513
WiR6TApORVt61Du4o0	Abhd10	abhydrolase domain containing 10	-0.125576	8.57411	-3.00642	0.00905968	0.585201	-2.45316
QXaAoTQqHTK30t6IvA	4933427D14Rik	RIKEN cDNA 4933427D14 gene	-0.257129	9.51739	-3.0059	0.00906933	0.585201	-2.45403
BtjjRpQbshHKwbewak	Mboat1	membrane bound O-acyltransferase domain containing 1	-0.449971	9.75675	-3.00424	0.00909974	0.585201	-2.45679
0F77x0nUd30l9fqXFI	Tmprss13	transmembrane protease, serine 13	0.279608	9.52099	3.00391	0.00910565	0.585201	-2.45732
fCaeO3ol6u6Z30U56c	Trib3	tribbles homolog 3 (Drosophila)	-0.107919	8.52418	-3.00176	0.00914526	0.585201	-2.46088
xTQ94Xd4ogIEeelef8	Tceal6	transcription elongation factor A (SII)-like 6	-0.178264	8.96727	-2.99906	0.00919532	0.585201	-2.46537
BtF7vMrHdpfTTlSUxs	Gbp2	guanylate binding protein 2	0.716642	11.8558	2.99883	0.00919953	0.585201	-2.46574
ZIe6TnaVK66O6EleD8	Nrip2	nuclear receptor interacting protein 2	-0.198001	8.71591	-2.99852	0.00920528	0.585201	-2.46626
KrVfkBIec.PoXyhIlo	Klf2	Kruppel-like factor 2 (lung)	0.315919	9.76849	2.99706	0.00923238	0.585201	-2.46867
3kodngov7kv7ud4ado	Nfix	nuclear factor I/X	0.390984	11.1116	2.99474	0.00927572	0.585201	-2.47252
6hfP0iT39QFSvlV7eg	Snupn	snurportin 1	0.203415	10.4078	2.992	0.0093271	0.585201	-2.47706
WtYBS6yzF3uS7PlAng	Dyrk3	dual-specificity tyrosine-(Y)-phosphorylation regulated kinase 3	-0.243334	9.33557	-2.99194	0.00932821	0.585201	-2.47715
cY9LT4vSTUIdnnjWig	Ak2	adenylate kinase 2	0.282633	10.7724	2.99128	0.00934059	0.585201	-2.47824
05zVBWp1ieVeCmftEo	Igfbp2	insulin-like growth factor binding protein 2	0.404396	9.91416	2.99009	0.00936302	0.585201	-2.48021
clC4N1Y5Oh3p7XYRoc	Doc2b	double C2, beta	0.269469	9.32429	2.98877	0.00938796	0.585201	-2.4824
x4c6HgtpXV56TIXi5Q	Ict1	immature colon carcinoma transcript 1	0.23661	9.83836	2.982	0.00951704	0.591493	-2.49361
fejlIV7fsXH3XcQRTo	Loxl1	lysyl oxidase-like 1	0.41113	11.7704	2.97935	0.00956795	0.59164	-2.498
3oHrDSoK57SC6ue5Cg	Rps24	ribosomal protein S24	-0.353431	9.84021	-2.97895	0.00957574	0.59164	-2.49866
BfUK2X3kggQQoWfeUk	Eif3b	eukaryotic translation initiation factor 3, subunit B	-0.335436	10.4943	-2.96978	0.00975412	0.59762	-2.51382
idXWX_.gSrr1OfKPt0	Ddhd1	DDHD domain containing 1	-0.224361	8.95804	-2.96841	0.0097812	0.59762	-2.5161
riV5Lr9_.2T4F_HhUk	Ubn2	ubinuclein 2	-0.413623	9.57543	-2.96671	0.00981467	0.59762	-2.51891
cNl3E6SCPh_3dYJYIE	Cyb5a	cytochrome b5 type A (microsomal)	-0.450939	13.9718	-2.96605	0.00982782	0.59762	-2.52
9nJyRQvr4SPv_45_V4	Wwp2	WW domain containing E3 ubiquitin protein ligase 2	-0.260234	9.82493	-2.96598	0.00982907	0.59762	-2.52011
0SH5NCAJOiSDVZY0Z0	Mybbp1a	MYB binding protein (P160) 1a	-0.171811	8.80144	-2.96527	0.00984323	0.59762	-2.52129
0iRHyETSS19HKrR3Sw	Bub1b	budding uninhibited by benzimidazoles 1 homolog, beta (S. cerevisiae)	-0.456663	10.8971	-2.96202	0.00990786	0.597955	-2.52667
rlypEwQt0ilBeJxAkI	Ppnr	per-pentamer repeat gene	-0.207166	9.57294	-2.96123	0.00992355	0.597955	-2.52797
69IUWB8UYXGUZfd17o	Ahsg	alpha-2-HS-glycoprotein	0.14551	8.58682	2.96071	0.00993414	0.597955	-2.52884
0hrtuv6DvDzZIoXrIo	Bcl7a	B cell CLL/lymphoma 7A	-0.306128	10.0395	-2.95787	0.00999105	0.598767	-2.53353
QSDe8uHLyQei9UJBWc	Tada1	transcriptional adaptor 1	-0.320396	10.1281	-2.95406	0.010068	0.598767	-2.53983
Bd5AU3ISCSyl6f3QeU	Nob1	NIN1/RPN12 binding protein 1 homolog (S. cerevisiae)	-0.21683	10.4478	-2.95327	0.010084	0.598767	-2.54114
HS6fuf7n0NAUn24WV0	Sox11	SRY (sex determining region Y)-box 11	0.285059	8.98207	2.95287	0.010092	0.598767	-2.54179
N6e1Ka4Te_dSo.wrik	Cryl1	crystallin, lambda 1	-0.367941	10.3791	-2.9511	0.010128	0.598767	-2.54471
coimR.Xiric6W606RU	Palm	paralemmin	0.289547	9.83732	2.95085	0.0101333	0.598767	-2.54514
TvAxKpWiv9R_ed9SO0	Tmem245	transmembrane protein 245	-0.271227	8.8061	-2.94954	0.0101599	0.598767	-2.5473
fU8FwOydfJnDcoFlnk	Gnai2	guanine nucleotide binding protein (G protein), alpha inhibiting 2	0.298098	11.5017	2.94815	0.0101885	0.598767	-2.5496
uokRROvj2DgN39NYno	Gfm1	G elongation factor, mitochondrial 1	-0.178083	9.12483	-2.94739	0.0102042	0.598767	-2.55086
ZqhLgOelHfCnCof0Sc	Tsr2	TSR2 20S rRNA accumulation	-0.180626	8.907	-2.9359	0.0104427	0.608072	-2.56984
oVlWCCp1CCltFClSCA	Hist1h2bk	histone cluster 1, H2bk	0.39053	9.9171	2.93584	0.010444	0.608072	-2.56994
cVFO998ltF_qdTEOgs	Ank3	ankyrin 3, epithelial	-0.550788	10.0924	-2.93558	0.0104496	0.608072	-2.57038
Wwqs74YV2gR4Q5ujog	Nudt9	nudix (nucleoside diphosphate linked moiety X)-type motif 9	-0.294197	10.6317	-2.93017	0.0105639	0.613027	-2.57931
xuyJlv4OeUKtXs3D1U	Erc2	ELKS/RAB6-interacting/CAST family member 2	0.151879	8.7523	2.92682	0.0106353	0.613913	-2.58484
3askSiKKhowqSO0kMc	Fndc5	fibronectin type III domain containing 5	0.464395	9.88921	2.92671	0.0106376	0.613913	-2.58502
EhRKTP20LKvhUbOBII	Zfp91Cntf	Zfp91-Cntf readthrough transcript (NMD candidate)	-0.236341	9.00777	-2.92289	0.0107195	0.616123	-2.59132
xfhbvvt3yPB7niHVrI	Olfm1	olfactomedin 1	0.389052	9.68535	2.9222	0.0107346	0.616123	-2.59247
9sXyDvuMpyTrDjrtEQ	Peli1	pellino 1	-0.312552	9.15733	-2.91789	0.010828	0.618734	-2.59959
Npe1zmhFAn.J9d6g0o	Sgpp2	sphingosine-1-phosphate phosphotase 2	-0.327566	9.13869	-2.91738	0.010839	0.618734	-2.60041
ZdFHyiHikkrE4OL0LU	Prpf31	PRP31 pre-mRNA processing factor 31 homolog (yeast)	-0.136116	8.74316	-2.91473	0.010897	0.620072	-2.6048
EfRIoyddoJHnEokkoI	Tbc1d9b	TBC1 domain family, member 9B	0.105762	8.54874	2.91266	0.0109423	0.620072	-2.6082
fLnnQpiSF1m303XafU	Tor1aip1	torsin A interacting protein 1	-0.196561	8.84915	-2.91021	0.0109965	0.620072	-2.61226
Q0ooenri7n1IKNSr64	Xpnpep1	X-prolyl aminopeptidase (aminopeptidase P) 1, soluble	-0.20724	9.32248	-2.91004	0.0110002	0.620072	-2.61254
lk.EL3ek81VERSOoSk	Lig3	ligase III, DNA, ATP-dependent	-0.302078	10.1132	-2.9096	0.01101	0.620072	-2.61327
BVc3lCXfv3gKQo0fZU	St5	suppression of tumorigenicity 5	0.442839	11.7714	2.90642	0.0110804	0.621593	-2.6185
fBHS_.qV0dSiHpSl6w	Abcb8	ATP-binding cassette, sub-family B (MDR/TAP), member 8	0.190193	9.46596	2.90533	0.0111047	0.621593	-2.6203
uaYRjfaQjTWQIDVZQg	Hint1	histidine triad nucleotide binding protein 1	0.228904	13.4617	2.90316	0.0111533	0.621593	-2.62388
WixUKUJXEn1dC4AT9U	Otub2	OTU domain, ubiquitin aldehyde binding 2	0.183919	8.95738	2.90244	0.0111694	0.621593	-2.62506
NgiLeUhHN0rl8wLHUI	Snai2	snail family zinc finger 2	-0.24862	10.3331	-2.90175	0.0111849	0.621593	-2.62621
flEV.FSF4vIAsvf3HY	Tctn3	tectonic family member 3	-0.15345	8.87301	-2.89907	0.0112453	0.622967	-2.63062
lXS.7vRdpdMsVHeF54	Igf1	insulin-like growth factor 1	-0.273127	9.12745	-2.89802	0.011269	0.622967	-2.63235
i7qCI_hA9XT4d1Li7w	Klra4	killer cell lectin-like receptor, subfamily A, member 4	-0.199974	8.5504	-2.8932	0.0113788	0.626152	-2.64031
xi5Inq_USn9dHEq4yk	Pou2f1	POU domain, class 2, transcription factor 1	-0.192563	9.28645	-2.89287	0.0113862	0.626152	-2.64084
fuco8Sk5OFEbpdNf30	Stat5a	signal transducer and activator of transcription 5A	0.298261	8.99742	2.88727	0.011515	0.627493	-2.65008
iZPlOPyVUexs78MFSU	Dnajc10	DnaJ (Hsp40) homolog, subfamily C, member 10	-0.202118	8.78397	-2.88575	0.0115502	0.627493	-2.65258
iOolx.sbpipda6znJ8	Tspo	translocator protein	0.67665	11.2225	2.88348	0.011603	0.627493	-2.65633
HEvisMTl.rVJGeCkgE	Rfwd3	ring finger and WD repeat domain 3	0.30255	10.1089	2.88297	0.0116149	0.627493	-2.65716
NO59ITeOh_qSeXBWQQ	Adk	adenosine kinase	0.227567	12.5724	2.88252	0.0116254	0.627493	-2.6579
rSgKigpijkqeyehx0s	Plxnd1	plexin D1	0.328551	10.5156	2.88108	0.0116591	0.627493	-2.66028
Qv50TwY14KC14QtFP4	Upk1b	uroplakin 1B	0.510895	10.2505	2.88059	0.0116705	0.627493	-2.66109
TAxWcz0p2NUoqKapH4	Nnat	neuronatin	-0.19774	8.84503	-2.87836	0.0117229	0.627493	-2.66476
oyTIt1fyhVSyHi4ano	Ank3	ankyrin 3, epithelial	-0.144216	8.51411	-2.87688	0.0117577	0.627493	-2.66719
ul6uO6LrEyI4J7bTpA	Ccnl1	cyclin L1	-0.250822	9.43647	-2.87606	0.0117772	0.627493	-2.66855
coKTFFH3FR9EreipMU	Kcnk1	potassium channel, subfamily K, member 1	-0.461309	10.1906	-2.87474	0.0118083	0.627493	-2.67072
W0tfs4hQEASBAN5Mf4	Cbln2	cerebellin 2 precursor protein	-0.201996	8.48371	-2.87319	0.0118451	0.627493	-2.67327
Ep6.5a39PunCpL1KMU	B430105G09Rik	RIKEN cDNA B430105G09 gene	-0.202752	9.73591	-2.87234	0.0118654	0.627493	-2.67468
95iAm9J7J3hzPuRSKM	Zfp612	zinc finger protein 612	-0.163454	9.07045	-2.8717	0.0118807	0.627493	-2.67573
WnnfqLgX8LuT0v.ix8	Zfp326	zinc finger protein 326	-0.329529	10.514	-2.87155	0.0118842	0.627493	-2.67597
KrnoI5WkVnQs2TnT6Q	Fbll1	fibrillarin-like 1	-0.131464	8.49753	-2.87137	0.0118885	0.627493	-2.67627
rCXEAklZ3NblSZRHhM	Igf1	insulin-like growth factor 1	-0.418901	10.9681	-2.86773	0.0119756	0.629636	-2.68226
0u4GSYoH0eqJ4O8FHc	Ube2cbp	ubiquitin-conjugating enzyme E2C binding protein	-0.186736	9.13877	-2.86666	0.0120012	0.629636	-2.68401
l.8rEBWlXK2rO.UpUo	Chtf8	CTF8, chromosome transmission fidelity factor 8	-0.101705	8.58721	-2.86593	0.012019	0.629636	-2.68523
Q3SoBdJIRAqU4kt7n4	Ttc29	tetratricopeptide repeat domain 29	-0.1256	8.57866	-2.86051	0.0121504	0.633111	-2.69415
EjjhOoiusqSSnbdTS4	Cxcl16	chemokine (C-X-C motif) ligand 16	0.216541	9.92081	2.85963	0.0121718	0.633111	-2.69559
TtcTTe77nEG7ohEvF4	Add3	adducin 3 (gamma)	-0.337542	11.7215	-2.8586	0.012197	0.633111	-2.69729
TgE6FTXlX3iVLvJ17U	Kcnn1	potassium intermediate/small conductance calcium-activated channel, subfamily N, member 1	0.138991	8.68149	2.85823	0.0122059	0.633111	-2.69789
3L.V3Syl6pJHFPX15U	Fkbp8	FK506 binding protein 8	0.325492	11.2683	2.85452	0.0122972	0.636274	-2.704
Bf7Xr4A0pFeOx53nko	Ccdc137	coiled-coil domain containing 137	-0.281842	10.0065	-2.85281	0.0123394	0.636886	-2.70681
0ei7eV0fhI6tx.KG0Y	Fars2	phenylalanine-tRNA synthetase 2 (mitochondrial)	-0.272749	11.7646	-2.85149	0.012372	0.637007	-2.70898
K_qf1J3RIV9JN1J5S0	Eri3	exoribonuclease 3	-0.29198	9.4974	-2.84483	0.0125384	0.639431	-2.71994
HClcpCXle_vstuLrfo	Fscn1	fascin homolog 1, actin bundling protein (Strongylocentrotus purpuratus)	0.404857	10.5148	2.8425	0.012597	0.639431	-2.72376
NhXB6vtZTSpAgftSHs	Thbs1	thrombospondin 1	-0.496181	9.71989	-2.84208	0.0126076	0.639431	-2.72445
Ndiq3Sk3s.nnt5xwIk	Slc38a1	solute carrier family 38, member 1	-0.216907	9.23511	-2.84179	0.0126151	0.639431	-2.72493
QKL_IJ4Fo_mKkXOk24	Cdk10	cyclin-dependent kinase 10	-0.209739	9.19503	-2.84174	0.0126163	0.639431	-2.72501
THSUigde6hDoKh7m7c	Gse1	genetic suppressor element 1	0.166378	8.53066	2.84113	0.0126317	0.639431	-2.72601
96gi.hB3JiJHXJTJQI	Klhl22	kelch-like 22	0.117705	8.58203	2.84111	0.0126322	0.639431	-2.72604
9oR6Vl3_X.p57QuCB0	Mettl13	methyltransferase like 13	-0.218445	9.28506	-2.8364	0.0127519	0.63984	-2.73378
Kktc6gsePnqn96t9NI	Sepn1	selenoprotein N, 1	0.29511	11.1255	2.83474	0.0127944	0.63984	-2.73651
felCRlu2ipFCntFCzE	Hist1h2bk	histone cluster 1, H2bk	0.443881	9.94228	2.83468	0.012796	0.63984	-2.73661
cDvZUkgLRX1QqWkQjQ	Rfc2	replication factor C (activator 1) 2	-0.27502	10.3151	-2.83397	0.0128142	0.63984	-2.73778
WkiRHogpKrJ6.cbhRQ	Dgcr6	DiGeorge syndrome critical region gene 6	0.247536	10.0162	2.83374	0.01282	0.63984	-2.73815
lke0UqcREgm_tLjrkw	Ss18	synovial sarcoma translocation, Chromosome 18	-0.208132	8.93246	-2.83363	0.012823	0.63984	-2.73834
okjooosTU0nu4oTTUk	Cct3	chaperonin containing Tcp1, subunit 3 (gamma)	-0.314395	11.9173	-2.83024	0.0129101	0.641842	-2.7439
EFfTsnQSUe27A6E8hk	Wdfy1	WD repeat and FYVE domain containing 1	-0.425004	9.80647	-2.82967	0.012925	0.641842	-2.74484
H1FZiRJ9.knX2_WtRE	Actb	actin, beta	-0.444465	12.9591	-2.82562	0.0130304	0.641842	-2.7515
un_ufogSW6murvvHus	Nrbp2	nuclear receptor binding protein 2	0.324769	11.24	2.82536	0.013037	0.641842	-2.75192
ox8h57SaiZJYRJYRCM	Smyd5	SET and MYND domain containing 5	-0.163261	8.68254	-2.82521	0.0130409	0.641842	-2.75216
r1V1fcoKjAX2UydE.E	Fkrp	fukutin related protein	0.192654	8.83306	2.825	0.0130464	0.641842	-2.75251
uqDesKi1vQHansJB_0	Pttg1	pituitary tumor-transforming gene 1	-0.125601	8.60902	-2.8201	0.013175	0.646341	-2.76055
oSUuv43tUu0FlO53n0	Ppp3r1	protein phosphatase 3, regulatory subunit B, alpha isoform (calcineurin B, type I)	0.500697	10.3425	2.81918	0.0131994	0.646341	-2.76207
TSM6oa6dx.UixBaEe4	Hnrnph1	heterogeneous nuclear ribonucleoprotein H1	-0.315072	11.5821	-2.81446	0.0133247	0.650203	-2.76981
rIK_kpt16ICC56ICWE	Afg3l1	AFG3-like AAA ATPase 1	0.297345	9.56555	2.80862	0.0134813	0.650203	-2.77939
Elrpd9xDihBCihXOLk	Klhl40	kelch-like 40	-0.11774	8.45667	-2.80761	0.0135085	0.650203	-2.78105
Z9ed6u66QGpo4s.DAI	Zfp523	zinc finger protein 523	0.191141	11.5069	2.80725	0.0135181	0.650203	-2.78163
if5Hi473W3DaQzqpJ4	Tnrc6a	trinucleotide repeat containing 6a	-0.209017	10.7991	-2.80346	0.013621	0.650203	-2.78784
HtO80ql53QGT3jd4nk	Cyp2s1	cytochrome P450, family 2, subfamily s, polypeptide 1	-0.559819	10.3496	-2.80287	0.0136373	0.650203	-2.78882
EX5RLRf.3_xV39Lkro	Ubr5	ubiquitin protein ligase E3 component n-recognin 5	-0.196374	9.32978	-2.80175	0.0136677	0.650203	-2.79065
KsyCyV7CiqSLp65xIY	Tmem101	transmembrane protein 101	0.190745	9.37636	2.80168	0.0136697	0.650203	-2.79077
ooMoWa9z.vr.aB4pTg	Rn18s	18S ribosomal RNA	1.39918	14.1474	2.80153	0.0136738	0.650203	-2.79101
ZFIhN5jd3fH4MleS30	Zfp608	zinc finger protein 608	-0.263506	9.47382	-2.79947	0.0137302	0.650203	-2.79439
o7i6TepVwXtL0VNyFI	Snx15	sorting nexin 15	0.171327	10.2369	2.79873	0.0137505	0.650203	-2.7956
HVF7n8VAiACNShTXdE	Prkd3	protein kinase D3	0.217439	12.0316	2.79859	0.0137544	0.650203	-2.79583
EvlxvqFoLh5_he4l8w	Ntn5	netrin 5	-0.12848	8.65548	-2.79698	0.0137986	0.650203	-2.79846
NJqSd9f8ep13i.goxI	Mavs	mitochondrial antiviral signaling protein	-0.203474	9.79373	-2.79643	0.013814	0.650203	-2.79938
i65EKeyMLoYaCC_13o	Bfar	bifunctional apoptosis regulator	-0.299972	9.66454	-2.79468	0.0138623	0.650203	-2.80224
oq8W4u_l8aTWOE1uHE	Rpl29	ribosomal protein L29	-0.927127	10.7531	-2.7941	0.0138785	0.650203	-2.80319
WWCnu7gKogIYh9Skqc	Fndc5	fibronectin type III domain containing 5	0.566991	10.1368	2.79346	0.0138962	0.650203	-2.80424
6ruy_7NwFXUAztKfSU	Nifk	nucleolar protein interacting with the FHA domain of MKI67	-0.303481	10.894	-2.79342	0.0138973	0.650203	-2.8043
onteJ1DRLnSC8fXfXU	3300002I08Rik	RIKEN cDNA 3300002I08 gene	0.13013	8.64168	2.79289	0.0139119	0.650203	-2.80516
cnnvI4nnEgq8afqt6g	Sec61a2	Sec61, alpha subunit 2 (S. cerevisiae)	-0.200239	9.01972	-2.79239	0.013926	0.650203	-2.806
0ST_SgQlKCueijnZYg	AU022252	expressed sequence AU022252	0.192354	9.36087	2.79151	0.0139503	0.650203	-2.80742
ocheSuJSulzEynVQ54	Ptbp1	polypyrimidine tract binding protein 1	-0.190768	9.15972	-2.79013	0.0139889	0.650203	-2.80969
NjUniV4p4QIgbodFn0	Gtse1	G two S phase expressed protein 1	-0.130713	8.84327	-2.78916	0.0140161	0.650203	-2.81128
0SC6rtdIU0IecAXonk	Hmg20a	high mobility group 20A	-0.26998	10.0062	-2.78898	0.0140211	0.650203	-2.81157
luqSO4M0pPaliOEfVg	Snrnp70	small nuclear ribonucleoprotein 70 (U1)	0.310898	9.64603	2.7775	0.0143466	0.663039	-2.83038
c2t7sWWgneYoWX.ffQ	5830415F09Rik	RIKEN cDNA 5830415F09 gene	0.140319	9.03085	2.77699	0.014361	0.663039	-2.8312
u4JTQakiXnqe2k8Yr4	Gipc1	GIPC PDZ domain containing family, member 1	0.207665	9.12318	2.77484	0.0144229	0.664434	-2.83472
6uBRpV31RdbRzHSSD8	Nt5c3	5'-nucleotidase, cytosolic III	0.254502	10.5484	2.77217	0.0144999	0.666517	-2.83908
BX.T0F3XO53XfHQ.dg	Rps15a	ribosomal protein S15A	-0.279371	8.82197	-2.76525	0.0147018	0.67393	-2.85041
67vaiJ4saIqFqeeYns	Cdc20	cell division cycle 20	-0.190268	9.10792	-2.76387	0.0147421	0.67393	-2.85266
cuUnuhchRC.Y5Cveh4	Phf20	PHD finger protein 20	-0.237582	10.75	-2.76065	0.0148373	0.67393	-2.85793
lje5XeS.rXdVJukMX8	Mien1	migration and invasion enhancer 1	0.327745	13.0069	2.76059	0.0148391	0.67393	-2.85803
9X15SV3VubjLs.Duu8	Nrf1	nuclear respiratory factor 1	-0.175777	9.92562	-2.76036	0.0148457	0.67393	-2.85839
Ze4NxIIqrSniuvuF6M	Trit1	tRNA isopentenyltransferase 1	-0.170213	9.94248	-2.7601	0.0148536	0.67393	-2.85883
csmXfF7eFe7vvv7qN8	Arnt	aryl hydrocarbon receptor nuclear translocator	0.131951	8.73537	2.75871	0.0148949	0.674015	-2.8611
9QhURIX3ya3tTJ6IUU	Enthd2	ENTH domain containing 2	-0.16167	8.68343	-2.75649	0.014961	0.674015	-2.86473
Q01Pazr.VLV_xE16.g	Slc24a3	solute carrier family 24 (sodium/potassium/calcium exchanger), member 3	0.305879	10.0211	2.75619	0.0149698	0.674015	-2.86521
6TeGrbeX6MiYtCKOAU	Gnl3	guanine nucleotide binding protein-like 3 (nucleolar)	-0.348769	12.6403	-2.75572	0.0149838	0.674015	-2.86598
iRSCUreKt99JlPiL9U	Atxn1	ataxin 1	-0.188053	9.40172	-2.75443	0.0150226	0.674314	-2.86809
Bc3lz9diNArGpneTUo	Nubp1	nucleotide binding protein 1	0.166197	11.6745	2.75035	0.0151453	0.67732	-2.87476
HSf0lPEu.Oe.qp1_lY	Mpdu1	mannose-P-dolichol utilization defect 1	0.186654	8.96718	2.74706	0.015245	0.67732	-2.88013
fGeG8l5JEfTHidNXQc	Cdc23	CDC23 cell division cycle 23	-0.295245	10.139	-2.74613	0.0152734	0.67732	-2.88165
ipy1JvxfcEqY6jH3IQ	Itga2	integrin alpha 2	-0.349595	9.16062	-2.74603	0.0152764	0.67732	-2.88182
lliREvXush.0iBX3uU	Mrpl28	mitochondrial ribosomal protein L28	-0.265978	12.3538	-2.74508	0.0153052	0.67732	-2.88336
WcrHg6iyrc5lILu01I	Irgq	immunity-related GTPase family, Q	-0.129158	8.70298	-2.74451	0.0153225	0.67732	-2.88428
Qk3riHKgeqTPQlCJSU	Cacnb3	calcium channel, voltage-dependent, beta 3 subunit	0.334478	9.61257	2.7418	0.0154058	0.67732	-2.88872
lUqe0W3e5etqoMSywc	Coq10a	coenzyme Q10 homolog A (yeast)	0.12387	9.53884	2.74142	0.0154172	0.67732	-2.88933
oqHXoHN_ooQuuBKcC0	Mycl	v-myc myelocytomatosis viral oncogene homolog, lung carcinoma derived (avian)	-0.679195	11.0247	-2.74122	0.0154234	0.67732	-2.88966
r.V63oknnnEujx6edY	Ptcd2	pentatricopeptide repeat domain 2	-0.147498	9.41122	-2.74079	0.0154366	0.67732	-2.89036
B7IF5LppUbqoy8Xe48	Hdhd3	haloacid dehalogenase-like hydrolase domain containing 3	0.322964	9.03986	2.74055	0.0154442	0.67732	-2.89076
6gYS6vjh.X8TYDl7go	Krit1	KRIT1, ankyrin repeat containing	-0.194201	8.8395	-2.73773	0.0155311	0.678403	-2.89535
fKKvx7rQ04e1d5KiHk	Dennd2c	DENN/MADD domain containing 2C	-0.148452	9.09781	-2.73685	0.0155584	0.678403	-2.89679
iUkulUrv5dB0tXcE5M	Igf2	insulin-like growth factor 2	0.453212	10.5728	2.73661	0.0155658	0.678403	-2.89718
r5Azme6rUh1FdePbVI	Ethe1	ethylmalonic encephalopathy 1	0.298088	9.85971	2.73096	0.0157421	0.683309	-2.9064
0lLoJBfzgnsKOono2I	Tmf1	TATA element modulatory factor 1	-0.145856	8.80516	-2.73092	0.0157434	0.683309	-2.90647
3NR_3D6LQ8rUN3u1Z4	Ttc9c	tetratricopeptide repeat domain 9C	0.144952	11.3249	2.72967	0.0157825	0.683593	-2.9085
o532kuOnHG6V6XoTTc	Yif1a	Yip1 interacting factor homolog A (S. cerevisiae)	-0.251167	10.5664	-2.7251	0.0159268	0.686736	-2.91595
rUSSdLFKsiPS3fEG7k	Fam65b	family with sequence similarity 65, member B	-0.165216	8.80145	-2.72354	0.0159765	0.686736	-2.9185
flCot7jvd0JL4R_Hus	Neo1	neogenin	-0.318676	10.6191	-2.7225	0.0160094	0.686736	-2.92019
NV4ooGd.8OEtJ3o8VI	Vapb	vesicle-associated membrane protein, associated protein B and C	0.251862	9.67936	2.72237	0.0160135	0.686736	-2.9204
Ql6ngHTonVyEotCl4E	B3galnt1	UDP-GalNAc:betaGlcNAc beta 1,3-galactosaminyltransferase, polypeptide 1	-0.309389	10.7543	-2.71841	0.0161405	0.686736	-2.92686
3XSi6DnbRx.s6cSI6o	Ptpre	protein tyrosine phosphatase, receptor type, E	-0.132728	8.64251	-2.71809	0.0161506	0.686736	-2.92737
EU1e5KPunn.O797huI	Entpd6	ectonucleoside triphosphate diphosphohydrolase 6	-0.200187	9.11887	-2.71592	0.0162206	0.686736	-2.93091
ZSBIbn6eT3.VH3D3dY	Fcer1g	Fc receptor, IgE, high affinity I, gamma polypeptide	0.403896	10.479	2.71449	0.0162666	0.686736	-2.93323
HVQV4.57gIjyFEJSXI	Ermp1	endoplasmic reticulum metallopeptidase 1	0.28254	12.0501	2.71347	0.0163	0.686736	-2.93491
urE75HUbiv8qtT.VSQ	Natd1	N-acetyltransferase domain containing 1	-0.128985	8.59411	-2.71333	0.0163045	0.686736	-2.93513
fp4o3X7MnXeXnjH73s	Ercc2	excision repair cross-complementing rodent repair deficiency, complementation group 2	-0.211621	9.0342	-2.71286	0.0163197	0.686736	-2.9359
TrT66N9KCL5.1LFSEY	Aatf	apoptosis antagonizing transcription factor	-0.272867	10.059	-2.71153	0.0163628	0.686736	-2.93805
rVfXOXj1AFFJGlUhpk	Nfix	nuclear factor I/X	0.207087	8.89895	2.71095	0.0163818	0.686736	-2.939
KStJ7yW3T6Uukk6kuU	Plxnd1	plexin D1	0.225614	9.80687	2.71018	0.016407	0.686736	-2.94026
3KRL.9Eb5H733ul4VU	Mid1	midline 1	0.199011	8.73992	2.70711	0.0165073	0.686736	-2.94525
lfpdVPe7up0u6CJ6ic	Nagk	N-acetylglucosamine kinase	0.283534	9.99462	2.70515	0.016572	0.686736	-2.94845
0XFo7oiXmlcc0Knj4Q	Miox	myo-inositol oxygenase	0.264977	9.39314	2.70487	0.0165811	0.686736	-2.9489
0_fGO5_IoFC7_KULl4	Gstm7	glutathione S-transferase, mu 7	0.287476	9.84852	2.70487	0.0165812	0.686736	-2.9489
rJfIIXUiAnkpEx4_PU	Kcnq5	potassium voltage-gated channel, subfamily Q, member 5	0.229167	8.66298	2.70328	0.0166338	0.686736	-2.95149
6ApV_RSRCRfPZWeoHg	Dock4	dedicator of cytokinesis 4	-0.458071	9.73	-2.70314	0.0166384	0.686736	-2.95172
rRS58bpVHk_0keF_fo	Numa1	nuclear mitotic apparatus protein 1	0.286858	9.24849	2.70302	0.0166422	0.686736	-2.95191
ikq50hQji5S4VQddTc	Wars	tryptophanyl-tRNA synthetase	-0.162144	8.81411	-2.70202	0.0166755	0.686736	-2.95354
fYTjVBOAxieSekBVCg	Prpf8	pre-mRNA processing factor 8	-0.327403	10.4454	-2.70185	0.016681	0.686736	-2.95382
QhXf3JaC9ClE3Qkl.o	Trim8	tripartite motif-containing 8	-0.38577	11.9455	-2.70158	0.01669	0.686736	-2.95425
uV0eiE0U6L8p_SEX4k	Prmt7	protein arginine N-methyltransferase 7	-0.309492	11.5908	-2.70139	0.0166963	0.686736	-2.95456
Z959eFBS6klFAXQjtY	Syngr2	synaptogyrin 2	-0.264375	9.27396	-2.69896	0.0167772	0.686736	-2.95852
NXraNPntIWErq5.U6I	Dync1li2	dynein, cytoplasmic 1 light intermediate chain 2	-0.175482	9.92414	-2.69857	0.0167902	0.686736	-2.95915
03IWWiGkmJq14BSB1E	Bok	BCL2-related ovarian killer	-0.19585	8.94991	-2.69853	0.0167916	0.686736	-2.95922
3hCT1OkSZ1Xnt.FS_4	Rab8a	RAB8A, member RAS oncogene family	0.354621	9.51203	2.69729	0.0168329	0.686736	-2.96123
NiHYT12s.Pt7VRcYXU	Dmpk	dystrophia myotonica-protein kinase	0.364171	9.96216	2.6972	0.0168358	0.686736	-2.96137
QtI5dy94Ut.9fu4E_E	Snrk	SNF related kinase	-0.374509	10.9162	-2.69423	0.0169356	0.688611	-2.9662
lnhXsHQKEByenAdPfo	Raly	hnRNP-associated with lethal yellow	0.184794	9.49576	2.69259	0.0169908	0.688611	-2.96887
B_xJOaIJ5GrX6kpL74	Timm21	tranlocase of inner mitochondrial membrane 21	-0.33818	11.1331	-2.69205	0.0170091	0.688611	-2.96975
3VQCN4FFzFCngZ3Skk	Arv1	ARV1 homolog (yeast)	-0.265024	8.93532	-2.69194	0.0170129	0.688611	-2.96993
6hJckh.Si6Opl9aQT8	Rtkn2	rhotekin 2	0.139713	8.72685	2.68964	0.0170909	0.69044	-2.97367
0O93c36hzTBN8utKA4	Zfp280c	zinc finger protein 280C	-0.0993345	8.67603	-2.68713	0.0171762	0.692554	-2.97774
9gshOm2gh0hS3sCCXk	Mdm1	transformed mouse 3T3 cell double minute 1	-0.128505	8.57333	-2.6833	0.0173074	0.696507	-2.98397
0aIi2NU1XkisMOQvK4	Gdf10	growth differentiation factor 10	-0.239327	9.07459	-2.6807	0.0173969	0.69877	-2.98818
Er1fqXqpL.H6UgJLv4	Mdn1	midasin homolog (yeast)	-0.357229	9.8092	-2.67142	0.0177205	0.709756	-3.00325
NeIeJVnrfeoCugCe_g	Naa25	N(alpha)-acetyltransferase 25, NatB auxiliary subunit	-0.269695	9.18776	-2.67024	0.017762	0.709756	-3.00516
3hRxBUQhXiKeW56zjM	Shmt1	serine hydroxymethyltransferase 1 (soluble)	-0.251076	9.05298	-2.66996	0.0177718	0.709756	-3.00562
3lMK_OiO2Ch1fcrgCo	Mcm7	minichromosome maintenance deficient 7 (S. cerevisiae)	-0.31924	9.85975	-2.66812	0.0178368	0.711001	-3.0086
E0epYoKVO2o5Piu6DI	Fkbp15	FK506 binding protein 15	-0.134454	9.05044	-2.66575	0.0179209	0.712411	-3.01245
KWauCDqCZv1I79.ewM	Mxd1	MAX dimerization protein 1	0.206254	8.82423	2.66499	0.017948	0.712411	-3.01368
fXmejlgl_oGpKlF92I	Prrc2a	proline-rich coiled-coil 2A	0.273487	9.22656	2.6638	0.0179905	0.712411	-3.01561
ln44uJLQxN55W2k96s	Clip1	CAP-GLY domain containing linker protein 1	-0.33777	10.854	-2.66331	0.0180078	0.712411	-3.0164
Hu3eebWWKYp1i7SoQA	Ythdf2	YTH domain family 2	-0.172183	9.01488	-2.65948	0.018145	0.716425	-3.0226
TeUXZHUX1CCVAvcV3c	Snx6	sorting nexin 6	0.285086	11.3343	2.65858	0.0181775	0.716425	-3.02407
cSScjt6EqBO_v1y78Y	Nt5e	5' nucleotidase, ecto	0.240338	9.38801	2.6573	0.0182238	0.716903	-3.02614
Z6UT_Sblfe2IN71htI	S100a1	S100 calcium binding protein A1	0.281423	11.3926	2.65308	0.0183767	0.719055	-3.03297
iA6ZY7iYiFu2WKCGVc	Zfp414	zinc finger protein 414	-0.195827	9.04059	-2.65286	0.0183848	0.719055	-3.03333
0aJcRjOiHqBoKhnk_E	1110058L19Rik	RIKEN cDNA 1110058L19 gene	0.217806	11.4906	2.65282	0.0183862	0.719055	-3.0334
r48.qU_y06tfnjVw4g	Cd2bp2	CD2 antigen (cytoplasmic tail) binding protein 2	-0.194049	10.7878	-2.64843	0.0185468	0.719055	-3.0405
TOKrn__6vf6ilcdTXA	Mterf4	mitochondrial transcription termination factor 4	0.185737	11.4471	2.64727	0.0185896	0.719055	-3.04239
lR.rVp1SXiOVREIq68	Gfpt2	glutamine fructose-6-phosphate transaminase 2	-0.241086	9.56172	-2.64686	0.0186048	0.719055	-3.04305
xp_bSB4UXhJH19F5M4	Zbtbd6	kelch repeat and BTB (POZ) domain containing 6	0.286563	9.40188	2.64678	0.0186078	0.719055	-3.04318
ckatSQCSPrXFV1VQAI	Rhobtb1	Rho-related BTB domain containing 1	-0.151638	8.83725	-2.64546	0.0186563	0.719055	-3.04531
cH9aSteiZuG_BZL1L0	Gnl3	guanine nucleotide binding protein-like 3 (nucleolar)	-0.248818	9.6367	-2.64533	0.0186612	0.719055	-3.04553
xROrj14XQReno82.yk	Wdfy3	WD repeat and FYVE domain containing 3	-0.234945	9.32181	-2.64505	0.0186714	0.719055	-3.04597
9eXF0So77ir8nru7gI	Taf9b	TAF9B RNA polymerase II, TATA box binding protein (TBP)-associated factor	0.278266	10.7389	2.64273	0.0187578	0.719055	-3.04974
iN7ipUASD8q6iAkXuc	Rsf1	remodeling and spacing factor 1	-0.192426	8.86443	-2.64192	0.0187876	0.719055	-3.05104
uqoRZfYfpSvc6CA4rQ	Cdkn2c	cyclin-dependent kinase inhibitor 2C (p18, inhibits CDK4)	0.439582	10.4337	2.64092	0.0188251	0.719055	-3.05267
l1o4eFKKc9CN3pLooA	Npm1	nucleophosmin 1	-0.526853	14.3554	-2.63939	0.0188822	0.719055	-3.05514
f2ukcCYXgoNUI5Pkp8	Gspt1	G1 to S phase transition 1	-0.245995	9.16164	-2.63835	0.0189209	0.719055	-3.05681
0qCKygfpei_y6._oJ0	Stx12	syntaxin 12	0.22618	10.6301	2.63784	0.01894	0.719055	-3.05764
3.QdiCoKAwXlgvF44Y	Ggct	gamma-glutamyl cyclotransferase	-0.186571	8.64641	-2.63673	0.0189816	0.719055	-3.05943
69SCONxzioqD3ejqFI	Zfp62	zinc finger protein 62	-0.158378	8.7497	-2.63672	0.0189824	0.719055	-3.05946
0KoXfILxI6Q7ghUl5I	Naa25	N(alpha)-acetyltransferase 25, NatB auxiliary subunit	-0.199794	10.3609	-2.63655	0.0189884	0.719055	-3.05973
KzmueKJRLVxhplOBdc	Wdr45b	WD repeat domain 45B	0.257072	10.4711	2.63612	0.0190046	0.719055	-3.06042
WiQ5j7qS6DX6n985To	Slc38a2	solute carrier family 38, member 2	-0.332275	12.3586	-2.6358	0.0190167	0.719055	-3.06094
WufestaCIqLuiV80Xg	Cldn26	claudin 26	0.420238	10.2628	2.63444	0.019068	0.719055	-3.06314
Wf_f_.7O_WQF_Rskl4	Mbd2	methyl-CpG binding domain protein 2	0.129498	8.91599	2.6342	0.019077	0.719055	-3.06353
rojR1X6VVI6AwgJSHc	Wnt6	wingless-type MMTV integration site family, member 6	0.322243	10.4939	2.63302	0.0191215	0.719055	-3.06543
QZ9L1QwAXrtzg9UtSU	Zfp410	zinc finger protein 410	-0.198031	9.62937	-2.63269	0.0191342	0.719055	-3.06597
ZegJJAPvkCvcnlI9Vc	Pan2	PAN2 polyA specific ribonuclease subunit homolog (S. cerevisiae)	-0.279909	9.73008	-2.63078	0.0192067	0.720203	-3.06906
NhPvJ9dVyjlBezelCU	Hsd3b7	hydroxy-delta-5-steroid dehydrogenase, 3 beta- and steroid delta-isomerase 7	0.292393	11.7456	2.63008	0.0192333	0.720203	-3.07019
NGTp.RUUVnl7n56LSE	Nfix	nuclear factor I/X	0.271552	9.18031	2.62867	0.0192871	0.720933	-3.07247
3ugLxUPc4FIrAnlfnA	C030039L03Rik	RIKEN cDNA C030039L03 gene	-0.158029	8.60957	-2.62618	0.0193823	0.723205	-3.07649
fbk.SS9xCS.uizF7XE	Mapk8ip1	mitogen-activated protein kinase 8 interacting protein 1	0.233369	8.72479	2.62452	0.0194459	0.724103	-3.07917
HtI4n16FfnSAbh_N.o	Unc13b	unc-13 homolog B (C. elegans)	-0.296448	11.1108	-2.62376	0.0194753	0.724103	-3.0804
TXgIW1.fVqnrgsTgdo	Nme2	NME/NM23 nucleoside diphosphate kinase 2	0.174287	14.2646	2.62271	0.0195156	0.724169	-3.08209
ZpdxB1IorfogngBIJ4	3110040N11Rik	RIKEN cDNA 3110040N11 gene	-0.162795	10.3048	-2.6216	0.0195588	0.724169	-3.0839
QnT5Q0e1VYJDAW4S_c	Grip1	glutamate receptor interacting protein 1	-0.176008	8.66016	-2.62103	0.0195805	0.724169	-3.0848
WqogxfiukvfKUlec_U	Col9a2	collagen, type IX, alpha 2	-0.492877	9.59304	-2.61861	0.0196745	0.724339	-3.08871
Wou67vSFwEanrgjsBI	Gatb	glutamyl-tRNA(Gln) amidotransferase, subunit B	-0.18821	8.8572	-2.61799	0.0196989	0.724339	-3.08972
ihYXXX9cK3vs77wruk	Kctd5	potassium channel tetramerisation domain containing 5	0.321533	10.1351	2.61619	0.019769	0.724339	-3.09262
crjHuF9KFXwh7qAgd4	5830428H23Rik	RIKEN cDNA 5830428H23 gene	-0.389071	10.233	-2.61617	0.0197698	0.724339	-3.09265
leahChVCxLncZaC9xQ	Tmem205	transmembrane protein 205	0.492801	12.0112	2.61586	0.0197819	0.724339	-3.09316
EeMSH_Qure_2ep4910	Cabs1	calcium binding protein, spermatid specific 1	0.14076	8.57229	2.6156	0.019792	0.724339	-3.09357
WJpTHuI3uI7_pHqQUE	Clip1	CAP-GLY domain containing linker protein 1	-0.173007	9.65646	-2.61268	0.0199067	0.726161	-3.09829
6VT6o1EtQ2gVUn9x94	Tbata	thymus, brain and testes associated	0.149363	8.56951	2.61188	0.0199381	0.726161	-3.09958
6Rc5LTvqou1Q7xdBFE	Iars	isoleucine-tRNA synthetase	-0.371684	11.0497	-2.60989	0.0200166	0.726161	-3.10278
inniep9L.1SlORHzD8	Snx27	sorting nexin family member 27	-0.226518	10.7021	-2.60919	0.0200446	0.726161	-3.10392
BQoS8in2Xq61eXSAp8	Rnpep	arginyl aminopeptidase (aminopeptidase B)	-0.213447	10.1916	-2.60917	0.020045	0.726161	-3.10394
QkKEgcG6jzrzgnqlGU	Setdb2	SET domain, bifurcated 2	0.141138	8.92934	2.60899	0.0200523	0.726161	-3.10424
uTglJL4k4q4eARpH3k	Rbak	RB-associated KRAB repressor	-0.196687	9.61765	-2.6069	0.0201351	0.726161	-3.1076
3oU7gKiu5jvJfefqNc	Erf	Ets2 repressor factor	-0.157919	8.6738	-2.60611	0.0201668	0.726161	-3.10888
EMKL857lnqCIKFQpnk	Ndufa8	NADH dehydrogenase (ubiquinone) 1 alpha subcomplex, 8	-0.280546	11.3195	-2.60589	0.0201753	0.726161	-3.10923
3Sh2p6J5KTFLSp0.4o	Cpsf4	cleavage and polyadenylation specific factor 4	-0.150664	8.7238	-2.60559	0.0201874	0.726161	-3.10972
uRT153qfRFIItcpfK0	Smg6	Smg-6 homolog, nonsense mediated mRNA decay factor (C. elegans)	0.155551	8.98115	2.60452	0.0202303	0.726459	-3.11145
fQCgrSXigjoCgjSXig	Hmgn5	high-mobility group nucleosome binding domain 5	-0.398113	10.0529	-2.59973	0.0204226	0.730825	-3.11917
iU6_3TnU0sh3ARac4k	Esco2	establishment of cohesion 1 homolog 2 (S. cerevisiae)	-0.344146	9.82029	-2.59822	0.0204835	0.730825	-3.1216
KIhRep9xNlBJIrd1hA	Itih5	inter-alpha (globulin) inhibitor H5	-0.250621	9.44626	-2.59613	0.0205681	0.730825	-3.12496
0eKee4I_6IoOn0uMI8	Prmt7	protein arginine N-methyltransferase 7	-0.154343	8.85808	-2.59605	0.0205712	0.730825	-3.12508
ErslQ1e1e_5Hf4OzHo	Mpi	mannose phosphate isomerase	0.244087	10.7516	2.59422	0.0206457	0.730825	-3.12803
EqA4cGi0p4u95YQgGg	Dicer1	dicer 1, ribonuclease type III	-0.251664	9.52283	-2.59389	0.0206592	0.730825	-3.12857
fii6ter_jf3cqrXfFU	Lphn1	latrophilin 1	0.479816	9.85211	2.59379	0.0206633	0.730825	-3.12873
KvotRYeIce8lfs33_U	Prpf3	PRP3 pre-mRNA processing factor 3 homolog (yeast)	-0.283504	10.6264	-2.59373	0.0206658	0.730825	-3.12883
o4pJSnS6C7Al50ot7g	Ephb6	Eph receptor B6	-0.116234	8.65684	-2.59349	0.0206755	0.730825	-3.12921
TqKX7hrHuu3rgDu04o	Anxa11	annexin A11	0.368656	10.4084	2.59207	0.0207334	0.730825	-3.13149
KGoiIoGIoy4u7iLlxE	Ccl25	chemokine (C-C motif) ligand 25	-0.198638	9.00994	-2.59205	0.0207346	0.730825	-3.13154
Zku1.jyBzuuSC2WSp4	Mettl14	methyltransferase like 14	-0.222975	10.1136	-2.59067	0.0207911	0.731588	-3.13376
TSh1u7NLup10sKCKJ0	Ccp110	centriolar coiled coil protein 110	-0.300056	9.92018	-2.58926	0.0208489	0.732397	-3.13602
okvheViUu3N7sHo4Mw	Scamp5	secretory carrier membrane protein 5	0.20111	10.0489	2.58737	0.0209268	0.733905	-3.13907
ZFNzNhSue7OiOKC1NU	Tekt1	tektin 1	-0.119458	8.53124	-2.58548	0.0210051	0.734716	-3.14211
KLxQpoLi5G6KHo_faI	2410002F23Rik	RIKEN cDNA 2410002F23 gene	-0.149614	8.82501	-2.58489	0.0210296	0.734716	-3.14306
9tqlAuOVfVYkHFFNFE	Rai1	retinoic acid induced 1	-0.121761	8.73536	-2.58428	0.0210548	0.734716	-3.14404
3c4J0oIqSKhSCh1Gl4	Agap3	ArfGAP with GTPase domain, ankyrin repeat and PH domain 3	0.216413	8.86452	2.58331	0.0210951	0.734901	-3.1456
6CenVSVU6df6OOsgfo	Mettl13	methyltransferase like 13	-0.136091	8.66997	-2.58183	0.0211567	0.735713	-3.14798
ogdiXy9KXwggSWFQJ0	Pnpla8	patatin-like phospholipase domain containing 8	-0.288015	9.32117	-2.58107	0.0211885	0.735713	-3.1492
cSSVehLdBDhBAx1e.k	Usp22	ubiquitin specific peptidase 22	-0.120531	8.81279	-2.57693	0.0213622	0.740519	-3.15586
KlqbuDq3Sk3s.nnt5w	Slc38a1	solute carrier family 38, member 1	-0.192069	9.06644	-2.57527	0.021432	0.741715	-3.15852
BCR1ej9YiJIikiURUc	Prmt7	protein arginine N-methyltransferase 7	-0.200845	9.57551	-2.57373	0.021497	0.742743	-3.16099
E7SbiV6hXaPugD13lc	Snrnp25	small nuclear ribonucleoprotein 25 (U11/U12)	0.229159	11.1792	2.57224	0.0215606	0.742894	-3.16339
fLeX_p..MuLJOsO8No	Gyk	glycerol kinase	-0.104302	8.45761	-2.5708	0.0216217	0.742894	-3.1657
lRVChUnXJnuzKXn6uo	Whsc1	Wolf-Hirschhorn syndrome candidate 1 (human)	-0.122738	8.72974	-2.57058	0.0216309	0.742894	-3.16605
Tfu5107lXUR5UUU.5E	Evi5l	ecotropic viral integration site 5 like	0.190913	9.24634	2.56954	0.0216752	0.742894	-3.16772
QtMlCOjlElDjuX3Uzg	Pdia3	protein disulfide isomerase associated 3	0.327027	12.8254	2.56928	0.0216866	0.742894	-3.16815
Te4EYFTm5HxSSmYh34	Fam78a	family with sequence similarity 78, member A	-0.483985	11.5896	-2.56846	0.0217217	0.742894	-3.16946
xX67nquLiveh0uisoI	9030624J02Rik	RIKEN cDNA 9030624J02 gene	-0.119721	8.87564	-2.56782	0.0217489	0.742894	-3.17049
lcVINSlqhUukax.qNA	Polr2e	polymerase (RNA) II (DNA directed) polypeptide E	-0.352744	10.5805	-2.56628	0.021815	0.743942	-3.17296
NhWSdvlONsBRdCJSqc	Bod1l	biorientation of chromosomes in cell division 1-like	-0.232981	9.0853	-2.56515	0.0218634	0.743996	-3.17476
fhVGMSUaHUOVpV.UDA	Nlgn2	neuroligin 2	0.176632	9.303	2.56456	0.0218892	0.743996	-3.17573
WQrd7jS7oIlV0mdJKI	Etfb	electron transferring flavoprotein, beta polypeptide	0.201884	12.4037	2.56364	0.0219287	0.743996	-3.17719
EP19xOCZN9.ejhLqUU	Pomt1	protein-O-mannosyltransferase 1	-0.28815	9.18619	-2.56243	0.021981	0.743996	-3.17914
HYbS_e.uevIHt5JYGY	Rsc1a1	regulatory solute carrier protein, family 1, member 1	-0.201901	11.255	-2.56214	0.0219937	0.743996	-3.17961
BUSo_7HvchWLHvsV5s	Zfp385b	zinc finger protein 385B	-0.459219	10.8767	-2.55786	0.0221794	0.749073	-3.18646
663J4P3k1IaoWVzsVQ	Ndor1	NADPH dependent diflavin oxidoreductase 1	-0.104528	8.47869	-2.55541	0.0222869	0.751174	-3.1904
9iBHU7nYg3Mdzp08o0	Cox20	COX20 Cox2 chaperone	0.328932	10.3421	2.55481	0.0223132	0.751174	-3.19136
KeUjW5N0_ntdsEIieE	Eif2b5	eukaryotic translation initiation factor 2B, subunit 5 epsilon	0.319511	10.8885	2.55314	0.0223867	0.752229	-3.19404
THnlFNLJiITVBUagq8	Cd52	CD52 antigen	0.495953	10.3659	2.55226	0.0224256	0.752229	-3.19545
WYVVIqmIdOr4gfevwo	Epm2aip1	EPM2A (laforin) interacting protein 1	-0.131187	8.94042	-2.55166	0.0224519	0.752229	-3.19641
r0CEuRfh_5y4phXnUk	Senp6	SUMO/sentrin specific peptidase 6	-0.107414	8.62953	-2.5501	0.022521	0.753341	-3.19891
oGKE9eHkCx4Jd54unU	Ints9	integrator complex subunit 9	-0.150531	9.24558	-2.54916	0.0225627	0.753536	-3.20042
TLFJ86VO5A0x_lYp1U	Hectd2	HECT domain containing 2	-0.112367	8.58838	-2.54583	0.0227109	0.75708	-3.20575
uVd_3HR1ypv3_WP.g4	Adrbk1	adrenergic receptor kinase, beta 1	0.241441	11.1102	2.54516	0.0227409	0.75708	-3.20683
cqj3X3OvjzfH6X6.SY	Gsto1	glutathione S-transferase omega 1	-0.19684	11.9882	-2.54337	0.0228208	0.75854	-3.20969
0lN6ioiKyoiaC_iNLs	Scrn3	secernin 3	-0.119093	8.65204	-2.53824	0.0230521	0.765018	-3.2179
Wr.PEodkUrHxIZld10	Myo1e	myosin IE	-0.367138	10.3292	-2.52998	0.0234292	0.776306	-3.23111
ollpUu.cveR.gWiKcE	Rcan1	regulator of calcineurin 1	0.220292	9.9871	2.52641	0.0235942	0.778556	-3.23682
icd3Ln38wfs3tfFvSo	Tspan14	tetraspanin 14	-0.201458	11.519	-2.52611	0.0236078	0.778556	-3.23729
oJO_p0RvXpY6fejh10	Tagln	transgelin	0.274069	9.82078	2.5261	0.0236083	0.778556	-3.23731
NVHVQApfk4P17T0nos	Wdr18	WD repeat domain 18	-0.159408	8.96607	-2.52476	0.0236704	0.77938	-3.23945
fVRKoxrq00CkCo4cj0	D5Ertd579e	DNA segment, Chr 5, ERATO Doi 579, expressed	-0.183656	9.58171	-2.52236	0.0237823	0.781172	-3.24329
0JSTRddfTt1P69eoe8	Clec2e	C-type lectin domain family 2, member e	-0.14197	8.58484	-2.52173	0.0238116	0.781172	-3.24429
EBVUdjiCSVHdWlFOeM	Nup50	nucleoporin 50	0.189682	8.83682	2.5212	0.0238364	0.781172	-3.24514
Ht_Hoyf6i9dP1F1clY	Man2c1	mannosidase, alpha, class 2C, member 1	-0.181926	10.9036	-2.51988	0.0238985	0.781356	-3.24725
ZiJ5l583Iue9Lstjeo	Smarce1	SWI/SNF related, matrix associated, actin dependent regulator of chromatin, subfamily e, member 1	-0.304781	11.8975	-2.51922	0.0239291	0.781356	-3.24829
3t48AFcPN5dV31U0t0	Parva	parvin, alpha	0.292609	11.1499	2.5187	0.0239536	0.781356	-3.24913
Z9bVC5hiBrBz_UdS5Q	Cd74	CD74 antigen (invariant polypeptide of major histocompatibility complex, class II antigen-associated)	0.190146	8.99209	2.51611	0.0240756	0.783856	-3.25326
oP9OTUwl6A1.kmfJ1E	Prmt6	protein arginine N-methyltransferase 6	-0.217074	8.93806	-2.5139	0.0241802	0.783856	-3.25679
KV9.UxERMU8..qU8VQ	Pfn1	profilin 1	0.302433	10.646	2.51386	0.0241823	0.783856	-3.25686
Zvfevci.evRftNEOPQ	Dcaf10	DDB1 and CUL4 associated factor 10	-0.200523	8.83953	-2.51354	0.0241974	0.783856	-3.25737
oN01rXI.olQrqiupd8	Cyp4f39	cytochrome P450, family 4, subfamily f, polypeptide 39	0.188098	8.76136	2.51262	0.0242412	0.783856	-3.25884
ZC5EWRfs7RJUuvfK94	Ttc39b	tetratricopeptide repeat domain 39B	-0.258741	9.46008	-2.51235	0.0242541	0.783856	-3.25927
xQkZrtoqRQp7RQsRSc	Hist1h2be	histone cluster 1, H2be	0.457868	10.5157	2.50852	0.0244368	0.783979	-3.26538
ZqdP9C6K7ui9KnWK_k	Fbxl12	F-box and leucine-rich repeat protein 12	-0.169429	9.92859	-2.50667	0.0245254	0.783979	-3.26832
fVl54XpueU74CEEIBc	Acads	acyl-Coenzyme A dehydrogenase, short chain	0.202142	8.85632	2.50666	0.0245261	0.783979	-3.26834
BtfjSTYO.gVG5ehl9U	Gstm6	glutathione S-transferase, mu 6	0.280973	9.71369	2.50664	0.0245269	0.783979	-3.26837
TfInyLTrXRpHvnmdrE	Ccar1	cell division cycle and apoptosis regulator 1	-0.30523	11.1598	-2.50619	0.0245485	0.783979	-3.26909
riNeailzlc7R7fUvdI	Cops6	COP9 (constitutive photomorphogenic) homolog, subunit 6 (Arabidopsis thaliana)	0.204427	12.6135	2.50594	0.0245606	0.783979	-3.26949
0h1UCCgNTF79UVIoeo	Mrps2	mitochondrial ribosomal protein S2	-0.182128	9.42077	-2.50536	0.0245883	0.783979	-3.2704
cl1iIjC6OgBfYKFvSU	Rasal2	RAS protein activator like 2	-0.171117	9.41696	-2.50528	0.0245925	0.783979	-3.27054
6L3B3qFRUToqLnh35A	Dph5	DPH5 homolog (S. cerevisiae)	-0.241623	8.78053	-2.50462	0.0246242	0.783979	-3.27159
KZ7ju6GqVSGgr_Aej0	Sox11	SRY (sex determining region Y)-box 11	0.159207	8.7805	2.50424	0.0246427	0.783979	-3.2722
QABJEpIjXou.Z2UklE	Trappc13	trafficking protein particle complex 13	-0.113783	8.64629	-2.50158	0.0247711	0.783979	-3.27643
Zu98Oe3_MiqCyqoSAc	Zfp655	zinc finger protein 655	0.108927	8.60948	2.50113	0.0247932	0.783979	-3.27715
iaWkqVUYKH.tP9wERM	Ssbp4	single stranded DNA binding protein 4	0.234902	9.52022	2.50052	0.024823	0.783979	-3.27813
NeVQIXoJfQ14CQonvo	Bcor	BCL6 interacting corepressor	-0.128311	8.98247	-2.50032	0.0248325	0.783979	-3.27844
rCFiFOq6gyiOfxQJUo	Ehd2	EH-domain containing 2	0.243464	9.09099	2.50025	0.0248357	0.783979	-3.27855
EiPoHkTo_kdf0VShdY	Car14	carbonic anhydrase 14	-0.242273	8.97231	-2.49977	0.0248594	0.783979	-3.27932
3lhHChNT8.opIBQtOw	Rin2	Ras and Rab interactor 2	0.213012	9.13499	2.49909	0.0248924	0.783979	-3.2804
cRKeq03iAOfUwj6XEo	Ctu1	cytosolic thiouridylase subunit 1 homolog (S. pombe)	-0.182403	9.09847	-2.49709	0.02499	0.784872	-3.28358
ot3rjXRQzrjHuF9KFU	5830428H23Rik	RIKEN cDNA 5830428H23 gene	-0.428157	10.3744	-2.49698	0.0249955	0.784872	-3.28376
iTYhQjkT2.XQTohTZU	Tesc	tescalcin	0.133973	8.75414	2.49406	0.0251386	0.787255	-3.2884
oNbpd4tZFBUhVp_uCI	1190005I06Rik	RIKEN cDNA 1190005I06 gene	0.195004	8.82819	2.49324	0.0251794	0.787255	-3.28972
QewdOASs56diXytIHk	Cdon	cell adhesion molecule-related/down-regulated by oncogenes	-0.166025	9.35141	-2.49306	0.0251881	0.787255	-3.29
re360XoFZ0p_BFvOqI	Pwp2	PWP2 periodic tryptophan protein homolog (yeast)	-0.205703	9.70743	-2.49239	0.0252213	0.787255	-3.29107
91a0lKlptN.Uspa_OY	H2afy2	H2A histone family, member Y2	0.134316	8.80746	2.48926	0.0253761	0.787594	-3.29605
fSSK0gpxI1Nc1NbxOk	Ptprd	protein tyrosine phosphatase, receptor type, D	-0.544809	12.4868	-2.48759	0.0254591	0.787594	-3.2987
um3u0PSshOHhigaWjk	Gsta3	glutathione S-transferase, alpha 3	0.303897	10.3396	2.4861	0.0255332	0.787594	-3.30106
xwCdl4r7O760SrN0Xo	Irgm2	immunity-related GTPase family M member 2	0.245119	10.1347	2.48565	0.0255558	0.787594	-3.30178
uquihfZpAztFdNxFBw	Gstp1	glutathione S-transferase, pi 1	0.356193	11.333	2.48523	0.0255768	0.787594	-3.30245
90TfNULVF1BDP0ufeQ	Capn6	calpain 6	-0.265251	8.84492	-2.48442	0.0256173	0.787594	-3.30374
iXoMJEjD3_Xhjde4EU	Stag1	stromal antigen 1	0.271233	9.82872	2.48404	0.0256367	0.787594	-3.30435
cVWnp1GJH9x_5Op_vw	Camta2	calmodulin binding transcription activator 2	0.317414	10.6879	2.48284	0.0256966	0.787594	-3.30625
B7VSVVKMTtI0Ioojuc	Zc3h14	zinc finger CCCH type containing 14	-0.174483	9.62886	-2.48142	0.0257681	0.787594	-3.30851
irCOa674pfCPbebrRY	Timm9	translocase of inner mitochondrial membrane 9	-0.207743	12.5558	-2.48136	0.025771	0.787594	-3.3086
6pQ3rwpsbIQsSMdmgg	Scaf11	SR-related CTD-associated factor 11	-0.331272	10.1567	-2.47976	0.0258518	0.787594	-3.31114
9fqEIS5t7qE72EvogU	Pwp2	PWP2 periodic tryptophan protein homolog (yeast)	-0.124268	8.65398	-2.47974	0.0258528	0.787594	-3.31117
uVfdQv_Ev4ngIOSZdU	Zeb2	zinc finger E-box binding homeobox 2	0.168778	8.76154	2.47966	0.0258568	0.787594	-3.3113
uoX2LnQ5zyIcUT6jV0	Vps16	vacuolar protein sorting 16 (yeast)	-0.320018	9.46923	-2.47958	0.0258608	0.787594	-3.31143
6VF0RwJEOktVd1XgSM	Kcnk1	potassium channel, subfamily K, member 1	-0.275323	9.43624	-2.47867	0.0259073	0.787594	-3.31288
BPIo7X_hRaCiu5UiUI	Cemip	cell migration inducing protein, hyaluronan binding	0.8404	11.4907	2.47785	0.0259488	0.787594	-3.31419
xX4If_ETSOHp_U4gFU	Obox1	oocyte specific homeobox 1	0.330707	9.72672	2.47781	0.0259508	0.787594	-3.31425
Kl2IXo9SuCV7DQUnu4	Trim10	tripartite motif-containing 10	0.0995722	8.52507	2.4776	0.0259615	0.787594	-3.31458
He7vnfXpTbKc7p7qTQ	Slc44a2	solute carrier family 44, member 2	-0.204731	8.94001	-2.47704	0.0259896	0.787594	-3.31546
lgpyR7.xXLrO0Xod3U	1700123O20Rik	RIKEN cDNA 1700123O20 gene	0.268735	11.7494	2.47559	0.0260633	0.787594	-3.31776
Kl5uIJ4Wp6EKILVzSI	Clip2	CAP-GLY domain containing linker protein 2	-0.0935799	8.54738	-2.47517	0.0260848	0.787594	-3.31843
TS6KJJqyCU64o1CHl8	Timeless	timeless circadian clock 1	-0.136785	8.58437	-2.47493	0.0260973	0.787594	-3.31882
oWqH3SnQ4TptBYY6RM	Ranbp3	RAN binding protein 3	-0.225526	9.27552	-2.47427	0.026131	0.787594	-3.31987
Nl_8klv6.YHzcR0JAE	Mboat2	membrane bound O-acyltransferase domain containing 2	-0.31616	9.44702	-2.47382	0.0261537	0.787594	-3.32058
TaziruvhO9SFuCFdZE	Ptprf	protein tyrosine phosphatase, receptor type, F	0.182934	8.77247	2.47293	0.0261995	0.787594	-3.322
udLz0QFUpTxTFRMslI	Alas1	aminolevulinic acid synthase 1	-0.54526	12.8816	-2.47278	0.0262069	0.787594	-3.32223
9okcsyiijTYcV1ZR1E	Tgif1	TGFB-induced factor homeobox 1	-0.227726	8.88644	-2.47179	0.0262577	0.787993	-3.3238
Bzj4DAgdp7N_TVJ4_o	Msh3	mutS homolog 3 (E. coli)	-0.158359	8.86418	-2.47055	0.0263215	0.788781	-3.32577
NkihcJ.zVInTvqSfEE	Afg3l2	AFG3-like AAA ATPase 2	-0.147263	8.7633	-2.46855	0.0264247	0.789711	-3.32895
izfYPlShYXeaNGHiPs	Gpatch11	G patch domain containing 11	0.264983	11.0503	2.46792	0.0264571	0.789711	-3.32995
9l694U84OuuF4L9E3E	Grk5	G protein-coupled receptor kinase 5	-0.126143	8.63869	-2.46731	0.0264888	0.789711	-3.33092
N3cpVmub2nuaeeIR6c	Gng7	guanine nucleotide binding protein (G protein), gamma 7	-0.134927	8.51506	-2.46703	0.0265029	0.789711	-3.33135
cY.w36iUR3tPcT56I4	Sycp2	synaptonemal complex protein 2	-0.110362	8.52943	-2.46517	0.0265998	0.791151	-3.33431
KRnnOfl8ue0KoCeQVs	Them6	thioesterase superfamily member 6	0.436984	9.97949	2.46465	0.0266265	0.791151	-3.33513
0LmXtR77ap7vj13gh4	Xrcc2	X-ray repair complementing defective repair in Chinese hamster cells 2	-0.172751	8.76441	-2.46285	0.0267203	0.792816	-3.33798
xW7Qp6KKG4oN4GUy5A	Coro1a	coronin, actin binding protein 1A	0.237309	9.54551	2.46108	0.0268126	0.794433	-3.34078
uepWKt31zdsKAqCD5E	Pik3ip1	phosphoinositide-3-kinase interacting protein 1	-0.337529	9.89104	-2.45967	0.0268866	0.79497	-3.34302
9Us7nuunjfO7Rf5elE	Aldh4a1	aldehyde dehydrogenase 4 family, member A1	0.367258	11.1779	2.45791	0.0269792	0.79497	-3.34581
iSXQEKh0it11FRJL5M	Zc3h14	zinc finger CCCH type containing 14	-0.275162	9.88143	-2.45774	0.0269882	0.79497	-3.34608
EJeTVaSKB65eX_3uJ0	Ccdc23	coiled-coil domain containing 23	0.252077	11.6056	2.45705	0.0270243	0.79497	-3.34717
NLuXnZedDuAVYh1E.Q	Stk32a	serine/threonine kinase 32A	-0.376368	9.02025	-2.45656	0.0270504	0.79497	-3.34795
uVUaSTsVSQQggAruiI	Macrod2	MACRO domain containing 2	0.111902	8.66947	2.45642	0.0270578	0.79497	-3.34817
leHf1_X.x4k7AXWoaU	Ilf3	interleukin enhancer binding factor 3	-0.19239	9.47077	-2.45559	0.0271013	0.795135	-3.34948
rU7fR1n0vhTcqTPAe4	Limk1	LIM-domain containing, protein kinase	0.320177	9.3145	2.45367	0.0272033	0.797014	-3.35253
QXl.gCu_CJTpQhxfuo	Gsta1	glutathione S-transferase, alpha 1 (Ya)	-0.17088	8.64941	-2.45145	0.0273215	0.799363	-3.35605
Kg13OViyfEqX9d67RI	Cbs	cystathionine beta-synthase	-0.191934	8.80817	-2.44935	0.0274334	0.801521	-3.35937
llOVF6OJLenvs7rviE	N4bp2l1	NEDD4 binding protein 2-like 1	-0.319444	10.7703	-2.44737	0.0275393	0.803171	-3.36249
uVzOxQuxcvp5dWUd4c	Mmp14	matrix metallopeptidase 14 (membrane-inserted)	0.280729	12.1923	2.4461	0.0276079	0.803171	-3.36451
BxFPnsNBkf9dAnXjiI	Elmo1	engulfment and cell motility 1	-0.111803	8.55434	-2.44486	0.0276746	0.803171	-3.36647
coR1vV4BT8A9IQCpVI	Ncam1	neural cell adhesion molecule 1	0.25921	9.65693	2.44462	0.0276877	0.803171	-3.36685
BkEt0gVjQm1XkPQhmg	Cdyl	chromodomain protein, Y chromosome-like	0.103811	8.59124	2.4443	0.0277044	0.803171	-3.36734
NSEkOu8s._t7sVG5U4	Pid1	phosphotyrosine interaction domain containing 1	-0.236254	10.0997	-2.44403	0.0277193	0.803171	-3.36778
BGqryl7uVXQVMHntAQ	Edf1	endothelial differentiation-related factor 1	0.459821	12.5709	2.44315	0.0277667	0.803435	-3.36916
oZiHRS7XHtM7TFYqRU	Trmt61a	tRNA methyltransferase 61A	-0.280625	10.2011	-2.44072	0.0278988	0.803714	-3.37301
uvFX1S7.89e6pEVQLM	Serf2	small EDRK-rich factor 2	0.257971	12.6926	2.44047	0.027912	0.803714	-3.3734
3noFzpJEaP1EjhUgUg	Rnps1	ribonucleic acid binding protein S1	-0.264229	10.8167	-2.44036	0.0279182	0.803714	-3.37358
9TVERWuFNI.t9HUHUU	Tmed4	transmembrane emp24 protein transport domain containing 4	-0.211435	10.5937	-2.44016	0.0279293	0.803714	-3.3739
ulxLjgJtzre4J57F4o	Gabarap	gamma-aminobutyric acid receptor associated protein	0.259054	12.5916	2.43723	0.0280889	0.804548	-3.37853
BXup0.uwghLP58t91c	Col4a5	collagen, type IV, alpha 5	-0.304891	10.1057	-2.43612	0.0281496	0.804548	-3.38028
ipVHePXg3n8.d5MKBU	Fbxl22	F-box and leucine-rich repeat protein 22	0.260183	9.31013	2.43595	0.0281592	0.804548	-3.38055
xFlNVo13pGXpHJToPg	Bcl2l12	BCL2-like 12 (proline rich)	0.139748	8.9097	2.43587	0.0281632	0.804548	-3.38067
QohoFnEKCI6o5LKS54	Tpd52l1	tumor protein D52-like 1	-0.337603	10.1684	-2.43489	0.0282172	0.804548	-3.38222
cdkokggiLueuXtogTY	Rgs3	regulator of G-protein signaling 3	-0.115101	8.69277	-2.43455	0.0282361	0.804548	-3.38276
KtjkuQe5fdXwniUf4k	Iffo2	intermediate filament family orphan 2	0.226011	9.12012	2.43422	0.0282539	0.804548	-3.38327
3tXnQreB6gbG67kAVc	Smpdl3b	sphingomyelin phosphodiesterase, acid-like 3B	0.222446	12.8164	2.43403	0.0282647	0.804548	-3.38359
EA_eMnz7w3OlEQh90Q	Angel2	angel homolog 2 (Drosophila)	0.156818	8.55371	2.43316	0.0283125	0.80482	-3.38496
Z.slKo46R.up5N74hI	Thsd7b	thrombospondin, type I, domain containing 7B	0.204931	8.96218	2.43162	0.0283974	0.805535	-3.38738
rqiOl_dddnsVVLACf0	Dyrk1b	dual-specificity tyrosine-(Y)-phosphorylation regulated kinase 1b	0.281956	10.0818	2.43131	0.0284144	0.805535	-3.38787
cB.egUgpa5jqQK4DO4	Psmb9	proteasome (prosome, macropain) subunit, beta type 9 (large multifunctional peptidase 2)	0.304857	9.79829	2.43002	0.0284857	0.806085	-3.3899
W1VchKgL3g77n7OFOI	Zfp770	zinc finger protein 770	-0.155314	9.15136	-2.42958	0.0285105	0.806085	-3.39061
Q1fg0Yige4VFux_Lko	Arsj	arylsulfatase J	0.234817	8.90408	2.42796	0.0286006	0.806487	-3.39317
NV17UIlaAnRvRNT_UI	P2ry6	pyrimidinergic receptor P2Y, G-protein coupled, 6	0.193507	10.1944	2.42756	0.0286224	0.806487	-3.39378
fMJeJfJ1ScqpPPzoUc	Plk3	polo-like kinase 3	-0.112382	8.74806	-2.42569	0.028727	0.806487	-3.39674
Nn.dTWSEle9IixYkUk	Sort1	sortilin 1	0.126534	8.5813	2.42532	0.0287479	0.806487	-3.39733
u61OAnLg._JVIMl5Hk	Klhl31	kelch-like 31	-0.260314	8.81506	-2.42509	0.0287603	0.806487	-3.39768
Kh.lixVLRdv16j14RU	Brd8	bromodomain containing 8	-0.132849	8.73741	-2.42465	0.0287853	0.806487	-3.39838
ileqFovj_x5sQNcnsg	Slc35e3	solute carrier family 35, member E3	0.509877	9.71377	2.42423	0.0288089	0.806487	-3.39905
iqS6XLwuvHUF3Olao8	Ing4	inhibitor of growth family, member 4	0.295765	11.4338	2.42329	0.0288611	0.806487	-3.40052
lnq.eEfxTg4vkL9LXE	Fbxo4	F-box protein 4	-0.197023	9.95119	-2.42313	0.0288703	0.806487	-3.40077
lnvertfonOlNPonuuk	H2-D1	histocompatibility 2, D region locus 1	0.36272	11.589	2.42221	0.0289218	0.806492	-3.40222
9SOoAB9VkX3lJ016FU	Eef2	eukaryotic translation elongation factor 2	0.197454	11.5934	2.4211	0.0289844	0.806492	-3.40397
oRRnKCdTnvoK3RurBs	Ncaph	non-SMC condensin I complex, subunit H	-0.206221	10.3012	-2.42037	0.0290259	0.806492	-3.40513
uuS6h77iVSoakQIof8	Pacsin2	protein kinase C and casein kinase substrate in neurons 2	0.277605	9.60201	2.41986	0.0290548	0.806492	-3.40594
9Qov4liXrQSR7sTTpQ	Atp13a1	ATPase type 13A1	-0.233536	9.58574	-2.41972	0.0290624	0.806492	-3.40615
rGfVwslJyIpHfROUIA	Sfmbt2	Scm-like with four mbt domains 2	-0.116301	8.60494	-2.41903	0.0291014	0.806509	-3.40724
oFJSQn3.r7.8vnEoWo	Ddx31	DEAD/H (Asp-Glu-Ala-Asp/His) box polypeptide 31	-0.136596	8.77654	-2.4143	0.0293699	0.810104	-3.41468
99Lml_l0oSfpXdO5S8	Adrm1	adhesion regulating molecule 1	0.247021	10.5447	2.41375	0.0294017	0.810104	-3.41556
3uz0WVGVyU2Hz89N0o	Creld1	cysteine-rich with EGF-like domains 1	0.185084	9.94286	2.41345	0.0294186	0.810104	-3.41602
TpAr9JuukhGXieSINA	Lasp1	LIM and SH3 protein 1	0.142731	8.73865	2.41254	0.0294708	0.810104	-3.41746
HEvABE.TLDlfU.6wxw	Mrps22	mitochondrial ribosomal protein S22	0.128973	8.57212	2.41191	0.0295067	0.810104	-3.41845
xVTP3ud5RW4nlH9cDI	Lamp1	lysosomal-associated membrane protein 1	0.221428	12.88	2.41116	0.02955	0.810104	-3.41964
EsXrZ6UYobCBKQPD7g	Ntn4	netrin 4	-0.276379	8.79472	-2.41064	0.0295796	0.810104	-3.42045
E4R4KYgF5bgXhUhCdc	Baz2b	bromodomain adjacent to zinc finger domain, 2B	-0.115646	8.6536	-2.41051	0.029587	0.810104	-3.42065
QZc5C_qEye3f8XRZ1I	Prmt6	protein arginine N-methyltransferase 6	-0.216831	9.37057	-2.40972	0.0296325	0.810104	-3.42189
r6KWJ11Xl0hH2h4r3E	Akr7a5	aldo-keto reductase family 7, member A5 (aflatoxin aldehyde reductase)	-0.240698	9.67678	-2.40951	0.029645	0.810104	-3.42224
rmU764OaIexz.v99ek	Angpt2	angiopoietin 2	-0.334118	11.1247	-2.40873	0.0296898	0.810104	-3.42346
QfMjUSuu3ahSUH0oqI	Naa40	N(alpha)-acetyltransferase 40, NatD catalytic subunit, homolog (S. cerevisiae)	-0.120931	8.59492	-2.40866	0.0296939	0.810104	-3.42357
3aIFBcL.eX6I56IPZ4	Dok1	docking protein 1	0.167896	8.73224	2.40601	0.0298472	0.812787	-3.42774
c0LF5ohr3VRUnHYJ0c	Atp9a	ATPase, class II, type 9A	0.17365	9.39809	2.40562	0.0298696	0.812787	-3.42835
QUOk0200KEE6VKKu40	Ntmt1	N-terminal Xaa-Pro-Lys N-methyltransferase 1	-0.185067	9.52114	-2.40452	0.0299336	0.812854	-3.43008
EnJ6TooIonpvdRQIok	Ercc3	excision repair cross-complementing rodent repair deficiency, complementation group 3	-0.144423	9.43619	-2.40285	0.0300306	0.812854	-3.43271
rd79buePedenUZyQ94	Rab3d	RAB3D, member RAS oncogene family	0.334086	10.602	2.40209	0.0300747	0.812854	-3.43389
6heJwSi0U4SSeFyl6c	Aqp8	aquaporin 8	-0.103732	8.53874	-2.4015	0.030109	0.812854	-3.43482
fEAeAMAveADhEHXMEg	Mcm8	minichromosome maintenance deficient 8 (S. cerevisiae)	-0.0957982	8.46088	-2.40131	0.0301202	0.812854	-3.43512
HgT5.Qc4TlIodoRcXk	Ddx39b	DEAD (Asp-Glu-Ala-Asp) box polypeptide 39B	-0.265442	11.4682	-2.40121	0.0301262	0.812854	-3.43528
ck6iASS5RFw.vd6Z9s	Ppp1r9a	protein phosphatase 1, regulatory (inhibitor) subunit 9A	-0.286878	11.1857	-2.40043	0.0301719	0.812854	-3.43651
WqDkj_.VDt87_zkVzI	Mis18bp1	MIS18 binding protein 1	-0.16958	8.93825	-2.40004	0.0301945	0.812854	-3.43711
TVeoV0QUUpV.g.nSgs	Tmem134	transmembrane protein 134	0.29049	10.4474	2.3996	0.0302204	0.812854	-3.43781
TpX7u2_NV_T2DArbvU	Spon2	spondin 2, extracellular matrix protein	0.661316	11.1932	2.39753	0.0303421	0.814074	-3.44106
9QqUgZfrInkhECFLp0	Hbs1l	Hbs1-like (S. cerevisiae)	-0.212941	10.1654	-2.39751	0.0303432	0.814074	-3.44109
6Z7._pIJJK4ZV7OyMA	Ptprs	protein tyrosine phosphatase, receptor type, S	0.306903	11.8551	2.39475	0.0305062	0.814083	-3.44543
QOXgVnC1nVlWCCq1CA	Hist1h2bn	histone cluster 1, H2bn	0.47474	9.66529	2.3947	0.0305089	0.814083	-3.4455
i5Ln9fwFirph_kisAU	Herpud1	homocysteine-inducible, endoplasmic reticulum stress-inducible, ubiquitin-like domain member 1	-0.254996	12.1835	-2.39366	0.0305709	0.814083	-3.44714
Q3VIsg6pKff.qiW6nE	Polr3d	polymerase (RNA) III (DNA directed) polypeptide D	0.105777	8.74034	2.3927	0.0306277	0.814083	-3.44865
xT4RP2tS7J7Ezqu6GE	Fat1	FAT tumor suppressor homolog 1 (Drosophila)	-0.339357	11.6347	-2.39211	0.0306628	0.814083	-3.44957
T39XFZ0GEknZUDXsXY	Myc	myelocytomatosis oncogene	-0.12839	8.72405	-2.392	0.0306693	0.814083	-3.44974
ZAn.XfjrAaSb9T0VRQ	Papd4	PAP associated domain containing 4	-0.301402	9.61751	-2.3911	0.0307226	0.814083	-3.45115
Boi.eeOFdT7g9_QXSg	Crem	cAMP responsive element modulator	-0.245831	9.04444	-2.39095	0.0307318	0.814083	-3.45139
0elYooIQldxftLnl5M	Kctd17	potassium channel tetramerisation domain containing 17	0.1535	8.96068	2.39083	0.0307391	0.814083	-3.45159
WlI1uTdPp7XbBCInhI	Eif2b5	eukaryotic translation initiation factor 2B, subunit 5 epsilon	0.349597	11.036	2.39051	0.0307579	0.814083	-3.45208
NUp6JAmdOJ7hzeK5ws	Abcb1b	ATP-binding cassette, sub-family B (MDR/TAP), member 1B	1.49609	12.0233	2.38797	0.0309098	0.814083	-3.45607
HEJUk3Sh00eSvXeIVI	Ptpn2	protein tyrosine phosphatase, non-receptor type 2	-0.175754	9.22853	-2.38658	0.0309932	0.814083	-3.45825
unZQokjFcl9O3eeiiA	Mtx1	metaxin 1	-0.30091	10.9085	-2.38632	0.0310089	0.814083	-3.45866
uXn6fEwcjz2t7eDutE	Esr2	estrogen receptor 2 (beta)	-0.391385	11.1588	-2.3862	0.031016	0.814083	-3.45884
Bp5e4GiPe018Rk3.L4	Adam23	a disintegrin and metallopeptidase domain 23	0.247156	9.64737	2.38368	0.0311677	0.814083	-3.46279
fujVHnT_F.BfR81CAg	Elp5	elongator acetyltransferase complex subunit 5	0.143342	10.7609	2.38322	0.0311956	0.814083	-3.46352
lpI__UtJyAjsp_iSDY	Pkp4	plakophilin 4	-0.118269	8.54606	-2.38279	0.0312213	0.814083	-3.46418
WEaT_t65F4ejEnX23s	Msto1	misato homolog 1 (Drosophila)	-0.209264	9.16694	-2.38276	0.0312233	0.814083	-3.46423
ola0O64e_3sCn1dfl8	Ddx24	DEAD (Asp-Glu-Ala-Asp) box polypeptide 24	-0.170179	10.9883	-2.3821	0.031263	0.814083	-3.46526
9aUQZ.fUgQcKnCOde8	Mrpl37	mitochondrial ribosomal protein L37	-0.256127	10.0622	-2.3819	0.0312754	0.814083	-3.46558
QV43UlW.UEfqVQN_rE	Slc38a3	solute carrier family 38, member 3	-0.363906	9.04339	-2.38165	0.0312906	0.814083	-3.46598
NVf9Hvn9zsydXI39H8	Wiz	widely-interspaced zinc finger motifs	0.198534	9.31452	2.38081	0.0313417	0.814083	-3.4673
ueJTR6QgvYeuerIpR0	Tcl1b3	T cell leukemia/lymphoma 1B, 3	0.261087	9.062	2.38062	0.0313531	0.814083	-3.46759
xqPz41AuehGs0oqHlI	Adamts6	a disintegrin-like and metallopeptidase (reprolysin type) with thrombospondin type 1 motif, 6	-0.105705	8.51889	-2.37976	0.0314054	0.814083	-3.46894
HjuiNAoS7_ovr3VCJY	Asb1	ankyrin repeat and SOCS box-containing 1	0.123687	8.62204	2.37936	0.0314298	0.814083	-3.46957
HpWH4JRDfDX7eMEv8o	Parp12	poly (ADP-ribose) polymerase family, member 12	0.251615	9.50165	2.37903	0.0314498	0.814083	-3.47008
BH4sl_EFNew14FyT1E	Btaf1	BTAF1 RNA polymerase II, B-TFIID transcription factor-associated, (Mot1 homolog, S. cerevisiae)	-0.18917	10.8585	-2.37874	0.0314677	0.814083	-3.47054
oseoeeN3t_43M13hBI	Fxyd6	FXYD domain-containing ion transport regulator 6	0.419627	12.9292	2.37868	0.0314711	0.814083	-3.47063
xKy0i4nM1511dt1OgE	Tspan33	tetraspanin 33	0.133643	8.85934	2.37847	0.0314837	0.814083	-3.47095
Eap4nqtLueZvC.s4G0	2410016O06Rik	RIKEN cDNA 2410016O06 gene	0.221458	10.0308	2.37699	0.0315741	0.814083	-3.47327
WuXTOVUJ63SwDXqsgk	Nelfe	negative elongation factor complex member E, Rdbp	0.171565	11.7998	2.37688	0.0315809	0.814083	-3.47345
xs1I0b5X.8_4f.Qed4	Kif23	kinesin family member 23	-0.27899	11.2388	-2.37684	0.0315836	0.814083	-3.47352
xR3ocVX2nIaOgLid5g	Cdkn2c	cyclin-dependent kinase inhibitor 2C (p18, inhibits CDK4)	0.20679	9.10466	2.37563	0.0316575	0.814986	-3.47541
3_7s_5Gn8qoSkR2ue8	Slc8a1	solute carrier family 8 (sodium/calcium exchanger), member 1	-0.21242	9.90752	-2.3744	0.031733	0.815931	-3.47733
3UskcioQJK6iiKv39c	Btnl2	butyrophilin-like 2	0.111092	8.63527	2.37257	0.0318457	0.817827	-3.4802
EKTdlpSd6jCVQoQqk4	Itga11	integrin alpha 11	0.147684	9.45877	2.3714	0.0319173	0.818523	-3.48202
ibTTrTb5y3r3XqK7jQ	H2-M3	histocompatibility 2, M region locus 3	0.296043	10.122	2.37086	0.0319507	0.818523	-3.48286
Bt1Irp4iJeWjjg6Tgk	Hnrnpm	heterogeneous nuclear ribonucleoprotein M	-0.27356	12.7049	-2.37005	0.0320008	0.818808	-3.48413
ltLoqfv.OF_PQunr6s	Mesdc1	mesoderm development candidate 1	-0.127546	8.98934	-2.3669	0.0321963	0.820947	-3.48906
E6wgGHqnrlLJziiVNU	Tusc2	tumor suppressor candidate 2	-0.107279	8.88731	-2.36671	0.0322086	0.820947	-3.48936
i5HyH4onRvIoB9zdxo	Naa25	N(alpha)-acetyltransferase 25, NatB auxiliary subunit	-0.203324	9.02535	-2.36554	0.0322813	0.820947	-3.49119
cU7XO.UycTU1fpfB.o	Hdlbp	high density lipoprotein (HDL) binding protein	-0.185789	13.4759	-2.36515	0.0323057	0.820947	-3.4918
TsCS3jKgr54FyVCpoU	Prmt6	protein arginine N-methyltransferase 6	-0.137721	9.14156	-2.3649	0.0323211	0.820947	-3.49218
uZAfzOVSxKoEUqUwCo	Gm7609	predicted pseudogene 7609	0.219395	9.14019	2.36386	0.0323862	0.820947	-3.49381
lar3h0CnSqRuSAuEBg	Ndufv3	NADH dehydrogenase (ubiquinone) flavoprotein 3	-0.164078	8.88573	-2.36266	0.0324619	0.820947	-3.4957
ZJEnDhC5J46xNkdGVE	Mef2c	myocyte enhancer factor 2C	0.190139	8.56852	2.3624	0.0324781	0.820947	-3.4961
Ne4iI0oJ8hTcSAqGV0	Pdss1	prenyl (solanesyl) diphosphate synthase, subunit 1	-0.133363	8.92769	-2.36228	0.0324852	0.820947	-3.49628
H3koUc4CHT4bPkYXic	Cdk5rap1	CDK5 regulatory subunit associated protein 1	-0.26463	10.454	-2.36117	0.0325552	0.820947	-3.49802
cuJcinl6p4gQIAEBWo	Ccdc144b	coiled-coil domain containing 144B	-0.486576	9.97727	-2.36089	0.0325731	0.820947	-3.49846
r7SM5TqBecd6AS_iXc	Foxo1	forkhead box O1	-0.501751	10.1822	-2.36062	0.0325899	0.820947	-3.49888
HpfTU9w03kh24p8AEA	Cdkn2aipnl	CDKN2A interacting protein N-terminal like	0.235402	11.2315	2.36058	0.0325924	0.820947	-3.49894
folJ.qCqd7H19.3TeI	Wnt5b	wingless-type MMTV integration site family, member 5B	0.149239	8.91588	2.35946	0.0326631	0.821742	-3.50069
reXqOfcVuVQuQdQQu4	Arl14epl	ADP-ribosylation factor-like 14 effector protein-like	0.20451	8.78202	2.35804	0.0327527	0.822293	-3.50291
QQunr0.r4R41l.BRjo	Rhobtb1	Rho-related BTB domain containing 1	-0.321624	12.1724	-2.35787	0.0327633	0.822293	-3.50317
lltVHgjXTS7pTc7puc	Gpc3	glypican 3	-0.314883	10.6233	-2.35569	0.0329019	0.824785	-3.50658
xpdfJSiyVN5NU5AhIs	Ccdc106	coiled-coil domain containing 106	0.159678	9.06466	2.3527	0.0330922	0.828471	-3.51124
3R1eTPggB3uDEDu_lE	Tm9sf2	transmembrane 9 superfamily member 2	0.169905	8.68165	2.35204	0.0331348	0.828471	-3.51228
uSgCk1OrqMzM.O4eak	Eya3	eyes absent 3 homolog (Drosophila)	-0.171294	8.69189	-2.35153	0.0331673	0.828471	-3.51307
QR7Vcf5IKd5qVLFRRQ	Arrdc1	arrestin domain containing 1	0.154509	8.71638	2.35002	0.0332636	0.829891	-3.51541
Qdkn_fep4nort9X_UU	Gnl1	guanine nucleotide binding protein-like 1	0.243709	11.3434	2.34939	0.0333044	0.829925	-3.5164
c1a1feeX.8X7Jyp0lU	Trp53	transformation related protein 53	-0.254492	10.2199	-2.3475	0.0334261	0.831894	-3.51935
rX_cLBXoeNDBl1Lpdc	Foxp2	forkhead box P2	-0.18053	8.80639	-2.34644	0.0334945	0.831894	-3.521
0HSRAorTCAtVUVUt5U	Mybbp1a	MYB binding protein (P160) 1a	-0.150649	8.7813	-2.34597	0.0335248	0.831894	-3.52173
6d8I4v6fdfW5UuuEos	Npepl1	aminopeptidase-like 1	-0.303823	10.192	-2.34512	0.03358	0.831894	-3.52306
oTpe_EUX9.o5CLpSBY	Med22	mediator complex subunit 22	-0.166278	8.96014	-2.34453	0.0336179	0.831894	-3.52397
N.OqNJStCqI_HiQiF0	Zfp467	zinc finger protein 467	0.305135	9.393	2.34404	0.0336502	0.831894	-3.52475
lOIL9g63EN0XEEQ6UU	Sesn3	sestrin 3	0.171323	8.74779	2.34362	0.033677	0.831894	-3.52539
f6cXygrucJ7R_YY6yI	Col4a6	collagen, type IV, alpha 6	-0.113829	8.59285	-2.34327	0.0337003	0.831894	-3.52595
QKnnHuDOUKHh6lydoE	Mfsd2a	major facilitator superfamily domain containing 2A	-0.326631	10.2577	-2.34114	0.0338386	0.83284	-3.52926
0BrSEH5cg7T6mLn_f4	Tox4	TOX high mobility group box family member 4	-0.300438	10.1272	-2.34097	0.0338501	0.83284	-3.52953
TOkj1Qb.IQ.N_fFXQI	Smc6	structural maintenance of chromosomes 6	-0.21209	8.94917	-2.34071	0.0338665	0.83284	-3.52992
l367Neif0N4UShSVHo	Nit2	nitrilase family, member 2	0.225624	10.2131	2.34024	0.0338972	0.83284	-3.53065
xq5L4e8svuSwLQle64	Arl4c	ADP-ribosylation factor-like 4C	-0.152065	8.95499	-2.33743	0.0340819	0.836399	-3.53504
iddPkfi.pdby9v.SQ0	Ttc39b	tetratricopeptide repeat domain 39B	-0.157761	9.09399	-2.33601	0.0341751	0.837709	-3.53725
3dkpC_l_Pf7FAnGyUc	Mpp3	membrane protein, palmitoylated 3 (MAGUK p55 subfamily member 3)	-0.149107	8.73868	-2.33536	0.0342176	0.837772	-3.53825
9VSCN4FFzFCngZ3Skk	Arv1	ARV1 homolog (yeast)	-0.246383	9.00231	-2.33466	0.034264	0.837933	-3.53934
0Xd7UWgPADv3q9F_wo	Crlf3	cytokine receptor-like factor 3	-0.193265	9.01781	-2.33315	0.0343639	0.83876	-3.54169
cVR6t0PS4Sw0q1yB0U	Neto2	neuropilin (NRP) and tolloid (TLL)-like 2	-0.111187	8.61528	-2.33294	0.0343777	0.83876	-3.54202
ceJOsiX8SpYJVJzm14	Fgf21	fibroblast growth factor 21	-0.105544	8.50308	-2.33176	0.0344558	0.839689	-3.54385
BpMKeV60m9Ue6ESns0	Tufm	Tu translation elongation factor, mitochondrial	-0.160261	12.4387	-2.33008	0.034568	0.841447	-3.54647
953ip7dU3Uur.QoqU0	Ppap2c	phosphatidic acid phosphatase type 2C	-0.233879	9.45089	-2.32899	0.0346406	0.84224	-3.54817
W16BROtHclK1QKFePc	Prkcb	protein kinase C, beta	0.190444	9.27963	2.32576	0.0348563	0.844725	-3.55317
KgkDQvX71RLBQpN9dc	Ralgapb	Ral GTPase activating protein, beta subunit (non-catalytic)	-0.12734	10.6326	-2.3255	0.0348741	0.844725	-3.55359
rq0HuOvNRlUQiogtE0	Nipal1	NIPA-like domain containing 1	-0.226627	9.26977	-2.32408	0.034969	0.844725	-3.55578
BnontyOeu0R0.wBUB0	Mmp17	matrix metallopeptidase 17	0.162605	8.90198	2.32396	0.0349776	0.844725	-3.55598
rSRvtNQ_PXFdHS3eCg	Mms22l	MMS22-like, DNA repair protein	0.127308	8.7995	2.3237	0.0349947	0.844725	-3.55637
xlInGoRTQpQs6IELXc	Sfxn2	sideroflexin 2	-0.156089	8.88536	-2.32331	0.0350214	0.844725	-3.55699
9lcRfqRunCL.ocIjnU	Ddx31	DEAD/H (Asp-Glu-Ala-Asp/His) box polypeptide 31	-0.126884	8.70149	-2.32326	0.0350243	0.844725	-3.55705
Kcs_FcINeIlTM7.U4k	Spc25	SPC25, NDC80 kinetochore complex component, homolog (S. cerevisiae)	-0.25495	9.577	-2.32187	0.0351184	0.845893	-3.55922
ipXv4AZvqrsGXV4IhA	Mapk11	mitogen-activated protein kinase 11	0.101971	8.72105	2.32135	0.0351533	0.845893	-3.56002
cXb6WKN7RXdTh4VQvo	Exoc3l4	exocyst complex component 3-like 4	0.12336	9.01799	2.3199	0.0352521	0.8473	-3.56228
ohCVFRuE00UgMZ_j7o	Ctsh	cathepsin H	0.291824	10.9341	2.31873	0.035331	0.848226	-3.56409
6Ce42BIpLkeq7otEKM	Rmnd5b	required for meiotic nuclear division 5 homolog B (S. cerevisiae)	-0.186752	9.52559	-2.31668	0.0354705	0.850604	-3.56726
ZU0J1xSpAiUBf3L7To	Usb1	U6 snRNA biogenesis 1	0.177438	10.7738	2.31547	0.0355537	0.851358	-3.56915
liS70d2i7_9wuyvFh4	Ash1l	ash1 (absent, small, or homeotic)-like (Drosophila)	-0.209865	9.20721	-2.31493	0.0355905	0.851358	-3.56999
o5QCggMrC91R.dQjgk	Sertad4	SERTA domain containing 4	0.119048	8.49482	2.31427	0.0356356	0.851358	-3.57101
0nq3rS4FXnvh3RCnEE	Trim21	tripartite motif-containing 21	0.216362	9.61692	2.31332	0.0357003	0.851358	-3.57247
Q9fOP3oKcVd690KUSc	Entpd6	ectonucleoside triphosphate diphosphohydrolase 6	-0.117956	8.64249	-2.3127	0.0357434	0.851358	-3.57345
0LEsUcsf.686kCSCnY	Naa20	N(alpha)-acetyltransferase 20, NatB catalytic subunit	0.121044	8.55636	2.31267	0.0357451	0.851358	-3.57348
ihedyHjkijCSZNV69c	Slc25a28	solute carrier family 25, member 28	-0.260084	11.8638	-2.31125	0.0358432	0.852726	-3.57569
fI6WHiui1Z77gNGeS0	Ano4	anoctamin 4	-0.382769	9.90158	-2.30971	0.0359492	0.853818	-3.57807
Eqz.FHH7HeX9W4bSdo	Psg23	pregnancy-specific glycoprotein 23	0.181734	9.16151	2.30882	0.0360108	0.853818	-3.57945
NldEh9PQig9SaeCOSk	Taz	tafazzin	-0.200507	9.68281	-2.30882	0.036011	0.853818	-3.57946
iSh39ilew_g4tR.A18	Rn18s	18S ribosomal RNA	0.926608	13.6041	2.30713	0.0361277	0.855621	-3.58207
EU4SeLkRdA3X9VH7ro	Iqgap3	IQ motif containing GTPase activating protein 3	-0.19106	8.90888	-2.30628	0.0361868	0.856054	-3.58338
lldy60i5Ij0aJCHhN4	Neil3	nei like 3 (E. coli)	-0.166957	8.67649	-2.30547	0.0362432	0.856242	-3.58464
90KIC6796T21Untl4o	Rhobtb1	Rho-related BTB domain containing 1	-0.333759	9.81459	-2.305	0.0362763	0.856242	-3.58537
KUg1B4MJR7ep9e7T18	Dynlrb1	dynein light chain roadblock-type 1	-0.26209	12.2617	-2.30426	0.0363275	0.856273	-3.58651
68GuAaVyirZ3L4HdSk	Fosl2	fos-like antigen 2	0.364729	12.4488	2.30377	0.0363619	0.856273	-3.58727
93ScW6OSVEGXs10U0k	Vpreb3	pre-B lymphocyte gene 3	-0.221707	8.87133	-2.30311	0.0364077	0.856273	-3.58829
KUtQF_jF3LeUHvR7.0	Slc2a6	solute carrier family 2 (facilitated glucose transporter), member 6	0.100322	8.57713	2.30249	0.0364511	0.856273	-3.58925
ZtaJ9LeulECLrhUNlA	Tmod4	tropomodulin 4	-0.107494	8.54861	-2.30182	0.0364985	0.856273	-3.5903
Hh5igdvX9POHHup5uU	Fam181b	family with sequence similarity 181, member B	0.127698	8.86133	2.30148	0.0365222	0.856273	-3.59082
cU1J1So05X.ek7uzNQ	Gabpb2	GA repeat binding protein, beta 2	0.193819	9.00753	2.30007	0.0366212	0.857136	-3.593
fRJ70jhe4Re3sv6wJU	Gtf2ird2	GTF2I repeat domain containing 2	-0.186884	9.75237	-2.29811	0.036759	0.857136	-3.59603
fZBQh8STrOiJ9fEfHY	Alkbh3	alkB, alkylation repair homolog 3 (E. coli)	-0.182634	9.42393	-2.29747	0.0368043	0.857136	-3.59702
W26t7_KEUF7uU1GUJs	Hist1h3d	histone cluster 1, H3d	0.177355	9.79001	2.29711	0.0368299	0.857136	-3.59758
EQtG3mDjuhTm_5.fnY	Bcl7c	B cell CLL/lymphoma 7C	-0.238071	9.67418	-2.29695	0.0368411	0.857136	-3.59782
uUEK.i6Dgh6TgK1Uik	Ift74	intraflagellar transport 74	-0.22465	9.42076	-2.2964	0.03688	0.857136	-3.59867
lngBS0u4pfB5fbq1ys	Ercc3	excision repair cross-complementing rodent repair deficiency, complementation group 3	-0.201801	11.657	-2.29513	0.0369699	0.857136	-3.60063
0RJAl13uqEXtSEentM	Pkhd1l1	polycystic kidney and hepatic disease 1-like 1	0.202601	8.85105	2.29496	0.0369818	0.857136	-3.60089
ffEo.k.qoIRfFLLNdc	Srl	sarcalumenin	-0.110431	8.78511	-2.29434	0.0370263	0.857136	-3.60186
NW5aKKcq0owI_oW.6E	Tap2	transporter 2, ATP-binding cassette, sub-family B (MDR/TAP)	0.341256	9.1625	2.29407	0.0370453	0.857136	-3.60228
KOSuBLt5SohJpJtzus	C1rl	complement component 1, r subcomponent-like	0.144871	9.06281	2.29355	0.0370817	0.857136	-3.60307
9hlBIicUdFQkX0nR00	Tanc2	tetratricopeptide repeat, ankyrin repeat and coiled-coil containing 2	-0.166898	8.62117	-2.2933	0.0371001	0.857136	-3.60347
fpSlNxSeq59JUn3394	Fsd1	fibronectin type 3 and SPRY domain-containing protein	0.154228	8.76503	2.29278	0.0371371	0.857136	-3.60427
Neo1Lkta.X.MCgeVL0	Ppan	peter pan homolog (Drosophila)	-0.508496	10.7237	-2.29058	0.0372937	0.857136	-3.60766
xtIs2UiXER8X2dQjiU	Nop56	NOP56 ribonucleoprotein	-0.192622	11.0894	-2.29035	0.0373106	0.857136	-3.60802
ulMk8FbZWlaESooT1Q	Spi1	spleen focus forming virus (SFFV) proviral integration oncogene	0.124205	8.60571	2.29002	0.0373337	0.857136	-3.60852
QA78JJ4QU4hOf18e.Y	Tmed8	transmembrane emp24 domain containing 8	-0.190716	8.91558	-2.28967	0.0373588	0.857136	-3.60906
idKlz1NCFE3HFZKpFQ	Krt7	keratin 7	0.152859	8.96202	2.28905	0.0374031	0.857136	-3.61002
HLXi1S3hXi37SbupoU	Nin	ninein	-0.142484	8.55428	-2.28901	0.037406	0.857136	-3.61008
K93dwBH3c0W5Sn5_7E	Cacng5	calcium channel, voltage-dependent, gamma subunit 5	0.150912	8.65474	2.28822	0.0374632	0.857136	-3.61131
ldOd_opUtFtfi9M1II	Slco2a1	solute carrier organic anion transporter family, member 2a1	0.155633	9.14408	2.28761	0.0375068	0.857136	-3.61225
Wd4nqh9EuILsd7uph4	Mfi2	antigen p97 (melanoma associated) identified by monoclonal antibodies 133.2 and 96.5	-0.107629	8.59804	-2.28755	0.0375109	0.857136	-3.61233
oGFUqK06vn8N7nT4KY	Phf3	PHD finger protein 3	-0.267864	11.1092	-2.28707	0.0375453	0.857136	-3.61307
9ro8epcw7a1KQ465VE	Nlrp4c	NLR family, pyrin domain containing 4C	0.116539	8.83228	2.28626	0.037604	0.857136	-3.61433
6o44oq0Xje0C6Ib3CI	Clk4	CDC like kinase 4	-0.227404	10.1536	-2.28503	0.0376925	0.857136	-3.61622
xqteXgAXuCHHnkUDUo	Tmem141	transmembrane protein 141	0.389532	10.1543	2.28461	0.0377229	0.857136	-3.61687
65JdH__teeRNaBW68Q	Lcmt1	leucine carboxyl methyltransferase 1	0.231095	11.3266	2.28404	0.0377647	0.857136	-3.61776
ulSKpD94XUXlyEIAlc	Ssna1	Sjogren's syndrome nuclear autoantigen 1	0.190295	11.2028	2.284	0.0377671	0.857136	-3.61781
T7roo4QLqRYfnYoojQ	Eef1d	eukaryotic translation elongation factor 1 delta (guanine nucleotide exchange protein)	-0.171736	13.7552	-2.28381	0.0377813	0.857136	-3.61811
NY6uX.lnunlnB7tDNU	Sfxn2	sideroflexin 2	-0.15471	8.69792	-2.28359	0.0377971	0.857136	-3.61845
l3T7gqUmIJJQjUQUTk	Oxa1l	oxidase assembly 1-like	-0.282729	10.3015	-2.28277	0.0378564	0.857136	-3.61971
xmVe8nTAtSftV0NQKU	Csnk1g2	casein kinase 1, gamma 2	0.265828	9.88123	2.28169	0.037935	0.857136	-3.62138
QUeZ_qg7yl.RqonIMk	1700020I14Rik	RIKEN cDNA 1700020I14 gene	-0.114559	8.63214	-2.28132	0.0379617	0.857136	-3.62195
ufa5Lf9c6pAAqSZfoo	Nos2	nitric oxide synthase 2, inducible	-0.136568	8.69483	-2.28127	0.0379655	0.857136	-3.62203
uMiiB1Ki1VIlE1y7Uk	Rassf7	Ras association (RalGDS/AF-6) domain family (N-terminal) member 7	0.0901443	8.58505	2.28097	0.037987	0.857136	-3.62249
Qp3E6nkujqTnGMoji0	Gpn2	GPN-loop GTPase 2	0.204384	10.6744	2.2784	0.0381746	0.860444	-3.62645
ZrT3PR5SoxTeRmhCtk	Trib1	tribbles homolog 1 (Drosophila)	0.106783	8.5589	2.27698	0.0382782	0.861524	-3.62863
cUQupJ7brl36goks8Q	H2-T23	histocompatibility 2, T region locus 23	0.307024	10.8843	2.27662	0.0383046	0.861524	-3.62919
6e_.1UQFTS3qIk_oug	Setd5	SET domain containing 5	0.263877	9.44665	2.27586	0.0383603	0.861855	-3.63036
HSKIkq3gu7lGTdAJC4	Nadk	NAD kinase	0.284856	12.4338	2.27414	0.0384868	0.86229	-3.633
Qtb36_U7M..nopMGOo	Insig2	insulin induced gene 2	-0.234909	10.401	-2.27339	0.0385424	0.86229	-3.63417
6SgbtT20kRcF4TK3Bc	Cep78	centrosomal protein 78	-0.209312	10.3345	-2.2724	0.0386158	0.86229	-3.6357
xy1uEC_5Afrgbed6p8	Cbr3	carbonyl reductase 3	0.25506	10.5907	2.27193	0.0386501	0.86229	-3.63641
ru.38FWwgEkegqNeiI	Nhlrc2	NHL repeat containing 2	-0.193133	9.68058	-2.27144	0.0386867	0.86229	-3.63717
9RZIjfSPrUgIIKJdyo	Rif1	Rap1 interacting factor 1 homolog (yeast)	-0.202142	8.90917	-2.27077	0.038736	0.86229	-3.6382
rU0qUX1WX.UiA3vcWk	Aqp12	aquaporin 12	0.130754	8.6494	2.27035	0.0387672	0.86229	-3.63884
Nn6o0qO4XvNf7_X6Kc	1700019G17Rik	RIKEN cDNA 1700019G17 gene	-0.125415	8.56463	-2.26969	0.0388158	0.86229	-3.63985
lFEEVoQUXpJlQeeLG4	Wwp2	WW domain containing E3 ubiquitin protein ligase 2	-0.105301	8.58938	-2.26953	0.0388277	0.86229	-3.6401
KnqkrVeRPTTgcxCOKc	B3gnt9	UDP-GlcNAc:betaGal beta-1,3-N-acetylglucosaminyltransferase 9	0.269031	9.78975	2.26874	0.038887	0.86229	-3.64133
T.b1.7dHgJ7eSnf4.o	Syncrip	synaptotagmin binding, cytoplasmic RNA interacting protein	-0.451905	11.3893	-2.26773	0.0389619	0.86229	-3.64287
ENeHlM_ceeaiejGiqc	1810043G02Rik	RIKEN cDNA 1810043G02 gene	-0.16549	9.16581	-2.26759	0.038972	0.86229	-3.64308
TvLEqlDi7RuDXu.OB8	Krr1	KRR1, small subunit (SSU) processome component, homolog (yeast)	-0.192351	8.92704	-2.26686	0.0390271	0.86229	-3.64422
0qbJt7hOIR9d87Hu24	Anxa2	annexin A2	0.203667	14.2773	2.26628	0.0390702	0.86229	-3.64511
3DgoiIojukgjYonpWk	Ppp2r5d	protein phosphatase 2, regulatory subunit B', delta	-0.128938	8.83114	-2.26601	0.03909	0.86229	-3.64551
354HWfkxGOwUnuX1.k	Elk3	ELK3, member of ETS oncogene family	0.246223	11.208	2.2655	0.0391286	0.86229	-3.64631
lnpISq79K_1QoJIdRE	Urgcp	upregulator of cell proliferation	-0.14296	9.7299	-2.2646	0.0391954	0.86229	-3.64768
iY11rd_XvpSQu7mId0	Tmem214	transmembrane protein 214	-0.174806	9.0955	-2.26436	0.0392137	0.86229	-3.64805
Hxj4GnmoQgnpFTBcVU	Rac3	RAS-related C3 botulinum substrate 3	0.12993	8.66621	2.26394	0.0392451	0.86229	-3.6487
oASJ1xIn0mepqJEnHQ	Mxd3	Max dimerization protein 3	0.134736	8.68101	2.26384	0.0392526	0.86229	-3.64885
rCeyjuFPpLipKrqG6c	Nolc1	nucleolar and coiled-body phosphoprotein 1	-0.102646	8.56603	-2.26349	0.039279	0.86229	-3.64939
BoI3gEKpT5KLE6dSnw	F2rl1	coagulation factor II (thrombin) receptor-like 1	-0.105355	8.63255	-2.26294	0.0393203	0.86229	-3.65024
KVSAFIhIklg7vXxxEk	Ctso	cathepsin O	-0.0950286	8.61211	-2.26215	0.0393798	0.86229	-3.65145
fEUuCulnqhCJBiANE4	Lgals2	lectin, galactose-binding, soluble 2	0.230597	9.25749	2.26196	0.039394	0.86229	-3.65174
lV5dKF_7Yio_XxK.gU	Stat3	signal transducer and activator of transcription 3	-0.164592	9.08734	-2.2618	0.0394058	0.86229	-3.65198
9sQLqP1x5NONMkouiI	Mboat2	membrane bound O-acyltransferase domain containing 2	-0.387491	9.2983	-2.26124	0.0394486	0.862328	-3.65286
o_UW50HHOzpuMHelpg	Tspo	translocator protein	0.456293	12.3473	2.26032	0.0395176	0.862939	-3.65426
xX_fStNCJZ5R611Mx4	Nrros	negative regulator of reactive oxygen species	0.132676	9.11322	2.25711	0.0397607	0.863759	-3.65919
cpIPSr9QLqK6wbN1K8	Copg2os2	coatomer protein complex, subunit gamma 2, opposite strand 2	-0.155669	8.80385	-2.25703	0.0397667	0.863759	-3.65931
WrX_eUHnT34fJ3JT_4	Pik3r3	phosphatidylinositol 3 kinase, regulatory subunit, polypeptide 3 (p55)	0.283712	9.48603	2.25612	0.0398357	0.863759	-3.6607
0C0V0QFluXCh3tKVt4	Flnc	filamin C, gamma	-0.379687	10.1129	-2.25581	0.0398594	0.863759	-3.66118
oP4LvS7Ynte7v5Ilzo	Trub1	TruB pseudouridine (psi) synthase homolog 1 (E. coli)	-0.241317	9.39929	-2.25471	0.0399437	0.863759	-3.66288
Hh3g1R2iC.B3pstFlo	Cd14	CD14 antigen	0.127323	8.94739	2.2547	0.0399442	0.863759	-3.66289
uQj3AXWfXKgnXoJeGU	Supt5	suppressor of Ty 5	-0.180805	10.6034	-2.25453	0.0399571	0.863759	-3.66315
EX35PteS4bCLhPuzGk	Nfat5	nuclear factor of activated T cells 5	-0.260202	11.0685	-2.25397	0.0399998	0.863759	-3.66401
6urfmRrgmvXaunb.Qg	Dhrsx	dehydrogenase/reductase (SDR family) X chromosome	0.241497	9.59509	2.25268	0.0400985	0.863759	-3.66599
3vcp4Ooi11EHV7uXTo	Tns4	tensin 4	-0.138385	8.98398	-2.2519	0.0401579	0.863759	-3.66718
0BF4SJ4iBSfekUFJlI	Cops7a	COP9 (constitutive photomorphogenic) homolog, subunit 7a (Arabidopsis thaliana)	-0.141695	9.63454	-2.25187	0.0401607	0.863759	-3.66723
lgOxAKQI946eX5VefU	Suv39h1	suppressor of variegation 3-9 homolog 1 (Drosophila)	-0.225651	8.89758	-2.25178	0.0401676	0.863759	-3.66737
luOR40b7vkm.URXSrY	Zdhhc17	zinc finger, DHHC domain containing 17	-0.169397	8.87657	-2.2514	0.0401964	0.863759	-3.66795
KprOxXp4LDPBTJ3qKM	Acer2	alkaline ceramidase 2	-0.151621	9.09522	-2.25131	0.0402037	0.863759	-3.66809
ZSU54ooJI0rXo_o.50	Nrp1	neuropilin 1	-0.262589	9.95976	-2.25121	0.0402113	0.863759	-3.66825
ra63E.Eev9So6Ut5Jc	Frmd4a	FERM domain containing 4A	-0.145523	8.77769	-2.25051	0.0402647	0.863759	-3.66931
9a7f4qgHg7TQnFqVfc	Mfng	MFNG O-fucosylpeptide 3-beta-N-acetylglucosaminyltransferase	-0.110156	8.53289	-2.25032	0.0402796	0.863759	-3.66961
ieLzc5Ba7R.j.X_X90	Mgarp	mitochondria localized glutamic acid rich protein	0.377593	14.1901	2.25011	0.0402953	0.863759	-3.66992
9oewIar6MinyO53nl8	Psmd4	proteasome (prosome, macropain) 26S subunit, non-ATPase, 4	0.326365	13.2753	2.24677	0.0405535	0.866977	-3.67505
W3JMi3V.KFVLIeLhqc	Ank3	ankyrin 3, epithelial	-0.104984	8.49341	-2.24666	0.0405617	0.866977	-3.67522
6iTVB6O5JHq3IOiIhE	Zfp658	zinc finger protein 658	0.133222	8.83121	2.246	0.0406131	0.866977	-3.67623
llJ9R89_tQIkv79Tuo	Apba1	amyloid beta (A4) precursor protein binding, family A, member 1	-0.121381	8.55396	-2.24568	0.0406378	0.866977	-3.67672
9SRXqV.cjFXXiF6Dos	Alpk3	alpha-kinase 3	-0.229171	9.11253	-2.2441	0.0407601	0.866977	-3.67913
9yhAN5Tn11WLXnot_c	Rpp25	ribonuclease P/MRP 25 subunit	0.356101	10.9733	2.24406	0.0407633	0.866977	-3.6792
iqZX980CGX.__KYlPg	Gpatch8	G patch domain containing 8	-0.101595	8.67255	-2.24329	0.040823	0.866977	-3.68037
KqE4BIU06IZ6JKlU5A	Exoc3	exocyst complex component 3	0.115131	10.0133	2.24273	0.0408664	0.866977	-3.68123
9oHd74d1RTfSX4C0iU	Fsip1	fibrous sheath-interacting protein 1	0.115117	8.53319	2.24235	0.0408966	0.866977	-3.68182
B14IHnX1QPTvdHUuVY	Rnpep	arginyl aminopeptidase (aminopeptidase B)	-0.250494	10.7477	-2.24105	0.0409979	0.866977	-3.6838
Knevl6pRr3r3zavA5I	Mtx2	metaxin 2	-0.158631	8.81178	-2.24043	0.0410465	0.866977	-3.68476
6V7EJskdc8T5U_dJG0	Scara5	scavenger receptor class A, member 5 (putative)	0.317903	9.94404	2.24021	0.0410633	0.866977	-3.68508
oX.VOqH_u5Dr5ASSXU	Snora70	small nucleolar RNA, H/ACA box 70	-0.110047	8.934	-2.23982	0.0410944	0.866977	-3.68569
ogqC5LxYpbtALkbftQ	Bcas3	breast carcinoma amplified sequence 3	-0.275802	11.1489	-2.23979	0.0410963	0.866977	-3.68573
cl6Dfy3BggKuyhNXTU	Ptprz1	protein tyrosine phosphatase, receptor type Z, polypeptide 1	-0.143076	8.63019	-2.23975	0.0410993	0.866977	-3.68579
9wgahv53n4jidkgJLI	Lpin2	lipin 2	-0.152697	8.81094	-2.23967	0.0411058	0.866977	-3.68591
x26WY2oSTkgLLRfe4c	C1qb	complement component 1, q subcomponent, beta polypeptide	0.443275	10.9012	2.23783	0.0412501	0.869147	-3.68873
000n8YRLyieyg0UKkk	Pbrm1	polybromo 1	-0.278126	9.70525	-2.23564	0.0414228	0.87092	-3.69208
3h3.iRiv6Sjl239aeM	Asph	aspartate-beta-hydroxylase	-0.181727	9.02914	-2.23523	0.0414551	0.87092	-3.69271
6SSvkU7I6_n4leTSkE	Slc25a42	solute carrier family 25, member 42	-0.25568	9.37393	-2.23453	0.04151	0.87092	-3.69377
6dC1x0ohuHnuiQVNsU	Prrx1	paired related homeobox 1	0.205539	9.40144	2.23446	0.0415161	0.87092	-3.69389
WpbZevTTRkoDXR1vvU	Dolpp1	dolichyl pyrophosphate phosphatase 1	-0.110266	8.67271	-2.2339	0.04156	0.87092	-3.69474
uhUqPu1CXLNed.apBI	2610507B11Rik	RIKEN cDNA 2610507B11 gene	0.346731	11.2317	2.23329	0.0416082	0.87092	-3.69567
TCnlVH.tX_R.gSK06Y	Cds1	CDP-diacylglycerol synthase 1	0.183167	9.38404	2.23274	0.0416524	0.87092	-3.69652
TV6H0HTtpHCQfXqIco	Cklf	chemokine-like factor	-0.182835	8.93302	-2.23217	0.041697	0.87092	-3.69738
ZqT_7_ni5eCeFF55xI	Serpinb12	serine (or cysteine) peptidase inhibitor, clade B (ovalbumin), member 12	0.188011	8.85778	2.23154	0.041747	0.87092	-3.69834
Knh3d1KI538t.kkf_Y	Naip5	NLR family, apoptosis inhibitory protein 5	0.123397	8.54487	2.23145	0.0417542	0.87092	-3.69848
xpJKq0RMBehNYifrEo	Tenm4	teneurin transmembrane protein 4	-0.0892233	8.58527	-2.23057	0.0418241	0.87092	-3.69982
lHHaqvqq7_8v7u.d14	Lpp	LIM domain containing preferred translocation partner in lipoma	0.191729	8.66209	2.23028	0.0418475	0.87092	-3.70027
KqGNbroFxLVDh1LLt0	Lrrfip1	leucine rich repeat (in FLII) interacting protein 1	-0.264887	9.53704	-2.22996	0.0418732	0.87092	-3.70076
66hQ9NO4lvpW3FtFF0	4632404H12Rik	RIKEN cDNA 4632404H12 gene	-0.0964925	8.64266	-2.22893	0.0419555	0.871126	-3.70234
ilnx9yoOvyrGO.Uu6E	Alg10b	asparagine-linked glycosylation 10B (alpha-1,2-glucosyltransferase)	-0.154373	9.17126	-2.22854	0.0419864	0.871126	-3.70293
HeGKaKdA76veWN6GE4	Slc4a3	solute carrier family 4 (anion exchanger), member 3	0.154067	8.66434	2.22828	0.0420075	0.871126	-3.70333
uecgjipxQo.ur5izaU	Hyi	hydroxypyruvate isomerase homolog (E. coli)	-0.344667	10.8992	-2.22672	0.0421322	0.872852	-3.70571
rlSVd1f8e5fnyJSCo4	Phldb1	pleckstrin homology-like domain, family B, member 1	-0.161503	9.35449	-2.22464	0.0422989	0.875441	-3.70887
iFWLkruBRrC7kS18qA	Stat1	signal transducer and activator of transcription 1	0.264396	10.5683	2.22285	0.0424437	0.877409	-3.71162
ZnCRFXEig3igohyo64	Tkt	transketolase	-0.106925	8.6311	-2.22237	0.0424825	0.877409	-3.71235
QKYp9WXpk8QQmdhTRs	Hist1h2bm	histone cluster 1, H2bm	0.317682	9.6782	2.22164	0.0425409	0.877409	-3.71345
Btb6eTTpojjx6gjXvQ	Mapk12	mitogen-activated protein kinase 12	-0.0951976	8.60636	-2.22139	0.042561	0.877409	-3.71383
orHq1.d7R2u0ujDu70	Gpc1	glypican 1	0.387078	11.8512	2.22055	0.0426291	0.87795	-3.71511
NmKIQkE4rY7_Kr5Oeo	Prss23	protease, serine 23	-0.142776	8.74222	-2.21663	0.042948	0.88306	-3.72109
3WVd6gdf9eebaD7SEA	Sobp	sine oculis-binding protein homolog (Drosophila)	0.227414	10.2663	2.21647	0.0429613	0.88306	-3.72133
xXfdf077R17KgWopSc	Fbxo32	F-box protein 32	0.203641	8.893	2.21587	0.0430102	0.883201	-3.72225
ThK6M3OL2KUl6txKt0	Prf1	perforin 1 (pore forming protein)	0.307553	10.3914	2.2153	0.0430566	0.883291	-3.72311
lqzrp07Z33SAeBrzp4	Cwf19l1	CWF19-like 1, cell cycle control (S. pombe)	-0.327166	10.1402	-2.21467	0.0431081	0.883484	-3.72407
KDXJX6CniHiioSVCFI	Arpc4	actin related protein 2/3 complex, subunit 4	-0.137067	8.83403	-2.2139	0.0431712	0.883916	-3.72524
0cOpIn6uc1fdy05O7o	Cyhr1	cysteine and histidine rich 1	0.261722	11.3	2.21286	0.0432569	0.884808	-3.72683
BO3oZqAppCrfrCrrnA	Hist1h4d	histone cluster 1, H4d	0.206693	8.77858	2.21196	0.0433308	0.884837	-3.7282
K5WHUnlQoX_7Cul0Hs	Src	Rous sarcoma oncogene	0.184836	9.24105	2.2115	0.0433689	0.884837	-3.7289
uR7pBnt4GrQLpIEwjc	Gart	phosphoribosylglycinamide formyltransferase	-0.318577	9.82022	-2.211	0.0434099	0.884837	-3.72966
QoseU8154CAJTvr794	Snora69	small nucleolar RNA, H/ACA box 69	-0.0856538	8.51944	-2.21078	0.0434279	0.884837	-3.72999
lfhnkeUJJerj3QITiw	Elac1	elaC homolog 1 (E. coli)	-0.10448	8.84874	-2.21011	0.0434833	0.884837	-3.73102
3pSl_tuoHi9_fxhuxI	Csnk1g2	casein kinase 1, gamma 2	0.230498	12.6714	2.20936	0.0435451	0.884837	-3.73215
iFLL3QXurVB1firRNI	Dtl	denticleless homolog (Drosophila)	-0.120777	8.86315	-2.20911	0.0435663	0.884837	-3.73254
HkHopUqJbHqELyDyIE	Myocd	myocardin	-0.128456	8.67682	-2.2083	0.0436329	0.884837	-3.73377
3ffKJebM_.HpK6TUaY	Gnaq	guanine nucleotide binding protein, alpha q polypeptide	-0.245479	10.9805	-2.20825	0.0436374	0.884837	-3.73385
lL_SQhb9_6t.QRSerU	Prss35	protease, serine 35	0.759373	11.8262	2.20772	0.0436815	0.884871	-3.73466
T8iHkeglrVJLp99gG0	Galnt1	UDP-N-acetyl-alpha-D-galactosamine:polypeptide N-acetylgalactosaminyltransferase 1	0.266696	9.64081	2.20721	0.0437233	0.884871	-3.73543
Ks0_lf1JE6uIASlGH4	Ubap1	ubiquitin-associated protein 1	-0.14496	9.94146	-2.20629	0.0437996	0.884881	-3.73682
oFKGRaWBuie7YjPlSw	Tekt1	tektin 1	-0.117253	8.59848	-2.20577	0.0438432	0.884881	-3.73762
oRTl.y6IXkpCX_lR40	Zfp664	zinc finger protein 664	-0.208647	10.8474	-2.20568	0.0438502	0.884881	-3.73775
HvuPox5ekeLPsJPjus	Llph	LLP homolog, long-term synaptic facilitation (Aplysia)	-0.149012	9.29763	-2.20271	0.0440985	0.888035	-3.74227
BH4kq2i6oiWillh0iU	Fam216a	family with sequence similarity 216, member A	-0.148796	8.89917	-2.20249	0.0441165	0.888035	-3.7426
TnKtIKiQvISp3tAjgE	Sec22a	SEC22 vesicle trafficking protein homolog A (S. cerevisiae)	-0.0982121	8.53423	-2.20194	0.0441631	0.888035	-3.74344
KcqfUaJYfXUKTXvIns	Alg9	asparagine-linked glycosylation 9 (alpha 1,2 mannosyltransferase)	0.119173	9.88749	2.20159	0.0441925	0.888035	-3.74398
iitP8X9T88mq75D4Yw	Ube2q2	ubiquitin-conjugating enzyme E2Q (putative) 2	-0.22115	9.8202	-2.20128	0.0442179	0.888035	-3.74444
3Suwavie1ZW7fhRVqM	Kctd17	potassium channel tetramerisation domain containing 17	0.235833	11.1157	2.19882	0.0444246	0.888953	-3.74817
0BT5COEs1ESpJXei5w	Gfm2	G elongation factor, mitochondrial 2	-0.182772	9.66593	-2.1988	0.0444265	0.888953	-3.7482
iQFQEyXCpCzdOtGV4I	Caap1	caspase activity and apoptosis inhibitor 1	-0.124192	8.62947	-2.19843	0.0444575	0.888953	-3.74876
K_ToURbt6pdEntNHic	Nudt8	nudix (nucleoside diphosphate linked moiety X)-type motif 8	0.18494	10.0005	2.19815	0.0444814	0.888953	-3.74919
ZEaR5a0RU558glwl3k	Eng	endoglin	0.256277	9.62357	2.19811	0.0444848	0.888953	-3.74926
6VnCKOzhN0dHufnqtc	Cyp2d22	cytochrome P450, family 2, subfamily d, polypeptide 22	0.27702	10.5077	2.19772	0.0445175	0.888953	-3.74984
K4QIyRE7QiCrdCERek	Zfp788	zinc finger protein 788	-0.131398	8.4971	-2.19654	0.0446174	0.889342	-3.75164
QKAKXqQKaZwmUWwr30	Hist1h4f	histone cluster 1, H4f	0.141595	8.67352	2.19649	0.0446216	0.889342	-3.75171
WINVUrkeoFBt3jVRC4	Gsdmd	gasdermin D	0.206837	9.65183	2.19521	0.0447296	0.889589	-3.75365
TkqP7FnuVu0nXqiF.w	Mettl17	methyltransferase like 17	-0.203803	9.67036	-2.19461	0.0447811	0.889589	-3.75457
32Qr7u5CiKlEsJVN5Q	Mapk8ip1	mitogen-activated protein kinase 8 interacting protein 1	0.218571	9.66686	2.19416	0.0448194	0.889589	-3.75525
r_Ck9w0JG4KHUlEUVE	Fam129a	family with sequence similarity 129, member A	-0.206191	9.47423	-2.19395	0.044837	0.889589	-3.75557
KXizrJ_j_KAg5AObIo	Gm15386	predicted gene 15386	0.0875047	8.53068	2.19314	0.0449055	0.889589	-3.75679
rZ5ErtXeN.5r3FY6dc	Pdgfb	platelet derived growth factor, B polypeptide	-0.289876	9.78317	-2.19257	0.0449545	0.889589	-3.75766
0UonrAc.ruqeA9dp0c	Gbp3	guanylate binding protein 3	0.233683	10.1375	2.1924	0.0449683	0.889589	-3.75791
xdOEX.OiPeBJ4QFCSo	Dst	dystonin	-0.219196	9.12114	-2.19134	0.0450592	0.889589	-3.75952
KFG59en.PnadD6AZl4	Slc47a1	solute carrier family 47, member 1	-0.112378	8.54974	-2.191	0.0450884	0.889589	-3.76004
9gvXC.knnwXVUQro7k	Yap1	yes-associated protein 1	-0.195496	10.2489	-2.19093	0.0450939	0.889589	-3.76014
iqjhRqjmuOIJ0CWP10	Ubd	ubiquitin D	0.127452	8.52609	2.19086	0.0450998	0.889589	-3.76025
u1T7V7hV5XlLV54ix4	Dlg1	discs, large homolog 1 (Drosophila)	0.127076	8.53499	2.18939	0.0452258	0.891237	-3.76248
WkJTEIkIKqSq7oiqzg	Sh3d19	SH3 domain protein D19	0.0936605	8.56328	2.18835	0.0453149	0.892155	-3.76405
KUykiVrg6v3XHh8gkE	Zbtb8a	zinc finger and BTB domain containing 8a	-0.176652	8.92236	-2.18769	0.0453718	0.892439	-3.76506
NmV7ii6j_.97IUjiCg	Sirpa	signal-regulatory protein alpha	0.190974	10.8035	2.18419	0.0456729	0.897522	-3.77035
0T40p.pknovQ4wAqp0	Mrpl22	mitochondrial ribosomal protein L22	-0.20314	10.9629	-2.18186	0.0458752	0.898805	-3.77389
N0r1hAJ6ukS_f3wJ5Y	Nup50	nucleoporin 50	0.164262	8.71313	2.18137	0.0459173	0.898805	-3.77462
o2lhTleeLGfQfIqcAU	Rnps1	ribonucleic acid binding protein S1	-0.187843	11.0811	-2.18032	0.0460086	0.898805	-3.77621
lCooApepAppnCZRbCs	Hist1h4f	histone cluster 1, H4f	0.211183	8.9057	2.18027	0.0460126	0.898805	-3.77628
liUqp.sh.SEiJJFYR4	Rfwd3	ring finger and WD repeat domain 3	0.127274	8.97091	2.18	0.0460369	0.898805	-3.7767
BYZQnowhSXQXSBdAbo	Bpifb4	BPI fold containing family B, member 4	-0.348404	9.23869	-2.17988	0.046047	0.898805	-3.77687
QpeukClD0iR90h1P1c	Tab1	TGF-beta activated kinase 1/MAP3K7 binding protein 1	-0.160402	9.65492	-2.17981	0.0460532	0.898805	-3.77698
NpQyvh6A.Qk5N9z3lA	Tmpo	thymopoietin	-0.205972	9.4255	-2.1795	0.0460805	0.898805	-3.77746
Kdku7tLQqiXu_8uoiE	Mdn1	midasin homolog (yeast)	-0.146415	8.66549	-2.1785	0.0461673	0.898905	-3.77896
lCooApepArpnCZTZAs	Hist1h4b	histone cluster 1, H4b	0.117581	8.54902	2.17833	0.0461821	0.898905	-3.77922
rOUHs_E_kHXru93_Uk	Fas	Fas (TNF receptor superfamily member 6)	0.194593	9.21324	2.17763	0.0462434	0.898905	-3.78028
9oi8.hRQhMaol4t7qQ	Emd	emerin	0.199948	9.58439	2.17711	0.0462889	0.898905	-3.78106
onpHKbz0upX.joTuF4	Nrp1	neuropilin 1	-0.284641	11.3208	-2.17687	0.0463102	0.898905	-3.78143
HXvkS_KlJ5CXNeKUXs	AI427809	expressed sequence AI427809	0.253111	8.94669	2.1765	0.0463424	0.898905	-3.78199
66J8aqX3Qofd5RY.B4	Acaa2	acetyl-Coenzyme A acyltransferase 2 (mitochondrial 3-oxoacyl-Coenzyme A thiolase)	0.341952	12.2679	2.1758	0.0464037	0.899265	-3.78304
lV9.p0t4n5UTUqUXL0	Pld2	phospholipase D2	-0.1188	8.69459	-2.17465	0.0465046	0.900388	-3.78478
xkgRKntcGrewPw693M	Rbbp6	retinoblastoma binding protein 6	-0.202539	8.91343	-2.17343	0.0466116	0.901629	-3.78662
xl6Trr05dw1SR.KKSI	Troap	trophinin associated protein	-0.10871	8.76278	-2.1724	0.0467025	0.901797	-3.78818
BuB0OOnOHqtt4N9Le4	Lsg1	large subunit GTPase 1 homolog (S. cerevisiae)	-0.220558	9.32673	-2.17236	0.0467061	0.901797	-3.78824
uDt4JYIBe3uq7tkmd4	Rnf114	ring finger protein 114	-0.208766	9.50559	-2.17186	0.0467502	0.90182	-3.78899
TV3IjxxTk4Pv.50xXs	Ifi47	interferon gamma inducible protein 47	0.20737	9.01211	2.17089	0.0468361	0.902647	-3.79046
reDHR3S.5QIdLpvwCY	Larp4	La ribonucleoprotein domain family, member 4	-0.183324	8.88212	-2.16971	0.0469403	0.903652	-3.79223
3npwed7LKU6e5ThAiE	Wdr75	WD repeat domain 75	-0.211874	11.4437	-2.16854	0.0470447	0.903652	-3.79401
HpfBcekoV7X_w70WRU	Fem1b	feminization 1 homolog b (C. elegans)	0.190999	11.1901	2.16741	0.0471448	0.903652	-3.79571
x7NE59MxDDSyTKeLAQ	Dgkb	diacylglycerol kinase, beta	0.142273	8.4712	2.16734	0.0471515	0.903652	-3.79582
QeSHwVRJN1xbhF94X8	Tspan18	tetraspanin 18	0.28427	9.36248	2.16694	0.047187	0.903652	-3.79642
Q9zpSh3eOOkktJTeXk	Tmie	transmembrane inner ear	0.182561	9.42479	2.16664	0.0472131	0.903652	-3.79686
EI4FUmVUnFU6Xd7G6o	Pabpc1	poly(A) binding protein, cytoplasmic 1	-0.159261	8.91844	-2.16656	0.0472207	0.903652	-3.79699
ltV1316rVaFMz8_TmU	Hic1	hypermethylated in cancer 1	0.204374	9.51207	2.16643	0.0472323	0.903652	-3.79719
0e5AbnSjdLBqWFVBxI	Ldb2	LIM domain binding 2	0.226811	9.94372	2.16473	0.0473841	0.905626	-3.79975
o13p1Cl59UYb9TIhbs	Capzb	capping protein (actin filament) muscle Z-line, beta	0.195308	10.2499	2.16318	0.0475227	0.905626	-3.80209
QdaTzuCmuF.fKV.uU4	Dock9	dedicator of cytokinesis 9	-0.291073	9.40236	-2.16253	0.0475807	0.905626	-3.80306
36ERBSFsBXRkxYRdqg	Gas2l1	growth arrest-specific 2 like 1	0.153709	8.8791	2.16226	0.0476054	0.905626	-3.80347
xlI.cwfo.uxIH1bq.M	Mtmr12	myotubularin related protein 12	-0.171626	9.19598	-2.16085	0.0477318	0.905626	-3.80559
Qh_J66fE73s8uefgv8	Serbp1	serpine1 mRNA binding protein 1	-0.204311	10.0696	-2.15992	0.0478159	0.905626	-3.807
TclKXFoJ77fgyiMiXY	Lrrc2	leucine rich repeat containing 2	-0.204689	9.29774	-2.15944	0.0478591	0.905626	-3.80772
xuL8y3uW040INS3nbk	2410131K14Rik	RIKEN cDNA 2410131K14 gene	-0.140979	8.97725	-2.15897	0.0479021	0.905626	-3.80844
c0sLO1LQQ4ws1geSlU	Melk	maternal embryonic leucine zipper kinase	-0.125606	8.65199	-2.1588	0.0479172	0.905626	-3.80869
0AOl56C1STlW56ftJE	Rabggtb	Rab geranylgeranyl transferase, b subunit	-0.19427	9.2082	-2.15825	0.0479669	0.905626	-3.80952
lQokVWPXjVIH_QEv8U	Apip	APAF1 interacting protein	0.176307	9.82146	2.15809	0.0479813	0.905626	-3.80976
ThXkhaXooqA7MADiDo	Gng2	guanine nucleotide binding protein (G protein), gamma 2	0.199287	9.35533	2.15776	0.0480113	0.905626	-3.81025
xh.RuroK90GfpfqjB0	Polr3g	polymerase (RNA) III (DNA directed) polypeptide G	-0.099428	8.72306	-2.15689	0.0480897	0.905626	-3.81156
cffnqgPE1InlPjxSAs	Mat2a	methionine adenosyltransferase II, alpha	-0.163054	9.77304	-2.15542	0.0482237	0.905626	-3.81378
WeM8dBE907Mmi7qeCc	Lyve1	lymphatic vessel endothelial hyaluronan receptor 1	-0.180673	9.05445	-2.15539	0.0482257	0.905626	-3.81381
xogdLl9xJN3tc7gmK4	Slc35f3	solute carrier family 35, member F3	-0.0920389	8.49623	-2.15538	0.0482274	0.905626	-3.81384
3uOOPaVBVBF9RwndXk	Angptl2	angiopoietin-like 2	-0.212763	9.11836	-2.15503	0.048259	0.905626	-3.81436
rrVx4oi4mtYngzrvwU	Acvr1b	activin A receptor, type 1B	-0.15397	8.84757	-2.15462	0.0482966	0.905626	-3.81498
oWEXJSHackHSeHgigQ	Rnf11	ring finger protein 11	0.226798	9.88351	2.15432	0.0483234	0.905626	-3.81543
Z0ehblCTKkJgOVSn.c	Ispd	isoprenoid synthase domain containing	-0.120815	8.73668	-2.15352	0.0483964	0.905626	-3.81663
xir4CSZPfSiSerRfXo	Fut10	fucosyltransferase 10	0.175902	9.37626	2.15349	0.0483994	0.905626	-3.81668
3pERcTdJHSS6SiFDSc	3100003M19Rik	RIKEN cDNA 3100003M19 gene	-0.109486	8.6766	-2.15327	0.0484192	0.905626	-3.81701
o7eMPrkox4vqQl5iO4	Trim33	tripartite motif-containing 33	-0.196794	9.15598	-2.15223	0.0485142	0.905626	-3.81857
iUF84XQJHV7VEXtP60	Atpaf1	ATP synthase mitochondrial F1 complex assembly factor 1	-0.0829967	8.49132	-2.15201	0.0485338	0.905626	-3.8189
xHuOhKydKGHrR8MehI	Rpl27a	ribosomal protein L27A	-0.254658	11.726	-2.15164	0.0485679	0.905626	-3.81946
x9p4ySi3oFXhnxB9SU	D11Wsu47e	DNA segment, Chr 11, Wayne State University 47, expressed	0.122704	9.07907	2.15163	0.0485688	0.905626	-3.81947
oVJv3F.u1W3QAQOqio	Dync1i1	dynein cytoplasmic 1 intermediate chain 1	0.217717	9.37205	2.15145	0.0485857	0.905626	-3.81975
3lUJEK4h7ojiCuihEY	Tcf20	transcription factor 20	0.152832	8.66942	2.1514	0.0485899	0.905626	-3.81982
lPQJPuoJe5SSOSdXuI	Kntc1	kinetochore associated 1	-0.154327	9.79045	-2.15109	0.0486182	0.905626	-3.82028
xXFuqEroikVnpchB.A	Spsb2	splA/ryanodine receptor domain and SOCS box containing 2	0.166316	9.65284	2.15056	0.0486666	0.905626	-3.82108
cioKuh6.yx3ggBUJ5I	Lppr4	lipid phosphate phosphatase-related protein type 4	-0.0955155	8.48404	-2.14993	0.0487251	0.905626	-3.82204
TQR0iBJ.nnWA3avR5Q	Ddx47	DEAD (Asp-Glu-Ala-Asp) box polypeptide 47	-0.215094	9.93725	-2.14943	0.0487709	0.905626	-3.82279
BlEwNGcIJEQYff146k	Rgs3	regulator of G-protein signaling 3	0.156032	8.70256	2.14937	0.0487763	0.905626	-3.82287
3xntSgPB5IrWTV4Fjk	Plekha7	pleckstrin homology domain containing, family A member 7	-0.14142	8.69258	-2.1491	0.0488013	0.905626	-3.82328
9l3pXBN1F3VzNN76I8	Nphs2	nephrosis 2, podocin	0.146679	8.80198	2.14854	0.0488529	0.905784	-3.82413
BQnqBLfX8Ugkn_Ilco	Rundc1	RUN domain containing 1	-0.143677	9.32837	-2.14743	0.0489546	0.906869	-3.82579
lt9XAkAOKcCUIDlVLI	Btg4	B cell translocation gene 4	0.14133	9.09874	2.14581	0.0491042	0.908838	-3.82822
iunR7Tp9ADFS4qUoj4	Wdr77	WD repeat domain 77	-0.207104	9.9961	-2.145	0.0491794	0.909429	-3.82944
c4S4bksnGOFq656oAU	Trim9	tripartite motif-containing 9	0.148512	8.49746	2.14416	0.0492574	0.91007	-3.8307
TbE59ZN5EOnpKyFKU0	Txnl4a	thioredoxin-like 4A	-0.257703	11.7019	-2.14266	0.0493961	0.91115	-3.83295
Nqk1FLh0.Aqn60q_e4	Bsdc1	BSD domain containing 1	0.150328	10.0378	2.14249	0.0494117	0.91115	-3.8332
ioi6S7DVEvKohnuxdw	Tmem98	transmembrane protein 98	-0.206661	10.3954	-2.14108	0.0495433	0.91115	-3.83532
WTo9R6UP6CHECr3wvk	Grk4	G protein-coupled receptor kinase 4	-0.110792	8.63013	-2.14014	0.0496313	0.91115	-3.83673
loAp5O0NfUFUyg7Iio	Nudt18	nudix (nucleoside diphosphate linked moiety X)-type motif 18	0.310922	10.1457	2.13993	0.0496503	0.91115	-3.83704
WoW3kKIUjQR1UY7n7o	Upp1	uridine phosphorylase 1	0.250203	9.8389	2.13922	0.0497165	0.91115	-3.8381
Hf6CV7pROztLCr7EAw	Rap1gap	Rap1 GTPase-activating protein	0.220832	9.67956	2.13862	0.0497732	0.91115	-3.83901
oBzu.W5.jLkS0vYnn8	Lrpprc	leucine-rich PPR-motif containing	-0.203179	9.19984	-2.13728	0.0498983	0.91115	-3.84101
QSmPqyg_7.br4nn6Ic	Naa16	N(alpha)-acetyltransferase 16, NatA auxiliary subunit	-0.173464	9.36991	-2.13585	0.0500329	0.91115	-3.84316
6q4Cd.yTXi78n9k5e0	Zfp248	zinc finger protein 248	-0.152225	8.83267	-2.13554	0.0500616	0.91115	-3.84362
fV5hvctJaWlWsjZ99E	Rnaseh2c	ribonuclease H2, subunit C	0.195575	9.50264	2.13435	0.0501746	0.91115	-3.84542
WmGse2e8G4Ozd0fVV0	Me2	malic enzyme 2, NAD(+)-dependent, mitochondrial	0.204201	10.4888	2.13415	0.050193	0.91115	-3.84571
3BkiK_OKSt1Cju5YeY	Wwc2	WW, C2 and coiled-coil domain containing 2	0.223014	9.21758	2.13344	0.0502596	0.91115	-3.84676
BTvxM9Us3_RAUqtqio	Socs1	suppressor of cytokine signaling 1	0.0935592	8.52384	2.1333	0.0502728	0.91115	-3.84697
0i9AUFKvk35Rf.xADM	Gtf2h3	general transcription factor IIH, polypeptide 3	0.215169	11.0133	2.13296	0.0503054	0.91115	-3.84749
9agiREaXpzXaFIgdAA	Pitrm1	pitrilysin metallepetidase 1	-0.232569	12.1422	-2.13281	0.0503193	0.91115	-3.84771
BVR0pfYp7eCOfgAdBQ	Socs3	suppressor of cytokine signaling 3	0.312125	9.64336	2.13272	0.0503278	0.91115	-3.84785
K667GIlKepKW1IhGBE	Nkd1	naked cuticle 1 homolog (Drosophila)	0.115793	9.21331	2.13223	0.0503745	0.91115	-3.84858
lgKEMKiWrAtfaIQj2I	Hoxb4	homeobox B4	0.137866	8.88166	2.13218	0.050379	0.91115	-3.84866
9alNIhed1CAEkKLfMA	Arhgef28	Rho guanine nucleotide exchange factor (GEF) 28	-0.156295	9.00868	-2.13188	0.0504078	0.91115	-3.84911
xqe5ILxOtQlqS1PxJE	Rhoq	ras homolog gene family, member Q	0.196366	11.9142	2.13087	0.0505035	0.91115	-3.85062
B6_iu566Joe0CC55eU	Pfdn2	prefoldin 2	0.385495	11.5613	2.13063	0.050526	0.91115	-3.85098
62qLm02SlGImiJ0FLM	Eif3i	eukaryotic translation initiation factor 3, subunit I	0.175868	12.5754	2.13015	0.0505712	0.91115	-3.85169
EICi1OaCCvpcMuTOq0	Cbr1	carbonyl reductase 1	0.210796	10.2295	2.12996	0.0505896	0.91115	-3.85198
oOeCpZC1eJR4omQbZI	Mrpl34	mitochondrial ribosomal protein L34	0.176632	11.3904	2.129	0.0506806	0.91115	-3.85341
Hux.B4RQiontEn_USU	Bin3	bridging integrator 3	-0.0884637	8.64098	-2.12867	0.0507124	0.91115	-3.85391
ulPHpK7yqUJ9PEtz7k	Cep57	centrosomal protein 57	-0.18448	9.45009	-2.12835	0.0507425	0.91115	-3.85438
Ta2K5OvuKBaIdup8A4	Snrpg	small nuclear ribonucleoprotein polypeptide G	-0.135726	8.74431	-2.12821	0.0507561	0.91115	-3.8546
TdTjniKAfbPeN3gYNU	Arid2	AT rich interactive domain 2 (ARID, RFX-like)	-0.345482	10.0425	-2.12785	0.0507903	0.91115	-3.85514
HnhMgULX0Q7nXhLXnU	LOC633360	uncharacterized LOC633360	0.213733	8.83082	2.12634	0.0509344	0.91115	-3.85739
KvlH1SC3kgc.nc4Ir8	Asb3	ankyrin repeat and SOCS box-containing 3	0.267809	9.93384	2.12512	0.0510512	0.91115	-3.85922
3FeaeaSkmIaW.vnPDw	Mta3	metastasis associated 3	-0.225894	11.0716	-2.12449	0.0511117	0.91115	-3.86016
9XSfVgmfn8xu7ttHgg	Hist1h1c	histone cluster 1, H1c	0.417819	11.5198	2.12433	0.0511271	0.91115	-3.8604
cJdTSX93pFQkhJLRLk	Myocd	myocardin	-0.100228	8.55547	-2.12373	0.0511851	0.91115	-3.8613
EkYbStXp_rRFmf7Ftc	Mif	macrophage migration inhibitory factor	-0.171717	11.775	-2.12293	0.0512614	0.91115	-3.86249
uR0KcqHs6AoUm1RDUc	Pih1d2	PIH1 domain containing 2	-0.084194	8.46244	-2.12269	0.0512854	0.91115	-3.86286
lQdX5UMeup7gSXCoXY	Gchfr	GTP cyclohydrolase I feedback regulator	0.132687	8.6325	2.12253	0.0513005	0.91115	-3.8631
lk1FT9SqhPcEeeBLSc	Neu3	neuraminidase 3	-0.210413	8.94908	-2.12234	0.0513181	0.91115	-3.86337
irXFVDn0qE.DStA_o0	H2-T10	histocompatibility 2, T region locus 10	0.201045	9.15198	2.12217	0.0513354	0.91115	-3.86364
3vKH1M4QBOb17Xu050	Rnase1	ribonuclease, RNase A family, 1 (pancreatic)	-0.219382	8.70677	-2.12209	0.0513424	0.91115	-3.86375
lG14eTmJd9bv3vPCsU	Il15	interleukin 15	0.173198	9.14986	2.12201	0.0513504	0.91115	-3.86387
iqCIHYoJ6BVErRS0I4	Arid4a	AT rich interactive domain 4A (RBP1-like)	-0.158512	9.17118	-2.12135	0.0514142	0.91115	-3.86486
BKUCRWUpliqDOASu0A	Wapal	wings apart-like homolog (Drosophila)	-0.216654	9.26792	-2.12109	0.0514392	0.91115	-3.86525
WUw4JugedoDAh4eVWk	Phactr2	phosphatase and actin regulator 2	-0.157864	8.766	-2.12104	0.0514443	0.91115	-3.86533
i46gul.yI6sn_Bd3lI	Cdca7	cell division cycle associated 7	-0.341947	11.2068	-2.12102	0.0514457	0.91115	-3.86535
TVTSBT97mUExBKiO7U	Pou4f1	POU domain, class 4, transcription factor 1	0.152219	8.75707	2.12054	0.0514926	0.91115	-3.86607
EPq7UJLX9F36stornU	Sppl2b	signal peptide peptidase like 2B	-0.15678	10.7355	-2.12053	0.0514931	0.91115	-3.86608
c96Fy6WCVLVllyKBIo	Gpsm3	G-protein signalling modulator 3 (AGS3-like, C. elegans)	-0.107155	8.56171	-2.12044	0.0515014	0.91115	-3.86621
iX93et.k.fXrWOAk3U	Wfdc2	WAP four-disulfide core domain 2	0.211723	8.89236	2.12037	0.0515086	0.91115	-3.86632
od9DrZVJ03eRop_R3U	Tsen34	tRNA splicing endonuclease 34 homolog (S. cerevisiae)	0.134711	11.1866	2.12009	0.051536	0.91115	-3.86674
lfUqsnrq7n.TKfV.l8	Casc3	cancer susceptibility candidate 3	0.208472	10.8984	2.11844	0.0516958	0.91115	-3.86921
QZfv_xerdn8chbd5EA	Itpr1	inositol 1,4,5-trisphosphate receptor 1	-0.39008	12.9437	-2.11783	0.0517542	0.91115	-3.87011
inWH1KieE6eAyOVl4I	Ccdc61	coiled-coil domain containing 61	0.0919388	9.05949	2.11753	0.0517837	0.91115	-3.87056
Qnnj_dPxsVmuf_x7x0	Alg6	asparagine-linked glycosylation 6 (alpha-1,3,-glucosyltransferase)	-0.120243	8.68382	-2.11642	0.0518911	0.91115	-3.87221
rS3cjdoiKJ.PA0OOu4	Mccc1	methylcrotonoyl-Coenzyme A carboxylase 1 (alpha)	0.221471	8.77202	2.116	0.0519327	0.91115	-3.87285
3hveL0ole3Lmx5Pn.U	Mfap3l	microfibrillar-associated protein 3-like	0.125794	8.724	2.11587	0.0519452	0.91115	-3.87304
BilIEnudAAgX1Qk_h0	Tor1aip2	torsin A interacting protein 2	-0.119998	8.67894	-2.11581	0.051951	0.91115	-3.87313
cdRK_XryFJMtehnESA	Nutf2	nuclear transport factor 2	0.23564	10.3659	2.11517	0.0520128	0.91115	-3.87407
0PEPx.R8gfLPn.P1V8	Hsd3b1	hydroxy-delta-5-steroid dehydrogenase, 3 beta- and steroid delta-isomerase 1	0.428073	11.0318	2.11418	0.0521095	0.91115	-3.87555
xuf3khccygl.SuW9E4	Bves	blood vessel epicardial substance	0.241871	9.1645	2.11414	0.0521134	0.91115	-3.87561
raCEXjNDd6X0wHXuRE	Fam175a	family with sequence similarity 175, member A	-0.157438	8.71732	-2.11401	0.0521263	0.91115	-3.87581
0IrIZ.oICkwJeq34cU	Tpmt	thiopurine methyltransferase	-0.357996	9.32804	-2.11373	0.0521535	0.91115	-3.87623
xQaaf7uUuSqnsR6n78	Fat1	FAT tumor suppressor homolog 1 (Drosophila)	-0.101044	8.55722	-2.11355	0.0521714	0.91115	-3.8765
leK_oDURxCykoU9evU	Olfr288	olfactory receptor 288	0.11006	8.55782	2.11342	0.0521844	0.91115	-3.8767
EXpeLd1wFffJQrpIe4	B3gnt8	UDP-GlcNAc:betaGal beta-1,3-N-acetylglucosaminyltransferase 8	0.2013	9.21891	2.11244	0.0522796	0.91115	-3.87815
fQjR_n54iREZ3djVJY	Eprs	glutamyl-prolyl-tRNA synthetase	-0.233302	10.05	-2.11241	0.0522825	0.91115	-3.87819
EFf1AFWJJ3Wtj96J2g	Id4	inhibitor of DNA binding 4	0.131937	8.54949	2.1123	0.0522933	0.91115	-3.87835
fd2K0qTB6ADlVN3e9I	Traf1	TNF receptor-associated factor 1	0.115188	8.6232	2.11198	0.0523255	0.91115	-3.87885
xU6IGOnOkFiueucN4E	Zranb1	zinc finger, RAN-binding domain containing 1	-0.176772	9.96981	-2.11145	0.0523766	0.91115	-3.87962
udeuFOEgehNSfSi014	Rint1	RAD50 interactor 1	-0.0938085	8.60885	-2.1114	0.0523817	0.91115	-3.8797
EInHgiQaCPlClIKOVI	Jak2	Janus kinase 2	0.142015	9.19942	2.11126	0.0523953	0.91115	-3.87991
iItrg7O1tnWjOn2moo	Uck1	uridine-cytidine kinase 1	-0.165255	9.34812	-2.11055	0.0524652	0.911181	-3.88097
NAEqrqCbpZd_R5.t1o	Itpk1	inositol 1,3,4-triphosphate 5/6 kinase	0.273033	10.7969	2.11036	0.0524839	0.911181	-3.88125
ECMUKXrU18U6mdsRV4	Sdc3	syndecan 3	0.293957	10.879	2.10984	0.0525357	0.91126	-3.88204
ERlsEojcuN.6NCr1fU	Pank1	pantothenate kinase 1	0.301822	12.6532	2.10943	0.0525752	0.91126	-3.88263
lkmUYBD.7Dft4X1QK4	Doc2b	double C2, beta	0.180575	9.02585	2.10886	0.0526319	0.911491	-3.88349
3U5S3bQd1NcXRiRWCc	D930015E06Rik	RIKEN cDNA D930015E06 gene	-0.277316	9.30369	-2.10714	0.0528013	0.912064	-3.88605
cknuq.9Y35yVkpN_E0	Tle1	transducin-like enhancer of split 1, homolog of Drosophila E(spl)	-0.216007	9.36497	-2.10692	0.052823	0.912064	-3.88637
ixOV6U1KYIVWVLoiAE	Bola1	bolA-like 1 (E. coli)	0.115839	9.7569	2.10612	0.0529025	0.912064	-3.88757
fWezcn5Ah.oEO3n13k	Vezt	vezatin, adherens junctions transmembrane protein	-0.0922904	8.50234	-2.10559	0.0529548	0.912064	-3.88836
9Xr8Kj6lQoE6I6t_go	AI661453	expressed sequence AI661453	0.0905352	8.55964	2.10509	0.0530045	0.912064	-3.8891
TUqXUnf9FV30eedUes	Ints3	integrator complex subunit 3	0.151552	8.87583	2.10503	0.05301	0.912064	-3.88918
Zl0eF0dX.Av8z.uYq4	BC027231	cDNA sequence BC027231	-0.161974	8.86071	-2.105	0.0530138	0.912064	-3.88924
xqeMuCRYr46HxPVLuU	Nat14	N-acetyltransferase 14	0.127389	8.7816	2.10492	0.0530215	0.912064	-3.88936
QYYlkCOCDyFU6FUnTE	Pqbp1	polyglutamine binding protein 1	-0.115939	8.74449	-2.10457	0.0530558	0.912064	-3.88987
9UHF4oG6fy6eiEeoOU	Ecm1	extracellular matrix protein 1	0.770112	11.1809	2.10188	0.0533234	0.915203	-3.89387
6Bf.A4l4xe79JP6Ub4	Ptpre	protein tyrosine phosphatase, receptor type, E	-0.232631	10.3014	-2.10123	0.0533888	0.915203	-3.89485
cIYjgQIjYppW2kvUtE	Odf2	outer dense fiber of sperm tails 2	-0.159766	8.86492	-2.10105	0.0534065	0.915203	-3.89511
Hsf50lbQVt._MftrRI	Elac1	elaC homolog 1 (E. coli)	-0.191301	9.5441	-2.10099	0.0534126	0.915203	-3.8952
0HmUIJNRu43SpPQSKI	Caps2	calcyphosphine 2	-0.137465	8.55893	-2.10045	0.0534661	0.915373	-3.896
fnOK163en0dCpFAQJU	Tnc	tenascin C	0.141148	8.61632	2.09877	0.0536347	0.916976	-3.8985
9rfP1K0ojpw1EckJco	Tbx3	T-box 3	0.294266	9.44185	2.09865	0.053647	0.916976	-3.89868
fEdLNXoHw5SdN7ImX0	Fam196b	family with sequence similarity 196, member B	0.505831	9.05569	2.09644	0.0538687	0.918147	-3.90196
Hl663xJNHpEcG2h7uM	Coa3	cytochrome C oxidase assembly factor 3	0.207297	12.3187	2.09612	0.0539016	0.918147	-3.90245
Z.veYoiWSfQYerlSTQ	Gadd45g	growth arrest and DNA-damage-inducible 45 gamma	-0.204547	9.29889	-2.09594	0.0539191	0.918147	-3.9027
3N7R6fxqhnayhOjkBc	Peli2	pellino 2	-0.207104	9.2874	-2.09557	0.0539565	0.918147	-3.90325
oUd750nptCdGNdefE0	Ccr5	chemokine (C-C motif) receptor 5	0.159168	8.83924	2.09545	0.0539691	0.918147	-3.90344
NXsQp.77VIFdX6ROeo	Rin2	Ras and Rab interactor 2	0.181621	11.0096	2.09536	0.0539778	0.918147	-3.90357
ZiHVflff3_F96XFfs8	Txndc9	thioredoxin domain containing 9	-0.0963317	8.5875	-2.09393	0.0541226	0.919367	-3.9057
QRNtlNJJNSpCNJPX9Y	Dhrs7b	dehydrogenase/reductase (SDR family) member 7B	0.205766	10.2768	2.09339	0.0541773	0.919367	-3.9065
0Zm4mymK1dP_uj.3l8	BC065397	cDNA sequence BC065397	-0.21084	8.77958	-2.09333	0.0541827	0.919367	-3.90658
6qjedfBv.iQ.e9Sf4U	Sin3b	transcriptional regulator, SIN3B (yeast)	-0.138933	10.5226	-2.09292	0.0542246	0.919367	-3.90719
H3_6l.c_6tJ.NxnoKE	Slc7a7	solute carrier family 7 (cationic amino acid transporter, y+ system), member 7	-0.193139	8.99963	-2.09176	0.0543426	0.920191	-3.90892
0rgkHAkWzCUkKZEiec	Fam210b	family with sequence similarity 210, member B	0.254521	9.11345	2.09158	0.0543608	0.920191	-3.90919
NSJU7roKIC4Poj7XuE	9630029G12Rik	RIKEN cDNA 9630029G12 gene	-0.128385	8.70025	-2.09077	0.0544426	0.920833	-3.91038
uoQXqffTcWHu0YQohc	Itm2b	integral membrane protein 2B	-0.350081	14.7516	-2.09006	0.0545145	0.920833	-3.91143
0d6DVPQ9zdX7g7sSlI	Ppbp	pro-platelet basic protein	0.109994	8.49124	2.08985	0.0545364	0.920833	-3.91175
lS_gehugeuXijjqklI	Tmem160	transmembrane protein 160	0.415978	10.8127	2.08948	0.0545741	0.920833	-3.9123
ueyJ7y6fL.wHXPqiys	Phka1	phosphorylase kinase alpha 1	-0.107342	8.62094	-2.08707	0.0548198	0.923691	-3.91587
3_X6oXUB0PN6Fco0S4	Top1	topoisomerase (DNA) I	-0.195489	10.306	-2.08696	0.0548314	0.923691	-3.91603
rlU5VQ97pk1I_4A7EM	Vamp2	vesicle-associated membrane protein 2	0.13709	9.95917	2.08556	0.0549745	0.924753	-3.9181
ZegNdJ9CBA4hBJ1Qf0	Ubqln1	ubiquilin 1	-0.109151	8.48873	-2.08549	0.0549825	0.924753	-3.91822
ZqV4vcilcE7xF_ee20	Rfx2	regulatory factor X, 2 (influences HLA class II expression)	0.182327	9.04775	2.08505	0.0550277	0.924773	-3.91887
EkQmrN7n.5TRf8HqpI	Arhgap6	Rho GTPase activating protein 6	-0.145152	9.03099	-2.08395	0.0551403	0.92537	-3.92049
HHnqiO053QHNdotHdU	Upk3b	uroplakin 3B	-0.34293	11.0719	-2.08384	0.0551513	0.92537	-3.92065
TZ4rc5vnoQXrhI7jrU	Mycbpap	MYCBP associated protein	-0.162032	8.97353	-2.07971	0.0555779	0.931783	-3.92677
oUlohvSgv.J3sfk674	Mrpl37	mitochondrial ribosomal protein L37	-0.185978	11.5208	-2.07925	0.0556258	0.931787	-3.92745
HQSTJx0KonbitXQJ6A	Wars	tryptophanyl-tRNA synthetase	-0.127857	8.90623	-2.0786	0.0556934	0.931787	-3.92842
BHUnxF3S9fhi1KXzpQ	Gm4745	predicted gene 4745	0.224955	9.68079	2.07772	0.0557846	0.931787	-3.92972
rNQklegdN.noolU4H0	Ubl7	ubiquitin-like 7 (bone marrow stromal cell-derived)	0.195215	10.4885	2.07692	0.0558676	0.931787	-3.9309
fitXYCHXo0CGtVImSA	Magi1	membrane associated guanylate kinase, WW and PDZ domain containing 1	-0.130437	8.6775	-2.07623	0.0559392	0.931787	-3.93191
9gTkkeQX3eXlogcUjg	Naa10	N(alpha)-acetyltransferase 10, NatA catalytic subunit	-0.250527	10.9697	-2.0762	0.0559429	0.931787	-3.93196
NKRj_fP9STUu6mMUSc	Usf2	upstream transcription factor 2	-0.149489	8.9859	-2.07414	0.0561575	0.931787	-3.935
fUvcSLoLlyf43_zM34	Myo5b	myosin VB	0.153475	8.61657	2.07388	0.0561855	0.931787	-3.9354
lo75HFUeXtVd64AwI0	Flot2	flotillin 2	0.194405	10.795	2.07366	0.056208	0.931787	-3.93571
iJ7gfrx2vqXgJN_V74	Scn3b	sodium channel, voltage-gated, type III, beta	-0.147188	8.52743	-2.07362	0.0562128	0.931787	-3.93578
Nn3oPiQUhPeAQr_OU4	Robo2	roundabout homolog 2 (Drosophila)	0.091077	8.50709	2.07346	0.0562293	0.931787	-3.93602
HJOXdIHnJ9cMBRA1Fs	Srp9	signal recognition particle 9	0.190776	11.469	2.07295	0.0562827	0.931787	-3.93677
uKK7XswRC4qzzqdHeo	Polr1b	polymerase (RNA) I polypeptide B	-0.188724	8.88636	-2.07271	0.0563081	0.931787	-3.93713
unlK_600XyqfSjm4x4	Rbks	ribokinase	0.123718	9.11433	2.07211	0.0563711	0.931787	-3.93801
0rl0jk6bv6pIgAxN1Q	Mpped1	metallophosphoesterase domain containing 1	0.102052	8.62934	2.0717	0.056414	0.931787	-3.93862
K5WJ6pgmwoJ5gUo7ng	Dlc1	deleted in liver cancer 1	-0.119289	8.64135	-2.07124	0.0564621	0.931787	-3.93929
9XVJXSyiRs8MLIlE6g	Dbt	dihydrolipoamide branched chain transacylase E2	-0.210629	10.1016	-2.07071	0.0565179	0.931787	-3.94008
ikmTLg5d_u.0b23uKE	Nceh1	neutral cholesterol ester hydrolase 1	-0.373364	11.7577	-2.07031	0.0565602	0.931787	-3.94067
En2iqyKbhWgmgFTb3c	Chmp2a	charged multivesicular body protein 2A	0.181947	10.9017	2.07024	0.0565672	0.931787	-3.94077
KmvihH53rR56T96DvU	Thg1l	tRNA-histidine guanylyltransferase 1-like (S. cerevisiae)	-0.113818	8.59414	-2.0701	0.0565821	0.931787	-3.94098
9eTJq9yhJSJzvJiFu0	Tulp4	tubby like protein 4	-0.141821	8.93237	-2.06947	0.0566483	0.931787	-3.9419
HJ1KHc1eUqiCKic.Nc	Zc4h2	zinc finger, C4H2 domain containing	0.161077	9.51849	2.06897	0.0567017	0.931787	-3.94265
0b6fTr1JKOrfJUfoic	Cox8b	cytochrome c oxidase subunit VIIIb	0.120889	8.69669	2.06887	0.0567122	0.931787	-3.9428
Qt6KuL6BMEqEtem30o	Seh1l	SEH1-like (S. cerevisiae	-0.175284	9.51502	-2.06881	0.0567181	0.931787	-3.94288
QdSwJN9Wg1EnCXqyh0	Prl2c3	prolactin family 2, subfamily c, member 3	-0.162097	8.48522	-2.06836	0.0567654	0.931787	-3.94354
9Ea_f_X3uIx_CMqlO0	N4bp2l1	NEDD4 binding protein 2-like 1	-0.119632	8.62222	-2.06819	0.0567834	0.931787	-3.94379
fkoNq9C8ff57oaMtd4	Naa25	N(alpha)-acetyltransferase 25, NatB auxiliary subunit	-0.218056	10.3119	-2.06814	0.0567885	0.931787	-3.94386
9gZUrF.p3RbXlBNi3M	Slc29a1	solute carrier family 29 (nucleoside transporters), member 1	-0.156753	9.29223	-2.06782	0.0568223	0.931787	-3.94434
udLzShffsjqyvr3ij4	Epm2a	epilepsy, progressive myoclonic epilepsy, type 2 gene alpha	-0.131205	8.66223	-2.06683	0.0569278	0.931787	-3.94581
9WfSAxiSU4RzE9M7JA	Sparcl1	SPARC-like 1	0.166228	9.12691	2.06658	0.0569541	0.931787	-3.94617
0TRyXil.LFGi1DxVKs	Irf5	interferon regulatory factor 5	0.09318	8.82614	2.06638	0.0569751	0.931787	-3.94647
iUJddpdXrg7ghQAsCg	2700062C07Rik	RIKEN cDNA 2700062C07 gene	0.188894	10.0918	2.06617	0.0569975	0.931787	-3.94678
xuihUuHuixNFZxPmLc	Psma7	proteasome (prosome, macropain) subunit, alpha type 7	0.174209	12.7875	2.0652	0.0571001	0.932256	-3.9482
rcUiW0f5_XlGg1KfuQ	Timp1	tissue inhibitor of metalloproteinase 1	0.790994	12.9072	2.0647	0.0571533	0.932256	-3.94894
0VUnWvV0FEAgqhIiAk	Aes	amino-terminal enhancer of split	0.293786	11.4335	2.06465	0.0571593	0.932256	-3.94902
NWSfV3gF3oHXVuDUwo	Ttc29	tetratricopeptide repeat domain 29	-0.159624	8.75545	-2.06266	0.0573713	0.934987	-3.95196
cpdPRUKtEuvAKhCfvg	Mgat3	mannoside acetylglucosaminyltransferase 3	0.13747	8.99328	2.06199	0.0574422	0.935417	-3.95294
flCTUle.38g7ufEau0	Per2	period circadian clock 2	-0.21893	9.46354	-2.06012	0.0576425	0.937952	-3.9557
0X5TSxeWd7E0QL6Dk4	Med14	mediator complex subunit 14	0.155233	9.42879	2.05883	0.0577808	0.937958	-3.95759
l4ocQplR5dyfRmRpUs	2410018L13Rik	RIKEN cDNA 2410018L13 gene	0.178354	8.7767	2.05862	0.0578037	0.937958	-3.95791
cEgpSmIWRV503VZbqM	Ak2	adenylate kinase 2	0.175399	9.32134	2.05859	0.0578064	0.937958	-3.95795
6XJyR397kZK7X___QU	Clcc1	chloride channel CLIC-like 1	0.107156	8.76996	2.05756	0.057917	0.937958	-3.95946
iBdd4le5YWVQ5bgvog	Pou5f1	POU domain, class 5, transcription factor 1	0.14449	8.81907	2.05728	0.0579481	0.937958	-3.95989
oolEN19IX3VTt1C5M4	Stat4	signal transducer and activator of transcription 4	0.0935293	8.67299	2.05712	0.0579647	0.937958	-3.96011
6tlil93WYdtlko9x.Q	Ddx5	DEAD (Asp-Glu-Ala-Asp) box polypeptide 5	-0.241008	9.74377	-2.05616	0.0580679	0.937958	-3.96152
fZ5eObPCEzW6n55MHQ	Timp2	tissue inhibitor of metalloproteinase 2	0.332769	11.6727	2.05597	0.0580889	0.937958	-3.96181
BCrSreXIgur1A6hK3c	D630003M21Rik	RIKEN cDNA D630003M21 gene	-0.116821	8.60634	-2.05496	0.0581976	0.937958	-3.96329
09lYaBUotssxuBWZW4	Mrpl43	mitochondrial ribosomal protein L43	0.209827	10.0093	2.05482	0.0582134	0.937958	-3.9635
HDaedI7l4fLiIV106g	Ercc5	excision repair cross-complementing rodent repair deficiency, complementation group 5	-0.201308	10.446	-2.05455	0.0582424	0.937958	-3.9639
roawLg0yAShdojseog	Tas2r105	taste receptor, type 2, member 105	-0.0816676	8.46503	-2.05343	0.0583635	0.937958	-3.96554
uXV9a._q7_yTNPkFNM	5830409B07Rik	RIKEN cDNA 5830409B07 gene	-0.12438	8.8274	-2.05289	0.0584216	0.937958	-3.96633
En0m0PHexeKunerOj8	Rufy3	RUN and FYVE domain containing 3	-0.145107	8.93721	-2.0527	0.0584428	0.937958	-3.96662
NU6FS1Q94L4LgNTLoc	Cpa2	carboxypeptidase A2, pancreatic	-0.0903752	8.49575	-2.05261	0.0584519	0.937958	-3.96674
uh4PHM.U83O6ACiT4k	Homer1	homer homolog 1 (Drosophila)	0.112001	8.56884	2.05237	0.0584787	0.937958	-3.96711
cpT33J931Un1JdTSX8	Myocd	myocardin	-0.108893	8.49837	-2.05211	0.0585066	0.937958	-3.96748
6e2Lef8JLiZHBX_6q4	Erh	enhancer of rudimentary homolog (Drosophila)	0.261205	12.2526	2.05154	0.0585685	0.937958	-3.96832
B5HuCUlQuiU_eYdxeQ	Naprt	nicotinate phosphoribosyltransferase	0.122635	9.21482	2.0513	0.0585953	0.937958	-3.96868
ccFdewMXHkwSVBV6oE	Ankrd13a	ankyrin repeat domain 13a	0.215672	10.4582	2.0511	0.0586169	0.937958	-3.96897
cfUSxfv_NP1HkT911I	Nrn1	neuritin 1	-0.544099	12.4026	-2.05107	0.0586197	0.937958	-3.96901
6iF2WU6Flo8L486V04	Cxx1c	CAAX box 1C	-0.218915	9.46784	-2.05102	0.0586251	0.937958	-3.96909
BAf8k05JeA8QlKvX3s	Mis18bp1	MIS18 binding protein 1	-0.172046	8.99128	-2.04898	0.0588471	0.940426	-3.97208
ileqyBKBSJX8VMTkhI	Creb3l3	cAMP responsive element binding protein 3-like 3	-0.107445	8.635	-2.04878	0.058869	0.940426	-3.97237
0YE9fteworhIpIe4Vo	Rcan3	regulator of calcineurin 3	0.171708	10.3492	2.04765	0.0589933	0.941696	-3.97404
oPs9_tygLA9cSSxzwI	Rab9	RAB9, member RAS oncogene family	0.0888666	8.52534	2.04648	0.0591212	0.943022	-3.97576
KV5SSIk.11SCCj9BVo	Gm8076	predicted gene 8076	0.0872471	8.63958	2.04592	0.0591823	0.94328	-3.97657
HJU6Qgrnh5.6ItTwg0	Hbb-y	hemoglobin Y, beta-like embryonic chain	0.377325	8.52455	2.0453	0.0592505	0.94365	-3.97748
Tn.p1fN8lNuSNNYuOc	Slc44a2	solute carrier family 44, member 2	-0.188157	8.93626	-2.04481	0.0593045	0.943795	-3.97821
ud6MKAfuS6nlTnxEcA	Arhgef6	Rac/Cdc42 guanine nucleotide exchange factor (GEF) 6	-0.207148	10.6541	-2.04328	0.0594733	0.944049	-3.98046
xXayZWWa16eaZ53bb0	Minpp1	multiple inositol polyphosphate histidine phosphatase 1	-0.106648	8.61159	-2.0432	0.059482	0.944049	-3.98057
E7XnSciojAiSXqJ_ic	Sdhc	succinate dehydrogenase complex, subunit C, integral membrane protein	0.258446	12.1679	2.04234	0.0595767	0.944049	-3.98183
l6Fws33vr8U_Ld9XiI	Hilpda	hypoxia inducible lipid droplet associated	-0.199448	10.7047	-2.04201	0.0596134	0.944049	-3.98232
34e4UTSpfg3_xeEheo	Galt	galactose-1-phosphate uridyl transferase	-0.223204	10.9443	-2.04196	0.0596191	0.944049	-3.98239
H5fEBSbl06WxFRHcKU	Ptbp1	polypyrimidine tract binding protein 1	-0.1988	9.72506	-2.04185	0.0596315	0.944049	-3.98256
QGuOq3al1G8_ahgidg	Chp1	calcineurin-like EF hand protein 1	0.136771	9.03788	2.04125	0.0596978	0.944049	-3.98344
rkqcXlg1XESOR.CCW8	Rasl11b	RAS-like, family 11, member B	-0.184265	11.2203	-2.03865	0.0599858	0.944049	-3.98724
Z4LOQIq47nhVIkpWzU	Mrto4	MRT4, mRNA turnover 4, homolog (S. cerevisiae)	-0.182855	10.4417	-2.03854	0.0599976	0.944049	-3.9874
cnkv86ALQ37KL7.0jc	Gm6747	predicted gene 6747	0.16812	9.16569	2.03853	0.0599996	0.944049	-3.98743
lpROUI8Vs7zpIy.Ho4	Brd7	bromodomain containing 7	-0.147682	9.63166	-2.03734	0.0601317	0.944049	-3.98916
Bejbikon3HVKc_46rc	Ppil2	peptidylprolyl isomerase (cyclophilin)-like 2	-0.124154	8.90682	-2.03728	0.0601385	0.944049	-3.98925
fuEfMPR615NKIai6og	Usp42	ubiquitin specific peptidase 42	-0.207186	10.125	-2.0365	0.060225	0.944049	-3.99039
uVLSH.OXgB.ijrsTn0	Phykpl	5-phosphohydroxy-L-lysine phospholyase	-0.147814	9.32525	-2.03635	0.0602416	0.944049	-3.99061
fLzOK9KUX1t4VBBSq4	Upk3b	uroplakin 3B	-0.239368	9.76618	-2.03576	0.060308	0.944049	-3.99148
QqkiCDlL6v85zcor6c	Nanos2	nanos homolog 2 (Drosophila)	0.239606	9.07127	2.03517	0.0603732	0.944049	-3.99233
He_5Lt715VK7nPRkr8	Spin1	spindlin 1	-0.167146	9.25998	-2.03392	0.0605133	0.944049	-3.99417
Wn.cKwka6v7FH6kBHE	Mpp6	membrane protein, palmitoylated 6 (MAGUK p55 subfamily member 6)	-0.115148	8.56198	-2.03368	0.0605403	0.944049	-3.99452
EVKUSUd_r1N_cMDnp0	Sema3f	sema domain, immunoglobulin domain (Ig), short basic domain, secreted, (semaphorin) 3F	0.246447	9.50963	2.0333	0.0605825	0.944049	-3.99507
BtJevE9XtYBUQxxKJU	Pja1	praja ring finger 1, E3 ubiquitin protein ligase	-0.285182	12.535	-2.03306	0.0606099	0.944049	-3.99543
T6Iv3njhXU_4PfkF0o	Crem	cAMP responsive element modulator	-0.19806	8.84213	-2.033	0.060617	0.944049	-3.99552
ulbejpHnnXqDv3bvvk	Amhr2	anti-Mullerian hormone type 2 receptor	-0.247748	10.2013	-2.03271	0.0606494	0.944049	-3.99594
T3qFEknVxVElwL9ceo	Polr1a	polymerase (RNA) I polypeptide A	-0.188033	9.25648	-2.03208	0.0607198	0.944049	-3.99686
3B4p7KeepHr6d7znm4	Tmem208	transmembrane protein 208	0.106234	12.4615	2.03109	0.0608315	0.944049	-3.99831
oVeKK9_qESJTL.tf1c	Dpcd	deleted in primary ciliary dyskinesia	0.1469	9.12272	2.03053	0.0608943	0.944049	-3.99913
l5ThQnfUtQ41RHWWTs	Copg1	coatomer protein complex, subunit gamma 1	-0.161714	9.57478	-2.03049	0.0608995	0.944049	-3.9992
BNpxxiNhZFNpCpB9ns	Sik3	SIK family kinase 3	-0.129131	8.62909	-2.03029	0.0609211	0.944049	-3.99948
3HlKQlAfiOjSxAiie0	Ccdc18	coiled-coil domain containing 18	-0.136945	8.56986	-2.03017	0.0609354	0.944049	-3.99966
ucezgV0eVFeihQuSwY	Il6ra	interleukin 6 receptor, alpha	0.104213	8.69864	2.02994	0.0609608	0.944049	-3.99999
okekfX0wI8i_4u4oOg	Taf1d	TATA box binding protein (Tbp)-associated factor, RNA polymerase I, D	-0.24085	9.1164	-2.02985	0.0609708	0.944049	-4.00012
xLzx5Ds7OfT0qUtNXI	Kcne1l	potassium voltage-gated channel, Isk-related family, member 1-like, pseudogene	-0.11703	8.75646	-2.02937	0.0610252	0.944049	-4.00083
ZpRU14QXiCqTMQqh30	Sh3tc1	SH3 domain and tetratricopeptide repeats 1	0.202855	9.10815	2.02865	0.0611064	0.944049	-4.00188
lczTBUiuSVJeLRMBXc	Samd4b	sterile alpha motif domain containing 4B	0.202192	9.36929	2.02864	0.0611074	0.944049	-4.00189
6eq1CBQ0UCiI2UujhM	Rtn4rl1	reticulon 4 receptor-like 1	0.152079	9.06183	2.02856	0.0611164	0.944049	-4.00201
l66IIJhmRo0GIt9KJ4	Hes6	hairy and enhancer of split 6	-0.144653	8.97378	-2.02824	0.0611525	0.944049	-4.00247
ZqfXQ7tGviU5TfUuyI	Fryl	furry homolog-like (Drosophila)	-0.282708	9.20416	-2.02818	0.0611596	0.944049	-4.00256
QJ3Un_nBUNYkTQifS0	Epha7	Eph receptor A7	-0.0966778	8.51644	-2.02764	0.061221	0.944049	-4.00336
0eS_IVO7zS6_u4SWVU	Arfgap1	ADP-ribosylation factor GTPase activating protein 1	-0.128709	9.82861	-2.02761	0.0612242	0.944049	-4.0034
ToEnut8Lv.0IWt8lAk	Mtus1	mitochondrial tumor suppressor 1	0.191192	10.002	2.02758	0.0612275	0.944049	-4.00344
coiIFB4Xl4wtyKJS1U	Kif4	kinesin family member 4	0.144108	10.0192	2.0271	0.0612817	0.944049	-4.00414
KjTrSd4rkHu31bnkVc	Ppp4r1	protein phosphatase 4, regulatory subunit 1	-0.276794	12.0363	-2.0259	0.0614185	0.944049	-4.0059
oHHFoCmoKr55e5no7c	Igf1r	insulin-like growth factor I receptor	-0.254547	9.22423	-2.02554	0.0614589	0.944049	-4.00642
fzwkqNphoBlK62qe4w	1810009A15Rik	RIKEN cDNA 1810009A15 gene	0.342423	11.1008	2.02547	0.0614674	0.944049	-4.00653
ESu6jSuvre7In03rko	Arhgap24	Rho GTPase activating protein 24	0.290316	9.80692	2.02533	0.0614836	0.944049	-4.00674
Kqat9rwr54Qnngut7U	Per1	period circadian clock 1	-0.196576	9.35061	-2.02516	0.0615027	0.944049	-4.00698
9j6.Hp0AJdQnDjirkY	Neto2	neuropilin (NRP) and tolloid (TLL)-like 2	-0.168191	8.84234	-2.02364	0.0616749	0.944049	-4.00919
iSl_6L3.TFH.on4e1E	Ptk6	PTK6 protein tyrosine kinase 6	-0.143502	8.4718	-2.02354	0.0616862	0.944049	-4.00934
i53vl_p6Qvp0urIpFw	Ankrd40	ankyrin repeat domain 40	0.0815986	8.56886	2.02343	0.0616988	0.944049	-4.0095
oesKd3lBT3h3v18jnU	Arhgap20	Rho GTPase activating protein 20	-0.135602	8.83703	-2.02341	0.0617016	0.944049	-4.00954
ZJ3axASktrDqrT9Ip4	Trpc2	transient receptor potential cation channel, subfamily C, member 2	-0.106329	8.85671	-2.02293	0.0617566	0.944049	-4.01024
Hl5JFXADtR6P8CCRBI	Mtmr1	myotubularin related protein 1	0.0942042	8.94422	2.02267	0.0617865	0.944049	-4.01062
6VKUuLqaULM8oFs01I	Gnpda1	glucosamine-6-phosphate deaminase 1	-0.182053	9.09782	-2.02225	0.0618343	0.944049	-4.01123
o_3dYmmCtkiSmaaeag	Hpcal1	hippocalcin-like 1	-0.199738	8.96005	-2.0222	0.0618398	0.944049	-4.0113
WCyCkTuai260uShttI	Gtf2h1	general transcription factor II H, polypeptide 1	-0.233854	11.8055	-2.02219	0.0618408	0.944049	-4.01131
BcIQUm3iiU4lAkqP5I	Aif1	allograft inflammatory factor 1	0.1539	9.24026	2.02215	0.0618452	0.944049	-4.01137
TuHSS0xbREh7ZXda78	Rab31	RAB31, member RAS oncogene family	0.416443	12.3826	2.02135	0.0619367	0.944049	-4.01254
6E6IGlLo7pIhIovovk	Ankrd12	ankyrin repeat domain 12	-0.294874	9.65819	-2.02114	0.061961	0.944049	-4.01285
Zz55UncwAqwgVRHaZk	Mela	melanoma antigen	-0.612067	8.53388	-2.0209	0.0619879	0.944049	-4.01319
ojSIpK86QJCAXe_Ol0	Gpm6b	glycoprotein m6b	-0.105156	8.74109	-2.02036	0.0620506	0.944049	-4.01399
Wot5rIQrjXt4JcRo1Q	Tradd	TNFRSF1A-associated via death domain	0.157524	9.28404	2.02033	0.0620537	0.944049	-4.01403
Eg_RyP01A9gc75xqd4	Taf5	TAF5 RNA polymerase II, TATA box binding protein (TBP)-associated factor	0.114665	8.51111	2.02026	0.0620618	0.944049	-4.01413
EqEqVN.rSrPa01hDl8	Igfbp4	insulin-like growth factor binding protein 4	0.392543	11.7341	2.01873	0.0622378	0.946042	-4.01637
xveQgdUl3YdxPQ8j9c	Gucy1a3	guanylate cyclase 1, soluble, alpha 3	-0.151902	9.44292	-2.01729	0.0624028	0.947299	-4.01846
ldOoSbtf1Qh35C0x8o	Ppargc1a	peroxisome proliferative activated receptor, gamma, coactivator 1 alpha	0.219128	8.87935	2.01722	0.0624107	0.947299	-4.01856
0R78vLJoEDUSrKwo8g	Hoxd1	homeobox D1	-0.0834408	8.47176	-2.01569	0.062588	0.948834	-4.0208
03lwTqhYBkxUVSn3lI	Rbp1	retinol binding protein 1, cellular	0.49001	12.0524	2.01551	0.0626089	0.948834	-4.02106
HUp5KooLxOK45nEh4g	Iqcf3	IQ motif containing F3	-0.0781894	8.52139	-2.01518	0.0626473	0.948834	-4.02155
xW1LPyUL3u8tGylwiU	Sidt2	SID1 transmembrane family, member 2	0.179077	10.0454	2.01391	0.0627937	0.950366	-4.02339
iq4uHnn1An1f6fdIfQ	Zfp282	zinc finger protein 282	-0.112759	8.63666	-2.01303	0.0628962	0.950537	-4.02467
ZZOzihTaQqFZCr0AK0	Mutyh	mutY homolog (E. coli)	0.097423	8.80865	2.01302	0.0628966	0.950537	-4.02468
99UpS4uppQszygWzTU	Gnpda1	glucosamine-6-phosphate deaminase 1	-0.176985	9.27215	-2.01264	0.0629408	0.950537	-4.02523
9HnyveK7q9XlFSkBKc	Cryl1	crystallin, lambda 1	-0.277687	11.5652	-2.01169	0.0630521	0.951533	-4.02663
K9eOi9JJaq5Su4pfKE	C4b	complement component 4B (Chido blood group)	0.156463	9.02492	2.01083	0.0631516	0.951533	-4.02787
Hrr33gIDQgnOol9Si8	Hacl1	2-hydroxyacyl-CoA lyase 1	-0.111559	8.63457	-2.00992	0.0632576	0.951533	-4.0292
lrr1SIBBzstTXi.u3g	1110017D15Rik	RIKEN cDNA 1110017D15 gene	0.354386	9.00228	2.00991	0.0632589	0.951533	-4.02921
ZqeTe7.ldhTfO3wuic	Lrrc28	leucine rich repeat containing 28	-0.191281	9.91759	-2.00873	0.0633965	0.951533	-4.03093
KShF7h9QiaoHHx5TQw	Xist	inactive X specific transcripts	0.187754	9.26196	2.00834	0.0634425	0.951533	-4.0315
6e5Vu4XnqI48SeH2Dk	Rps18	ribosomal protein S18	-0.131433	8.83928	-2.00788	0.0634957	0.951533	-4.03216
WqA6JeCL6pIyF0lAek	Ei24	etoposide induced 2.4 mRNA	0.307825	10.6397	2.00769	0.0635182	0.951533	-4.03244
iq_.X7q0y0xfeOK6JQ	Reln	reelin	-0.335187	10.4396	-2.00738	0.0635546	0.951533	-4.03289
6pSLocTLi.ikFUpxMo	Ccdc79	coiled-coil domain containing 79	0.10922	8.6217	2.00645	0.0636639	0.951533	-4.03425
WXfFU94svEeXl3oq6o	Sync	syncoilin	0.0884238	8.57463	2.00625	0.0636874	0.951533	-4.03454
HV4RKA9Sk3gkB5X_10	Fndc3b	fibronectin type III domain containing 3B	0.217481	11.5934	2.00553	0.0637716	0.951533	-4.03558
9oBrYui8QeodXu67Y4	Enpp1	ectonucleotide pyrophosphatase/phosphodiesterase 1	0.179593	9.48165	2.00532	0.063796	0.951533	-4.03588
HaU0_oIilX635AfzlU	Gm10125	predicted gene 10125	0.288832	10.6763	2.00531	0.0637979	0.951533	-4.03591
HVdhHbUkA541o7oTFE	Dclre1c	DNA cross-link repair 1C, PSO2 homolog (S. cerevisiae)	-0.124057	8.63921	-2.00505	0.0638279	0.951533	-4.03628
oEitOowMQWHcl0L0W0	Tceanc2	transcription elongation factor A (SII) N-terminal and central domain containing 2	-0.146647	8.98143	-2.0044	0.0639045	0.951533	-4.03722
6XJa_KKhTiBIDxfuEI	Cpsf7	cleavage and polyadenylation specific factor 7	-0.109675	8.77334	-2.00427	0.0639202	0.951533	-4.03742
TctTpp9AekuefS3Xi4	Aatf	apoptosis antagonizing transcription factor	-0.260938	9.33215	-2.00308	0.0640599	0.951533	-4.03914
ToCFUGaCkrEN3ESSOk	Ascc1	activating signal cointegrator 1 complex subunit 1	-0.127417	9.87466	-2.00303	0.0640669	0.951533	-4.03922
rkoI0JaOSAUz54V4T4	Riok1	RIO kinase 1 (yeast)	0.577372	10.5285	2.00269	0.064107	0.951533	-4.03972
rzIUoXihMXoQJF1FqU	Cdk4	cyclin-dependent kinase 4	-0.182242	12.0273	-2.00239	0.0641422	0.951533	-4.04015
BVSjSTZeuwiP6Ll7og	Top1mt	DNA topoisomerase 1, mitochondrial	-0.15559	10.0238	-2.00218	0.0641673	0.951533	-4.04046
opQ44ok6r94WKEuPAU	Rian	RNA imprinted and accumulated in nucleus	-0.201396	8.94396	-2.00191	0.0641991	0.951533	-4.04085
WTiLih.WZU_uFfUpIQ	Sf1	splicing factor 1	-0.181939	9.41636	-2.00181	0.0642106	0.951533	-4.04099
9r54QOWnyd165wESTE	Kif18b	kinesin family member 18B	-0.222052	9.37711	-2.0012	0.0642822	0.951533	-4.04187
EqOlj_6JL6nXONRxUE	Mrps16	mitochondrial ribosomal protein S16	0.204261	11.1516	2.0005	0.0643655	0.951533	-4.04289
fnMwMQDDNzwL6fP7n4	Usp12	ubiquitin specific peptidase 12	0.0725312	8.54346	1.99975	0.0644542	0.951533	-4.04397
9qU57_yJ7NW7454u50	Chrng	cholinergic receptor, nicotinic, gamma polypeptide	0.150156	8.66527	1.99967	0.0644645	0.951533	-4.0441
ohwr_CsfULsP6.kRlQ	Zscan20	zinc finger and SCAN domains 20	0.112617	8.66935	1.99955	0.0644783	0.951533	-4.04427
rwGXiEgii5z71bugWo	Ralgps2	Ral GEF with PH domain and SH3 binding motif 2	-0.135285	8.98631	-1.99916	0.0645241	0.951533	-4.04483
lqE9QCff8vPs3sR.l0	Cryzl1	crystallin, zeta (quinone reductase)-like 1	0.203886	8.75356	1.99902	0.0645414	0.951533	-4.04504
fIlUgTdUEp0tUBLTaE	Elac2	elaC homolog 2 (E. coli)	-0.0923447	8.65742	-1.99871	0.0645782	0.951533	-4.04549
NeXTqCnXs6i0SgEa6E	Iqgap2	IQ motif containing GTPase activating protein 2	-0.230801	9.96388	-1.99831	0.0646255	0.951533	-4.04607
QTsEOx8urjOouoJ_ts	Cstf2	cleavage stimulation factor, 3' pre-RNA subunit 2	-0.246888	11.1644	-1.99791	0.064673	0.951533	-4.04665
fWI17g6Besz0tH_UiU	Casp8	caspase 8	0.190395	9.70759	1.99783	0.0646824	0.951533	-4.04676
6qgrHKkel_l0AuSkR8	Vasn	vasorin	-0.233788	11.1137	-1.99768	0.064701	0.951533	-4.04699
6rIE.uSh3x_ktFJdLc	Abhd5	abhydrolase domain containing 5	0.205117	9.59756	1.99719	0.0647592	0.951533	-4.04769
BR5YYbnfrRNXsy93qA	Zfp532	zinc finger protein 532	-0.22498	10.517	-1.99718	0.0647603	0.951533	-4.04771
9SjHhPV.iuWdUlCSRs	Ift172	intraflagellar transport 172	-0.10852	9.18736	-1.99645	0.0648476	0.951533	-4.04877
ubSuoSRPiOiUi6gkl8	Ubr2	ubiquitin protein ligase E3 component n-recognin 2	0.151596	8.90831	1.99632	0.0648629	0.951533	-4.04896
3TVQXRBd8t6NSV4JLA	Athl1	ATH1, acid trehalase-like 1 (yeast)	-0.177163	8.78212	-1.99631	0.0648638	0.951533	-4.04897
l_z0AH4Hso5Twi3vzM	Ctdsp2	CTD (carboxy-terminal domain, RNA polymerase II, polypeptide A) small phosphatase 2	0.0897477	8.58372	1.99502	0.0650187	0.951837	-4.05085
EFEaNHikeOylXeQYfU	Tnc	tenascin C	0.442178	10.9988	1.99493	0.0650292	0.951837	-4.05097
3t1UcwonjdK0af5UgU	Cdc20	cell division cycle 20	-0.293255	10.0223	-1.9948	0.0650441	0.951837	-4.05115
cgCeiIujoUAS7fdOZw	Rragb	Ras-related GTP binding B	-0.110448	8.78791	-1.99462	0.0650658	0.951837	-4.05142
lF6CKBV_KAjC1OeIno	Socs5	suppressor of cytokine signaling 5	0.143164	9.40994	1.9937	0.0651758	0.952782	-4.05275
inqSerJf89It6p_D08	Kcnj8	potassium inwardly-rectifying channel, subfamily J, member 8	0.158383	8.91848	1.99135	0.0654584	0.954506	-4.05615
rizFHiOs8QlLnnFyWI	Hist1h3f	histone cluster 1, H3f	-0.0908734	8.66675	-1.99113	0.0654851	0.954506	-4.05648
i5TQtTuuii5S6T7vBY	Mrps25	mitochondrial ribosomal protein S25	0.142494	9.62062	1.9905	0.0655614	0.954506	-4.05739
fw_9ST1DnfuTJKoewU	Sybu	syntabulin (syntaxin-interacting)	0.142595	9.14774	1.99046	0.0655656	0.954506	-4.05744
HoUJ8BNJIBO5N_79So	Fank1	fibronectin type 3 and ankyrin repeat domains 1	-0.0912064	8.54833	-1.98939	0.0656949	0.954506	-4.059
9XhL_Sj_nukumo.KJQ	Gpc6	glypican 6	-0.106746	8.61144	-1.98932	0.0657028	0.954506	-4.05909
WqUqWc60CPj.VBHtQA	Plekha4	pleckstrin homology domain containing, family A (phosphoinositide binding specific) member 4	0.151371	9.99296	1.98928	0.0657079	0.954506	-4.05915
WS4lebX0iOBHuVW0RM	5430435G22Rik	RIKEN cDNA 5430435G22 gene	0.176912	9.65773	1.9889	0.0657546	0.954506	-4.05971
o1RbmsI1RRe0865IG4	Abcf2	ATP-binding cassette, sub-family F (GCN20), member 2	-0.268849	10.1518	-1.98867	0.0657816	0.954506	-4.06003
0LtNf6fEg0vqUwV89I	Bcl2l13	BCL2-like 13 (apoptosis facilitator)	-0.186289	9.6748	-1.98811	0.0658491	0.954506	-4.06084
ru36o7.t705SQu_c6I	Vav3	vav 3 oncogene	0.124339	8.99043	1.98768	0.065901	0.954506	-4.06146
NaroM1e.8gujHkEe3U	Chst11	carbohydrate sulfotransferase 11	0.150507	8.7892	1.98754	0.0659186	0.954506	-4.06167
NVyDWTr9XuPkdR5xTo	Ncdn	neurochondrin	-0.106445	9.07066	-1.9873	0.0659476	0.954506	-4.06202
xV5XZ0lR7OD7MDv3PA	Plk1	polo-like kinase 1	-0.578366	9.52071	-1.98662	0.0660304	0.954506	-4.063
Wo4OnSJH55.5IrXq.U	Actr5	ARP5 actin-related protein 5	-0.208337	9.17906	-1.98645	0.0660505	0.954506	-4.06325
usiHkvefeaPjhPt3pQ	Cct3	chaperonin containing Tcp1, subunit 3 (gamma)	-0.180342	12.9216	-1.98633	0.0660653	0.954506	-4.06342
raaDor6gjp9MCC.gVA	Bcl2a1d	B cell leukemia/lymphoma 2 related protein A1d	0.23124	9.24069	1.98632	0.0660661	0.954506	-4.06343
EoJUh4EF9x9Nq7AKsU	E330017A01Rik	RIKEN cDNA E330017A01 gene	-0.316205	10.4502	-1.9853	0.0661904	0.955643	-4.06491
0XFyeo7dleKdRBCfxQ	B3gntl1	UDP-GlcNAc:betaGal beta-1,3-N-acetylglucosaminyltransferase-like 1	0.138016	10.4871	1.98368	0.0663872	0.957467	-4.06725
NSozgIJHggrD6yBL90	Olfr837	olfactory receptor 837	-0.108532	8.50143	-1.98282	0.0664928	0.957467	-4.0685
HQupJ7brl36goks8RM	H2-T23	histocompatibility 2, T region locus 23	0.30145	10.9986	1.98211	0.0665789	0.957467	-4.06952
xauHDJ6ADpFReHK50s	Zfp689	zinc finger protein 689	-0.069095	8.48478	-1.98136	0.0666705	0.957467	-4.0706
f9VlFp7SCdNiujhiZA	Rps6	ribosomal protein S6	-0.221034	14.5785	-1.98042	0.0667862	0.957467	-4.07196
Hv_nbauJfjqCuSzfug	Mtf2	metal response element binding transcription factor 2	-0.251746	11.775	-1.98017	0.0668163	0.957467	-4.07232
Be78RnPISCkexM4u_c	Phf20	PHD finger protein 20	-0.0952343	8.62813	-1.98001	0.0668359	0.957467	-4.07255
xrtPe03uQc8.X_ov10	Slc5a6	solute carrier family 5 (sodium-dependent vitamin transporter), member 6	-0.210267	9.8498	-1.97955	0.0668934	0.957467	-4.07322
QdBF6rvO460BTF4HAQ	Heph	hephaestin	-0.102663	8.76603	-1.97929	0.0669247	0.957467	-4.07359
38FtaCaCXb39Vvd9r0	Rpl38	ribosomal protein L38	0.13301	10.8127	1.97888	0.0669755	0.957467	-4.07419
utHp0qhACnFvzitNx4	Tle1	transducin-like enhancer of split 1, homolog of Drosophila E(spl)	-0.343349	10.8925	-1.97872	0.0669948	0.957467	-4.07442
TlCioU9eyCtShy8VO4	Lypd6	LY6/PLAUR domain containing 6	-0.147055	9.21338	-1.97855	0.0670155	0.957467	-4.07466
EdEtX.p.jfn_7v.PiU	Was	Wiskott-Aldrich syndrome homolog (human)	0.13533	8.69333	1.97855	0.0670163	0.957467	-4.07467
E1NyTiakT4cWeeztV4	Toe1	target of EGR1, member 1 (nuclear)	-0.120396	9.08178	-1.97773	0.0671162	0.957467	-4.07584
cue3C3yyCTR7v5LiJM	Rnf139	ring finger protein 139	0.106085	8.60066	1.97753	0.0671409	0.957467	-4.07613
EJer_1VivXDp6Kie08	Mtcl1	microtubule crosslinking factor 1	-0.10205	8.58752	-1.97613	0.0673145	0.957467	-4.07816
Tt2ikL0KI0hSdKEnSk	Tmprss13	transmembrane protease, serine 13	0.222007	9.42446	1.97591	0.0673413	0.957467	-4.07847
NeVCwkhHCqcSL3.v5I	Tdp1	tyrosyl-DNA phosphodiesterase 1	-0.0987409	8.74469	-1.97576	0.0673596	0.957467	-4.07869
9XuR0.lST9cu3Po0gE	Tmem139	transmembrane protein 139	-0.0910238	8.5538	-1.97556	0.0673847	0.957467	-4.07898
3f61f1Xd691H31eEUI	Cyth4	cytohesin 4	0.253681	9.9943	1.97548	0.0673944	0.957467	-4.07909
utiQAJghQhRQgmV0mY	Myl12b	myosin, light chain 12B, regulatory	-0.337027	10.5597	-1.97518	0.0674307	0.957467	-4.07952
iQlX4DwX.ggQukI7iE	Rpl4	ribosomal protein L4	-0.103996	8.54614	-1.97518	0.0674309	0.957467	-4.07952
WFcQu4LO6QpfQzVNAE	Zfp457	zinc finger protein 457	-0.213415	8.76544	-1.97492	0.0674632	0.957467	-4.0799
QkOq5_kjve7.Uo9QeI	Sorcs1	VPS10 domain receptor protein SORCS 1	-0.0927547	8.59301	-1.97345	0.067645	0.957467	-4.08201
ukR7EfUaUSfUMQkSqI	Cp	ceruloplasmin	0.606537	10.2593	1.97275	0.0677324	0.957467	-4.08303
KuRF.HXpH6ikikoo3c	Ifngr2	interferon gamma receptor 2	0.185853	10.0369	1.97271	0.0677379	0.957467	-4.08309
oheX3h.hKC95u1DS6s	Rdm1	RAD52 motif 1	0.224374	11.01	1.97237	0.0677802	0.957467	-4.08358
3D3yl.u0qkmXXrv_Nk	Bloc1s3	biogenesis of lysosomal organelles complex-1, subunit 3	0.170404	9.26203	1.97205	0.0678196	0.957467	-4.08404
TUi_l9IF1Rsn9iFOo8	Cxcl9	chemokine (C-X-C motif) ligand 9	0.45603	8.76538	1.97204	0.0678202	0.957467	-4.08404
EcTTdfHjPfnjuCGAII	Haus3	HAUS augmin-like complex, subunit 3	-0.0911894	8.55994	-1.97194	0.0678335	0.957467	-4.0842
iZeXdt7FU788k06L5M	Nfatc1	nuclear factor of activated T cells, cytoplasmic, calcineurin dependent 1	0.137982	8.80769	1.97111	0.0679369	0.957467	-4.0854
9hBN8Ph0uRv6TLFLe0	Uchl5	ubiquitin carboxyl-terminal esterase L5	-0.327121	10.6274	-1.97059	0.0680008	0.957467	-4.08614
caE_eaiCC_U0J_Du0A	Csnk1d	casein kinase 1, delta	-0.0958938	8.97802	-1.97026	0.0680419	0.957467	-4.08661
Tagg.l1F7UjjgiMick	Clic1	chloride intracellular channel 1	0.439251	9.38804	1.97005	0.068068	0.957467	-4.08691
WAFBiQF4nWOXKOx78U	Rbmx	RNA binding motif protein, X chromosome	-0.239511	10.3846	-1.96899	0.0682008	0.957467	-4.08844
rq3K7qDfp6O3_X3np4	Car14	carbonic anhydrase 14	-0.473129	11.1503	-1.96879	0.0682253	0.957467	-4.08873
clgm8KL_IJ4Fo_mKkU	Cdk10	cyclin-dependent kinase 10	-0.18555	9.07089	-1.96856	0.0682546	0.957467	-4.08906
ckqSCkEkn9DBuoHlNI	Tpd52l1	tumor protein D52-like 1	-0.263503	10.0733	-1.9681	0.0683115	0.957467	-4.08972
lNBpLL9fQIqoQ.F6dc	Plxdc1	plexin domain containing 1	0.153345	9.16909	1.96788	0.0683391	0.957467	-4.09004
Hl8HD6p6L60._xFRLo	Creb3l2	cAMP responsive element binding protein 3-like 2	-0.235722	9.3926	-1.96782	0.0683469	0.957467	-4.09012
BTwqQejaIpFcQpaglM	R3hdml	R3H domain containing-like	0.0719247	8.53366	1.96762	0.0683726	0.957467	-4.09042
06kepBQeQ4YYhfeKCU	Clip1	CAP-GLY domain containing linker protein 1	-0.150462	9.39397	-1.96623	0.0685468	0.957467	-4.09242
9dIYeziuJOwikfNeqY	Zfp341	zinc finger protein 341	-0.102214	8.73822	-1.96621	0.0685487	0.957467	-4.09244
TJ44h3Gvumef4joV5U	Cdc20	cell division cycle 20	-0.296071	11.0932	-1.9662	0.0685502	0.957467	-4.09246
uYUlOsQEijQxS95zYk	Ptprd	protein tyrosine phosphatase, receptor type, D	-0.317989	10.7679	-1.96571	0.0686118	0.957467	-4.09317
HEqQIet8RX46CSfeig	Ankhd1	ankyrin repeat and KH domain containing 1	-0.178706	10.0058	-1.9657	0.0686127	0.957467	-4.09317
oR7i9UtJe4OIV7dQKI	Podxl2	podocalyxin-like 2	-0.122873	8.70667	-1.9653	0.0686634	0.957467	-4.09376
oyL4qQqSspuKe6H_aA	Calm3	calmodulin 3	0.257645	13.1175	1.96457	0.0687544	0.957467	-4.0948
TKiRCLEUIUiL_Ir9KI	Pik3ca	phosphatidylinositol 3-kinase, catalytic, alpha polypeptide	-0.162907	9.06535	-1.96441	0.0687751	0.957467	-4.09503
Znd5LqSo4L_KG1Q_RE	Mrps11	mitochondrial ribosomal protein S11	0.262944	11.3566	1.96431	0.0687879	0.957467	-4.09518
QUCCeLqxN_tnexo7Bk	Pnliprp2	pancreatic lipase-related protein 2	0.0959275	8.52986	1.96399	0.0688286	0.957467	-4.09564
W4m6XGLt4uUmlkIIBY	Tpgs1	tubulin polyglutamylase complex subunit 1	0.165735	9.51891	1.96375	0.0688576	0.957467	-4.09597
9XlOeScgfZAl3O.e6I	Ddr1	discoidin domain receptor family, member 1	0.343447	9.32163	1.96365	0.068871	0.957467	-4.09613
EnnXnnfbP6fovfAeAQ	Rab6a	RAB6A, member RAS oncogene family	0.100635	8.70704	1.96354	0.0688852	0.957467	-4.09629
cssNee6X9KwTr0R3k4	Fam49b	family with sequence similarity 49, member B	-0.209795	9.25467	-1.96352	0.0688875	0.957467	-4.09632
oro7Kk62.X0TCHfUKg	Gm4758	predicted gene 4758	0.133617	8.5063	1.96253	0.0690122	0.957467	-4.09774
T5zkeIeNuj10lGoqhE	Proser2	proline and serine rich 2	0.154857	8.61791	1.96252	0.0690136	0.957467	-4.09775
ocSBR4K461I8EUmiKE	Prosc	proline synthetase co-transcribed	-0.205671	9.13645	-1.96249	0.0690175	0.957467	-4.0978
BUk2ECAn2mQSitT344	Heph	hephaestin	-0.292842	10.6756	-1.9623	0.0690407	0.957467	-4.09806
QhXdPijjeOV33pdouQ	Sppl3	signal peptide peptidase 3	0.201902	9.7587	1.96088	0.0692209	0.957467	-4.10011
BRQLeQcXCej0ohTpgQ	1810009J06Rik	RIKEN cDNA 1810009J06 gene	-0.0810518	8.4671	-1.96075	0.069237	0.957467	-4.10029
NeTfT8ALbrqiHHqJXU	F5	coagulation factor V	0.116652	8.5602	1.96065	0.0692497	0.957467	-4.10043
inuE4EklJc8HuDl_7Y	Dcun1d4	DCN1, defective in cullin neddylation 1, domain containing 4 (S. cerevisiae)	-0.13888	10.0371	-1.96017	0.0693113	0.957467	-4.10113
9SJNEW7eleroidtxRY	Tomm40	translocase of outer mitochondrial membrane 40 homolog (yeast)	-0.115828	8.84374	-1.96002	0.0693294	0.957467	-4.10134
6vuQiB7XRDLX1Cndew	Cldn10	claudin 10	0.298878	10.9378	1.96002	0.0693303	0.957467	-4.10135
x5FcUvSdLMfSTlRRIU	Sebox	SEBOX homeobox	0.116446	8.67508	1.95999	0.0693343	0.957467	-4.10139
6nMofqu8eKp._3fuVU	Olfr64	olfactory receptor 64	0.105126	8.5104	1.95792	0.0695962	0.957467	-4.10435
TndauIoJOd.QO4e4V4	Plekha2	pleckstrin homology domain-containing, family A (phosphoinositide binding specific) member 2	-0.193563	10.9237	-1.95768	0.0696266	0.957467	-4.1047
6nok4EoghkXPEkkSZI	Cep112	centrosomal protein 112	-0.14569	8.69909	-1.95686	0.0697312	0.957467	-4.10587
EiJN.CJ0CREHkR0Slc	Sec14l1	SEC14-like 1 (S. cerevisiae)	0.118027	8.92277	1.95662	0.0697618	0.957467	-4.10622
ZlEeVe5yE2XrtREOEM	Coro1a	coronin, actin binding protein 1A	0.0991075	8.7926	1.95659	0.0697657	0.957467	-4.10626
r313nVIhbnSuHj33Qo	H2-DMa	histocompatibility 2, class II, locus DMa	0.182926	9.342	1.95649	0.0697782	0.957467	-4.1064
H6n6hiZLWJETZGRdqM	Fam159b	family with sequence similarity 159, member B	-0.128752	8.61187	-1.95638	0.0697925	0.957467	-4.10656
oNLOV6eum3f1X33p6U	Rabac1	Rab acceptor 1 (prenylated)	0.182248	12.1296	1.95518	0.0699457	0.957467	-4.10828
EuL1KUn63HyL9K0lCE	Syne2	spectrin repeat containing, nuclear envelope 2	-0.271467	9.66158	-1.95504	0.0699636	0.957467	-4.10849
HdwkxN3NS0ot357SK4	Slc2a13	solute carrier family 2 (facilitated glucose transporter), member 13	-0.105746	8.85751	-1.95422	0.0700693	0.957467	-4.10967
Kn_6C8eEjnq_IwIUB0	6330549D23Rik	RIKEN cDNA 6330549D23 gene	0.120582	8.4972	1.95413	0.0700807	0.957467	-4.1098
K7W63EF6Un3X56V0Tc	Slc35e4	solute carrier family 35, member E4	0.0976359	8.56392	1.95388	0.070112	0.957467	-4.11015
0UAT57cwe7vKKaf6iw	Ccnl1	cyclin L1	-0.150386	9.70223	-1.95363	0.0701445	0.957467	-4.11051
xPyeh6l_SvO_KX6bUo	Tmem65	transmembrane protein 65	-0.162265	9.2277	-1.95361	0.0701465	0.957467	-4.11053
xneXLdO7AqvDIqO87o	Mplkip	M-phase specific PLK1 intereacting protein	-0.253858	9.92383	-1.95334	0.0701815	0.957467	-4.11093
lEVLysu13416Kriyjo	Ephb2	Eph receptor B2	0.106577	8.56056	1.95291	0.0702374	0.957467	-4.11155
xWxTtey4QDXGeg7nqU	Adar	adenosine deaminase, RNA-specific	-0.208695	8.96892	-1.95288	0.0702401	0.957467	-4.11158
ZoiA6n6vU90guD5Ieg	Epb4.1	erythrocyte protein band 4.1	-0.104799	8.61039	-1.95206	0.0703459	0.957467	-4.11276
3.UvKyavivVDHlNJVE	Tomm40l	translocase of outer mitochondrial membrane 40 homolog-like (yeast)	0.190406	11.3063	1.95165	0.0703985	0.957467	-4.11335
cn3n14teo0CuzlFHlY	Dph1	DPH1 homolog (S. cerevisiae)	-0.0779765	8.53165	-1.95073	0.0705175	0.957467	-4.11467
EgZyRIn5TIl7gbfSBY	Sub1	SUB1 homolog (S. cerevisiae)	0.176849	9.70265	1.95031	0.0705716	0.957467	-4.11527
WTwuUUCuETLV.gJKF0	Trim32	tripartite motif-containing 32	0.168831	8.90703	1.9501	0.0705978	0.957467	-4.11557
xSJFMlEqLehiupk9_8	Unc119b	unc-119 homolog B (C. elegans)	0.11403	11.2027	1.94971	0.0706479	0.957467	-4.11612
i5u_SUKovi10iJDml8	Galnt10	UDP-N-acetyl-alpha-D-galactosamine:polypeptide N-acetylgalactosaminyltransferase 10	0.240987	10.1039	1.94891	0.0707523	0.957467	-4.11728
x5FLlFaOfXteV0B18c	Orai1	ORAI calcium release-activated calcium modulator 1	0.176223	9.46528	1.94882	0.0707638	0.957467	-4.11741
Ez0AUeHpTACi46njVo	Aldh1b1	aldehyde dehydrogenase 1 family, member B1	0.170965	8.9214	1.94855	0.0707985	0.957467	-4.11779
ZKiOdEudEi_U.o6Kko	Ascc1	activating signal cointegrator 1 complex subunit 1	-0.0865096	8.7875	-1.9484	0.0708173	0.957467	-4.118
QIpHqAwkSgYquqCo_o	Gm806	predicted gene 806	0.124952	8.52517	1.94815	0.0708494	0.957467	-4.11836
BfUpR7LUecLXQ3XsVM	Mrgprf	MAS-related GPR, member F	0.147985	9.06405	1.94806	0.0708616	0.957467	-4.11849
TdDt374UHGyh66EXeQ	Serpina3g	serine (or cysteine) peptidase inhibitor, clade A, member 3G	0.238516	11.7425	1.94798	0.0708724	0.957467	-4.11861
Td80hSKU7xFBSJHnsk	Birc6	baculoviral IAP repeat-containing 6	-0.103329	8.75655	-1.94763	0.070917	0.957467	-4.1191
QA58Lr.iZ1yl2zXkeI	Dlst	dihydrolipoamide S-succinyltransferase (E2 component of 2-oxo-glutarate complex)	-0.143827	11.5034	-1.94689	0.0710132	0.957467	-4.12017
Tl6un.UdnetJpPtxNQ	Emp3	epithelial membrane protein 3	0.174171	13.3394	1.94671	0.0710368	0.957467	-4.12043
c9nrovWZJ2SUiilZy8	Coq6	coenzyme Q6 homolog (yeast)	-0.134426	9.22672	-1.94647	0.0710676	0.957467	-4.12077
TqhIjlLvAQSqcTEJyw	Sharpin	SHANK-associated RH domain interacting protein	0.263521	9.24649	1.94646	0.0710687	0.957467	-4.12078
6p16.SofN0MirgSL8c	Pamr1	peptidase domain containing associated with muscle regeneration 1	-0.17648	9.5672	-1.94605	0.0711226	0.957467	-4.12137
9UQ4XnmxM4pgvHpfag	Gas8	growth arrest specific 8	-0.116851	9.30725	-1.94531	0.0712183	0.957467	-4.12243
xURo0eKR47KVd5Bh9c	Tnc	tenascin C	0.541233	11.2496	1.94526	0.0712242	0.957467	-4.12249
0XlWwrt0nMLR.3OxeY	Dock4	dedicator of cytokinesis 4	-0.116705	8.71832	-1.94496	0.0712631	0.957467	-4.12292
05UucGpGFVCFp1yVKE	Cacnb3	calcium channel, voltage-dependent, beta 3 subunit	0.127778	8.65842	1.94438	0.0713397	0.957467	-4.12376
uACCqBf1vrtuouSVkE	Msh3	mutS homolog 3 (E. coli)	-0.138699	8.79004	-1.94418	0.0713656	0.957467	-4.12405
BdXLqmAlKSN4OE17jU	Nnmt	nicotinamide N-methyltransferase	0.235207	9.76828	1.94414	0.0713699	0.957467	-4.1241
6UqINgcwPCjodwUieQ	Fdx1l	ferredoxin 1-like	0.110926	8.55324	1.94375	0.0714215	0.957467	-4.12466
xfoEi42mo7p4Irm5Tc	Pidd1	p53 induced death domain protein 1	-0.134996	8.61043	-1.94372	0.0714246	0.957467	-4.1247
rnnNez5A5F3Xa2L4i0	Metap1	methionyl aminopeptidase 1	-0.202814	11.1579	-1.94309	0.071507	0.957467	-4.1256
HpSLUF44O4Kt3fdKAc	Zfp160	zinc finger protein 160	-0.135056	8.78425	-1.9428	0.0715447	0.957467	-4.12601
EpzKVV5.1ZT6XwOldo	Slc25a1	solute carrier family 25 (mitochondrial carrier, citrate transporter), member 1	0.179105	10.254	1.94255	0.0715779	0.957467	-4.12638
irgnNTKeel_PBo_yHE	Msh6	mutS homolog 6 (E. coli)	-0.165939	11.7933	-1.9417	0.071688	0.957467	-4.12758
cSV0kCXru4Hn.XvUXk	Lims2	LIM and senescent cell antigen like domains 2	-0.282833	8.97436	-1.94146	0.0717206	0.957467	-4.12794
QefWM5R_ay6Nu6LgKQ	Sh3gl2	SH3-domain GRB2-like 2	0.191644	9.7358	1.94124	0.071749	0.957467	-4.12825
Wt6.9KlFKcLqDI3_jU	Xkr7	X Kell blood group precursor related family member 7 homolog	-0.0855045	8.56275	-1.94103	0.0717766	0.957467	-4.12855
r5139egnERXCF5l6OQ	Ip6k1	inositol hexaphosphate kinase 1	-0.219712	11.4947	-1.94076	0.0718121	0.957467	-4.12894
lFd3jq6gepz.XhS3KU	Ttpal	tocopherol (alpha) transfer protein-like	0.198871	9.28551	1.94037	0.0718629	0.957467	-4.12949
lR5BQEHke8UZ7iU7P4	Gne	glucosamine (UDP-N-acetyl)-2-epimerase/N-acetylmannosamine kinase	-0.190932	9.19215	-1.94016	0.07189	0.957467	-4.12979
NQanLU4U0yKsk6R5JI	Zfp369	zinc finger protein 369	-0.165631	8.71936	-1.93997	0.0719147	0.957467	-4.13006
EqmpH.0n5zBV9VMXUo	Phc2	polyhomeotic-like 2 (Drosophila)	0.166067	11.1321	1.9398	0.0719374	0.957467	-4.1303
iedceneHoSmUU5wULI	Nisch	nischarin	-0.31742	10.02	-1.93967	0.0719542	0.957467	-4.13049
TOrdJL5qVGn0I04WWw	Hba-x	hemoglobin X, alpha-like embryonic chain in Hba complex	0.348023	8.51335	1.93927	0.0720063	0.957467	-4.13105
BTBJuOinosgCo443oo	Lamtor2	late endosomal/lysosomal adaptor, MAPK and MTOR activator 2	0.239301	9.16611	1.93907	0.0720337	0.957467	-4.13135
0V3LKs0ohpdoKgONSQ	Fbf1	Fas (TNFRSF6) binding factor 1	0.125348	8.87544	1.93866	0.0720875	0.957467	-4.13194
ZVnTbd3lBv_4AcAg1w	Sema5a	sema domain, seven thrombospondin repeats (type 1 and type 1-like), transmembrane domain (TM) and short cytoplasmic domain, (semaphorin) 5A	-0.374002	9.72333	-1.9379	0.0721874	0.957467	-4.13302
QelzzCIX7o47fR7RYI	Tsr1	TSR1 20S rRNA accumulation	0.105144	8.85141	1.93783	0.072196	0.957467	-4.13311
WRI4DSh.T9.JTPLeyk	Lims1	LIM and senescent cell antigen-like domains 1	-0.0780415	8.63761	-1.93746	0.0722451	0.957467	-4.13365
unpVKsNKhIIEie4BC8	B3gntl1	UDP-GlcNAc:betaGal beta-1,3-N-acetylglucosaminyltransferase-like 1	-0.115095	9.05334	-1.93716	0.0722843	0.957467	-4.13407
WNulNp1_hJRiU.0xUM	Egln1	egl-9 family hypoxia-inducible factor 1	0.105062	8.70244	1.93699	0.0723066	0.957467	-4.13431
NUR7ACX6qOecvAvRuQ	Atp7a	ATPase, Cu++ transporting, alpha polypeptide	-0.193691	9.52456	-1.93671	0.0723432	0.957467	-4.13471
W2VroDvtfR.pTXz7Xk	Olfr1362	olfactory receptor 1362	-0.142959	8.48564	-1.93574	0.0724719	0.957467	-4.1361
xVuFMkG6igq.NEfYfU	Slc20a2	solute carrier family 20, member 2	-0.0738161	8.49937	-1.93549	0.0725046	0.957467	-4.13646
BMSSdUeFUeOlbjbf0k	Plp2	proteolipid protein 2	-0.344153	10.1123	-1.93541	0.0725145	0.957467	-4.13656
0WN3t3AI7jv7vPSegs	Vhl	von Hippel-Lindau tumor suppressor	0.160843	8.80096	1.93541	0.0725153	0.957467	-4.13657
ECofdI6JRXnmgnkTkc	Adamtsl2	ADAMTS-like 2	-0.138877	8.87463	-1.93338	0.0727837	0.960406	-4.13946
Tt0V1Lui3ua4FQnizE	Zdhhc7	zinc finger, DHHC domain containing 7	0.170932	11.2994	1.93257	0.0728908	0.960411	-4.14062
HZ_XooR30eM5BWdceE	Akr1b10	aldo-keto reductase family 1, member B10 (aldose reductase)	0.313842	12.0843	1.93168	0.073009	0.960411	-4.14188
iSB1E2O68h_6sB9vXI	Fmn2	formin 2	0.0946415	8.70888	1.93164	0.0730146	0.960411	-4.14194
9bf6W1H1FfS1K2u4os	Stoml2	stomatin (Epb7.2)-like 2	0.111322	8.92571	1.93115	0.0730794	0.960411	-4.14264
Qq6QoL5rKodIKWT_jc	Dync1i1	dynein cytoplasmic 1 intermediate chain 1	0.178065	9.43458	1.93082	0.0731235	0.960411	-4.14311
cikggfHg4IlAqe0enk	Ylpm1	YLP motif containing 1	-0.0949167	8.55736	-1.9306	0.0731536	0.960411	-4.14343
uUB1KL9ORQogESjNxU	Emr1	EGF-like module containing, mucin-like, hormone receptor-like sequence 1	0.20377	9.01874	1.93056	0.0731581	0.960411	-4.14348
3oNS5XfeF0kkUpE7LE	Rb1cc1	RB1-inducible coiled-coil 1	0.112306	8.64803	1.93026	0.0731982	0.960411	-4.14391
HeStw9VHoSiTfk7rx0	Zdhhc6	zinc finger, DHHC domain containing 6	-0.2317	12.2104	-1.93009	0.0732212	0.960411	-4.14416
KT_itKklIhfpHN4.T4	Sh3bp2	SH3-domain binding protein 2	0.136108	9.99714	1.92921	0.0733381	0.960411	-4.14541
6mz18BFHCj1QXXRClQ	Skida1	SKI/DACH domain containing 1	0.113852	8.69723	1.9288	0.0733923	0.960411	-4.14598
BfuWI.1.K7R17xSSEk	Tceal5	transcription elongation factor A (SII)-like 5	0.139515	9.29964	1.92876	0.0733984	0.960411	-4.14605
o4JIfkpfviQIH2lfKo	Stoml1	stomatin-like 1	0.0960312	8.55822	1.92843	0.0734419	0.960411	-4.14651
NfdcEvd5kyN_.tJN4U	Blm	Bloom syndrome, RecQ helicase-like	-0.178229	10.1294	-1.9282	0.0734733	0.960411	-4.14685
r15qhfuba4yoDAHlV0	Lat2	linker for activation of T cells family, member 2	0.159862	8.97687	1.92793	0.0735095	0.960411	-4.14723
Hg6V_6MJEC0JpJj6Eo	Ctbp2	C-terminal binding protein 2	-0.120681	8.99414	-1.92753	0.073563	0.960411	-4.1478
xKp6oVB5_XU7ofuSDg	1300017J02Rik	RIKEN cDNA 1300017J02 gene	-0.0875757	8.52024	-1.92741	0.0735791	0.960411	-4.14797
3HRKn0FA1UhCHX.qoE	Abi3bp	ABI gene family, member 3 (NESH) binding protein	0.0941227	8.71852	1.9272	0.073607	0.960411	-4.14827
WdJMOt7DdKHeilCkqI	Isg20l2	interferon stimulated exonuclease gene 20-like 2	-0.193363	10.6926	-1.92582	0.0737916	0.961065	-4.15023
ZmKjpBcFElff6039Kk	Creb3	cAMP responsive element binding protein 3	0.238734	11.4562	1.92536	0.0738534	0.961065	-4.15089
xiKElSfVA4dRN6a3oI	Mmp15	matrix metallopeptidase 15	0.125148	8.87729	1.92532	0.073859	0.961065	-4.15094
EfWfXecV1TR4oPu2ms	Lmntd2	lamin tail domain containing 2	-0.110385	8.62298	-1.92527	0.0738653	0.961065	-4.15101
E4kaXmr31U2Kuil0_c	Upf1	UPF1 regulator of nonsense transcripts homolog (yeast)	0.157849	9.1011	1.92512	0.0738859	0.961065	-4.15123
HoUgl0v1W.5X1EgSX4	Sv2a	synaptic vesicle glycoprotein 2 a	0.091138	8.64104	1.92405	0.0740292	0.962334	-4.15275
3pehczxLBCoj3.OzOE	Eif5a2	eukaryotic translation initiation factor 5A2	0.108932	8.54502	1.9236	0.0740901	0.962529	-4.15339
unbtHS9DtEfeXfkI_c	Faf1	Fas-associated factor 1	0.187926	12.3751	1.92303	0.0741672	0.962936	-4.1542
HioB1BVEfjne13URKU	Cd151	CD151 antigen	0.291431	13.1037	1.92259	0.0742259	0.962961	-4.15482
WXVQtUWVwdMHe_JUg0	Nfix	nuclear factor I/X	0.0905263	8.69899	1.92233	0.0742608	0.962961	-4.15519
WScccea6UeS6k4E7oQ	Sfxn2	sideroflexin 2	-0.0746105	8.59176	-1.91947	0.0746489	0.966659	-4.15927
6VxJBCrnsffULRefUo	Plekho2	pleckstrin homology domain containing, family O member 2	0.215377	9.77972	1.91896	0.0747171	0.966659	-4.15998
K00kfkQjQ6TWekcfWI	Angpt4	angiopoietin 4	-0.110557	8.72437	-1.91879	0.0747401	0.966659	-4.16022
ck6O3vzROylK4q7SNU	Noc4l	nucleolar complex associated 4 homolog (S. cerevisiae)	-0.224942	9.92666	-1.91867	0.0747573	0.966659	-4.1604
6G6wqcWdHaB8gJSSR8	Cdh3	cadherin 3	0.126145	8.543	1.91853	0.0747761	0.966659	-4.1606
9AAEXo1e39Dp9CEFII	4833439L19Rik	RIKEN cDNA 4833439L19 gene	-0.120369	8.86577	-1.91784	0.0748693	0.96727	-4.16157
TnNqPd6958CHyf6Jc4	Flt1	FMS-like tyrosine kinase 1	0.274906	10.167	1.91662	0.0750362	0.968602	-4.16331
KWA6Tvg7tVD6CCeSUI	Pmm2	phosphomannomutase 2	-0.134884	9.26408	-1.91585	0.0751409	0.968602	-4.1644
NgirgBLukHi4SdV7IU	Zwilch	zwilch kinetochore protein	-0.101932	8.73106	-1.91554	0.0751834	0.968602	-4.16484
xpXoexC3ef3uc_IIiU	Tapbpl	TAP binding protein-like	0.146164	9.03221	1.91505	0.07525	0.968602	-4.16554
3nUush3hK6ijEud6ns	Atf7	activating transcription factor 7	-0.134483	9.37648	-1.91404	0.0753878	0.968602	-4.16697
oVyyQ6H3SuIIki0yEE	Grb14	growth factor receptor bound protein 14	-0.476959	10.3438	-1.91295	0.0755371	0.968602	-4.16851
rixWAcxUIpNH6p3UgU	Pkp2	plakophilin 2	-0.136332	9.27845	-1.91228	0.0756284	0.968602	-4.16946
35S3eKzjrjS8p319Q0	Eps15l1	epidermal growth factor receptor pathway substrate 15-like 1	-0.221123	10.5022	-1.91188	0.0756835	0.968602	-4.17003
HdNH4ilCHoo_U4P6KU	D19Bwg1357e	DNA segment, Chr 19, Brigham & Women's Genetics 1357 expressed	-0.156577	8.90501	-1.91178	0.0756976	0.968602	-4.17017
TYKZ55Ug4s4LQJtYlI	Ddx24	DEAD (Asp-Glu-Ala-Asp) box polypeptide 24	-0.253784	10.7763	-1.9115	0.0757354	0.968602	-4.17056
xXge0jrer9_eoeUnU4	St3gal3	ST3 beta-galactoside alpha-2,3-sialyltransferase 3	0.173925	10.5196	1.91136	0.0757546	0.968602	-4.17076
BZ1b5yyie.yii.qt1E	Ank1	ankyrin 1, erythroid	-0.140174	8.90363	-1.91129	0.075765	0.968602	-4.17087
fki6CLiIF5PuuKINbU	Stxbp5	syntaxin binding protein 5 (tomosyn)	-0.0869839	9.19917	-1.91107	0.0757949	0.968602	-4.17117
ZXInd9ddOCfhP6COro	Ankzf1	ankyrin repeat and zinc finger domain containing 1	-0.15126	9.74849	-1.91084	0.0758268	0.968602	-4.1715
ZCkne4UJqq1_e11vlw	Dgcr6	DiGeorge syndrome critical region gene 6	0.135431	9.71111	1.91053	0.0758696	0.968602	-4.17194
u.iyqdNhv3pJJxxhco	Pus10	pseudouridylate synthase 10	0.104337	8.58511	1.91001	0.0759402	0.968602	-4.17267
6o44z2UUDp.oeriWok	6330549D23Rik	RIKEN cDNA 6330549D23 gene	0.124095	9.5457	1.90996	0.075948	0.968602	-4.17275
uui1SrhLVJeT.66API	Nfic	nuclear factor I/C	0.421151	9.95337	1.90987	0.0759598	0.968602	-4.17287
3xEQl9dESnkaqeQEUc	Mrc2	mannose receptor, C type 2	0.0931835	8.61925	1.90909	0.0760677	0.968602	-4.17398
rTRe7eX00jr9IJ75N4	Mfsd7b	major facilitator superfamily domain containing 7B	-0.264646	10.3422	-1.90875	0.076114	0.968602	-4.17446
cqkFnHA4AV0nxoKOoA	Zcchc8	zinc finger, CCHC domain containing 8	-0.140002	8.83207	-1.90829	0.076178	0.968602	-4.17511
llicSxOFeIaoD4USRI	P4ha1	procollagen-proline, 2-oxoglutarate 4-dioxygenase (proline 4-hydroxylase), alpha 1 polypeptide	-0.119633	9.47481	-1.90729	0.076316	0.968602	-4.17653
WgnoUR5fVM2.eOeh9U	Pla2g15	phospholipase A2, group XV	0.253465	11.5634	1.90694	0.0763646	0.968602	-4.17702
K9FCiVeOggxlNnmQt8	Ampd1	adenosine monophosphate deaminase 1	-0.256507	8.51503	-1.90687	0.0763748	0.968602	-4.17713
iSuCU66X_DdqOCUSec	Rbm12	RNA binding motif protein 12	-0.229808	9.26871	-1.90663	0.0764068	0.968602	-4.17746
fV6tKnC74PxX168EXs	Csnk1e	casein kinase 1, epsilon	-0.163995	11.0792	-1.90661	0.0764105	0.968602	-4.17749
NKk.qr8wRtf7jnhOt4	Pde4b	phosphodiesterase 4B, cAMP specific	0.148842	9.03701	1.90642	0.0764366	0.968602	-4.17776
WJ9eQpiYr6ciKj396o	Sox5	SRY (sex determining region Y)-box 5	-0.0884353	9.08459	-1.90634	0.0764478	0.968602	-4.17787
94keeJ.hGUlERJ_ee0	Tprgl	transformation related protein 63 regulated like	0.175075	11.8299	1.906	0.0764951	0.968602	-4.17836
6lVR3FeqB_jXfSBXFM	Rsad1	radical S-adenosyl methionine domain containing 1	-0.181807	9.77468	-1.90576	0.0765275	0.968602	-4.17869
BSMXSX7lJXShy3SGI0	Zfp30	zinc finger protein 30	-0.104101	8.57544	-1.90507	0.076624	0.968602	-4.17967
Qo2FJe5g958Mv6rciI	Runx1t1	runt-related transcription factor 1; translocated to, 1 (cyclin D-related)	0.085104	8.65395	1.90478	0.0766642	0.968602	-4.18008
rvQfOFSmH.k2fz9PoM	Spink2	serine peptidase inhibitor, Kazal type 2	-0.0834333	8.50214	-1.90457	0.0766938	0.968602	-4.18038
lhHuhDiTOqYZ22A554	Ppp1r11	protein phosphatase 1, regulatory (inhibitor) subunit 11	0.190099	11.5473	1.90448	0.0767057	0.968602	-4.1805
EC5P4shmuk06bX7ETU	Ccdc186	coiled-coil domain containing 186	0.122683	8.69252	1.90431	0.0767297	0.968602	-4.18075
uqSKn9cFiSyoyAm4l4	Nfe2l1	nuclear factor, erythroid derived 2,-like 1	-0.163166	12.0233	-1.90412	0.076756	0.968602	-4.18102
EopKTRZKNB.hEzRUr4	Gm8213	predicted pseudogene 8213	-0.111929	8.80451	-1.90386	0.0767914	0.968602	-4.18137
fFp5BpqEFHuhJj2Jeg	Adrb1	adrenergic receptor, beta 1	0.109682	8.53849	1.90327	0.0768744	0.968602	-4.18222
c5zrnXpWehQk6bRFQU	Afmid	arylformamidase	-0.0738974	8.59842	-1.90301	0.07691	0.968602	-4.18258
otVHR5BVC3j7n.3dDI	Prkaca	protein kinase, cAMP dependent, catalytic, alpha	0.292793	10.2493	1.90272	0.0769506	0.968602	-4.18299
0qFSAFJdzN.lS4_n7k	Surf6	surfeit gene 6	-0.0813971	8.50036	-1.90264	0.0769618	0.968602	-4.18311
ooJa1SS6ffYBtFfUgM	Galnt1	UDP-N-acetyl-alpha-D-galactosamine:polypeptide N-acetylgalactosaminyltransferase 1	0.188967	10.2339	1.90263	0.0769634	0.968602	-4.18312
0lXKQHCzg9IOgtN6Vc	Taf7	TAF7 RNA polymerase II, TATA box binding protein (TBP)-associated factor	-0.119175	8.51348	-1.90252	0.0769787	0.968602	-4.18328
0Wi164QOqPOFiBL_eM	Rabl3	RAB, member RAS oncogene family-like 3	-0.152627	8.92749	-1.90184	0.0770729	0.968602	-4.18423
o5e.kuMovqyoqfxtJE	Stag3	stromal antigen 3	-0.0774255	8.58147	-1.9014	0.0771344	0.968602	-4.18485
9WEbVeQEtX_6jyhoqM	Nfic	nuclear factor I/C	0.207323	9.186	1.90138	0.0771371	0.968602	-4.18488
Wl12ciHo7hIO4S4R_o	Scaf4	SR-related CTD-associated factor 4	-0.239962	10.5923	-1.90137	0.0771396	0.968602	-4.18491
0gij1_or0flGt7hNBI	Coq5	coenzyme Q5 homolog, methyltransferase (yeast)	-0.217115	9.58662	-1.901	0.077191	0.968604	-4.18543
i25BrG6J4IKZFUF5U8	Ndufa2	NADH dehydrogenase (ubiquinone) 1 alpha subcomplex, 2	0.208782	13.2483	1.90052	0.0772574	0.968604	-4.1861
ufolKqf7If0hIiSRWE	Rfwd3	ring finger and WD repeat domain 3	0.0853849	8.97758	1.90037	0.0772781	0.968604	-4.18631
HWgVJlP3q6h5.cRT_U	Cr1l	complement component (3b/4b) receptor 1-like	-0.140218	9.20934	-1.8998	0.0773582	0.969031	-4.18712
BSRyU3XnKXXZ0m7BzA	Col4a3bp	collagen, type IV, alpha 3 (Goodpasture antigen) binding protein	0.143554	9.17999	1.89931	0.0774269	0.969054	-4.18781
HqSQfkuz53_kuIdJdo	Aco2	aconitase 2, mitochondrial	-0.0926775	8.53866	-1.89823	0.0775779	0.969054	-4.18933
lZTieb_ZpCDtyUd50Q	Smtn	smoothelin	0.25598	9.76613	1.89812	0.0775936	0.969054	-4.18949
u2skFyCHod5Uq6d.uA	Sar1a	SAR1 gene homolog A (S. cerevisiae)	0.234599	11.5386	1.89799	0.0776117	0.969054	-4.18967
WUXR14Ud1eeFf9wSU8	Gimap7	GTPase, IMAP family member 7	0.126742	8.59731	1.89717	0.077728	0.969054	-4.19084
TRQ5V1bN56_X4z_s.o	Aldh1l2	aldehyde dehydrogenase 1 family, member L2	0.21301	8.63157	1.89705	0.0777445	0.969054	-4.191
3jsoDl1_kiYlR_O7HA	Tbc1d5	TBC1 domain family, member 5	-0.170755	10.27	-1.89648	0.0778241	0.969054	-4.1918
ZfgsKnuE7oV6DFztzk	Rccd1	RCC1 domain containing 1	-0.130142	9.07488	-1.89647	0.0778263	0.969054	-4.19182
WeSjfdXIOMT0tewxvA	Pole4	polymerase (DNA-directed), epsilon 4 (p12 subunit)	0.228037	9.58259	1.8963	0.0778495	0.969054	-4.19205
TUW6pZ623H6S5Ep400	Dnajc11	DnaJ (Hsp40) homolog, subfamily C, member 11	-0.141108	9.5167	-1.89597	0.0778964	0.969054	-4.19252
37v1fjd7T78TJLnhEo	Ppid	peptidylprolyl isomerase D (cyclophilin D)	-0.212041	12.5344	-1.89574	0.0779294	0.969054	-4.19285
KUSSCOERRfVSQAQTek	Naa25	N(alpha)-acetyltransferase 25, NatB auxiliary subunit	-0.182962	9.74819	-1.89508	0.0780212	0.969054	-4.19377
xpw_0ASP_3XrXb9ev8	Zranb3	zinc finger, RAN-binding domain containing 3	-0.203317	10.7351	-1.89466	0.0780812	0.969054	-4.19437
KVPfV1SseOgN6qCk.4	Rprd2	regulation of nuclear pre-mRNA domain containing 2	-0.105956	8.52016	-1.89438	0.0781206	0.969054	-4.19477
EnEZ72AzClN_UajHqI	Etfdh	electron transferring flavoprotein, dehydrogenase	-0.195633	10.9653	-1.89401	0.0781736	0.969054	-4.19529
BQK151FRITvy3n9Quk	G6pc2	glucose-6-phosphatase, catalytic, 2	-0.0934371	8.64835	-1.89388	0.0781914	0.969054	-4.19547
oumjH5wu7p3FSCk1Tk	Cracr2b	calcium release activated channel regulator 2B	0.182391	8.99395	1.8938	0.0782024	0.969054	-4.19558
i9Oolx.sbpipda6znI	Tspo	translocator protein	0.48057	11.202	1.89338	0.0782622	0.969054	-4.19618
r6J3vXohnk_4k5uOnk	Mthfsd	methenyltetrahydrofolate synthetase domain containing	-0.132106	8.90731	-1.89271	0.0783575	0.969054	-4.19713
xV44FuIB_kt4dvuCBY	Sdhaf1	succinate dehydrogenase complex assembly factor 1	0.303134	10.1575	1.89223	0.0784249	0.969054	-4.1978
uuhSuFZLtu.cSKZzUI	Afmid	arylformamidase	-0.119966	8.57711	-1.89175	0.0784934	0.969054	-4.19848
Kac1o1Q60RF0LlKp.I	2310047M10Rik	RIKEN cDNA 2310047M10 gene	0.147515	9.32596	1.89169	0.0785017	0.969054	-4.19856
ojntUSkI4QQSk5BSkU	Kat7	K(lysine) acetyltransferase 7	-0.0914663	8.69855	-1.89135	0.0785499	0.969054	-4.19904
WfteXO_Ti0IqpEpwTo	Cldn1	claudin 1	-0.174212	9.15421	-1.89128	0.0785599	0.969054	-4.19914
6SLqtCAKIulJKIuSEU	Mybbp1a	MYB binding protein (P160) 1a	-0.414892	11.1614	-1.89097	0.078604	0.969054	-4.19958
ffcYomnh_k9_14I4JE	Cbx3	chromobox 3	-0.218447	11.9937	-1.89079	0.0786294	0.969054	-4.19983
3ViLuHfwy3dt33gnus	Bdh2	3-hydroxybutyrate dehydrogenase, type 2	-0.306086	10.3042	-1.8906	0.0786566	0.969054	-4.2001
9p0rXzVKNdwl8rvukI	Ankrd54	ankyrin repeat domain 54	-0.136882	9.48561	-1.89023	0.0787087	0.969054	-4.20061
B54m66LWb6EWTT4rQY	Apba3	amyloid beta (A4) precursor protein-binding, family A, member 3	0.195614	10.0746	1.88983	0.0787659	0.969054	-4.20118
NVUsVzkjkjqTjqCUlM	Kat6b	K(lysine) acetyltransferase 6B	-0.0968057	8.59076	-1.88979	0.078772	0.969054	-4.20124
ccJzJOhfFqSCgskeEU	Tlr4	toll-like receptor 4	0.116306	8.71567	1.88897	0.0788882	0.969054	-4.20239
HpBUKtAlTpCCueHn.o	Hbb-y	hemoglobin Y, beta-like embryonic chain	0.453053	8.51518	1.88862	0.0789381	0.969054	-4.20288
6UXS177o7OFS014e9I	Vmn1r23	vomeronasal 1 receptor 23	-0.0711186	8.46287	-1.88862	0.0789386	0.969054	-4.20289
9lIKah0Je9onkFABes	Zfp568	zinc finger protein 568	-0.0864358	8.5138	-1.88841	0.0789678	0.969054	-4.20317
N8lSleUp4fVdokSNKg	Tubg1	tubulin, gamma 1	0.228002	10.3594	1.88836	0.0789746	0.969054	-4.20324
WpBfet4eiV3cB7w4H0	Zcchc6	zinc finger, CCHC domain containing 6	-0.150843	11.6047	-1.88667	0.0792165	0.969567	-4.20562
ftV7CrozfgG6vIsLJc	Zfp512	zinc finger protein 512	-0.166765	9.43183	-1.88653	0.0792366	0.969567	-4.20582
id6kU0_S2XMX303E14	Slc12a9	solute carrier family 12 (potassium/chloride transporters), member 9	-0.0978308	8.55371	-1.88641	0.0792542	0.969567	-4.206
xSUTw8PAlRDVXKiJKI	Rad51b	RAD51 homolog B	0.0882686	8.56115	1.88616	0.0792894	0.969567	-4.20634
lWIQvZWXd0jpxDXwXI	Cog4	component of oligomeric golgi complex 4	0.174895	9.71239	1.88613	0.0792931	0.969567	-4.20638
TuS7fyVNOnHSlJH4sU	Ufd1l	ubiquitin fusion degradation 1 like	-0.117187	9.20906	-1.88613	0.0792934	0.969567	-4.20638
lgnjlKwun5XiQjgh10	Camk2d	calcium/calmodulin-dependent protein kinase II, delta	0.165182	9.0525	1.88515	0.0794344	0.970726	-4.20776
T7AO_vgJGOQ_xKVN7Q	B3galt1	UDP-Gal:betaGlcNAc beta 1,3-galactosyltransferase, polypeptide 1	-0.0866367	8.51615	-1.88422	0.0795675	0.970928	-4.20907
03BFNF5VOIE0k06UUQ	Prpf31	PRP31 pre-mRNA processing factor 31 homolog (yeast)	-0.0865282	8.59154	-1.88422	0.0795677	0.970928	-4.20907
fhzA_KeiWGWll5gCQA	Shf	Src homology 2 domain containing F	0.142019	9.04574	1.88368	0.0796449	0.970928	-4.20983
ZnugDfMUJndF_4tFBk	Klf17	Kruppel-like factor 17	-0.15654	8.76436	-1.88335	0.0796932	0.970928	-4.2103
N_SHiVSBBSlCiegZeM	Fis1	fission 1 (mitochondrial outer membrane) homolog (yeast)	0.285216	11.0717	1.88317	0.0797192	0.970928	-4.21055
6s9mjbNWnmmc6grnR4	Dnph1	2'-deoxynucleoside 5'-phosphate N-hydrolase 1	0.166618	9.11701	1.8831	0.0797282	0.970928	-4.21064
3ek5J_sl4ueo06xM0U	Thumpd3	THUMP domain containing 3	-0.0920742	8.64591	-1.88272	0.0797826	0.971027	-4.21117
Tu3ExUudMii_eIYp6A	Dpep2	dipeptidase 2	0.182389	8.90861	1.88236	0.0798345	0.971096	-4.21168
c5Efw1JUiSRIpYJohE	Timm17b	translocase of inner mitochondrial membrane 17b	0.100683	8.92974	1.88194	0.0798954	0.971274	-4.21227
TTfbobyrpdMH0jAJJQ	Nrp	neural regeneration protein	-0.109596	8.82827	-1.88153	0.0799554	0.971442	-4.21286
idXuOrhf7se7fq1PM4	Rab15	RAB15, member RAS oncogene family	0.134807	9.16423	1.88093	0.0800415	0.971587	-4.2137
HXenoTnnL3v6df9zUo	Rab29	RAB29, member RAS oncogene family	0.186969	10.0531	1.8808	0.0800598	0.971587	-4.21387
HPUOgXojNPrunoBT6g	Fut8	fucosyltransferase 8	0.302813	9.78144	1.88046	0.0801086	0.971617	-4.21435
Z7.EhC17sF5.A5xE7w	Mrpl13	mitochondrial ribosomal protein L13	0.152538	8.92339	1.88003	0.0801706	0.971809	-4.21495
QpLCSezSeJDfFK9e94	Adat1	adenosine deaminase, tRNA-specific 1	-0.0831545	8.59171	-1.87966	0.0802247	0.971857	-4.21548
9lf3URK5KshAyQPcx0	Camk2d	calcium/calmodulin-dependent protein kinase II, delta	-0.110908	8.70107	-1.87937	0.0802672	0.971857	-4.21589
fq40WHuXU955.4s310	Gdpd2	glycerophosphodiester phosphodiesterase domain containing 2	-0.240094	9.28459	-1.87903	0.0803163	0.971892	-4.21636
cjBXCpksukRM166wUE	Gm5820	predicted gene 5820	-0.0959946	8.53156	-1.87789	0.0804819	0.973115	-4.21797
3V0s6UF40qcXS.AUeg	Spic	Spi-C transcription factor (Spi-1/PU.1 related)	0.119042	8.74636	1.87746	0.0805443	0.973115	-4.21857
olFQRQvuodS2ozS2uE	Clk2	CDC-like kinase 2	-0.152263	10.1867	-1.87737	0.0805564	0.973115	-4.21869
fqKR3u_6QFxAmN00ic	Klhdc9	kelch domain containing 9	-0.138259	8.94464	-1.87692	0.0806222	0.973351	-4.21932
Q0NulNp1_hJRiU.0xU	Egln1	egl-9 family hypoxia-inducible factor 1	0.0826661	8.67297	1.87578	0.0807873	0.974783	-4.22091
HReUfgEed06d4Jw244	Pdxdc1	pyridoxal-dependent decarboxylase domain containing 1	-0.113152	8.75214	-1.87526	0.0808639	0.975141	-4.22165
Bteo8Cm7lFF06RT.fw	Zbtb8a	zinc finger and BTB domain containing 8a	-0.155473	8.8368	-1.87491	0.0809144	0.975141	-4.22214
oIS5EOpIF3FKd40oq0	Sgol1	shugoshin-like 1 (S. pombe)	-0.145055	9.54514	-1.87462	0.0809562	0.975141	-4.22254
Zd76F9Mlobr0I7nUgk	Sfrp1	secreted frizzled-related protein 1	0.222585	11.0467	1.87399	0.0810484	0.975692	-4.22343
r_pLoSBaAOkonoMViU	B3galnt2	UDP-GalNAc:betaGlcNAc beta 1,3-galactosaminyltransferase, polypeptide 2	-0.121887	8.84833	-1.87349	0.0811211	0.97591	-4.22412
rNXdsH3VACiid0pero	Prkaca	protein kinase, cAMP dependent, catalytic, alpha	0.394466	11.3839	1.87317	0.0811683	0.97591	-4.22458
ogpqiufoj9cBRnOU.k	Tmed8	transmembrane emp24 domain containing 8	-0.103501	9.18041	-1.87292	0.0812058	0.97591	-4.22494
ZrYukSegSszMbpJCNY	Snrpd3	small nuclear ribonucleoprotein D3	0.323361	11.5924	1.87234	0.0812906	0.976181	-4.22575
coXmKF4rs4Sa7T7QQw	Deb1	differentially expressed in B16F10 1	0.136344	12.3674	1.87213	0.0813213	0.976181	-4.22604
oGK6SQhXata_bynaN8	Gnb1l	guanine nucleotide binding protein (G protein), beta polypeptide 1-like	-0.094965	8.63049	-1.87077	0.0815206	0.977558	-4.22795
cE2TGlBe5uReBdBflI	C1qc	complement component 1, q subcomponent, C chain	0.367684	10.6132	1.87071	0.0815291	0.977558	-4.22803
iB4gqRMhXiSI9U36uU	Sv2b	synaptic vesicle glycoprotein 2 b	-0.0752888	8.45918	-1.87031	0.0815875	0.977598	-4.22858
cmMlOvhd41eH3szn6k	Ctsc	cathepsin C	0.106569	8.76692	1.87005	0.0816255	0.977598	-4.22895
9ut7EKEeigs7_cXsL0	Rala	v-ral simian leukemia viral oncogene homolog A (ras related)	-0.167048	9.43441	-1.8695	0.0817064	0.978009	-4.22972
cl5oQqAIpogiLr.xg0	Bcr	breakpoint cluster region	0.182912	8.98431	1.86893	0.0817903	0.978206	-4.23051
rTJ6VH4a1eun3oqCew	Necap2	NECAP endocytosis associated 2	0.149158	10.1566	1.8686	0.0818385	0.978206	-4.23097
KS.CyyLQqet6DaRQgc	Bbs4	Bardet-Biedl syndrome 4 (human)	0.169569	10.1963	1.86844	0.0818625	0.978206	-4.2312
6UXvXdF0666g7HOqSU	Olfr164	olfactory receptor 164	-0.103633	8.4848	-1.86799	0.0819293	0.978316	-4.23183
Kkk7cUgI6.iB3nOKE0	Gcfc2	GC-rich sequence DNA binding factor 2	0.0853699	8.52074	1.86642	0.08216	0.978316	-4.23402
fil34t6v.J4hwuIISo	Mettl20	methyltransferase like 20	-0.233194	9.59632	-1.86517	0.0823463	0.978316	-4.23578
xBSJh6xepBd6CBTKV4	Gyltl1b	glycosyltransferase-like 1B	-0.0904715	8.56403	-1.86515	0.0823482	0.978316	-4.2358
cVYUDSigMAk1CKB8Ao	Mysm1	myb-like, SWIRM and MPN domains 1	-0.0840358	8.4796	-1.86504	0.0823653	0.978316	-4.23596
uLgJgJ6p5yVKdiJ5Qs	Psme2	proteasome (prosome, macropain) activator subunit 2 (PA28 beta)	0.138549	10.6429	1.86435	0.082467	0.978316	-4.23692
EXoaSqhKdf_C8Uq.RI	Sf3a1	splicing factor 3a, subunit 1	0.0833438	8.66702	1.86417	0.0824937	0.978316	-4.23717
BVV.eI.B4KXuUz_u9w	Nmd3	NMD3 homolog (S. cerevisiae)	-0.357415	9.77642	-1.8639	0.0825343	0.978316	-4.23755
KniQvJFFdf4XZpd4UA	Arhgap39	Rho GTPase activating protein 39	-0.164959	9.13737	-1.86364	0.0825717	0.978316	-4.23791
x1H6TTXkn5XAuN0knA	Eif2ak1	eukaryotic translation initiation factor 2 alpha kinase 1	-0.190885	10.1382	-1.86321	0.0826366	0.978316	-4.23852
Bn5P_UK3RhHicIjAVA	Vps36	vacuolar protein sorting 36 (yeast)	0.19631	10.6044	1.86315	0.0826451	0.978316	-4.2386
Bpml_zAMolJqHfs3F4	Kat6b	K(lysine) acetyltransferase 6B	0.117753	10.7665	1.86293	0.0826773	0.978316	-4.2389
NJ6lHq_S0xZFBq9Px8	Trappc10	trafficking protein particle complex 10	-0.172983	10.6382	-1.86264	0.0827216	0.978316	-4.23932
E15Tt4qQinQvKgh6Fw	Slc25a38	solute carrier family 25, member 38	-0.131145	8.98671	-1.86233	0.0827672	0.978316	-4.23974
HzgXBMsyX0qtGh7IFU	Zfp868	zinc finger protein 868	0.134711	8.945	1.86232	0.0827688	0.978316	-4.23976
uovkHuRQIXiRQIWIdo	Tonsl	tonsoku-like, DNA repair protein	0.117398	8.84932	1.86195	0.0828238	0.978316	-4.24027
ZTnlCEpXqor7gAJCF0	C1qtnf6	C1q and tumor necrosis factor related protein 6	0.125181	8.76469	1.86195	0.0828244	0.978316	-4.24028
TZp3xQInVIB9RIhMhU	Chst4	carbohydrate (chondroitin 6/keratan) sulfotransferase 4	-0.087968	8.55881	-1.86193	0.082826	0.978316	-4.2403
KVKHu64XHgIuUrhLMg	Wdr18	WD repeat domain 18	-0.149608	9.12995	-1.86171	0.0828598	0.978316	-4.24061
uUSr9J3ipPcJBuw0TU	Etl4	enhancer trap locus 4	0.216752	10.2649	1.86089	0.082981	0.978316	-4.24175
xoUJZ4EPzXkP.6tCfw	Rnase6	ribonuclease, RNase A family, 6	0.109172	8.6379	1.86045	0.0830475	0.978316	-4.24237
WxIVFFU7B1wLCNU0po	Lig3	ligase III, DNA, ATP-dependent	-0.160987	8.87858	-1.8604	0.0830542	0.978316	-4.24243
Ko4nkRXhUJHi5TycDk	Th	tyrosine hydroxylase	-0.0902395	8.51026	-1.86012	0.0830961	0.978316	-4.24283
KkTSF9dTJUfam8Xl8Q	Atp6v0e	ATPase, H+ transporting, lysosomal V0 subunit E	0.205509	12.7223	1.8599	0.0831296	0.978316	-4.24314
r6QVCpf6YMS0yH3oo4	Ptpn12	protein tyrosine phosphatase, non-receptor type 12	-0.125083	8.89735	-1.8598	0.0831441	0.978316	-4.24327
6sA7RQtXXn8dLsXtEU	Ptgdr2	prostaglandin D2 receptor 2	-0.086333	8.49623	-1.85952	0.0831865	0.978316	-4.24367
QV.Y6f_abR_xdLi15g	Plekhb2	pleckstrin homology domain containing, family B (evectins) member 2	0.239834	9.56601	1.85943	0.0831998	0.978316	-4.24379
EzkopLpZL.WKku5Qic	Pla1a	phospholipase A1 member A	0.278129	10.3944	1.85928	0.083222	0.978316	-4.244
W6ISKQkh4H6xJ_sSfo	Ipo7	importin 7	-0.188608	9.18416	-1.85928	0.0832223	0.978316	-4.244
HY3ugHrR_jrs.ORAKk	Map4k4	mitogen-activated protein kinase kinase kinase kinase 4	-0.1781	8.84004	-1.85867	0.0833128	0.978365	-4.24485
QdYLJ6jRbf0EfpeneU	Sphk2	sphingosine kinase 2	0.104444	8.5453	1.85787	0.0834325	0.978365	-4.24596
6jjpchwkoMovf6k60o	Dbf4	DBF4 homolog (S. cerevisiae)	-0.0926397	8.54688	-1.85741	0.0835014	0.978365	-4.24661
lIWpTlmQ43VnrH_O0c	App	amyloid beta (A4) precursor protein	-0.287312	9.51405	-1.85735	0.0835107	0.978365	-4.24669
NG2yGifO7eSSpG6Log	Gphn	gephyrin	-0.0980928	8.82694	-1.85728	0.0835215	0.978365	-4.24679
Q4tT7Cy.J_..kOWl0E	Brd3	bromodomain containing 3	-0.230566	11.4904	-1.85722	0.0835309	0.978365	-4.24688
lrX.3ApMCQLAHhEnro	Atrx	alpha thalassemia/mental retardation syndrome X-linked homolog (human)	0.109511	8.48905	1.85707	0.0835524	0.978365	-4.24708
x1XKaOOFYJSjnEv3Uo	Zc3hc1	zinc finger, C3HC type 1	-0.187605	9.35079	-1.85676	0.0836001	0.978378	-4.24752
fJJL17QEIlIljtR1ZE	Sbno1	sno, strawberry notch homolog 1 (Drosophila)	-0.212449	9.06969	-1.85449	0.0839409	0.979593	-4.25068
Wl45Wrukod7n25H_OA	Mrpl3	mitochondrial ribosomal protein L3	0.171777	11.442	1.85425	0.0839766	0.979593	-4.25101
rSJ6lcuzsx_IheH7Xo	Gna13	guanine nucleotide binding protein, alpha 13	-0.189763	11.433	-1.85412	0.083997	0.979593	-4.2512
ZeqyEgWevoE1c6k57E	Trf	transferrin	0.647596	11.3909	1.85407	0.0840044	0.979593	-4.25127
cu6ofefX9E_uf9TzlI	Brwd3	bromodomain and WD repeat domain containing 3	-0.100474	9.01625	-1.85407	0.0840047	0.979593	-4.25127
foqlwgiSw6uK0BOU9Q	Exd1	exonuclease 3'-5' domain containing 1	0.107239	8.6784	1.85405	0.0840077	0.979593	-4.2513
BURbkhDT.s6vCJRtto	Tpcn1	two pore channel 1	0.227032	10.367	1.85379	0.0840459	0.979593	-4.25165
rV6Ekjfr8Mej6BBFRI	Usp6nl	USP6 N-terminal like	-0.0711142	8.53478	-1.85344	0.0840992	0.979593	-4.25214
frV70MR330GXnl6n28	Ifitm2	interferon induced transmembrane protein 2	-0.177271	13.4281	-1.85309	0.0841519	0.979593	-4.25263
TOXrl7qlIIqdQDVyB4	Kcnj6	potassium inwardly-rectifying channel, subfamily J, member 6	-0.075064	8.49458	-1.85297	0.0841703	0.979593	-4.2528
QS2SupDA_u7QgOjXiI	Fam92a	family with sequence similarity 92, member A	-0.0803321	8.69537	-1.85245	0.084249	0.979754	-4.25353
rrnqTR6Ej17irv.AvU	Zhx3	zinc fingers and homeoboxes 3	-0.175075	9.32815	-1.85226	0.0842774	0.979754	-4.25379
ia9dwTjIjzur9cvXu4	Ppp1r2	protein phosphatase 1, regulatory (inhibitor) subunit 2	-0.247556	11.2434	-1.85155	0.0843851	0.980464	-4.25478
B6dLoYbqkhUJf3yKVI	Rai1	retinoic acid induced 1	-0.0775959	8.6995	-1.84982	0.0846474	0.981666	-4.25719
rmQuKNExO5ep9Tesg4	Fcrls	Fc receptor-like S, scavenger receptor	0.254799	10.0923	1.84916	0.0847479	0.981666	-4.25811
if9EYpLX7J.ns6JevE	Dnajc9	DnaJ (Hsp40) homolog, subfamily C, member 9	-0.144205	8.72068	-1.84909	0.0847579	0.981666	-4.2582
9ZRV_wLh2V1v_xI4ns	Pum1	pumilio RNA-binding family member 1	-0.199969	11.1875	-1.84891	0.0847844	0.981666	-4.25844
felFGpXohoKnqR_Xmc	Sart3	squamous cell carcinoma antigen recognized by T cells 3	0.0742746	8.67701	1.84865	0.084825	0.981666	-4.25881
NpGqi7dHndKvWtg_8c	2310047M10Rik	RIKEN cDNA 2310047M10 gene	0.18142	9.92632	1.8486	0.0848323	0.981666	-4.25888
H4qUJaaVDWCKAaYYtY	Eif3b	eukaryotic translation initiation factor 3, subunit B	-0.102765	8.63823	-1.84831	0.0848765	0.981666	-4.25928
fT0b5DgKp.VXdbcIEc	Foxp2	forkhead box P2	-0.150973	8.88927	-1.8482	0.0848931	0.981666	-4.25943
rqf_RVAig1KhUrQyC0	Gpr116	G protein-coupled receptor 116	-0.227681	8.85611	-1.84768	0.084972	0.981666	-4.26016
uqidEc89Ueecx9BHV4	Pnpla6	patatin-like phospholipase domain containing 6	0.117175	9.62773	1.84728	0.0850325	0.981666	-4.26071
Klo44Ok4J4uliI_O9g	Hnrnpm	heterogeneous nuclear ribonucleoprotein M	-0.261846	12.6218	-1.84724	0.0850397	0.981666	-4.26077
igqCFoHXiAVe0jfpdc	Kat5	K(lysine) acetyltransferase 5	0.179672	9.38787	1.84717	0.0850494	0.981666	-4.26086
rXQl4uh0RIFX1etU94	Ap1m1	adaptor-related protein complex AP-1, mu subunit 1	-0.0866158	9.08426	-1.8461	0.0852138	0.982679	-4.26236
EonS6yLv7_X5OSCl8k	Adamts10	a disintegrin-like and metallopeptidase (reprolysin type) with thrombospondin type 1 motif, 10	-0.125022	9.18375	-1.84599	0.0852307	0.982679	-4.26251
WXov_BdG7XvVCkpAqg	Pxn	paxillin	0.165713	8.83947	1.84565	0.0852819	0.98273	-4.26298
EXio0qKd8wq4o6UDlQ	Slc9a7	solute carrier family 9 (sodium/hydrogen exchanger), member 7	-0.0897793	8.8912	-1.84456	0.085449	0.984115	-4.2645
WhPzDPntHelfJ46oRE	Mpv17	MpV17 mitochondrial inner membrane protein	0.394205	10.9634	1.84388	0.0855522	0.984764	-4.26543
xkEg6jGEat8RJd2gEw	Suclg1	succinate-CoA ligase, GDP-forming, alpha subunit	-0.208474	12.0173	-1.84314	0.085666	0.985506	-4.26646
ciYSZ_mZonElOktltg	Pmm1	phosphomannomutase 1	0.135204	9.06794	1.8425	0.0857648	0.985506	-4.26736
xe4KCVoUSE6HgTeKrk	Fam169b	family with sequence similarity 169, member B	0.0990498	8.77899	1.84198	0.0858449	0.985506	-4.26808
3J5EOVdDxop4g7LqzE	Sdc2	syndecan 2	-0.175793	11.6164	-1.84173	0.0858827	0.985506	-4.26842
Wl5MLp5Sn_rSIwEA0E	E330009J07Rik	RIKEN cDNA E330009J07 gene	-0.167184	9.32594	-1.8415	0.0859175	0.985506	-4.26874
HfWKpQdUgARPSgg194	Tm7sf2	transmembrane 7 superfamily member 2	0.121509	8.7496	1.84044	0.0860806	0.985506	-4.27021
QXlE5M8UkoguXiFYoQ	Polr1a	polymerase (RNA) I polypeptide A	-0.337045	10.587	-1.8397	0.0861946	0.985506	-4.27123
HH4KT3DQkbgodSURRU	Fam129a	family with sequence similarity 129, member A	-0.161656	9.26448	-1.83955	0.086218	0.985506	-4.27144
KHUKfl87nXKncznk1c	Tmem45b	transmembrane protein 45b	-0.0877091	8.52671	-1.83903	0.0862982	0.985506	-4.27216
NqnvRBPg3eK4VFKU40	Bcs1l	BCS1-like (yeast)	-0.129115	10.3078	-1.83898	0.0863067	0.985506	-4.27224
9qkcIHkExCRaU7Edq0	Ctrl	chymotrypsin-like	0.153235	8.68	1.83888	0.0863214	0.985506	-4.27237
ZVJ3hUdQFVodLjuiDA	Pla2g4f	phospholipase A2, group IVF	0.174261	8.74703	1.83879	0.086336	0.985506	-4.2725
forR6p.imLXqgCvdLE	Olfr694	olfactory receptor 694	0.0737022	8.50262	1.83851	0.086379	0.985506	-4.27289
r3qwXZIIWKfeBnmn5A	Dok1	docking protein 1	0.133229	8.75633	1.8381	0.0864429	0.985506	-4.27346
KB53qfhbqqJ5EFg5Hw	6430548M08Rik	RIKEN cDNA 6430548M08 gene	0.0945268	8.5893	1.83794	0.0864673	0.985506	-4.27368
HScjIF51_vJ.9C3a_U	Hgh1	HGH1 homolog	-0.166702	10.3392	-1.8375	0.0865359	0.985506	-4.2743
BndOuRcCNTNFuHYJFU	Zscan22	zinc finger and SCAN domain containing 22	-0.113935	8.66581	-1.83709	0.0865988	0.985506	-4.27486
cKBIgun_6uemzi8UAU	P2ry14	purinergic receptor P2Y, G-protein coupled, 14	-0.190419	9.60155	-1.83701	0.0866111	0.985506	-4.27497
96gELuE6KUJpK5IiJI	Rab13	RAB13, member RAS oncogene family	0.187646	9.07354	1.83685	0.0866358	0.985506	-4.27519
fURxv7DR91del6UU.k	Ube2r2	ubiquitin-conjugating enzyme E2R 2	0.107034	8.54791	1.83595	0.0867758	0.985506	-4.27644
olZWHZFEllqlZRVtrE	Srsf2	serine/arginine-rich splicing factor 2	-0.145273	8.8028	-1.83559	0.0868307	0.985506	-4.27693
oJLhx4hVSVV5XUu8.8	Katnbl1	katanin p80 subunit B like 1	-0.0704484	8.64612	-1.83552	0.0868419	0.985506	-4.27703
6VBNBRQH431f1Yi7qo	Ttll5	tubulin tyrosine ligase-like family, member 5	0.116344	9.21152	1.83537	0.0868656	0.985506	-4.27724
BIp9F5x3FRQEfk_kos	Clec16a	C-type lectin domain family 16, member A	0.137594	9.10249	1.83495	0.0869303	0.985506	-4.27782
EPNFIB5K7q7mZC5GWs	Tmem246	transmembrane protein 246	-0.0779252	8.58158	-1.83443	0.0870113	0.985506	-4.27854
ZajXR4gkDj.b1i9TJE	Hsd17b11	hydroxysteroid (17-beta) dehydrogenase 11	0.0891808	9.00307	1.83431	0.08703	0.985506	-4.27871
xsuLn44r_oGAqHx2tE	Zfp639	zinc finger protein 639	-0.219063	11.1152	-1.83429	0.0870336	0.985506	-4.27874
BaiEiLZ3ro0uxI_zMk	Stk24	serine/threonine kinase 24	-0.147834	9.9417	-1.83358	0.0871443	0.985506	-4.27972
f.dZVKvUoTLeKQjoq4	Ost4	oligosaccharyltransferase 4 homolog (S. cerevisiae)	0.167634	13.0833	1.83323	0.0871986	0.985506	-4.2802
WSnmKiGVJULP8.R4kQ	Asb2	ankyrin repeat and SOCS box-containing 2	0.158642	9.37772	1.83251	0.0873109	0.985506	-4.2812
oqeH_LvoNC31E9qzfI	Atp1b3	ATPase, Na+/K+ transporting, beta 3 polypeptide	-0.147623	13.1597	-1.83184	0.0874157	0.985506	-4.28213
NjqJzlUhx2d0nujeCI	Pde1a	phosphodiesterase 1A, calmodulin-dependent	0.240538	10.3768	1.83178	0.087425	0.985506	-4.28221
fPXJUissuTl7HVJGSo	Tmem17	transmembrane protein 17	-0.0820416	8.52243	-1.83159	0.0874547	0.985506	-4.28248
6orlxp3kQvVrqMF5Ts	Dnmt3l	DNA (cytosine-5-)-methyltransferase 3-like	0.232767	9.73401	1.8314	0.0874843	0.985506	-4.28274
Wpe_7VR4Hi5T9TvsXo	Bmp4	bone morphogenetic protein 4	0.28348	9.50424	1.83137	0.0874885	0.985506	-4.28277
6qCSn59RfH.hIOoCgk	Prim2	DNA primase, p58 subunit	0.162563	8.902	1.8312	0.087515	0.985506	-4.28301
cSUui5cEifCgs6fxVE	Trim23	tripartite motif-containing 23	-0.133898	8.85933	-1.83098	0.0875503	0.985506	-4.28332
3Ko_le7PXcCedouh9o	Adss	adenylosuccinate synthetase, non muscle	-0.218346	10.714	-1.83058	0.0876121	0.985506	-4.28387
0IuSRVCFZ550DnhdSc	Cdc42ep5	CDC42 effector protein (Rho GTPase binding) 5	0.28084	10.2953	1.83054	0.0876182	0.985506	-4.28392
K8Jt8nr1SIiXmOmJ2E	Ccndbp1	cyclin D-type binding-protein 1	-0.221471	10.2236	-1.83	0.0877033	0.985506	-4.28467
3qLkA0FUf4dfoiskl8	Tomm34	translocase of outer mitochondrial membrane 34	-0.16284	9.35097	-1.82973	0.0877455	0.985506	-4.28504
6ZWWTWaIipMOv.Oc.A	Hist1h3c	histone cluster 1, H3c	0.0934556	8.59495	1.82927	0.0878183	0.985506	-4.28569
ByQr7yg2NWYpWgoWBE	Rps26	ribosomal protein S26	-0.235097	14.5416	-1.82813	0.0879974	0.985506	-4.28726
EtQQ5TnShJeqHit_58	Bpifb4	BPI fold containing family B, member 4	-0.415432	10.4616	-1.82733	0.0881231	0.985506	-4.28837
HURQnSU0nBNROeLkSo	Fam216a	family with sequence similarity 216, member A	-0.13693	11.0805	-1.82719	0.0881443	0.985506	-4.28855
NtCKWiu7uqr53vv19c	Atp6ap1	ATPase, H+ transporting, lysosomal accessory protein 1	0.254683	12.8756	1.82693	0.0881861	0.985506	-4.28892
fzekdJd1egSCfSqQfk	Cldn15	claudin 15	0.0942372	8.95352	1.82682	0.0882022	0.985506	-4.28906
ir6NpaJX9dS2If8Few	Dab2ip	disabled 2 interacting protein	0.158191	10.4611	1.82663	0.0882324	0.985506	-4.28933
xrNvUUL57jpu3Udooc	Fam58b	family with sequence similarity 58, member B	-0.122271	10.9581	-1.8266	0.0882381	0.985506	-4.28938
ZeOcqCMrli3uuqOgkU	Adamts6	a disintegrin-like and metallopeptidase (reprolysin type) with thrombospondin type 1 motif, 6	-0.08797	8.57786	-1.82642	0.0882657	0.985506	-4.28962
x3i0f6nnSl2fXr7eh0	Syn3	synapsin III	-0.0644907	8.55214	-1.82608	0.0883197	0.985506	-4.29009
EiKCuu1zvp3KUgqeO4	Vamp1	vesicle-associated membrane protein 1	-0.0823088	8.61733	-1.82607	0.0883216	0.985506	-4.29011
He4rBtp9vv5P6h.T7U	Uvssa	UV stimulated scaffold protein A	-0.0798159	8.44909	-1.82589	0.088349	0.985506	-4.29035
fRdutd9qlR9dLA_U18	Sf3b4	splicing factor 3b, subunit 4	0.176088	10.6407	1.82549	0.088413	0.985506	-4.29091
oWKCikTkvenOgieP3U	Dennd6a	DENN/MADD domain containing 6A	0.125343	9.18445	1.82516	0.0884637	0.985506	-4.29135
WRrYL3O1qJS0OUBcHo	Ndufc1	NADH dehydrogenase (ubiquinone) 1, subcomplex unknown, 1	0.246673	12.1268	1.82492	0.088502	0.985506	-4.29169
HrRAPvUX6dOeB38ihw	Rad52	RAD52 homolog (S. cerevisiae)	-0.182246	9.68106	-1.8248	0.0885219	0.985506	-4.29186
9oWLfrp4Qt6Ibcdf9o	Wdr4	WD repeat domain 4	-0.138402	8.81984	-1.82467	0.0885412	0.985506	-4.29203
rgg3ruhS6T95XI6YPU	Eif3l	eukaryotic translation initiation factor 3, subunit L	-0.14938	13.0136	-1.824	0.0886473	0.985506	-4.29296
62.f57oMBdiSUvp.8U	Cep164	centrosomal protein 164	-0.106116	9.52215	-1.82393	0.0886581	0.985506	-4.29305
laqTTU7oUjLknpQ0ns	Phka2	phosphorylase kinase alpha 2	0.129486	9.57777	1.82376	0.0886853	0.985506	-4.29329
Kz9Iodeo1II3qc7SpU	C530014P21Rik	RIKEN cDNA C530014P21 gene	-0.0809642	8.52823	-1.82278	0.0888407	0.985506	-4.29464
oknWFv90XeJTZbge4E	Reps1	RalBP1 associated Eps domain containing protein	-0.252695	11.5943	-1.82255	0.0888764	0.985506	-4.29495
Tbc_1n2rFH8RBChRic	Tmod4	tropomodulin 4	-0.123906	8.75166	-1.82255	0.088877	0.985506	-4.29496
cd1Lg3T1K153CneqHI	Abhd4	abhydrolase domain containing 4	0.373052	11.4603	1.82254	0.0888781	0.985506	-4.29497
fVO7c45Xf4tTqh5PiI	Hbb-bh1	hemoglobin Z, beta-like embryonic chain	0.737709	8.60254	1.82205	0.0889564	0.985506	-4.29565
oUndIWHKnVNooEDbLQ	Cd200	CD200 antigen	0.261964	9.64935	1.82152	0.0890407	0.985506	-4.29638
94V44TzlcT.X4I14.w	Dab2	disabled 2, mitogen-responsive phosphoprotein	-0.232476	11.8781	-1.82093	0.0891346	0.985506	-4.2972
QyEnWCXdIHVt53f53E	Tceanc2	transcription elongation factor A (SII) N-terminal and central domain containing 2	0.0911008	9.3862	1.82072	0.0891682	0.985506	-4.29749
KDnwuv_JnXKXbNeR4k	Dlst	dihydrolipoamide S-succinyltransferase (E2 component of 2-oxo-glutarate complex)	-0.198936	11.4046	-1.82063	0.0891814	0.985506	-4.2976
rXV9VvpufrhGPSriR8	Cdc42bpb	CDC42 binding protein kinase beta	0.171602	10.4644	1.82045	0.0892107	0.985506	-4.29786
BlOsl.puVf_CTgd_70	Dcun1d4	DCN1, defective in cullin neddylation 1, domain containing 4 (S. cerevisiae)	-0.242301	9.85669	-1.81917	0.0894137	0.985506	-4.29961
TmJhOtS9PDJP_jrEsU	Tmx3	thioredoxin-related transmembrane protein 3	0.148827	8.89342	1.81897	0.0894469	0.985506	-4.2999
iZSSK3oTFU7o7LrQ.4	Ddx47	DEAD (Asp-Glu-Ala-Asp) box polypeptide 47	-0.151068	10.6886	-1.81866	0.0894953	0.985506	-4.30032
x_F69gg76LOFSYgo0U	Clk4	CDC like kinase 4	-0.134138	10.2567	-1.81842	0.0895339	0.985506	-4.30065
f0d7.Sqj6oT2qIeze0	Mtmr4	myotubularin related protein 4	0.138298	8.6795	1.81771	0.0896467	0.985506	-4.30163
E346TVvRLoZRSUjUeQ	Trip6	thyroid hormone receptor interactor 6	-0.181882	9.33819	-1.81759	0.0896668	0.985506	-4.3018
0Vc90VL_F_PUQ5fXew	Il1rl1	interleukin 1 receptor-like 1	-0.273448	8.50694	-1.81756	0.0896712	0.985506	-4.30184
EeQddH1EeIMMP4OwX4	H2-K1	histocompatibility 2, K1, K region	0.301854	9.79444	1.81741	0.089695	0.985506	-4.30204
HCnhejtgFPkoogkq.s	Gsdmc	gasdermin C	0.121063	8.50558	1.81686	0.0897828	0.985506	-4.3028
HSKnFc1X6N6JJKSyD8	Rapgef1	Rap guanine nucleotide exchange factor (GEF) 1	0.0903905	8.58375	1.81671	0.089808	0.985506	-4.30302
coF9yKV5MF4BXh27GU	Rimkla	ribosomal modification protein rimK-like family member A	0.206567	9.61162	1.81617	0.089894	0.985506	-4.30375
0VFB6PwFd3tL4O3E7o	G2e3	G2/M-phase specific E3 ubiquitin ligase	-0.0980489	8.86566	-1.81608	0.0899087	0.985506	-4.30388
xnikIhaHinu4gr.4V0	Arpc3	actin related protein 2/3 complex, subunit 3	0.302396	11.6259	1.8158	0.0899535	0.985506	-4.30427
NfXenLt7iuX_6pqusA	Nthl1	nth (endonuclease III)-like 1 (E.coli)	0.210306	9.42163	1.81554	0.0899939	0.985506	-4.30461
uYuXxwapPfIPsKKvDQ	Sestd1	SEC14 and spectrin domains 1	0.110186	8.68797	1.8155	0.0900008	0.985506	-4.30467
TGl9RiiGZ_G92Vf0ig	2510022D24Rik	RIKEN cDNA 2510022D24 gene	0.160511	9.33118	1.81545	0.0900096	0.985506	-4.30475
Nor30_nkfu0kfsV6og	Taf5l	TAF5-like RNA polymerase II, p300/CBP-associated factor (PCAF)-associated factor	-0.134745	9.26343	-1.81471	0.0901284	0.985506	-4.30577
oE_6PV6JxUaSFVLF4Q	Mrpl4	mitochondrial ribosomal protein L4	-0.174409	10.0692	-1.8146	0.090145	0.985506	-4.30591
ThwAqUlwXg.Ejos33k	Ccdc59	coiled-coil domain containing 59	0.209765	9.25492	1.81426	0.0901994	0.985506	-4.30638
BoTX28XPVblAIYSU2o	Imp4	IMP4, U3 small nucleolar ribonucleoprotein, homolog (yeast)	-0.102188	10.0957	-1.81391	0.0902567	0.985506	-4.30687
6ioTg25O__._Eu6e0s	Fez2	fasciculation and elongation protein zeta 2 (zygin II)	-0.181253	10.4483	-1.81316	0.0903762	0.985506	-4.30789
Qok5SqEvjKK9iEK5Eo	Cacna1a	calcium channel, voltage-dependent, P/Q type, alpha 1A subunit	-0.103921	8.53532	-1.81294	0.0904125	0.985506	-4.3082
HV7T5O58vn_OKkd8pc	Sema3c	sema domain, immunoglobulin domain (Ig), short basic domain, secreted, (semaphorin) 3C	-0.239428	9.09897	-1.81272	0.0904473	0.985506	-4.3085
WRHg2C_4xmiaiupMh0	Msi2	musashi RNA-binding protein 2	0.188626	9.02336	1.81195	0.0905724	0.985506	-4.30956
fFlRq_nOp3t38gnOlE	Kdm4b	lysine (K)-specific demethylase 4B	-0.10206	8.81985	-1.81175	0.0906046	0.985506	-4.30984
cdYlOHQggCrnaHd8xE	Maml1	mastermind like 1 (Drosophila)	-0.150764	8.8526	-1.81163	0.0906232	0.985506	-4.31
0k24_i_6eq6dwySp6Q	Ceacam1	carcinoembryonic antigen-related cell adhesion molecule 1	0.0887743	8.5271	1.81129	0.0906781	0.985506	-4.31046
Tqm6KGPdt75_g3OBOk	Chd2	chromodomain helicase DNA binding protein 2	-0.206923	9.74109	-1.81084	0.090751	0.985506	-4.31108
Bpf5iQOLn3feiFuOEA	Coq6	coenzyme Q6 homolog (yeast)	-0.181708	11.4715	-1.81026	0.0908451	0.985506	-4.31189
9WK62QIEEn2wGI0.Ro	Msh2	mutS homolog 2 (E. coli)	0.0989044	8.55076	1.8102	0.090855	0.985506	-4.31197
Th5biIRzcSERIfXpfo	Cd27	CD27 antigen	0.0771039	8.54494	1.81004	0.0908799	0.985506	-4.31218
TurRSxLdz6F.9IQmKI	Dbf4	DBF4 homolog (S. cerevisiae)	-0.192015	10.1221	-1.80988	0.0909065	0.985506	-4.31241
37iOHn3uersoiwnLKg	Srr	serine racemase	0.370123	10.0088	1.80959	0.0909527	0.985506	-4.3128
ZSuSBB9klRJZZ_Egdc	4833420G17Rik	RIKEN cDNA 4833420G17 gene	0.113521	8.72378	1.80939	0.0909852	0.985506	-4.31308
ZX80ioKoQHSpJXtSsg	Ndrg3	N-myc downstream regulated gene 3	0.248887	9.43867	1.80897	0.0910538	0.985506	-4.31366
0KihzhS9OZQZJ9SiJc	Prickle2	prickle homolog 2 (Drosophila)	0.128086	8.52896	1.80895	0.0910564	0.985506	-4.31368
ikkO4Y6ev7qzsl7oqI	Sorbs3	sorbin and SH3 domain containing 3	-0.0781608	8.55264	-1.8079	0.0912269	0.985506	-4.31512
rFOt_Dz0eXtIJdLulw	Syt4	synaptotagmin IV	-0.0790222	8.51546	-1.80788	0.0912303	0.985506	-4.31515
WdKE6kapKo5_6L0uQ8	Glyr1	glyoxylate reductase 1 homolog (Arabidopsis)	0.3215	9.34337	1.80743	0.0913038	0.985506	-4.31577
ft0htf4LqKo2N_ow.Q	Foxj3	forkhead box J3	-0.227227	9.95536	-1.80713	0.091352	0.985506	-4.31618
3JyBIkhU1MNee9FFTg	Pcbp2	poly(rC) binding protein 2	0.182873	13.4494	1.80693	0.0913839	0.985506	-4.31645
rmpf.KJLCQLLuPcnqA	Nkain2	Na+/K+ transporting ATPase interacting 2	-0.0706459	8.50229	-1.80673	0.0914165	0.985506	-4.31673
0cQbTYJZUT5dUzXuFo	Ccdc65	coiled-coil domain containing 65	-0.0837688	8.56412	-1.8066	0.0914384	0.985506	-4.31691
B1j7pXl.YJ6IccblyI	Bex2	brain expressed X-linked 2	-0.142259	9.67434	-1.80658	0.0914415	0.985506	-4.31694
EJNVdJoLe6In8vI1ik	Pycr2	pyrroline-5-carboxylate reductase family, member 2	0.194292	10.907	1.80589	0.091553	0.985506	-4.31788
HdS1.lBGRZBfn.5fq4	Tnfsf13b	tumor necrosis factor (ligand) superfamily, member 13b	0.123638	9.0357	1.80553	0.0916116	0.985506	-4.31837
fia1b5Xn1_OHfqPtIU	Cdhr3	cadherin-related family member 3	-0.143638	8.53372	-1.80549	0.0916189	0.985506	-4.31843
W_qfdbXaZ_gsaN..do	Brca1	breast cancer 1	0.0932061	8.7128	1.80537	0.0916385	0.985506	-4.3186
x7q7pffVn3fftCM9yk	Supt16	suppressor of Ty 16	0.28182	11.0565	1.80441	0.0917939	0.985506	-4.31991
6OneSil7ilxdure.ig	Hist1h3h	histone cluster 1, H3h	0.157335	8.9754	1.80334	0.0919694	0.985506	-4.32138
Tre1QnhNXCVLRSkc8E	Tmed1	transmembrane emp24 domain containing 1	0.0981607	8.8049	1.803	0.0920244	0.985506	-4.32184
lunoofl_pHcuq9LF_s	Tmem25	transmembrane protein 25	-0.0861599	8.55927	-1.80292	0.092038	0.985506	-4.32196
3XHyE0CkNH_C11dWJ4	Lrrc8c	leucine rich repeat containing 8 family, member C	-0.0896093	8.72674	-1.80237	0.092127	0.985506	-4.3227
WXBUyWpq56p7VKHn8s	Pdcd11	programmed cell death 11	-0.138769	8.78501	-1.80217	0.0921602	0.985506	-4.32298
rXe9J8kFdVX_c7BmNU	Scrn1	secernin 1	0.0916299	8.48763	1.8016	0.092254	0.985506	-4.32376
lXu0HlZ9dXbkXQ3Ojc	Arhgap27	Rho GTPase activating protein 27	-0.104546	8.6409	-1.8014	0.0922874	0.985506	-4.32404
xVSXoFd40H56hcwbfI	Trp53inp2	transformation related protein 53 inducible nuclear protein 2	0.249498	10.2587	1.80085	0.0923766	0.985506	-4.32479
ZIqe6gHuxeiutTlI10	Dctd	dCMP deaminase	-0.193521	10.502	-1.8007	0.0924019	0.985506	-4.325
BrivtjfXAe4O4s5Umk	Gcc2	GRIP and coiled-coil domain containing 2	-0.227562	10.3551	-1.80054	0.0924269	0.985506	-4.32521
El_46aeg1ShzeMOfvU	1810032O08Rik	RIKEN cDNA 1810032O08 gene	-0.182166	9.08032	-1.7995	0.092599	0.985506	-4.32664
6sASf.DJelGQgrg6Ck	Nop14	NOP14 nucleolar protein	-0.241642	9.30929	-1.7993	0.0926321	0.985506	-4.32692
cIKXVwHpFhkJOSISSc	Zfp692	zinc finger protein 692	-0.199942	9.18979	-1.79883	0.0927091	0.985506	-4.32756
QrAhKv18fBo.iZ973U	Arl5a	ADP-ribosylation factor-like 5A	0.25439	9.43684	1.79799	0.0928479	0.985506	-4.32871
lNNUBTl3_KwT_4ngBI	Spc25	SPC25, NDC80 kinetochore complex component, homolog (S. cerevisiae)	-0.197518	9.50379	-1.79786	0.092869	0.985506	-4.32889
xqf7tfk5R58DUlRKv4	Pik3c3	phosphoinositide-3-kinase, class 3	-0.134252	10.8714	-1.79753	0.0929223	0.985506	-4.32933
3V_fiFTR6n4_NN1UJ0	Ankrd10	ankyrin repeat domain 10	-0.159752	9.54965	-1.7972	0.0929778	0.985506	-4.32979
WUoafcChDgBcidF9NU	Plxdc1	plexin domain containing 1	0.334105	9.78761	1.79714	0.0929868	0.985506	-4.32987
Q03UIVXbjuigiUXkI4	Tmsb10	thymosin, beta 10	0.256367	11.957	1.79679	0.0930456	0.985506	-4.33035
0V3g30.5GB34kLV_KM	Vstm2b	V-set and transmembrane domain containing 2B	0.128219	9.11706	1.7966	0.0930771	0.985506	-4.33061
Wl9KiX_8eku9.eCUWo	Slco2a1	solute carrier organic anion transporter family, member 2a1	0.203823	9.50801	1.79655	0.0930839	0.985506	-4.33067
lK77FZiOZ662I5WiEg	Il12rb1	interleukin 12 receptor, beta 1	-0.083417	8.52184	-1.79643	0.093105	0.985506	-4.33084
KJe_9N7xCTHvBdJgUQ	Col24a1	collagen, type XXIV, alpha 1	0.0726949	8.60588	1.79643	0.0931052	0.985506	-4.33085
fjv1R14npdIv91xXeU	Cln3	ceroid lipofuscinosis, neuronal 3, juvenile (Batten, Spielmeyer-Vogt disease)	-0.237883	10.2139	-1.7964	0.093109	0.985506	-4.33088
iSfwpdJx05kUf_vytQ	Gm3894	predicted gene 3894	-0.0896179	8.53276	-1.79633	0.0931208	0.985506	-4.33098
Zdlifs_f7LTepzVFdU	Galnt2	UDP-N-acetyl-alpha-D-galactosamine:polypeptide N-acetylgalactosaminyltransferase 2	0.233822	10.5234	1.79607	0.0931642	0.985506	-4.33133
EqRIJVSFU.XtS76iAs	Txnip	thioredoxin interacting protein	0.251447	13.2614	1.79555	0.0932502	0.985506	-4.33205
xV2pR1mkXTUqfkgtww	Ica1	islet cell autoantigen 1	0.156726	9.49042	1.79529	0.0932926	0.985506	-4.3324
Z5ApTQ53QifUQl7Sdc	Poll	polymerase (DNA directed), lambda	0.0970526	8.63339	1.79525	0.0932992	0.985506	-4.33245
onkVQCsUuA1OB5RdeI	Rnf25	ring finger protein 25	0.160297	9.04034	1.79486	0.0933635	0.985506	-4.33298
H0e3ARVCuiSROpo61I	Col24a1	collagen, type XXIV, alpha 1	-0.0860548	8.53246	-1.79439	0.0934413	0.985506	-4.33362
lV1NUp7SnSb0.hNT_c	Cacna1h	calcium channel, voltage-dependent, T type, alpha 1H subunit	0.298439	9.94148	1.79437	0.0934456	0.985506	-4.33366
0kz_j75Rf_1Ow_Meu4	Chek1	checkpoint kinase 1	-0.16184	8.86944	-1.79434	0.0934508	0.985506	-4.3337
BqpFU7l.nciDo.dKIE	Duoxa2	dual oxidase maturation factor 2	-0.0747127	8.58594	-1.79376	0.0935471	0.985506	-4.3345
c6lAoQlPjVAl2zlRSo	Ankrd40	ankyrin repeat domain 40	0.170022	10.0248	1.79373	0.0935517	0.985506	-4.33453
HVJOxe8UIQSxtNQwgQ	Cd55	CD55 antigen	0.272331	9.78393	1.79348	0.0935931	0.985506	-4.33487
oTpU43YUvMXUS4VyUk	Smug1	single-strand selective monofunctional uracil DNA glycosylase	-0.298482	9.75847	-1.79345	0.0935979	0.985506	-4.33491
uTirLkt7gkRgmiiSR4	Prkd1	protein kinase D1	-0.0866456	8.55933	-1.79307	0.0936607	0.985506	-4.33543
xbShwiITfp.iL6qyIQ	Arhgef10l	Rho guanine nucleotide exchange factor (GEF) 10-like	-0.0663553	8.55001	-1.793	0.0936723	0.985506	-4.33553
rOEVGjj0jV66kn9Jok	Acy1	aminoacylase 1	-0.0774105	8.98231	-1.79264	0.0937326	0.985506	-4.33602
6aZQmUWQLnmYwTUqTQ	Hist1h4n	histone cluster 1, H4n	0.133945	8.76994	1.79241	0.0937711	0.985506	-4.33634
ru77rv5fx1SR0AtKSo	Pdhb	pyruvate dehydrogenase (lipoamide) beta	-0.138515	9.18995	-1.79216	0.0938118	0.985506	-4.33667
9qH6F6Xgh4_noK_vko	Acbd4	acyl-Coenzyme A binding domain containing 4	0.200879	9.75769	1.79176	0.0938788	0.985506	-4.33722
63I6PTqC3Us4ce7_58	Enox2	ecto-NOX disulfide-thiol exchanger 2	-0.190088	9.37299	-1.79175	0.0938811	0.985506	-4.33724
oFJ7f7HTdT990.7pdo	Patl1	protein associated with topoisomerase II homolog 1 (yeast)	-0.176075	9.82685	-1.79172	0.0938852	0.985506	-4.33728
laljioeOs_50.ilSJI	AI314180	expressed sequence AI314180	0.10923	8.93099	1.79161	0.093904	0.985506	-4.33743
9gglO3OUCkSSjednk4	Mfsd6l	major facilitator superfamily domain containing 6-like	-0.0938025	8.48856	-1.79109	0.0939903	0.985506	-4.33814
6XkSUX__CUf.S7v9f0	Ssu72	Ssu72 RNA polymerase II CTD phosphatase homolog (yeast)	0.151529	12.643	1.79097	0.0940098	0.985506	-4.3383
Wx980VR6UgL0yniSH4	Mxra7	matrix-remodelling associated 7	0.15713	8.98058	1.79092	0.0940192	0.985506	-4.33837
3SaCkhHRKCOEi9yaV4	Zgpat	zinc finger, CCCH-type with G patch domain	0.113117	9.22829	1.79061	0.0940703	0.985506	-4.33879
xujnEL3t17.3B4qvKE	Acsl1	acyl-CoA synthetase long-chain family member 1	-0.227684	8.98884	-1.79025	0.09413	0.985506	-4.33928
rLmmrS6SoVkk3tLTho	Rfc5	replication factor C (activator 1) 5	-0.0747107	8.53374	-1.78991	0.0941876	0.985506	-4.33975
cUkSJSEDd4vIvSUlSU	Depdc5	DEP domain containing 5	-0.0922277	8.61753	-1.78981	0.0942033	0.985506	-4.33988
u3ihxSJbR.n5eUaDUo	Timp1	tissue inhibitor of metalloproteinase 1	0.684871	12.9592	1.78939	0.0942745	0.985506	-4.34046
[truncated: 19,008 more rows]

## Sheet: 6 weeks
ID	geneSymbol	geneName	logFC	AveExpr	t	P.Value	adj.P.Val	B
roRBKk.94i_6He56yE	Ctsk	cathepsin K	0.935545	9.43369	9.29027	1.60879e-07	0.00337959	6.2575
9J2aCoglvlqgjL7u3s	Snrpa	small nuclear ribonucleoprotein polypeptide A	-0.5647	10.2732	-8.76998	3.31249e-07	0.00347927	5.76742
lPQJPuoJe5SSOSdXuI	Kntc1	kinetochore associated 1	-0.579067	9.79045	-8.07134	9.17174e-07	0.00642236	5.04889
69fpKOOuFduFbAjNVU	Dppa5a	developmental pluripotency associated 5A	-1.25473	11.1461	-7.16451	3.76255e-06	0.0193119	4.00332
EoJUh4EF9x9Nq7AKsU	E330017A01Rik	RIKEN cDNA E330017A01 gene	-1.12147	10.4502	-7.04119	4.59654e-06	0.0193119	3.85065
0RLhbrqTVVIh4ydoyA	Cdc45	cell division cycle 45	-0.545603	9.64487	-6.34188	1.48728e-05	0.0520721	2.93511
344oV5w4FH9Q4oVZw4	Gm15698	transcription elongation factor B (SIII), polypeptide 2 pseudogene	-1.21064	11.5045	-6.22982	1.80642e-05	0.0542106	2.7804
EkYbStXp_rRFmf7Ftc	Mif	macrophage migration inhibitory factor	-0.4969	11.775	-6.14317	2.1019e-05	0.0551932	2.65924
9f.jihXnDgUf1DihVk	Gm15698	transcription elongation factor B (SIII), polypeptide 2 pseudogene	-1.11683	11.4206	-5.87966	3.35331e-05	0.07827	2.28259
xjn0tTp4isUXmUkAKI	Dppa5a	developmental pluripotency associated 5A	-1.14408	11.091	-5.80241	3.8524e-05	0.0809275	2.16983
BeY8Sfj6e6o1FiInlc	Arl2bp	ADP-ribosylation factor-like 2 binding protein	0.614343	10.0203	5.60943	5.46784e-05	0.104421	1.88355
3p5t_wl3_wUFNXOKek	Ttf2	transcription termination factor, RNA polymerase II	-0.353601	9.66745	-5.48547	6.86531e-05	0.120183	1.69622
HnSXSd3h9M5fgTed_A	Fbxw15	F-box and WD-40 domain protein 15	-1.01237	11.0939	-5.42527	7.6734e-05	0.123996	1.60428
oRRnKCdTnvoK3RurBs	Ncaph	non-SMC condensin I complex, subunit H	-0.457382	10.3012	-5.36818	8.53114e-05	0.126874	1.51652
NmV7ii6j_.97IUjiCg	Sirpa	signal-regulatory protein alpha	0.46592	10.8035	5.3288	9.18042e-05	0.126874	1.45566
0KSXU2dJ3RUCSyWRR4	Chmp4b	charged multivesicular body protein 4B	0.943596	10.4567	5.25632	0.000105128	0.126874	1.34297
ola0O64e_3sCn1dfl8	Ddx24	DEAD (Asp-Glu-Ala-Asp) box polypeptide 24	-0.371554	10.9883	-5.20087	0.000116667	0.126874	1.25615
B0RJPO0snSKY7oV71U	Snrpb	small nuclear ribonucleoprotein B	-0.407981	12.0062	-5.19476	0.000118016	0.126874	1.24655
iku1srsCpEdHrb5TAU	Gdf9	growth differentiation factor 9	-1.05359	13.1259	-5.19288	0.000118435	0.126874	1.2436
Nc3nvTev1PwpTDXNeo	Nasp	nuclear autoantigenic sperm protein (histone-binding)	-0.345707	10.506	-5.15773	0.00012655	0.126874	1.18824
T7REK0sH3nOKU43enU	Sla	src-like adaptor	0.32359	9.0369	5.1085	0.000138892	0.126874	1.11039
9XSC0oR1XtK6.6IgYo	Wipi1	WD repeat domain, phosphoinositide interacting 1	0.325368	10.063	5.10142	0.000140768	0.126874	1.09915
x6Inv83UOnuHS5Cj1E	Araf	v-raf murine sarcoma 3611 viral oncogene homolog	0.323439	11.1184	5.04961	0.000155311	0.126874	1.01673
BvVHsXu0_fuzh_ggqU	Laptm5	lysosomal-associated protein transmembrane 5	0.757468	11.0822	5.00042	0.000170561	0.126874	0.938068
oXoleoN6Uu9NCuR794	Oas1d	2'-5' oligoadenylate synthetase 1D	-0.926025	11.7928	-4.9761	0.000178664	0.126874	0.899036
u7mmlRnrZWKUZJe6IU	Insl3	insulin-like 3	-0.232271	8.6949	-4.97516	0.000178985	0.126874	0.897528
Nsu97vzUWsmOVF9SWo	Mif	macrophage migration inhibitory factor	-0.383096	14.6938	-4.97484	0.000179093	0.126874	0.89702
K15jxJ_Pp7qjUWIieU	Arl2bp	ADP-ribosylation factor-like 2 binding protein	0.630661	9.9563	4.97101	0.000180407	0.126874	0.890869
rp.5Z99CDX8Wdp96II	Bcl2l10	Bcl2-like 10	-0.789207	11.2019	-4.96431	0.000182733	0.126874	0.88009
ropDyj5UotQY0bu3kk	Anapc5	anaphase-promoting complex subunit 5	-0.44978	10.9062	-4.9606	0.000184033	0.126874	0.874122
6nviyqd5Sg_FJ8uKJQ	Cdk16	cyclin-dependent kinase 16	0.740845	10.1518	4.94465	0.000189734	0.126874	0.848436
cocXnywupOfeNRxxSo	Sash3	SAM and SH3 domain containing 3	0.23263	8.65084	4.92973	0.000195234	0.126874	0.82436
96hkSNdN3d1.XsDANU	Tmod4	tropomodulin 4	-0.268643	8.91071	-4.91896	0.000199306	0.126874	0.806963
WfpZSUkSa1d_EcX3.A	Kif22	kinesin family member 22	-0.668101	11.0581	-4.89948	0.000206894	0.12783	0.775457
fH4kKKJ4yeB1KHuCl0	Phgdh	3-phosphoglycerate dehydrogenase	-0.28201	9.49224	-4.88172	0.000214072	0.128486	0.746682
0fXSJ64Ojvk3kgLNCY	Gm13023	predicted gene 13023	-0.806772	10.4678	-4.82172	0.000240282	0.139915	0.649107
xnOrQaXQudUAGpDWNQ	Cpsf4l	cleavage and polyadenylation specific factor 4-like	-0.875588	11.4638	-4.8069	0.00024725	0.139915	0.624924
W78WBOkIEbQtWpD1II	Fbxw24	F-box and WD-40 domain protein 24	-0.888588	10.3348	-4.7948	0.000253095	0.139915	0.605155
HRLB9Sut14u3p_MOV0	Myh10	myosin, heavy polypeptide 10, non-muscle	-0.542985	10.8233	-4.77135	0.000264834	0.142651	0.566766
BpMKeV60m9Ue6ESns0	Tufm	Tu translation elongation factor, mitochondrial	-0.325466	12.4387	-4.73205	0.000285778	0.14522	0.502259
BkHSwu82nkASCGn1Gk	Fbxw18	F-box and WD-40 domain protein 18	-0.899775	10.6977	-4.72847	0.000287764	0.14522	0.496386
cFL9C2e3ddU3QJEk68	Bmp15	bone morphogenetic protein 15	-0.988494	11.5912	-4.72381	0.000290377	0.14522	0.48872
uWvelS9o0elpNI2.sw	Npm3-ps1	nucleoplasmin 3, pseudogene 1	0.805482	10.6606	4.71175	0.000297257	0.14522	0.468852
6UvTqYucfRQahkmTGM	H2-Ab1	histocompatibility 2, class II antigen A, beta 1	1.02433	10.278	4.68848	0.000310997	0.148184	0.430494
uXtOX3QQji3okoEpXo	Mcm5	minichromosome maintenance deficient 5, cell division cycle 46 (S. cerevisiae)	-0.575744	11.7892	-4.67258	0.000320769	0.148184	0.404217
oOWp301xJE3vE06aI0	Ctnnbl1	catenin, beta like 1	-0.518361	10.4606	-4.65916	0.000329253	0.148184	0.382033
ulV4fSAp_k40UXFl04	Cpne9	copine family member IX	-0.425243	9.27502	-4.65483	0.000332041	0.148184	0.374868
r7UgkeB5HSyqyvnRt0	Nlrp14	NLR family, pyrin domain containing 14	-0.894491	13.0313	-4.63092	0.000347884	0.148184	0.335231
WiZ5FZAl1KuC_BI_c4	Smc4	structural maintenance of chromosomes 4	-0.261003	9.02348	-4.62696	0.000350582	0.148184	0.32866
rod6umOmNf1ufJT51w	Fcgr4	Fc receptor, IgG, low affinity IV	0.596095	9.5257	4.61997	0.000355392	0.148184	0.317066
0tyLDeStdKre.elenI	Lmnb2	lamin B2	-0.458426	9.81268	-4.59771	0.000371183	0.148184	0.280063
T3U6U14KF.5JESUHok	Gm16367	predicted gene 16367	-0.51398	9.40551	-4.57397	0.000388811	0.148184	0.240543
Nr4Hj97U2kNxGoJuZM	Skp2	S-phase kinase-associated protein 2 (p45)	-0.312003	9.9377	-4.5699	0.000391923	0.148184	0.233751
iU6_3TnU0sh3ARac4k	Esco2	establishment of cohesion 1 homolog 2 (S. cerevisiae)	-0.603366	9.82029	-4.55526	0.000403315	0.148184	0.20933
QCqT1L51LR1dzJTR7c	Ei24	etoposide induced 2.4 mRNA	0.394164	11.2327	4.55384	0.000404442	0.148184	0.206951
ErO3sknr__.uytXO4U	Rbm8a	RNA binding motif protein 8a	-0.270687	9.84132	-4.55368	0.000404567	0.148184	0.206689
0etl7fXyiHuBB3EEq0	Lypd3	Ly6/Plaur domain containing 3	-0.572989	9.50928	-4.54407	0.000412257	0.148184	0.190633
HjQB92v9T91IOyOt64	Oosp1	oocyte secreted protein 1	-0.865122	11.0647	-4.54353	0.000412689	0.148184	0.189739
rlL6ESuBp1wt07_uD8	Ccnd2	cyclin D2	-0.49183	12.3368	-4.53656	0.000418366	0.148184	0.178088
Bu7UzqN7e1NXu_ue7U	Slc30a3	solute carrier family 30 (zinc transporter), member 3	-0.83917	10.4009	-4.52794	0.000425495	0.148184	0.163675
3l7SVOZXqH4gi9MBsk	Pbk	PDZ binding kinase	-0.500569	11.256	-4.52222	0.000430296	0.148184	0.154101
rLdd.13SyVCq07RATo	Egfr	epidermal growth factor receptor	-0.255555	9.33939	-4.5098	0.000440914	0.149392	0.133299
fbpAT.80lio0GKhTt8	Kpna7	karyopherin alpha 7 (importin alpha 8)	-0.5465	9.72368	-4.49053	0.000457918	0.15269	0.100992
BHUnxF3S9fhi1KXzpQ	Gm4745	predicted gene 4745	-0.483634	9.68079	-4.46693	0.000479675	0.157253	0.0613378
c7d1iPsCbghJ5eh7Hg	H2-D1	histocompatibility 2, D region locus 1	0.488584	10.583	4.45967	0.000486574	0.157253	0.0491349
cP7sCErKHqB6g5XkSU	Eif4e1b	eukaryotic translation initiation factor 4E family member 1B	-0.39695	9.21953	-4.45169	0.000494281	0.157324	0.0357009
WhZK8dE7AKL6rKwMAk	Ing4	inhibitor of growth family, member 4	0.338266	9.38571	4.42535	0.000520602	0.161053	-0.00866621
cjO6kSlnVyP.hePe7s	Mphosph6	M phase phosphoprotein 6	-0.41774	11.4523	-4.42464	0.000521331	0.161053	-0.00986264
uUB1KL9ORQogESjNxU	Emr1	EGF-like module containing, mucin-like, hormone receptor-like sequence 1	0.46526	9.01874	4.40796	0.000538769	0.164028	-0.038016
TRk1Sf9SUqXXJKN8iA	Birc5	baculoviral IAP repeat-containing 5	-0.525685	11.1924	-4.38903	0.000559291	0.165193	-0.070017
l.ItdRJBOIhTogFSIU	Fbxl14	F-box and leucine-rich repeat protein 14	0.267251	10.8771	4.3798	0.000569575	0.165193	-0.0856204
9SOoAB9VkX3lJ016FU	Eef2	eukaryotic translation elongation factor 2	0.356464	11.5934	4.37081	0.00057979	0.165193	-0.100846
lliREvXush.0iBX3uU	Mrpl28	mitochondrial ribosomal protein L28	-0.422997	12.3538	-4.36562	0.00058577	0.165193	-0.109637
Z9bVC5hiBrBz_UdS5Q	Cd74	CD74 antigen (invariant polypeptide of major histocompatibility complex, class II antigen-associated)	0.329865	8.99209	4.36496	0.000586538	0.165193	-0.110759
Qf16FV6L_4_7FyIXq0	Omt2b	oocyte maturation, beta	-0.910785	10.9421	-4.36217	0.000589778	0.165193	-0.11548
T3oGKAkpJC1k56IX68	Skp2	S-phase kinase-associated protein 2 (p45)	-0.331762	9.30181	-4.3431	0.000612451	0.169286	-0.147808
ThLV65BEoDnoOX.mz4	Ccno	cyclin O	-0.940498	11.2222	-4.31465	0.000647966	0.173205	-0.196145
xehIU_lV0lFeEJDADo	Stab1	stabilin 1	-0.56814	11.4461	-4.31375	0.000649116	0.173205	-0.197666
K0sBAVMqJMfgniZFXU	2510039O18Rik	RIKEN cDNA 2510039O18 gene	0.262764	9.15387	4.30446	0.000661189	0.173205	-0.213476
QQou4qglQGs3uSWU_4	Wfdc10	WAP four-disulfide core domain 10	-0.79975	11.4998	-4.3	0.000667059	0.173205	-0.22106
lUknoWD49Hi4krtffo	Egfl7	EGF-like domain 7	0.414347	9.64909	4.29805	0.000669642	0.173205	-0.224377
izD3S.jzUX5.eh_veA	Sdcbp	syndecan binding protein	0.347581	10.3289	4.29321	0.0006761	0.173205	-0.232614
0qru7rf1Ht_yQTfgHo	Rimkla	ribosomal modification protein rimK-like family member A	-0.487988	9.67432	-4.26997	0.000708019	0.179197	-0.272214
EnRQnn11SDCIyoS56Q	Oosp2	oocyte secreted protein 2	-0.685648	10.2359	-4.26202	0.000719288	0.179882	-0.285776
x.9Guc1euceq7aop9c	Suv420h2	suppressor of variegation 4-20 homolog 2 (Drosophila)	0.546612	10.1409	4.25023	0.000736347	0.181982	-0.305909
6stoBgjbUVyReVBSOs	Kif23	kinesin family member 23	-0.441743	10.2027	-4.22899	0.00076812	0.185726	-0.342209
WYOminp9NR5XFiBiXg	Birc5	baculoviral IAP repeat-containing 5	-0.535672	10.6081	-4.22714	0.000770944	0.185726	-0.345363
coiIFB4Xl4wtyKJS1U	Kif4	kinesin family member 4	-0.300184	10.0192	-4.22255	0.000778022	0.185726	-0.353219
N57ohyoZMiS.rn6y4U	Cdo1	cysteine dioxygenase 1, cytosolic	-0.437116	9.55098	-4.19692	0.000818753	0.193253	-0.397094
iBxJWDWox32mbnwXF0	Eif4e2	eukaryotic translation initiation factor 4E member 2	-0.319229	11.7661	-4.18881	0.000832104	0.194222	-0.411007
HaU0_oIilX635AfzlU	Gm10125	predicted gene 10125	0.601612	10.6763	4.17689	0.000852108	0.196706	-0.431445
QrThF6.eOkzl_DN534	Fbxw27	F-box and WD-40 domain protein 27	-0.633735	10.0252	-4.15784	0.000885111	0.202104	-0.464148
WgJCvIol6n3gToTl3Y	Rsf1	remodeling and spacing factor 1	-0.388175	9.23288	-4.14593	0.000906404	0.202905	-0.484613
NV4ooGd.8OEtJ3o8VI	Vapb	vesicle-associated membrane protein, associated protein B and C	0.383485	9.67936	4.14508	0.000907938	0.202905	-0.486068
cVJnpH93kf1uf4YHfc	Aqp11	aquaporin 11	-0.184674	8.76389	-4.13848	0.00091999	0.203434	-0.497423
rnfKgihUn17KWfS5Pk	Cdca2	cell division cycle associated 2	-0.471528	10.3464	-4.12525	0.000944637	0.205096	-0.520192
o10Ubl0vxfohNfe0p4	Tmem231	transmembrane protein 231	-0.354528	9.55722	-4.11667	0.000960964	0.205096	-0.534954
xEotJJcT5IIMdGXmSU	Mcm3	minichromosome maintenance deficient 3 (S. cerevisiae)	-0.393024	9.50326	-4.11319	0.000967668	0.205096	-0.540943
xs1I0b5X.8_4f.Qed4	Kif23	kinesin family member 23	-0.482388	11.2388	-4.10967	0.000974515	0.205096	-0.547018
uVYgCh7t53vrYPVS6c	Cmya5	cardiomyopathy associated 5	-0.51996	9.8869	-4.10874	0.000976322	0.205096	-0.548614
ZXjOQuO6fuFMl_pDXE	Sall4	sal-like 4 (Drosophila)	-0.558426	9.63603	-4.09316	0.00100722	0.209492	-0.575463
Hc6XP04etenUU7H60o	Copg1	coatomer protein complex, subunit gamma 1	-0.335721	10.2968	-4.08534	0.0010231	0.210709	-0.588951
cU7XO.UycTU1fpfB.o	Hdlbp	high density lipoprotein (HDL) binding protein	-0.318938	13.4759	-4.06019	0.00107595	0.219441	-0.632373
3RU5XNP0OyCUpwJMuU	Fam180a	family with sequence similarity 180, member A	0.360578	10.0394	4.03011	0.0011428	0.229277	-0.684372
KbnkDSv8ztK18k.VbQ	2810417H13Rik	RIKEN cDNA 2810417H13 gene	-0.52359	9.82507	-4.02871	0.001146	0.229277	-0.686785
HQnfRL1I1OhVlLrUJw	Zp3	zona pellucida glycoprotein 3	-0.835812	11.458	-4.01231	0.00118433	0.23471	-0.715178
u_eSCEgl6eLR3Ubc14	Fam98a	family with sequence similarity 98, member A	-0.431638	12.2415	-4.00634	0.0011986	0.235318	-0.725518
6eLeXokA74mk2qnm58	H2-Ab1	histocompatibility 2, class II antigen A, beta 1	0.611746	9.95604	3.99518	0.00122575	0.237124	-0.744854
QGuOq3al1G8_ahgidg	Chp1	calcineurin-like EF hand protein 1	0.266898	9.03788	3.98333	0.00125527	0.237124	-0.7654
NfdcEvd5kyN_.tJN4U	Blm	Bloom syndrome, RecQ helicase-like	-0.367928	10.1294	-3.98048	0.00126249	0.237124	-0.770355
Q3VIsg6pKff.qiW6nE	Polr3d	polymerase (RNA) III (DNA directed) polypeptide D	0.175896	8.74034	3.97881	0.00126673	0.237124	-0.773252
0l719LiU5UV_77LiAc	Zmym3	zinc finger, MYM-type 3	-0.545639	11.9396	-3.97746	0.00127017	0.237124	-0.775589
WoRV2oXpdIdFA_dGv8	Lrfn3	leucine rich repeat and fibronectin type III domain containing 3	0.338881	9.64803	3.9701	0.00128909	0.237124	-0.788366
3KRL.9Eb5H733ul4VU	Mid1	midline 1	0.291281	8.73992	3.96225	0.00130959	0.237124	-0.80199
oFV.4P5HC2Pkev6LVo	H19	H19, imprinted maternally expressed transcript	-0.394395	9.25335	-3.96164	0.00131119	0.237124	-0.803043
l53UCVAqEDKh.nylCk	Bcl2l2	BCL2-like 2	0.348068	10.4084	3.95991	0.00131577	0.237124	-0.806058
6qjedfBv.iQ.e9Sf4U	Sin3b	transcriptional regulator, SIN3B (yeast)	-0.262745	10.5226	-3.95805	0.00132068	0.237124	-0.809278
BxK2rpdHtR.Ztq_gf4	Smc2	structural maintenance of chromosomes 2	-0.619359	10.168	-3.93344	0.00138767	0.247041	-0.852033
NsXQgcWTZRfQgelfXo	Birc5	baculoviral IAP repeat-containing 5	-0.577968	10.9169	-3.92817	0.00140247	0.247578	-0.861204
QewdOASs56diXytIHk	Cdon	cell adhesion molecule-related/down-regulated by oncogenes	-0.261219	9.35141	-3.9225	0.00141856	0.247749	-0.871063
9LEc.v6seO3ColEWuo	Gpr182	G protein-coupled receptor 182	0.201392	8.60327	3.91741	0.00143317	0.247749	-0.879918
6XeXlFd6reMTnccbuE	Zp1	zona pellucida glycoprotein 1	-0.461781	9.72602	-3.9131	0.00144567	0.247749	-0.887423
9HVfiIHiuHFe0e7UIU	E330034G19Rik	RIKEN cDNA E330034G19 gene	-0.804186	11.3725	-3.9114	0.00145062	0.247749	-0.890381
BsoqIKXCgV6IrAp71U	Accsl	1-aminocyclopropane-1-carboxylate synthase (non-functional)-like	-0.525256	9.92803	-3.90197	0.00147842	0.249649	-0.906796
QqIrtZJ.4G3Loogx2k	Tnip1	TNFAIP3 interacting protein 1	0.261136	8.84037	3.89959	0.00148551	0.249649	-0.91093
rTJ6VH4a1eun3oqCew	Necap2	NECAP endocytosis associated 2	0.310889	10.1566	3.89472	0.00150015	0.250108	-0.919408
rlU5VQ97pk1I_4A7EM	Vamp2	vesicle-associated membrane protein 2	0.255743	9.95917	3.89066	0.00151249	0.25018	-0.926493
HsBl4hIIouc_9W7oFo	Ralgps2	Ral GEF with PH domain and SH3 binding motif 2	-0.188945	9.02965	-3.84794	0.00164847	0.267843	-1.00097
KR7lfBRPuBYiUT30rk	Aqp1	aquaporin 1	0.242769	9.04384	3.84631	0.0016539	0.267843	-1.00381
Th4TJLJ4J1LSnpM55U	Obox5	oocyte specific homeobox 5	-0.748663	10.2726	-3.84522	0.00165752	0.267843	-1.00571
lJr0oU0fUnHNmqdOk0	Rab1b	RAB1B, member RAS oncogene family	0.421112	10.4948	3.82233	0.00173585	0.277832	-1.04567
KtV4A1S5V_IUSQIUXo	Ift140	intraflagellar transport 140	-0.272299	9.8271	-3.8195	0.00174579	0.277832	-1.05061
9XXRSpdFIrXq1NDAxI	H19	H19, imprinted maternally expressed transcript	-0.648486	10.8853	-3.80763	0.00178811	0.280633	-1.07135
9I716SiI1iIUlIYK54	Ap2s1	adaptor-related protein complex 2, sigma 1 subunit	-0.300494	11.2685	-3.806	0.00179401	0.280633	-1.0742
BMSSdUeFUeOlbjbf0k	Plp2	proteolipid protein 2	-0.675788	10.1123	-3.80043	0.0018143	0.280633	-1.08394
KrVfkBIec.PoXyhIlo	Klf2	Kruppel-like factor 2 (lung)	0.400529	9.76849	3.79974	0.00181683	0.280633	-1.08514
HVEMANJX3tZR7oUjlc	B9d1	B9 protein domain 1	-0.269382	11.0083	-3.79211	0.00184505	0.282913	-1.09849
iFKiuXx1pgXSxuSzks	Mos	Moloney sarcoma oncogene	-0.561158	9.72742	-3.78261	0.00188079	0.286302	-1.1151
0X7d_XqnE7sEf_7p40	AA792892	expressed sequence AA792892	-0.735872	10.2941	-3.77696	0.00190236	0.287502	-1.12498
Thbro57Iufvt4u_.7o	Cyld	cylindromatosis (turban tumor syndrome)	0.351746	10.9966	3.76748	0.00193914	0.290968	-1.14157
oxX657tLvuRPochPec	Zfp41	zinc finger protein 41	-0.638534	11.0714	-3.76061	0.00196627	0.292784	-1.1536
9EgooZ6Kl_enFnNwKg	Cd74	CD74 antigen (invariant polypeptide of major histocompatibility complex, class II antigen-associated)	0.559368	10.7644	3.75738	0.00197912	0.292784	-1.15924
fiwo2f10CvFdUVWc.c	Abcc9	ATP-binding cassette, sub-family C (CFTR/MRP), member 9	-0.210403	8.99357	-3.7501	0.00200846	0.294576	-1.17199
BtFOPzWQJSpYHXLlF4	Raet1b	retinoic acid early transcript beta	-0.421325	9.76996	-3.74412	0.0020329	0.294576	-1.18247
Ed_ISRN0l4N3RReXrk	Cln6	ceroid-lipofuscinosis, neuronal 6	0.197988	8.97624	3.73512	0.0020702	0.294576	-1.19822
ToCFUGaCkrEN3ESSOk	Ascc1	activating signal cointegrator 1 complex subunit 1	-0.237567	9.87466	-3.73462	0.00207231	0.294576	-1.1991
TJ44h3Gvumef4joV5U	Cdc20	cell division cycle 20	-0.561331	11.0932	-3.72778	0.00210116	0.294576	-1.21108
Tp3n9dOKF5yKugdC0U	Sgol2	shugoshin-like 2 (S. pombe)	-0.463236	9.8431	-3.72662	0.00210609	0.294576	-1.21312
6SgbtT20kRcF4TK3Bc	Cep78	centrosomal protein 78	-0.34298	10.3345	-3.72357	0.00211915	0.294576	-1.21847
QKnnHuDOUKHh6lydoE	Mfsd2a	major facilitator superfamily domain containing 2A	-0.519156	10.2577	-3.72107	0.00212987	0.294576	-1.22285
KfS3UeesUAIieZQKgU	Top2a	topoisomerase (DNA) II alpha	-0.60334	10.9092	-3.72106	0.00212994	0.294576	-1.22287
HnElNcHl0g0dC99R2s	Ccl9	chemokine (C-C motif) ligand 9	0.306983	9.43076	3.7168	0.00214836	0.294576	-1.23034
QtMlCOjlElDjuX3Uzg	Pdia3	protein disulfide isomerase associated 3	0.472947	12.8254	3.7157	0.00215314	0.294576	-1.23226
NEUsBJ.HEHEKf9X1yM	Nab1	Ngfi-A binding protein 1	0.321989	9.26989	3.71051	0.00217585	0.294576	-1.24136
cUiq_NCdVQBSUqE.Pw	Tmem169	transmembrane protein 169	-0.181603	8.86809	-3.70895	0.00218275	0.294576	-1.2441
rSVIDj7iHOroVb07TQ	Fbxw24	F-box and WD-40 domain protein 24	-0.727971	10.082	-3.70786	0.00218755	0.294576	-1.246
Z5IpdWKBWeZOX3lNic	Inha	inhibin alpha	-0.525544	14.0866	-3.69461	0.00224697	0.300651	-1.26924
llOodoyA5cJ3XRfy7o	Mcm10	minichromosome maintenance deficient 10 (S. cerevisiae)	-0.45139	10.4733	-3.67453	0.00234015	0.311137	-1.30446
upa70Ut3LC9enSRIV4	Nup43	nucleoporin 43	-0.357767	10.7992	-3.67081	0.00235785	0.311518	-1.31099
xpA03XLflt7MX7_q.0	Nsf	N-ethylmaleimide sensitive fusion protein	-0.441282	11.0645	-3.66619	0.00238002	0.311553	-1.31911
HeUkninISUH6H86lPU	Rnf185	ring finger protein 185	-0.338351	10.3716	-3.653	0.00244443	0.311553	-1.34226
xSg7V6dX44p.fP9e7k	Smim12	small integral membrane protein 12	0.312161	10.2035	3.64832	0.00246773	0.311553	-1.35049
ZajXR4gkDj.b1i9TJE	Hsd17b11	hydroxysteroid (17-beta) dehydrogenase 11	0.177345	9.00307	3.64772	0.00247069	0.311553	-1.35152
xpKSEiE43EuEgIJl2U	Lpp	LIM domain containing preferred translocation partner in lipoma	0.272754	9.3015	3.64491	0.00248484	0.311553	-1.35648
liUqp.sh.SEiJJFYR4	Rfwd3	ring finger and WD repeat domain 3	0.212754	8.97091	3.64412	0.00248879	0.311553	-1.35785
irgnNTKeel_PBo_yHE	Msh6	mutS homolog 6 (E. coli)	-0.311283	11.7933	-3.64243	0.00249733	0.311553	-1.36082
WpXsrFIl8iq_X116Cc	Cldn5	claudin 5	0.462144	10.9865	3.64226	0.00249816	0.311553	-1.36111
6UgpkiUKuCgBpLSKOI	Whsc1	Wolf-Hirschhorn syndrome candidate 1 (human)	-0.179362	8.95732	-3.64097	0.0025047	0.311553	-1.36338
9UQ4XnmxM4pgvHpfag	Gas8	growth arrest specific 8	-0.218592	9.30725	-3.63908	0.00251432	0.311553	-1.3667
NdN3VOtVNLeju3iasQ	Hmha1	histocompatibility (minor) HA-1	0.183821	8.7648	3.63658	0.00252707	0.311553	-1.37109
HUBxN0LxRSJ35d7pco	Oaz2	ornithine decarboxylase antizyme 2	0.244609	10.7964	3.63367	0.00254204	0.311553	-1.37621
oRByEQVCOfNP38leJQ	Ms4a6d	membrane-spanning 4-domains, subfamily A, member 6D	0.25063	8.83377	3.62679	0.00257769	0.311553	-1.38829
xOG1rtd0XUBlXUVJJ0	0610010K14Rik	RIKEN cDNA 0610010K14 gene	-0.228179	9.84326	-3.62669	0.00257824	0.311553	-1.38848
xapckBEgujnRLSc_jo	Hsd3b2	hydroxy-delta-5-steroid dehydrogenase, 3 beta- and steroid delta-isomerase 2	0.515437	10.3364	3.62101	0.00260807	0.311553	-1.39845
T_3m79I0G333ES9TyU	Pigu	phosphatidylinositol glycan anchor biosynthesis, class U	0.342505	10.3466	3.62085	0.0026089	0.311553	-1.39873
xX4If_ETSOHp_U4gFU	Obox1	oocyte specific homeobox 1	-0.483231	9.72672	-3.6206	0.00261024	0.311553	-1.39918
TRetyCuKsfdKDIdCdU	Nudt5	nudix (nucleoside diphosphate linked moiety X)-type motif 5	-0.353333	11.1983	-3.61587	0.00263538	0.312776	-1.40749
3FeaeaSkmIaW.vnPDw	Mta3	metastasis associated 3	-0.383212	11.0716	-3.60405	0.00269926	0.318558	-1.42826
6eNNI90Bhp9gRkSUDA	Kif20b	kinesin family member 20B	-0.284041	9.33195	-3.59872	0.00272854	0.319962	-1.43762
KSUHokI4O6BDFe1d6I	LOC665290	PRAME family member 12-like	-0.336744	9.196	-3.59607	0.00274323	0.319962	-1.44228
Wr3HuE60VxZ1OkCITo	Fbxw22	F-box and WD-40 domain protein 22	-0.342142	9.1617	-3.58928	0.00278125	0.319962	-1.45422
6paE6.qw1ThFJHj6Hk	Usp47	ubiquitin specific peptidase 47	0.273827	10.879	3.58852	0.00278553	0.319962	-1.45555
lt7ci4MfRI3T8qIl60	Krba1	KRAB-A domain containing 1	0.474673	10.2013	3.58821	0.00278731	0.319962	-1.45611
fAoEvWkbu_nkmjmuVo	Smc2	structural maintenance of chromosomes 2	-0.311183	9.64913	-3.58295	0.00281718	0.321633	-1.46535
uV0eiE0U6L8p_SEX4k	Prmt7	protein arginine N-methyltransferase 7	-0.409436	11.5908	-3.57375	0.00287021	0.324673	-1.48153
9XuEDUpP9oPUvBVQwo	Rfpl4	ret finger protein-like 4	-0.63131	10.0328	-3.57286	0.00287536	0.324673	-1.48309
NLpC3UJUKEFd4GCoaE	Syngr1	synaptogyrin 1	0.292058	9.13465	3.56632	0.00291373	0.324673	-1.49459
WqUqWc60CPj.VBHtQA	Plekha4	pleckstrin homology domain containing, family A (phosphoinositide binding specific) member 4	0.271353	9.99296	3.56605	0.00291534	0.324673	-1.49507
WbUQ4p3UBU0cd9VAkc	Prc1	protein regulator of cytokinesis 1	-0.566406	12.5448	-3.56508	0.00292108	0.324673	-1.49678
oUA7NnzKLohFUlYXcU	Ccdc134	coiled-coil domain containing 134	-0.265978	9.39096	-3.5618	0.00294057	0.325119	-1.50255
3gKv9zh4nJ.3xqQip0	Ndst1	N-deacetylase/N-sulfotransferase (heparan glucosaminyl) 1	0.50951	9.72793	3.54936	0.00301565	0.330303	-1.52442
HjSjzrdW9oD4Tg4DQI	Anxa1	annexin A1	0.330972	8.92833	3.54676	0.00303163	0.330303	-1.52901
Kt91YicTK.UIN0Cku4	Rbbp4	retinoblastoma binding protein 4	0.187463	9.31926	3.5445	0.00304555	0.330303	-1.53298
NpGqi7dHndKvWtg_8c	2310047M10Rik	RIKEN cDNA 2310047M10 gene	0.347778	9.92632	3.54372	0.00305035	0.330303	-1.53435
NmKip7_ppII8LQMIsk	Mphosph10	M-phase phosphoprotein 10 (U3 small nucleolar ribonucleoprotein)	-0.207952	8.6553	-3.53957	0.00307616	0.331389	-1.54166
Nks7e3XFF.sx_r.M6E	Tmem68	transmembrane protein 68	1.00854	10.2023	3.53296	0.00311764	0.334144	-1.55328
3RyK2e30Sfd0VyUCtc	Sh3kbp1	SH3-domain kinase binding protein 1	-0.406293	11.0274	-3.5241	0.00317416	0.338475	-1.56887
WRvZf4no7oNkgqR6nE	Cpsf4l	cleavage and polyadenylation specific factor 4-like	-0.526019	9.81414	-3.52118	0.00319303	0.338767	-1.57402
0Xgh4_noK_vkoCFolU	Acbd4	acyl-Coenzyme A binding domain containing 4	0.241599	9.13568	3.5133	0.00324447	0.339434	-1.58789
Nn1b9VM4iYl_gsXo9I	Mrps18b	mitochondrial ribosomal protein S18B	-0.25256	9.93908	-3.51299	0.0032465	0.339434	-1.58843
6q3kdXVe5eHCX70_98	Srebf2	sterol regulatory element binding factor 2	0.345683	9.1887	3.51055	0.0032626	0.339434	-1.59273
iuEVPSrfv1LbeCVuag	Aurka	aurora kinase A	-0.57541	10.339	-3.51035	0.00326394	0.339434	-1.59308
lTs396eV3rpb3jHhJc	Gpr1	G protein-coupled receptor 1	-0.413746	9.43533	-3.50224	0.00331806	0.343362	-1.60735
NlxizMaH7voi7uzs8U	Cdc6	cell division cycle 6	-0.33171	9.2614	-3.4994	0.00333723	0.343653	-1.61235
QAi3dUdJfpDoDJ6q4I	Chmp7	charged multivesicular body protein 7	0.249749	11.3064	3.49428	0.00337209	0.345549	-1.62137
6nIojF7QELQCrp1Ugk	Npm2	nucleophosmin/nucleoplasmin 2	-0.453722	9.79367	-3.47669	0.00349457	0.356362	-1.65234
oIS5EOpIF3FKd40oq0	Sgol1	shugoshin-like 1 (S. pombe)	-0.268741	9.54514	-3.47309	0.00352016	0.357237	-1.65867
QkIJkJklkKInHa7G7E	Hist1h2be	histone cluster 1, H2be	0.502953	10.943	3.46959	0.00354525	0.358053	-1.66483
upWGIKUw4TO7Un3FOU	Actn4	actinin alpha 4	0.257631	9.37272	3.45341	0.00366358	0.360417	-1.69333
o_0Ln2qJKcoJLVlGLM	Aimp2	aminoacyl tRNA synthetase complex-interacting multifunctional protein 2	-0.291259	10.2703	-3.4523	0.00367183	0.360417	-1.69528
Kul1UI6d8n_Q4heCwk	Cela1	chymotrypsin-like elastase family, member 1	0.518566	9.1434	3.45081	0.00368294	0.360417	-1.69791
fuco8Sk5OFEbpdNf30	Stat5a	signal transducer and activator of transcription 5A	0.356226	8.99742	3.44839	0.00370109	0.360417	-1.70217
cbaeAK91OuMhBpMuCk	Prdx5	peroxiredoxin 5	0.36198	11.4914	3.44439	0.00373128	0.360417	-1.70922
0u4GSYoH0eqJ4O8FHc	Ube2cbp	ubiquitin-conjugating enzyme E2C binding protein	-0.224304	9.13877	-3.44339	0.00373885	0.360417	-1.71098
uR5Lo5dewnu116vk6I	Gm2589	predicted gene 2589	0.238051	8.93901	3.44285	0.00374291	0.360417	-1.71192
iFLL3QXurVB1firRNI	Dtl	denticleless homolog (Drosophila)	-0.18815	8.86315	-3.44142	0.00375377	0.360417	-1.71444
NqnvRBPg3eK4VFKU40	Bcs1l	BCS1-like (yeast)	-0.241224	10.3078	-3.43574	0.00379731	0.360417	-1.72445
EU1e5KPunn.O797huI	Entpd6	ectonucleoside triphosphate diphosphohydrolase 6	-0.252992	9.11887	-3.43232	0.00382371	0.360417	-1.73046
cfShFUf37tMeXc9K1U	H2-DMb1	histocompatibility 2, class II, locus Mb1	0.312249	9.01169	3.43217	0.00382488	0.360417	-1.73073
uVd_3HR1ypv3_WP.g4	Adrbk1	adrenergic receptor kinase, beta 1	0.325494	11.1102	3.43121	0.00383239	0.360417	-1.73243
fd9S59JZ7TJN13aLp0	Gsn	gelsolin	0.265241	9.12253	3.4292	0.00384801	0.360417	-1.73596
ru5lFGlLq1.33yPZf4	Kif15	kinesin family member 15	-0.447058	9.69812	-3.42862	0.00385253	0.360417	-1.73698
xSOFUl4lVlKFqVEeVQ	Ppp1r14a	protein phosphatase 1, regulatory (inhibitor) subunit 14A	0.427278	9.42449	3.4255	0.00387705	0.360417	-1.74249
ErqodcTPY3q5T5Lkl4	3110082I17Rik	RIKEN cDNA 3110082I17 gene	-0.233716	9.21919	-3.42274	0.0038988	0.360417	-1.74734
TXcIAv4Ki1IJ1u8KtU	Ralgps1	Ral GEF with PH domain and SH3 binding motif 1	-0.168777	8.68567	-3.42171	0.00390699	0.360417	-1.74917
WKBuCiOVAF6VeOHfUI	Chaf1b	chromatin assembly factor 1, subunit B (p60)	-0.438234	10.1065	-3.42138	0.00390959	0.360417	-1.74974
TXpfszXN4lO2gkbdb4	Gbx2	gastrulation brain homeobox 2	-0.767473	10.1207	-3.42026	0.00391847	0.360417	-1.75171
oiq0tCCOJ4ruFOdcFc	Rogdi	rogdi homolog (Drosophila)	-0.211308	9.42547	-3.41927	0.00392633	0.360417	-1.75345
HVSpdDhC6.r0kvUkRI	Alg8	asparagine-linked glycosylation 8 (alpha-1,3-glucosyltransferase)	-0.132668	8.87341	-3.4158	0.00395413	0.360417	-1.75958
cUcDI6eI4ilKeSJEXg	Fto	fat mass and obesity associated	0.17505	8.93846	3.41489	0.00396139	0.360417	-1.76117
rs9c0k9f0OXM_T9cu4	Ccnb1	cyclin B1	-0.407884	9.96877	-3.41466	0.00396327	0.360417	-1.76158
3f61f1Xd691H31eEUI	Cyth4	cytohesin 4	0.437677	9.9943	3.40829	0.00401477	0.362501	-1.77279
cXoP12SERUDu33rSUI	Mybl2	myeloblastosis oncogene-like 2	-0.364623	9.58184	-3.40521	0.00403993	0.362501	-1.77821
En1t.HoT3jpUpDqZLI	Pigt	phosphatidylinositol glycan anchor biosynthesis, class T	0.54285	9.6747	3.40404	0.00404959	0.362501	-1.78028
HgT5.Qc4TlIodoRcXk	Ddx39b	DEAD (Asp-Glu-Ala-Asp) box polypeptide 39B	-0.376004	11.4682	-3.40137	0.0040716	0.362501	-1.78499
3f1e9MpKJ7IoP.0xR4	Wipf1	WAS/WASL interacting protein family, member 1	0.374526	9.40348	3.40126	0.00407246	0.362501	-1.78517
TnlLed6n7ksrdxOpS8	Tmem160	transmembrane protein 160	0.350146	11.3834	3.39862	0.00409434	0.362555	-1.78982
Ep8OSF.F7iVcpQp7JM	Mcm2	minichromosome maintenance deficient 2 mitotin (S. cerevisiae)	-0.347017	10.1163	-3.39703	0.00410759	0.362555	-1.79263
EWUdCT1C8KoJIsUa3s	Gpr137b-ps	G protein-coupled receptor 137B, pseudogene	0.213269	9.8622	3.3946	0.0041279	0.362823	-1.79691
WXle7jnomuCkCksgyE	Arhgef15	Rho guanine nucleotide exchange factor (GEF) 15	0.334256	9.0129	3.38392	0.00421836	0.369229	-1.81572
KJ15bcOCh59cE5f51U	Rad54b	RAD54 homolog B (S. cerevisiae)	-0.460023	10.2567	-3.38009	0.00425125	0.369615	-1.82247
Hp9LtgJ4m4gvo4r7tY	Clspn	claspin	-0.324201	9.50268	-3.37931	0.00425795	0.369615	-1.82383
0nUnvuoIChSWkH.NSc	Arid5b	AT rich interactive domain 5B (MRF1-like)	-0.241753	9.24087	-3.3748	0.0042971	0.371478	-1.83178
EXVcHkS66OkOruOreQ	Tle6	transducin-like enhancer of split 6, homolog of Drosophila E(spl)	-0.581848	12.3054	-3.36897	0.00434824	0.373923	-1.84205
3qUi1wlVTnsDLettIs	Rusc2	RUN and SH3 domain containing 2	0.258081	10.0611	3.36753	0.00436098	0.373923	-1.84459
ulMk8FbZWlaESooT1Q	Spi1	spleen focus forming virus (SFFV) proviral integration oncogene	0.182378	8.60571	3.36259	0.00440487	0.374777	-1.85328
cVWnp1GJH9x_5Op_vw	Camta2	calmodulin binding transcription activator 2	0.429702	10.6879	3.36117	0.00441764	0.374777	-1.85579
xHGofx5h6PvVKnEeCI	Pbdc1	polysaccharide biosynthesis domain containing 1	-0.24618	11.6244	-3.3604	0.00442447	0.374777	-1.85713
cq94TvgPvP5wmMX_J4	Kctd12	potassium channel tetramerisation domain containing 12	0.144568	8.58591	3.35516	0.00447183	0.376276	-1.86637
0XogiXiogrQdfziRXo	Apoa4	apolipoprotein A-IV	-0.524442	10.3574	-3.35408	0.00448156	0.376276	-1.86826
NrbUQHSSZCC1SKAlAs	Ncapd2	non-SMC condensin I complex, subunit D2	-0.399556	10.0944	-3.34777	0.00453931	0.376276	-1.87937
9HnyveK7q9XlFSkBKc	Cryl1	crystallin, lambda 1	-0.461984	11.5652	-3.34681	0.00454821	0.376276	-1.88107
W6K1HpR.tP6GJ7x6Pg	Limch1	LIM and calponin homology domains 1	-0.340992	9.85913	-3.3467	0.00454924	0.376276	-1.88127
95LnXSF4OL1U6_6kEU	Upp1	uridine phosphorylase 1	-0.269046	9.13484	-3.34618	0.00455398	0.376276	-1.88217
xee6D6z7O1Oq13.dJE	Meis2	Meis homeobox 2	-0.412618	10.7733	-3.34262	0.00458702	0.376276	-1.88845
r3SHsIXg7d51g9eHlI	H2-Ab1	histocompatibility 2, class II antigen A, beta 1	0.695075	10.8137	3.34207	0.00459214	0.376276	-1.88942
0NR566AXZ5iuWe4ruU	Kif2c	kinesin family member 2C	-0.413397	10.3162	-3.34038	0.00460794	0.376276	-1.8924
3X6s4Cec4S2eLHTBck	Rfpl4	ret finger protein-like 4	-0.629575	10.4903	-3.33895	0.00462128	0.376276	-1.89491
3gP4H55eeLUsvuSouI	Fen1	flap structure specific endonuclease 1	-0.465549	11.1567	-3.33226	0.00468448	0.37754	-1.9067
cu6ofefX9E_uf9TzlI	Brwd3	bromodomain and WD repeat domain containing 3	-0.180499	9.01625	-3.33076	0.00469872	0.37754	-1.90933
rIBFIifdV0QtKIlpRI	Efs	embryonal Fyn-associated substrate	0.326848	9.75413	3.32891	0.00471642	0.37754	-1.9126
BhIdBtRAlS44Psusko	Cdkn2b	cyclin-dependent kinase inhibitor 2B (p15, inhibits CDK4)	0.80069	9.1019	3.32848	0.00472047	0.37754	-1.91334
NuKvdUrkgCg_kbNV74	AU022751	expressed sequence AU022751	-0.650278	10.2416	-3.32729	0.00473195	0.37754	-1.91545
BCR1ej9YiJIikiURUc	Prmt7	protein arginine N-methyltransferase 7	-0.259472	9.57551	-3.32501	0.0047539	0.37754	-1.91946
ZdpTUgLpQIz5cfqTRI	Mbl2	mannose-binding lectin (protein C) 2	-0.248436	8.95713	-3.32271	0.00477605	0.37754	-1.9235
cUf1UlGYvvBzVN.9_o	Copa	coatomer protein complex subunit alpha	-0.241987	12.2447	-3.32197	0.00478328	0.37754	-1.92481
u7sUUW3pJ.KA.7ukwI	Ska3	spindle and kinetochore associated complex subunit 3	-0.258051	9.17831	-3.31854	0.00481666	0.37754	-1.93085
cwNT0eTuT.QurIR7zw	Hist2h2be	histone cluster 2, H2be	0.501811	9.24109	3.31766	0.00482527	0.37754	-1.9324
xp4uCCIigMko9SrVco	Chdh	choline dehydrogenase	-0.179177	8.63729	-3.31443	0.00485698	0.37754	-1.93808
KlynhySf17P5egL3os	Klf17	Kruppel-like factor 17	-0.310543	9.25797	-3.31198	0.00488115	0.37754	-1.94239
NJIl5n2L10HFZX0Zkk	Fgf8	fibroblast growth factor 8	-0.269111	9.04675	-3.30904	0.00491035	0.37754	-1.94757
ileqFovj_x5sQNcnsg	Slc35e3	solute carrier family 35, member E3	0.695877	9.71377	3.30857	0.00491508	0.37754	-1.9484
xCE4h0KXhCNYPkie_c	Rtcb	RNA 2',3'-cyclic phosphate and 5'-OH ligase	0.372734	11.0015	3.30785	0.00492223	0.37754	-1.94967
WnVPR3Unt99eX0.gh0	Irf6	interferon regulatory factor 6	-0.22255	9.29582	-3.30632	0.00493751	0.37754	-1.95236
ft1wej5XU_HK4HsHMo	Ccdc114	coiled-coil domain containing 114	-0.21578	9.1411	-3.30449	0.0049559	0.37754	-1.95558
uqtf.HRf9x6.yHszI8	Traf7	TNF receptor-associated factor 7	0.2272	9.03906	3.30405	0.00496031	0.37754	-1.95635
WddRxJUgXXfOoXauEM	Wnt10b	wingless-type MMTV integration site family, member 10B	0.546614	9.0916	3.30132	0.00498785	0.378266	-1.96116
uZ9W.VTOImJfoLF6PQ	Mrps18b	mitochondrial ribosomal protein S18B	-0.222536	9.73548	-3.29891	0.0050123	0.378574	-1.9654
upEt0c6J0p6f6HRzkk	Kif11	kinesin family member 11	-0.238665	9.24231	-3.29618	0.00504015	0.378574	-1.97021
THnlFNLJiITVBUagq8	Cd52	CD52 antigen	0.640402	10.3659	3.29561	0.00504597	0.378574	-1.97121
Wr.PEodkUrHxIZld10	Myo1e	myosin IE	-0.477932	10.3292	-3.29347	0.00506795	0.37887	-1.97499
WuNTJSiiSj9NHqN_hM	Clec4b1	C-type lectin domain family 4, member b1	0.220942	8.76101	3.28569	0.00514858	0.383532	-1.98868
BSJ7uOY1_CnFUIkIJI	Psmc3ip	proteasome (prosome, macropain) 26S subunit, ATPase 3, interacting protein	-0.354466	10.5272	-3.28059	0.00520207	0.385673	-1.99765
BOKD_1mntF_q31XXHM	Gys1	glycogen synthase 1, muscle	-0.140293	8.60955	-3.27946	0.00521403	0.385673	-1.99964
fXK4Sosui7KReC5Cvo	Chaf1a	chromatin assembly factor 1, subunit A (p150)	-0.405136	9.8489	-3.27012	0.00531367	0.390374	-2.01607
N9toBAEmknimgFynmI	Psen1	presenilin 1	0.190547	8.84765	3.26689	0.00534862	0.390374	-2.02176
0qV_XpP6oe756Bw_Cc	Fpgs	folylpolyglutamyl synthetase	-0.295008	10.9206	-3.26683	0.00534923	0.390374	-2.02186
Z.fSQsRTt626QqawK0	Hist1h4h	histone cluster 1, H4h	0.584728	9.38749	3.26659	0.00535192	0.390374	-2.0223
ZsRYD6fkNHRJdUM3S4	Alg8	asparagine-linked glycosylation 8 (alpha-1,3-glucosyltransferase)	-0.211268	9.09899	-3.2625	0.00539641	0.392258	-2.02948
BSSn8.wOWPRPHe9CeY	Ddx3x	DEAD/H (Asp-Glu-Ala-Asp/His) box polypeptide 3, X-linked	0.47305	9.91793	3.25937	0.00543079	0.393395	-2.03499
0UA0S6115d79XOnqHU	Pik3c2g	phosphatidylinositol 3-kinase, C2 domain containing, gamma polypeptide	0.323113	8.80449	3.25336	0.00549735	0.396848	-2.04556
Eu2SA6QrpXyAEC53oo	Kcnab3	potassium voltage-gated channel, shaker-related subfamily, beta member 3	0.418178	9.0603	3.24834	0.00555362	0.397471	-2.0544
0eVc4667c7eSpRQfko	Mybpc3	myosin binding protein C, cardiac	-0.299051	9.15611	-3.24709	0.00556769	0.397471	-2.05659
WRYhbv4Jf3gi8apdhU	2810408M09Rik	RIKEN cDNA 2810408M09 gene	0.150627	8.76665	3.24634	0.00557614	0.397471	-2.05791
EVdf76zb6c51Uet.u8	Cdc42ep2	CDC42 effector protein (Rho GTPase binding) 2	-0.240535	9.51522	-3.24585	0.00558166	0.397471	-2.05877
rnkR23W9XJIR7FR8Eg	Aqp1	aquaporin 1	0.345829	9.68826	3.24146	0.00563165	0.397508	-2.0665
lR46ByiLf77qI7l0nI	Rfc2	replication factor C (activator 1) 2	-0.270411	10.701	-3.24011	0.005647	0.397508	-2.06886
iuer8qiKW78oxojs70	Pif1	PIF1 5'-to-3' DNA helicase homolog (S. cerevisiae)	-0.284818	9.23544	-3.23904	0.00565933	0.397508	-2.07076
WV6d5whTXgQ6gheSL4	Car3	carbonic anhydrase 3	-0.495526	8.98666	-3.23848	0.00566571	0.397508	-2.07173
ouOO4kw_i04QMteVXk	Fbxw26	F-box and WD-40 domain protein 26	-0.432257	9.18279	-3.23566	0.00569824	0.397508	-2.0767
ukReiqFxCV0tITn600	Asf1b	anti-silencing function 1B histone chaperone	-0.302242	9.05891	-3.23472	0.00570908	0.397508	-2.07835
BGOVYKCQJTUSVuA5io	Zfp513	zinc finger protein 513	0.132478	8.54622	3.23412	0.00571601	0.397508	-2.0794
c7glTRXlR4olQnqiRM	Klk1b4	kallikrein 1-related pepidase b4	0.18518	8.69551	3.23164	0.00574487	0.397508	-2.08377
r15qhfuba4yoDAHlV0	Lat2	linker for activation of T cells family, member 2	0.267895	8.97687	3.23079	0.00575474	0.397508	-2.08526
oWGv4aSKOxKVwgpLOI	Spag1	sperm associated antigen 1	0.298047	9.3736	3.22936	0.0057714	0.397508	-2.08777
leTifXRFCVJaR4k4jk	Adarb1	adenosine deaminase, RNA-specific, B1	0.391113	9.71562	3.22446	0.0058291	0.397997	-2.0964
Qd99dTozU19dvhF_Hc	LOC665506	T-cell receptor beta-2 chain C region-like	0.419869	9.45097	3.22443	0.00582936	0.397997	-2.09644
omUst3.T_r_FxJZWoA	Atp5o	ATP synthase, H+ transporting, mitochondrial F1 complex, O subunit	-0.316926	10.0575	-3.22272	0.00584959	0.397997	-2.09944
ZEaR5a0RU558glwl3k	Eng	endoglin	0.37569	9.62357	3.22233	0.0058543	0.397997	-2.10014
3SpHbKTnw.ft7Uakac	Dnah11	dynein, axonemal, heavy chain 11	-0.358856	9.8157	-3.21691	0.00591897	0.401096	-2.10967
fVeEsAnvXSgB6OqXU4	Phf11d	PHD finger protein 11D	0.166191	9.11539	3.21007	0.00600149	0.404117	-2.12168
TurRSxLdz6F.9IQmKI	Dbf4	DBF4 homolog (S. cerevisiae)	-0.340561	10.1221	-3.21003	0.00600203	0.404117	-2.12176
rKNAilaB0t5NNUdZKc	Rrp9	RRP9, small subunit (SSU) processome component, homolog (yeast)	-0.237157	9.48868	-3.20806	0.00602599	0.40424	-2.12522
3lxWj3jnufN5.hPJaU	Rnd2	Rho family GTPase 2	0.422449	9.48365	3.20419	0.00607352	0.40424	-2.13203
01Rk4HTSpbtx18PtE8	Rit1	Ras-like without CAAX 1	0.225824	11.5821	3.20385	0.00607769	0.40424	-2.13263
QtNXI1fslIvSme3rrk	Egfl7	EGF-like domain 7	0.534876	11.5309	3.2008	0.00611535	0.40424	-2.13798
cES5B41456LArfjJek	Tcl1b2	T cell leukemia/lymphoma 1B, 2	-0.21312	8.79676	-3.20034	0.00612102	0.40424	-2.13879
3Kg7vfzSWXubnnuiJ0	Commd9	COMM domain containing 9	-0.18593	9.79037	-3.19785	0.00615198	0.40424	-2.14316
ECMUKXrU18U6mdsRV4	Sdc3	syndecan 3	0.445502	10.879	3.19752	0.00615604	0.40424	-2.14374
cjp77RXRdc7HUq3OqI	Banf1	barrier to autointegration factor 1	-0.296506	12.1084	-3.19536	0.00618305	0.40424	-2.14753
Ql07p_hIt_KMRKNZDU	Wdr74	WD repeat domain 74	-0.276806	10.5559	-3.19303	0.00621237	0.40424	-2.15164
iiS5qH7c.kfaGwnXpU	Myg1	melanocyte proliferating gene 1	-0.318678	10.5501	-3.193	0.00621272	0.40424	-2.15169
riE796o5Wp0OmPXFec	Pbx2	pre B cell leukemia homeobox 2	0.165474	8.6842	3.19126	0.00623462	0.40424	-2.15474
9SKfUVjIeIXuldFIVw	Ptpn6	protein tyrosine phosphatase, non-receptor type 6	0.300964	9.03809	3.19125	0.00623477	0.40424	-2.15476
fGLsO66C_6VqNGENKI	Npm3	nucleoplasmin 3	0.574843	9.71692	3.18857	0.00626876	0.405193	-2.15947
B61NqJTgvrx6Xqvfd4	Stard3nl	STARD3 N-terminal like	-0.161355	8.52325	-3.18652	0.00629484	0.405631	-2.16307
NjUniV4p4QIgbodFn0	Gtse1	G two S phase expressed protein 1	-0.149074	8.84327	-3.18095	0.0063663	0.408079	-2.17286
lNd1VT1aFO1LEFHOmE	Mfap2	microfibrillar-associated protein 2	-0.399269	10.0352	-3.17664	0.00642211	0.408079	-2.18043
Tt0V1Lui3ua4FQnizE	Zdhhc7	zinc finger, DHHC domain containing 7	0.280794	11.2994	3.17468	0.00644754	0.408079	-2.18386
u4N2ueHSEnbVAIlRSo	Pkn1	protein kinase N1	0.168609	8.71182	3.17451	0.00644979	0.408079	-2.18416
r4uzXulxO7fTX1cOW0	Ddrgk1	DDRGK domain containing 1	0.220901	12.5686	3.17365	0.00646102	0.408079	-2.18567
leSUl0ikCeFJPgCefc	Gbp2	guanylate binding protein 2	-0.254047	9.03322	-3.17103	0.00649537	0.408079	-2.19027
rgg3ruhS6T95XI6YPU	Eif3l	eukaryotic translation initiation factor 3, subunit L	-0.259612	13.0136	-3.16999	0.00650915	0.408079	-2.19211
xmVe8nTAtSftV0NQKU	Csnk1g2	casein kinase 1, gamma 2	0.368769	9.88123	3.16526	0.00657179	0.408079	-2.20041
BnontyOeu0R0.wBUB0	Mmp17	matrix metallopeptidase 17	0.221425	8.90198	3.16461	0.00658043	0.408079	-2.20155
3eP91LXUYCuqfikHj0	Vav1	vav 1 oncogene	0.196359	8.84552	3.16452	0.00658166	0.408079	-2.20171
ZpboShWLc8SjNUoseg	Fam151a	family with sequence simliarity 151, member A	-0.301511	9.12618	-3.16152	0.00662168	0.408079	-2.20697
TJUqH514W0I6N.NlGk	Fbln1	fibulin 1	-0.422496	10.9754	-3.16112	0.00662711	0.408079	-2.20768
ipWnel9X6x_gWG8SMw	Fbrsl1	fibrosin-like 1	0.279774	10.5353	3.15993	0.00664313	0.408079	-2.20977
refJXb.909fb3fIklU	Dynll2	dynein light chain LC8-type 2	0.251982	8.87517	3.15732	0.00667824	0.408079	-2.21434
HX8soGOJEOXodXGKV4	Mthfd1	methylenetetrahydrofolate dehydrogenase (NADP+ dependent), methenyltetrahydrofolate cyclohydrolase, formyltetrahydrofolate synthase	-0.227446	10.2688	-3.15542	0.00670403	0.408079	-2.21769
cTo8JJdQo5W4l7T6JQ	Chid1	chitinase domain containing 1	-0.183521	9.61827	-3.1548	0.00671247	0.408079	-2.21878
3t1UcwonjdK0af5UgU	Cdc20	cell division cycle 20	-0.463555	10.0223	-3.15322	0.00673389	0.408079	-2.22154
fjv1R14npdIv91xXeU	Cln3	ceroid lipofuscinosis, neuronal 3, juvenile (Batten, Spielmeyer-Vogt disease)	-0.417531	10.2139	-3.15304	0.00673642	0.408079	-2.22187
3aIFBcL.eX6I56IPZ4	Dok1	docking protein 1	0.219978	8.73224	3.15235	0.00674578	0.408079	-2.22307
H3koUc4CHT4bPkYXic	Cdk5rap1	CDK5 regulatory subunit associated protein 1	0.353184	10.454	3.15129	0.00676033	0.408079	-2.22494
KpCIFCh1WuRSoEuJCM	Apbb1ip	amyloid beta (A4) precursor protein-binding, family B, member 1 interacting protein	0.137731	8.50378	3.14777	0.00680862	0.408079	-2.23111
xd60XAukn7tvnB9__I	Ednrb	endothelin receptor type B	0.428738	11.2853	3.14515	0.0068448	0.408079	-2.2357
lnvertfonOlNPonuuk	H2-D1	histocompatibility 2, D region locus 1	0.470426	11.589	3.14147	0.006896	0.408079	-2.24217
Kac1o1Q60RF0LlKp.I	2310047M10Rik	RIKEN cDNA 2310047M10 gene	0.244857	9.32596	3.13997	0.00691701	0.408079	-2.2448
0XFo7oiXmlcc0Knj4Q	Miox	myo-inositol oxygenase	-0.307489	9.39314	-3.13883	0.00693302	0.408079	-2.24681
0QX5VO5.xDA7RUul_o	Naa10	N(alpha)-acetyltransferase 10, NatA catalytic subunit	-0.243139	12.1288	-3.13853	0.00693718	0.408079	-2.24733
BVSkXtUCnL.d.FSj68	Psmc4	proteasome (prosome, macropain) 26S subunit, ATPase, 4	-0.251187	12.6836	-3.13761	0.0069501	0.408079	-2.24894
Ze5I917JENQFod1AiU	Tenm3	teneurin transmembrane protein 3	-0.191425	8.74334	-3.13679	0.00696171	0.408079	-2.25039
NiDnKa7Hn.yCno7riY	Fam135a	family with sequence similarity 135, member A	-0.289549	9.02283	-3.13653	0.00696532	0.408079	-2.25084
Hp1fEhXlJgTe5EczSk	Wtip	WT1-interacting protein	0.380063	11.0936	3.13546	0.00698034	0.408079	-2.2527
xW7Qp6KKG4oN4GUy5A	Coro1a	coronin, actin binding protein 1A	0.302282	9.54551	3.1349	0.0069883	0.408079	-2.25369
iMhk1lK6P8L9fTS5eQ	Aurkc	aurora kinase C	-0.287255	9.18747	-3.13487	0.00698871	0.408079	-2.25374
6KHUkrrRTqX.WBD5fs	Kdsr	3-ketodihydrosphingosine reductase	0.286118	9.34504	3.13476	0.00699034	0.408079	-2.25394
EgEZSFdK6g4kKSOCKU	Peo1	progressive external ophthalmoplegia 1 (human)	0.142267	9.39879	3.13455	0.00699331	0.408079	-2.25431
lqHtEEmCdyQcJk63fU	Fbxw26	F-box and WD-40 domain protein 26	-0.433307	9.18359	-3.1201	0.00720076	0.418993	-2.27965
BUSo_7HvchWLHvsV5s	Zfp385b	zinc finger protein 385B	-0.559864	10.8767	-3.11846	0.00722468	0.418993	-2.28253
6SSvkU7I6_n4leTSkE	Slc25a42	solute carrier family 25, member 42	-0.356658	9.37393	-3.11704	0.00724555	0.418993	-2.28503
xtIs2UiXER8X2dQjiU	Nop56	NOP56 ribonucleoprotein	-0.262064	11.0894	-3.11604	0.00726012	0.418993	-2.28677
Be603g3szJWkLVSoiU	Ptpn6	protein tyrosine phosphatase, non-receptor type 6	0.116021	8.54526	3.10844	0.00737266	0.424322	-2.3001
rC59qEE1Kk0UJWU1lk	Hist1h4i	histone cluster 1, H4i	0.362681	9.44929	3.10354	0.00744607	0.427376	-2.30868
TrT66N9KCL5.1LFSEY	Aatf	apoptosis antagonizing transcription factor	-0.31165	10.059	-3.09693	0.00754631	0.431949	-2.32027
0pH3UUA2E0pCiMnuLU	Lars	leucyl-tRNA synthetase	0.230721	10.3493	3.09366	0.00759626	0.433627	-2.32599
cDvZUkgLRX1QqWkQjQ	Rfc2	replication factor C (activator 1) 2	-0.299781	10.3151	-3.08912	0.00766632	0.435834	-2.33394
0U99HWV3X_MTH9gOsA	2310022B05Rik	RIKEN cDNA 2310022B05 gene	0.28652	11.3294	3.08847	0.00767642	0.435834	-2.33508
xXkE.USh7Hi.Sd5RoU	Gsg2	germ cell-specific gene 2	-0.272338	9.25701	-3.08557	0.00772159	0.436122	-2.34017
HoAHoDfpDvvRPgZeCA	Rpl22l1	ribosomal protein L22 like 1	0.247249	9.19105	3.08538	0.0077245	0.436122	-2.34049
ZXvxHuC6s3xogRFJfo	Sall4	sal-like 4 (Drosophila)	-0.611309	9.6734	-3.08415	0.00774377	0.436122	-2.34265
BVR0pfYp7eCOfgAdBQ	Socs3	suppressor of cytokine signaling 3	0.450997	9.64336	3.08163	0.00778333	0.436774	-2.34707
uXn6fEwcjz2t7eDutE	Esr2	estrogen receptor 2 (beta)	-0.505307	11.1588	-3.08076	0.00779693	0.436774	-2.34858
lngBS0u4pfB5fbq1ys	Ercc3	excision repair cross-complementing rodent repair deficiency, complementation group 3	-0.270681	11.657	-3.07852	0.00783245	0.437597	-2.35252
xm.gKR2AglCiOFK4yY	Gm813	predicted gene 813	-0.472079	10.3194	-3.07533	0.00788308	0.439257	-2.3581
6Aq3qTTt8gVQEdp3u8	Ahsp	alpha hemoglobin stabilizing protein	-0.348013	9.32837	-3.07041	0.00796178	0.44134	-2.3667
3c4J0oIqSKhSCh1Gl4	Agap3	ArfGAP with GTPase domain, ankyrin repeat and PH domain 3	0.257	8.86452	3.0678	0.00800396	0.44134	-2.37128
BVSQE20yHfeTchESlo	Qsox1	quiescin Q6 sulfhydryl oxidase 1	0.252017	8.82482	3.06777	0.00800446	0.44134	-2.37133
Eenq9LJGd_P6bS0ARI	Ms4a6d	membrane-spanning 4-domains, subfamily A, member 6D	0.373062	9.60199	3.06739	0.00801059	0.44134	-2.372
TB7tT7VzIoDZNf1A_U	Ces2e	carboxylesterase 2E	0.177228	8.54357	3.06566	0.00803861	0.44134	-2.37502
rq4AIgG0kwhNclUtlE	Adamtsl4	ADAMTS-like 4	0.321985	8.87461	3.06517	0.00804653	0.44134	-2.37587
9o8lIJKfr151jS6d14	St6gal1	beta galactoside alpha 2,6 sialyltransferase 1	0.165984	8.62465	3.06294	0.00808287	0.44218	-2.37978
c0180ZRVZ3mCWXqIKI	Iah1	isoamyl acetate-hydrolyzing esterase 1 homolog (S. cerevisiae)	0.388226	10.4896	3.06104	0.00811404	0.442731	-2.38311
iUS37966f40e6o4EcU	Wfdc17	WAP four-disulfide core domain 17	0.298956	9.05749	3.05645	0.00818962	0.445645	-2.39114
cUnp5dFEaeAIl0f.yA	Pfkl	phosphofructokinase, liver, B-type	-0.262064	11.3375	-3.05478	0.00821728	0.445645	-2.39406
iA020ix6Oqei4zV_S4	Clec4a3	C-type lectin domain family 4, member a3	0.202372	8.93151	3.05193	0.00826468	0.445645	-2.39904
o5IljH4lL_a7OeCHqw	Srd5a1	steroid 5 alpha-reductase 1	-0.207582	9.70466	-3.05091	0.00828171	0.445645	-2.40083
lit5HJOMestM.snj0Q	Pcdhb14	protocadherin beta 14	0.169078	8.70439	3.04977	0.00830074	0.445645	-2.40281
lU.HEpIehJEvcKvu.4	Uhrf1	ubiquitin-like, containing PHD and RING finger domains, 1	-0.644087	11.2216	-3.04925	0.00830946	0.445645	-2.40372
lt7gSQ7d5333e6Lh0U	Rasgrp1	RAS guanyl releasing protein 1	0.312183	9.16989	3.04887	0.00831594	0.445645	-2.4044
3v4rfuze17zntKCF4Y	Lrp12	low density lipoprotein-related protein 12	0.160668	10.514	3.04453	0.00838905	0.447184	-2.41198
67vaiJ4saIqFqeeYns	Cdc20	cell division cycle 20	-0.209524	9.10792	-3.04359	0.00840506	0.447184	-2.41363
3tHbTXUJMkLF8dKT5c	Gldn	gliomedin	-0.448316	9.30088	-3.04338	0.00840852	0.447184	-2.41398
oesKd3lBT3h3v18jnU	Arhgap20	Rho GTPase activating protein 20	-0.203738	8.83703	-3.04011	0.00846432	0.449015	-2.41971
HukeOdRvl9S_eU657g	Zfp41	zinc finger protein 41	-0.481416	11.4488	-3.03656	0.00852516	0.450015	-2.42591
WUTF3sf7Q50v1GfyVI	Aaas	achalasia, adrenocortical insufficiency, alacrimia	-0.277377	9.95199	-3.03572	0.00853964	0.450015	-2.42738
9VT8znviBUt1KiUilU	Cln6	ceroid-lipofuscinosis, neuronal 6	0.142086	8.59309	3.03527	0.00854743	0.450015	-2.42817
r3lS1f6LuyFOwe6SUI	Pomt2	protein-O-mannosyltransferase 2	-0.210849	9.93725	-3.03161	0.0086108	0.452218	-2.43457
rqHRPXUoEcX2e8e.K0	Atp6v1e1	ATPase, H+ transporting, lysosomal V1 subunit E1	0.362876	13.5494	3.0289	0.00865796	0.453561	-2.4393
cHiqIpHo33kaS3.XyQ	Ldhc	lactate dehydrogenase C	-0.197005	8.75192	-3.02496	0.00872718	0.454127	-2.44619
ZmdCGoNFIt4qlDc4K0	Vps35	vacuolar protein sorting 35	0.295411	11.2065	3.02466	0.00873246	0.454127	-2.44671
EVKUSUd_r1N_cMDnp0	Sema3f	sema domain, immunoglobulin domain (Ig), short basic domain, secreted, (semaphorin) 3F	0.366467	9.50963	3.02353	0.00875243	0.454127	-2.44869
B_Ieu3v021ShGkDgtI	Cd74	CD74 antigen (invariant polypeptide of major histocompatibility complex, class II antigen-associated)	0.612329	10.5925	3.02337	0.00875525	0.454127	-2.44897
lREMevn0quOVXtdl6A	Map7d1	MAP7 domain containing 1	0.344552	11.3	3.0188	0.00883637	0.457206	-2.45695
oC_q4T4eQmyDAte7kk	Arfrp1	ADP-ribosylation factor related protein 1	0.150543	8.74064	3.01638	0.00887955	0.457379	-2.46117
TfInyLTrXRpHvnmdrE	Ccar1	cell division cycle and apoptosis regulator 1	-0.367274	11.1598	-3.01562	0.00889315	0.457379	-2.4625
xpGFloiDUCwIhe5qh8	Atp5sl	ATP5S-like	-0.192514	9.73211	-3.01355	0.00893034	0.457379	-2.46611
cRdJ2C9fvJ7n7Psd0U	Cytip	cytohesin 1 interacting protein	0.201823	8.95319	3.01342	0.00893275	0.457379	-2.46634
9SRXqV.cjFXXiF6Dos	Alpk3	alpha-kinase 3	-0.307545	9.11253	-3.01156	0.00896628	0.457379	-2.46958
fU8FwOydfJnDcoFlnk	Gnai2	guanine nucleotide binding protein (G protein), alpha inhibiting 2	0.304159	11.5017	3.0081	0.00902918	0.457379	-2.47563
u7ZSXeV_g02UGToIiQ	Lama1	laminin, alpha 1	-0.449952	11.7443	-3.00725	0.00904454	0.457379	-2.47711
6enl5KoZXXkjjRTUfE	Eef2	eukaryotic translation elongation factor 2	0.379231	10.8063	3.00708	0.00904775	0.457379	-2.47741
QgxD._e.QUVDErQOf8	Col3a1	collagen, type III, alpha 1	0.422459	10.2364	3.00681	0.00905262	0.457379	-2.47788
fEh9SeF4deeHuOrihU	Pkm	pyruvate kinase, muscle	-0.224235	8.82505	-3.00554	0.00907585	0.457379	-2.4801
6VV0FVNSVN9cu.uAwE	Atp6v0b	ATPase, H+ transporting, lysosomal V0 subunit B	0.231483	11.0783	3.00536	0.00907921	0.457379	-2.48042
cRYCK0l6Pdi8iK40Eo	Rgs17	regulator of G-protein signaling 17	-0.23821	9.05897	-3.00272	0.00912766	0.457571	-2.48502
llicSxOFeIaoD4USRI	P4ha1	procollagen-proline, 2-oxoglutarate 4-dioxygenase (proline 4-hydroxylase), alpha 1 polypeptide	-0.188254	9.47481	-3.0013	0.00915372	0.457571	-2.48749
xiCRuk9eC3iCNKtEuU	Acy3	aspartoacylase (aminoacylase) 3	-0.204465	8.90609	-3.00068	0.00916527	0.457571	-2.48858
ZkyJ2nrgtQigglSqHc	Nhej1	nonhomologous end-joining factor 1	-0.190931	9.25386	-2.99902	0.00919594	0.457571	-2.49147
9SXh1LX1_Ls17pcTu0	Ddrgk1	DDRGK domain containing 1	0.217736	12.2502	2.99855	0.0092047	0.457571	-2.49229
3nfVEOkiDKf3COe4VQ	Ube2l3	ubiquitin-conjugating enzyme E2L 3	-0.28265	12.4643	-2.99758	0.00922267	0.457571	-2.49398
ooJCAST7UXtferr1Rs	Plch2	phospholipase C, eta 2	0.553388	9.26527	2.99689	0.0092355	0.457571	-2.49519
rViqoD0kenyTKOLQH0	Nr2e1	nuclear receptor subfamily 2, group E, member 1	-0.143272	8.66448	-2.99478	0.00927488	0.458441	-2.49887
cn0v5NLxb2vlKaF7sU	Rpa1	replication protein A1	-0.371144	12.5547	-2.99068	0.00935194	0.460743	-2.50603
QoussAKnVKMKKU9KXE	Scarb1	scavenger receptor class B, member 1	0.434986	9.10335	2.98995	0.00936569	0.460743	-2.5073
ZURJfX_AkHxCSlqO.o	Fcgr3	Fc receptor, IgG, low affinity III	0.424908	9.24114	2.98838	0.00939542	0.460743	-2.51004
KSKX0eHj7ROs7vS_iU	Adssl1	adenylosuccinate synthetase like 1	0.332046	9.32604	2.98732	0.00941552	0.460743	-2.51189
ovUrSUqcRIAFe3QBVU	Rhbdl2	rhomboid, veinlet-like 2 (Drosophila)	0.40733	10.6795	2.98446	0.00946988	0.460743	-2.51687
oeRD35SBA5TQeXSpHU	Ak4	adenylate kinase 4	-0.25011	9.22736	-2.98431	0.00947282	0.460743	-2.51714
3uOEHT1NVJ.eOkzN_E	Fbxw13	F-box and WD-40 domain protein 13	-0.450601	9.38735	-2.98302	0.00949743	0.460743	-2.51938
6jjQt6grI3btHsHvpU	Tmem130	transmembrane protein 130	-0.162714	8.67178	-2.98217	0.00951363	0.460743	-2.52086
0KBQnGmnnoejOhXiF4	Mt3	metallothionein 3	-0.385371	9.13713	-2.9811	0.00953423	0.460743	-2.52273
HkqejhP4gawXo6EkCg	Top2a	topoisomerase (DNA) II alpha	-0.278371	9.51306	-2.98076	0.00954077	0.460743	-2.52332
H7kVQugdzu7ie6Q4TY	Cela3b	chymotrypsin-like elastase family, member 3B	-0.197672	8.78599	-2.97902	0.00957434	0.461303	-2.52636
0V603uIdWJI2QF6KK8	Tsfm	Ts translation elongation factor, mitochondrial	0.203896	9.73879	2.97653	0.00962253	0.462153	-2.5307
TucTX_Qui8elxXxVOQ	Raly	hnRNP-associated with lethal yellow	0.322352	11.9578	2.97536	0.00964508	0.462153	-2.53273
cUUhKEd7ofRRaSAndQ	Clspn	claspin	-0.457073	9.53535	-2.9747	0.00965798	0.462153	-2.53388
fpLC4OtX3kHHgEDycQ	Skil	SKI-like	0.300447	8.99015	2.97342	0.0096829	0.462195	-2.53611
QP0ijsae4XqtoamXXU	Gm8909	predicted gene 8909	0.224539	8.89194	2.9724	0.00970286	0.462195	-2.53789
9nR93kJVH.oIoS5XjQ	Shq1	SHQ1 homolog (S. cerevisiae)	-0.158841	8.85563	-2.96983	0.00975321	0.463542	-2.54237
rUX7I1QoXolGp5Q_x0	B3gat3	beta-1,3-glucuronyltransferase 3 (glucuronosyltransferase I)	0.171772	8.94182	2.96863	0.00977679	0.463614	-2.54446
fgi4nnjgszqngHKFJI	Scml2	sex comb on midleg-like 2 (Drosophila)	-0.124449	8.66371	-2.96735	0.00980198	0.463762	-2.54668
HlSs6d3rpQHvosXhCg	Pola2	polymerase (DNA directed), alpha 2	-0.292701	9.61733	-2.9643	0.00986239	0.464141	-2.552
6nIDir7E8SElORKiko	Phc3	polyhomeotic-like 3 (Drosophila)	0.216836	9.11679	2.96396	0.00986932	0.464141	-2.5526
oUd750nptCdGNdefE0	Ccr5	chemokine (C-C motif) receptor 5	0.225112	8.83924	2.96361	0.00987629	0.464141	-2.55321
lv4lJ_vxMuL1uUqXUU	Dnajc3	DnaJ (Hsp40) homolog, subfamily C, member 3	-0.208096	10.5127	-2.96073	0.00993355	0.46416	-2.55821
rHh_Uv6Se7oHqb1OM0	Ankfy1	ankyrin repeat and FYVE domain containing 1	-0.225188	10.2004	-2.96057	0.00993676	0.46416	-2.55849
Kcs_FcINeIlTM7.U4k	Spc25	SPC25, NDC80 kinetochore complex component, homolog (S. cerevisiae)	-0.324973	9.577	-2.95958	0.00995674	0.46416	-2.56023
ZpRU14QXiCqTMQqh30	Sh3tc1	SH3 domain and tetratricopeptide repeats 1	0.295901	9.10815	2.95916	0.00996507	0.46416	-2.56095
32KHM4OJq1L2U0aVKI	Xrcc1	X-ray repair complementing defective repair in Chinese hamster cells 1	-0.248873	9.96185	-2.95551	0.0100387	0.465238	-2.56731
fXUFSHSFff30Vxf3cs	Csrp1	cysteine and glycine-rich protein 1	0.39506	12.1704	2.95488	0.0100514	0.465238	-2.56841
cmMSRSagjRv44cT5ec	Sri	sorcin	0.311544	11.2785	2.9536	0.0100773	0.465238	-2.57063
EUkL0RKHcSKAgCip.o	Rprd2	regulation of nuclear pre-mRNA domain containing 2	-0.120799	8.48743	-2.95166	0.0101166	0.465238	-2.574
Eb5PA7bp9_tzjeiFQY	C87499	expressed sequence C87499	-0.502919	9.55632	-2.95142	0.0101216	0.465238	-2.57443
0iRHyETSS19HKrR3Sw	Bub1b	budding uninhibited by benzimidazoles 1 homolog, beta (S. cerevisiae)	-0.454721	10.8971	-2.94942	0.0101624	0.465238	-2.5779
cY.w36iUR3tPcT56I4	Sycp2	synaptonemal complex protein 2	-0.132041	8.52943	-2.94941	0.0101627	0.465238	-2.57793
ceQNSBcCkqvJ_p4sKQ	Khdc3	KH domain containing 3, subcortical maternal complex member	-0.294673	9.23503	-2.94854	0.0101805	0.465238	-2.57944
BkpPUrIIn_VudSclxE	Rnf40	ring finger protein 40	0.232967	10.0359	2.94737	0.0102044	0.465238	-2.58147
loCX6Tr3sCd_xZ6IBo	Tgfbi	transforming growth factor, beta induced	0.364754	11.3592	2.94712	0.0102097	0.465238	-2.58192
Hq.eyAtfKi727eHSmU	Edn1	endothelin 1	-0.170891	9.17231	-2.94389	0.0102761	0.466517	-2.58753
QkihhJ97ruLChPpEik	Tex9	testis expressed gene 9	-0.177908	8.96062	-2.9436	0.0102822	0.466517	-2.58803
Zq.Jz58Xn7D9StVd2E	Cdca3	cell division cycle associated 3	-0.311705	9.55501	-2.94172	0.0103212	0.467279	-2.59131
KU3oZ53rfNJ3ddt8H8	Irx3	Iroquois related homeobox 3	-0.39053	11.2689	-2.94005	0.0103559	0.467382	-2.59421
9FpCBeRGRR9W2Wc1BA	Sdf2l1	stromal cell-derived factor 2-like 1	-0.272346	9.39556	-2.93947	0.010368	0.467382	-2.59522
u_EF7nU1erX06aiiIg	Gm1070	predicted gene 1070	-0.341701	9.36694	-2.93749	0.0104094	0.468245	-2.59867
BT9USXUoifQqcYIBV4	Ninj2	ninjurin 2	-0.297415	9.12607	-2.93531	0.0104551	0.468473	-2.60245
r3qwXZIIWKfeBnmn5A	Dok1	docking protein 1	0.212743	8.75633	2.93512	0.0104591	0.468473	-2.60278
0cqFnd81ati9L0pAec	Unc5b	unc-5 homolog B (C. elegans)	0.219814	8.78114	2.93208	0.0105234	0.470351	-2.60808
lRVChUnXJnuzKXn6uo	Whsc1	Wolf-Hirschhorn syndrome candidate 1 (human)	-0.139785	8.72974	-2.92761	0.0106183	0.473586	-2.61584
Hu3eebWWKYp1i7SoQA	Ythdf2	YTH domain family 2	-0.18946	9.01488	-2.92634	0.0106454	0.47379	-2.61804
o54noSSAqXjR9TeWkE	BC030307	cDNA sequence BC030307	-0.150409	8.72833	-2.91898	0.0108042	0.477778	-2.63084
lp1ElSfNNBFiAFuPr0	Ap3b1	adaptor-related protein complex 3, beta 1 subunit	-0.192595	9.6555	-2.91808	0.0108239	0.477778	-2.63241
un_E1Ced7h173eEOE0	Umodl1	uromodulin-like 1	-0.43242	9.53428	-2.91785	0.0108289	0.477778	-2.63281
iId7RAEW6VMoIkhUh0	Ap1g1	adaptor protein complex AP-1, gamma 1 subunit	-0.198261	10.2306	-2.91652	0.0108578	0.477778	-2.63511
NkiZefdXpfZlUL59c0	Cdk2ap2	CDK2-associated protein 2	-0.334602	10.5848	-2.91593	0.0108706	0.477778	-2.63613
6ncdSPBTVLX3tJdY5Q	Cdkn2c	cyclin-dependent kinase inhibitor 2C (p18, inhibits CDK4)	0.248241	8.95868	2.91571	0.0108755	0.477778	-2.63652
ceJlHlN7MX1OVH_qK4	Trim35	tripartite motif-containing 35	-0.21826	8.89776	-2.91359	0.0109219	0.477778	-2.6402
BfCIuTXvFGevCp9TqM	Ldhc	lactate dehydrogenase C	-0.302895	8.9327	-2.91347	0.0109246	0.477778	-2.64041
9Sxo6X_UyMsurmJvvs	Padi6	peptidyl arginine deiminase, type VI	-0.737165	12.7496	-2.91278	0.0109397	0.477778	-2.64161
oaZ6CAd6dtNCpAsdxE	Fgd5	FYVE, RhoGEF and PH domain containing 5	0.164078	8.70447	2.91132	0.0109718	0.477802	-2.64413
ZrsodTHS4SpKCJQIwU	Atf3	activating transcription factor 3	0.125583	8.53076	2.91069	0.0109858	0.477802	-2.64523
xeEnWHjlZ8dQkQiHUo	Slc29a1	solute carrier family 29 (nucleoside transporters), member 1	-0.338933	10.4732	-2.90514	0.0111091	0.480078	-2.65488
x67v1o7fP.I68R7yEc	Pam	peptidylglycine alpha-amidating monooxygenase	0.29477	8.83318	2.905	0.0111122	0.480078	-2.65512
Nl0v3cVsI4hCL6EXJU	Tmem164	transmembrane protein 164	0.286311	10.2621	2.90442	0.0111251	0.480078	-2.65612
uXFUkjXd6zgmC58ujg	Raet1c	retinoic acid early transcript gamma	-0.364132	9.23696	-2.90422	0.0111295	0.480078	-2.65646
c9nrovWZJ2SUiilZy8	Coq6	coenzyme Q6 homolog (yeast)	-0.200303	9.22672	-2.90035	0.0112166	0.480117	-2.66319
rm4lKVztQS7.XhB6Is	Stk3	serine/threonine kinase 3	-0.38379	9.84588	-2.89982	0.0112285	0.480117	-2.66411
iXS.cF7gpLC4OtX3kE	Skil	SKI-like	0.399408	10.9448	2.89857	0.0112565	0.480117	-2.66627
H04PCZ7v46reoeRHtI	Nup93	nucleoporin 93	-0.281523	10.4703	-2.89843	0.0112599	0.480117	-2.66652
BcIQUm3iiU4lAkqP5I	Aif1	allograft inflammatory factor 1	0.220584	9.24026	2.89835	0.0112615	0.480117	-2.66665
ird_3ilP7rp_DKDpVU	Ptges	prostaglandin E synthase	-0.369585	10.1035	-2.89738	0.0112836	0.480117	-2.66834
ZYVLpsSPIlzj51I.oc	Sec23ip	Sec23 interacting protein	-0.155425	9.08814	-2.89612	0.0113121	0.480117	-2.67052
6t493DhUS5LSdIpKec	Bicc1	bicaudal C homolog 1 (Drosophila)	0.230519	8.96438	2.89607	0.0113133	0.480117	-2.67061
TtQgn4oTyhWc5feBW0	Sf3b3	splicing factor 3b, subunit 3	-0.414854	11.3777	-2.89362	0.0113692	0.480742	-2.67487
Eo9FKLo9FJxTkYL1VI	Nbr1	neighbor of Brca1 gene 1	-0.165394	9.29604	-2.89181	0.0114106	0.480742	-2.67801
QKBEi8HyKHlp5q5K1I	Ifi35	interferon-induced protein 35	0.19268	9.36367	2.89045	0.0114418	0.480742	-2.68036
TdDlE4RhMoBSlX50eo	Gpr146	G protein-coupled receptor 146	0.182017	8.76471	2.88942	0.0114653	0.480742	-2.68214
ck6O3vzROylK4q7SNU	Noc4l	nucleolar complex associated 4 homolog (S. cerevisiae)	-0.338614	9.92666	-2.88824	0.0114927	0.480742	-2.6842
coF9yKV5MF4BXh27GU	Rimkla	ribosomal modification protein rimK-like family member A	-0.328439	9.61162	-2.88768	0.0115055	0.480742	-2.68515
felCRlu2ipFCntFCzE	Hist1h2bk	histone cluster 1, H2bk	0.452089	9.94228	2.88709	0.0115191	0.480742	-2.68618
x1xqhtxF5uvSRJqF3g	H2-DMb2	histocompatibility 2, class II, locus Mb2	0.252188	9.00507	2.88681	0.0115257	0.480742	-2.68667
uUq3hec18tD1SfpFIk	Dnd1	dead end homolog 1 (zebrafish)	-0.282977	10.1423	-2.8864	0.0115351	0.480742	-2.68737
uUXZeq_kJIE3U8KRGI	Rph3al	rabphilin 3A-like (without C2 domains)	-0.394137	9.27096	-2.88432	0.0115834	0.480742	-2.69099
WSlqR5X0hP3U0iFUsI	Ehmt2	euchromatic histone lysine N-methyltransferase 2	0.300695	10.4796	2.8817	0.0116444	0.480742	-2.69552
o4kB0lXcXSpVltFIN0	Mov10	Moloney leukemia virus 10	-0.171296	8.88558	-2.8816	0.0116468	0.480742	-2.69569
95Id2ACUTzfV0lQ8bo	Pcdhga7	protocadherin gamma subfamily A, 7	0.103739	8.53341	2.87923	0.0117023	0.480742	-2.6998
xjl49EiYS4U0rue5LU	Sik3	SIK family kinase 3	-0.248333	9.71567	-2.8774	0.0117455	0.480742	-2.70298
HdmCUf5euqVLsfAwLY	Actr1a	ARP1 actin-related protein 1A, centractin alpha	-0.229485	11.7842	-2.87726	0.0117487	0.480742	-2.70322
3ee.qf3gDjpCnlu1EA	Rpp30	ribonuclease P/MRP 30 subunit	-0.260225	10.8222	-2.87666	0.0117629	0.480742	-2.70426
l6JSQjqwCR_e0qeF4k	Nfkb1	nuclear factor of kappa light polypeptide gene enhancer in B cells 1, p105	0.19506	9.14185	2.87487	0.0118052	0.480742	-2.70736
9S7YCeJuIL6OK_7W18	Clspn	claspin	-0.341784	9.7674	-2.87446	0.011815	0.480742	-2.70807
HJPX9gRRpCyedt1NoI	Csnk1d	casein kinase 1, delta	0.335903	9.27393	2.87415	0.0118224	0.480742	-2.70862
oRm1pmiihrJ2tGm.gs	Ndufc2	NADH dehydrogenase (ubiquinone) 1, subcomplex unknown, 2	0.272251	12.9973	2.87268	0.0118574	0.480742	-2.71116
ZeUiYr6fdUXa5QwIAY	Cd160	CD160 antigen	-0.239054	9.06683	-2.87177	0.0118789	0.480742	-2.71273
fpE9k.oG3nSqXt4ue4	Cdc20	cell division cycle 20	-0.375164	9.55178	-2.87168	0.0118811	0.480742	-2.71289
x26WY2oSTkgLLRfe4c	C1qb	complement component 1, q subcomponent, beta polypeptide	0.568658	10.9012	2.87082	0.0119017	0.480742	-2.71438
cdR46ByiLf77qI7l0k	Rfc2	replication factor C (activator 1) 2	-0.272595	10.9751	-2.86964	0.0119299	0.480742	-2.71643
xe.8hF9P_K4plUSPv0	Lmo2	LIM domain only 2	0.344486	10.3641	2.86916	0.0119413	0.480742	-2.71725
rUKv_f80n9FlqKOeRs	Eif3g	eukaryotic translation initiation factor 3, subunit G	-0.35574	13.5252	-2.86825	0.011963	0.480742	-2.71882
l8feiDu7pJLqKXiiqc	Rbms2	RNA binding motif, single stranded interacting protein 2	0.117753	8.54235	2.86662	0.0120023	0.480742	-2.72165
9tJ9euUQHy17WKLrSY	E2f2	E2F transcription factor 2	-0.267556	9.57171	-2.86645	0.0120064	0.480742	-2.72194
i46gul.yI6sn_Bd3lI	Cdca7	cell division cycle associated 7	-0.461947	11.2068	-2.86535	0.0120328	0.480742	-2.72384
KofgjVf8Qa6d6Xf7eg	Accsl	1-aminocyclopropane-1-carboxylate synthase (non-functional)-like	-0.552669	9.88176	-2.86498	0.0120418	0.480742	-2.72449
6fA0cRs.3xWX0YkXXs	Ooep	oocyte expressed protein	-0.55606	12.8317	-2.86439	0.0120561	0.480742	-2.72551
xW1LPyUL3u8tGylwiU	Sidt2	SID1 transmembrane family, member 2	0.254686	10.0454	2.86422	0.0120603	0.480742	-2.72581
lTmrUpkad1z3vtP7lc	Cdca8	cell division cycle associated 8	-0.365361	10.9731	-2.85787	0.0122148	0.485446	-2.73679
Kk3LYf8Op77JBy.u1A	Cntnap2	contactin associated protein-like 2	0.180985	8.60048	2.85747	0.0122245	0.485446	-2.73748
lUKf1n0WFHEHglFagI	Ccdc181	coiled-coil domain containing 181	-0.303203	9.97372	-2.85553	0.0122724	0.485686	-2.74085
okjooosTU0nu4oTTUk	Cct3	chaperonin containing Tcp1, subunit 3 (gamma)	-0.316993	11.9173	-2.85363	0.0123192	0.485686	-2.74413
Q0YKJC3xJY0KJKJaJY	Srsf5	serine/arginine-rich splicing factor 5	0.454607	11.2491	2.85347	0.012323	0.485686	-2.7444
TrHlPM5f_PdCHrgefk	Gdap1	ganglioside-induced differentiation-associated-protein 1	-0.31337	9.41541	-2.85347	0.0123231	0.485686	-2.74441
x1LtxS3QP1POUKLfeg	Fbxw16	F-box and WD-40 domain protein 16	-0.339604	9.2554	-2.85248	0.0123475	0.485739	-2.74612
EucleJJ0esCSJ5cfs0	Sdcbp	syndecan binding protein	0.313385	12.6609	2.84879	0.0124392	0.488429	-2.7525
xuhfFe8xCJetLoJB9Q	Hirip3	HIRA interacting protein 3	-0.413907	10.7194	-2.84676	0.01249	0.489512	-2.75602
o.l__iJyp7notNVCpE	Cdca3	cell division cycle associated 3	-0.482653	11.4348	-2.84341	0.0125741	0.490151	-2.7618
T5K3r3Wl8ep90KwKlI	Man2a2	mannosidase 2, alpha 2	0.181704	8.76742	2.84259	0.0125948	0.490151	-2.76322
ZiJ5l583Iue9Lstjeo	Smarce1	SWI/SNF related, matrix associated, actin dependent regulator of chromatin, subfamily e, member 1	-0.343816	11.8975	-2.84188	0.0126128	0.490151	-2.76445
oUuo767U67hPAhSgl4	Hus1	Hus1 homolog (S. pombe)	-0.163016	10.3256	-2.84121	0.0126295	0.490151	-2.7656
9gvXC.knnwXVUQro7k	Yap1	yes-associated protein 1	-0.253469	10.2489	-2.84064	0.0126441	0.490151	-2.76659
EWR9Qf3D0iEhXqB4eE	Gm9780	predicted gene 9780	0.160071	8.69543	2.84054	0.0126466	0.490151	-2.76677
6o7XQ5R1GGCW0hUtXc	Spire2	spire homolog 2 (Drosophila)	-0.15346	8.67075	-2.83963	0.0126697	0.490151	-2.76834
0LmXtR77ap7vj13gh4	Xrcc2	X-ray repair complementing defective repair in Chinese hamster cells 2	-0.199108	8.76441	-2.83861	0.0126957	0.490255	-2.77011
EMKL857lnqCIKFQpnk	Ndufa8	NADH dehydrogenase (ubiquinone) 1 alpha subcomplex, 8	-0.305495	11.3195	-2.83764	0.0127203	0.490303	-2.77177
6LkVYRazddQpTqTTgc	Hist1h2bj	histone cluster 1, H2bj	0.466499	10.6874	2.8355	0.0127749	0.490991	-2.77547
6V1FY5LZrRJnMIEgZM	Psmf1	proteasome (prosome, macropain) inhibitor subunit 1	-0.33434	11.3061	-2.83511	0.0127849	0.490991	-2.77614
oh6kg66ybUsICqJc0s	Mthfd1	methylenetetrahydrofolate dehydrogenase (NADP+ dependent), methenyltetrahydrofolate cyclohydrolase, formyltetrahydrofolate synthase	-0.195121	9.36431	-2.83324	0.012833	0.491044	-2.77938
lNNUBTl3_KwT_4ngBI	Spc25	SPC25, NDC80 kinetochore complex component, homolog (S. cerevisiae)	-0.311062	9.50379	-2.83136	0.0128814	0.491044	-2.78263
ln0qzHfq..UrM87OF8	Fam76a	family with sequence similarity 76, member A	0.279021	9.91916	2.8308	0.0128957	0.491044	-2.78359
u6U961_m.Ei0VJ1KVc	Sidt2	SID1 transmembrane family, member 2	0.335571	10.3083	2.8302	0.0129114	0.491044	-2.78463
W1VchKgL3g77n7OFOI	Zfp770	zinc finger protein 770	-0.180899	9.15136	-2.82979	0.0129219	0.491044	-2.78533
6u36Tp5rIlIcyRWka4	P4ha2	procollagen-proline, 2-oxoglutarate 4-dioxygenase (proline 4-hydroxylase), alpha II polypeptide	-0.304467	9.67892	-2.8291	0.0129398	0.491044	-2.78653
xqf7tfk5R58DUlRKv4	Pik3c3	phosphoinositide-3-kinase, class 3	-0.211266	10.8714	-2.82871	0.0129499	0.491044	-2.7872
9UNTaLIB1dDgs6rSK0	Trim56	tripartite motif-containing 56	0.238715	9.06293	2.82671	0.0130017	0.492121	-2.79064
Z4LOQIq47nhVIkpWzU	Mrto4	MRT4, mRNA turnover 4, homolog (S. cerevisiae)	-0.253434	10.4417	-2.82539	0.0130363	0.492356	-2.79294
Kkley4OV31lJkns2IM	Isyna1	myo-inositol 1-phosphate synthase A1	-0.328721	10.3882	-2.82468	0.0130548	0.492356	-2.79416
f0r444Djt5JdUgv1fQ	Asns	asparagine synthetase	-0.277679	9.95974	-2.82125	0.0131448	0.494862	-2.80008
QfguVq3bXnfVEOkiDI	Ube2l3	ubiquitin-conjugating enzyme E2L 3	-0.27805	12.2002	-2.8202	0.0131724	0.495013	-2.80189
3kbSW.eeDuX7ggi.14	Galnt1	UDP-N-acetyl-alpha-D-galactosamine:polypeptide N-acetylgalactosaminyltransferase 1	0.250503	10.875	2.81907	0.0132022	0.495249	-2.80384
9inl_SOaCSE9eg1HSw	Cdk20	cyclin-dependent kinase 20	-0.422665	9.8902	-2.81629	0.013276	0.497129	-2.80864
9VQF.iW3qXfygRYi4U	Plcb2	phospholipase C, beta 2	0.251562	8.69756	2.8147	0.0133183	0.497825	-2.81138
fhLj0xbE3Ukoe6t6UE	Susd4	sushi domain containing 4	-0.427059	9.22507	-2.81005	0.0134427	0.501581	-2.8194
6urfmRrgmvXaunb.Qg	Dhrsx	dehydrogenase/reductase (SDR family) X chromosome	0.300975	9.59509	2.80749	0.0135118	0.50304	-2.82381
xVAtOoDe7vNSLn0rCU	Ccdc91	coiled-coil domain containing 91	0.198126	9.43716	2.80683	0.0135297	0.50304	-2.82495
rf7_txI4_lc_R7q6mk	Pramef12	PRAME family member 12	-0.401444	9.74567	-2.80317	0.0136289	0.505834	-2.83125
6rvvXrzqBYi.l6neKk	Tchp	trichoplein, keratin filament binding	-0.202729	9.1522	-2.80058	0.0136998	0.507568	-2.83572
Bpml_zAMolJqHfs3F4	Kat6b	K(lysine) acetyltransferase 6B	0.176887	10.7665	2.79847	0.0137576	0.508813	-2.83935
WuliShDihLhhTnjii4	Kif4	kinesin family member 4	-0.168347	9.08714	-2.79693	0.0138	0.509393	-2.842
ua5zELQDE5eXbLgtsk	Schip1	schwannomin interacting protein 1	0.282874	9.19932	2.79615	0.0138218	0.509393	-2.84336
Be.7F59.HLeVy5TUUk	Sin3a	transcriptional regulator, SIN3A (yeast)	-0.425741	11.3684	-2.79507	0.0138517	0.5096	-2.84522
HEJUk3Sh00eSvXeIVI	Ptpn2	protein tyrosine phosphatase, non-receptor type 2	-0.205509	9.22853	-2.79062	0.0139754	0.511495	-2.85288
99UpS4uppQszygWzTU	Gnpda1	glucosamine-6-phosphate deaminase 1	-0.245261	9.27215	-2.78907	0.0140186	0.511495	-2.85554
fgCiSI6rnAFuSo2qRQ	Cttn	cortactin	0.156134	8.83728	2.78791	0.0140511	0.511495	-2.85754
NXXRQkvsAVwHUhfj6c	Rnf141	ring finger protein 141	0.2007	9.16759	2.78791	0.0140512	0.511495	-2.85754
Np143yQjhdBXjvlUF4	Ccdc92	coiled-coil domain containing 92	-0.369798	9.58748	-2.78637	0.0140944	0.511495	-2.86018
H5u.9cAxTJHtJh_rnU	Fam180a	family with sequence similarity 180, member A	0.321674	10.6952	2.78618	0.0140999	0.511495	-2.86052
ulbejpHnnXqDv3bvvk	Amhr2	anti-Mullerian hormone type 2 receptor	-0.339567	10.2013	-2.78607	0.014103	0.511495	-2.86071
x1H6TTXkn5XAuN0knA	Eif2ak1	eukaryotic translation initiation factor 2 alpha kinase 1	-0.285263	10.1382	-2.78442	0.0141495	0.511495	-2.86354
BCVCu._1K0VUdLVF6c	Kcnk3	potassium channel, subfamily K, member 3	0.428685	9.10227	2.78309	0.0141873	0.511495	-2.86584
67MAQA5O7a05kbkRsg	Rnf144a	ring finger protein 144A	0.238898	10.2942	2.7825	0.0142039	0.511495	-2.86685
iUoOLiWqB9JqDB9OUk	Rpa2	replication protein A2	-0.298618	10.0393	-2.78231	0.0142093	0.511495	-2.86718
Kq4IBKkXuO1O.Iveq4	Cry2	cryptochrome 2 (photolyase-like)	0.189317	8.94409	2.78156	0.0142305	0.511495	-2.86846
K27KzVK44qPqgU6lyU	Ramp1	receptor (calcitonin) activity modifying protein 1	0.26651	9.78621	2.78112	0.0142431	0.511495	-2.86922
oKeJUsgiikJOg3gtTU	Krtdap	keratinocyte differentiation associated protein	0.165519	8.55377	2.78109	0.014244	0.511495	-2.86928
KkTSF9dTJUfam8Xl8Q	Atp6v0e	ATPase, H+ transporting, lysosomal V0 subunit E	0.306982	12.7223	2.77825	0.014325	0.513294	-2.87416
ohLmhdAKrJ0pKOL9t4	Slc52a3	solute carrier protein family 52, member 3	0.166361	8.97628	2.77762	0.014343	0.513294	-2.87524
rhZKKbjoJKYnKrp7Ao	Etv6	ets variant 6	0.152976	8.82524	2.77396	0.0144483	0.516182	-2.88154
iVC3nDwqVH3H9y2R94	Ppapdc2	phosphatidic acid phosphatase type 2 domain containing 2	0.261684	10.3801	2.77234	0.0144951	0.516764	-2.88433
Ez0AUeHpTACi46njVo	Aldh1b1	aldehyde dehydrogenase 1 family, member B1	0.243187	8.9214	2.77169	0.0145138	0.516764	-2.88543
rkj_Xtnf48Vs5anq3k	Depdc1b	DEP domain containing 1B	-0.227759	9.22364	-2.76963	0.0145738	0.517266	-2.88898
fn7s1JM0e6e7XvMAjk	Cenpl	centromere protein L	-0.209982	10.3982	-2.76951	0.0145771	0.517266	-2.88918
TVWQH8dfDDacbW.b7Y	Spcs1	signal peptidase complex subunit 1 homolog (S. cerevisiae)	0.288909	12.5492	2.76833	0.0146116	0.517498	-2.89121
xoSr0xfor9SxIpU45U	Ccdc163	coiled-coil domain containing 163	-0.167893	9.30227	-2.76755	0.0146343	0.517498	-2.89255
HfAlIdeGE5SV.UESLs	Tdrd12	tudor domain containing 12	-0.402474	9.42427	-2.76676	0.0146576	0.517498	-2.89392
rtXtP.S73_zt7s7veI	Aurkb	aurora kinase B	-0.248121	9.51704	-2.7643	0.0147295	0.518543	-2.89813
QUfrTHlLPiAdFIjSSg	Ank3	ankyrin 3, epithelial	-0.165077	8.90812	-2.76406	0.0147365	0.518543	-2.89854
ZUYugsCZXmrh_kZAbg	Add3	adducin 3 (gamma)	-0.344597	10.815	-2.76101	0.0148265	0.520627	-2.90378
WBmFeKHaG72KKEdF7g	Podxl2	podocalyxin-like 2	0.204639	9.28246	2.76038	0.0148453	0.520627	-2.90487
fSSKUCn8z1F5eIwknU	Shmt1	serine hydroxymethyltransferase 1 (soluble)	-0.347417	9.96502	-2.75804	0.0149147	0.52154	-2.90888
0kLt9_uODzH3CqNR4A	Hectd3	HECT domain containing 3	0.11481	8.61198	2.75751	0.0149304	0.52154	-2.90979
H0kvukSTeEBHu9vhIk	Srsf11	serine/arginine-rich splicing factor 11	-0.359612	10.4402	-2.757	0.0149458	0.52154	-2.91068
imqNL.hLu7ovXzEm8U	Umps	uridine monophosphate synthetase	-0.202451	10.5717	-2.75371	0.0150442	0.524103	-2.91633
0eTXFa3vip3hTp.NBQ	Hn1l	hematological and neurological expressed 1-like	-0.203054	9.87556	-2.75121	0.0151194	0.524276	-2.92061
Qr1rlBDugDuvkt55Eo	Sesn1	sestrin 1	0.283373	11.4018	2.75054	0.0151396	0.524276	-2.92177
ZkjHH1UiHXj33n0Ctc	Dctn1	dynactin 1	0.435897	9.88811	2.74996	0.0151569	0.524276	-2.92275
0EsUn17VWFcErl8ApU	Akt1s1	AKT1 substrate 1 (proline-rich)	0.280213	10.376	2.74945	0.0151725	0.524276	-2.92363
EhhRL4P99_5XMeIIUo	Syt13	synaptotagmin XIII	0.121853	8.49138	2.7478	0.0152225	0.524276	-2.92646
HnigWPduU6NMuDeuuk	Tmem237	transmembrane protein 237	-0.199519	10.101	-2.74753	0.0152307	0.524276	-2.92693
Wp.v5.4ISeKan6ddiI	Cotl1	coactosin-like 1 (Dictyostelium)	0.248178	10.5689	2.74401	0.015338	0.524276	-2.93297
ESSUiRKtKpYKvF3yfc	Stx17	syntaxin 17	-0.173422	9.31315	-2.74311	0.0153656	0.524276	-2.93451
W10ghXR6RvmSGCLntU	Esr2	estrogen receptor 2 (beta)	-0.262587	9.07823	-2.74214	0.0153953	0.524276	-2.93617
fqXlPXDoQ7F_BKeUdk	Tk1	thymidine kinase 1	-0.285035	9.9999	-2.74191	0.0154022	0.524276	-2.93656
ou5ZJ33t9ZyUIlxul8	Igf2bp2	insulin-like growth factor 2 mRNA binding protein 2	-0.378456	10.4646	-2.74112	0.0154267	0.524276	-2.93792
oTpU43YUvMXUS4VyUk	Smug1	single-strand selective monofunctional uracil DNA glycosylase	-0.456131	9.75847	-2.74069	0.0154397	0.524276	-2.93865
usiHkvefeaPjhPt3pQ	Cct3	chaperonin containing Tcp1, subunit 3 (gamma)	-0.248729	12.9216	-2.73956	0.0154745	0.524276	-2.94059
c1wuo9cje7k7Sl5wgk	Lipt2	lipoyl(octanoyl) transferase 2 (putative)	-0.13963	8.96076	-2.73789	0.0155263	0.524276	-2.94346
fii6ter_jf3cqrXfFU	Lphn1	latrophilin 1	0.506423	9.85211	2.73763	0.0155344	0.524276	-2.94391
HWLVewMhTlNDSz9_Vs	Ppp1r9b	protein phosphatase 1, regulatory subunit 9B	0.236275	9.30309	2.73754	0.0155369	0.524276	-2.94405
NilItqyKzACsKSuUeo	Khnyn	KH and NYN domain containing	0.156821	8.88839	2.7372	0.0155477	0.524276	-2.94465
i36ePnlfSivfitqG_k	Pfkl	phosphofructokinase, liver, B-type	-0.104175	8.54763	-2.73717	0.0155485	0.524276	-2.94469
EnJ6TooIonpvdRQIok	Ercc3	excision repair cross-complementing rodent repair deficiency, complementation group 3	-0.164438	9.43619	-2.73584	0.0155898	0.524276	-2.94697
cffnqgPE1InlPjxSAs	Mat2a	methionine adenosyltransferase II, alpha	0.20693	9.77304	2.73541	0.015603	0.524276	-2.9477
iSh39ilew_g4tR.A18	Rn18s	18S ribosomal RNA	1.09831	13.6041	2.73465	0.0156267	0.524276	-2.94901
9mbpkiPaO.39MFKQ54	Fhl2	four and a half LIM domains 2	0.328974	10.3288	2.73329	0.0156691	0.524276	-2.95133
unZQokjFcl9O3eeiiA	Mtx1	metaxin 1	-0.344659	10.9085	-2.73326	0.01567	0.524276	-2.95138
QiI._JX0LXlEW1WkmM	Mcm7	minichromosome maintenance deficient 7 (S. cerevisiae)	-0.421544	9.91766	-2.73174	0.0157177	0.524276	-2.954
rVOxpHWnFHoEFBcKUQ	Trex1	three prime repair exonuclease 1	-0.168728	9.28205	-2.73171	0.0157184	0.524276	-2.95404
WGvXrl93eLiO5_X0hc	Pgm2	phosphoglucomutase 2	-0.321222	12.4956	-2.73139	0.0157285	0.524276	-2.95459
HX4FKDoV1I5SxApESQ	Wdr59	WD repeat domain 59	-0.269301	9.70376	-2.7303	0.0157629	0.524276	-2.95647
3BKvfBFBTn3XI5ehUQ	Sirpb1a	signal-regulatory protein beta 1A	0.166302	8.65134	2.72821	0.0158284	0.524276	-2.96003
9jDdC1ERRbzTcfq1EE	Myl1	myosin, light polypeptide 1	0.288588	9.01184	2.72768	0.0158454	0.524276	-2.96095
rk69IpQevzewvv9wQU	Mmp12	matrix metallopeptidase 12	0.239124	8.66764	2.72762	0.0158471	0.524276	-2.96105
NWJF4D33qeQscdRJbo	Cdk2	cyclin-dependent kinase 2	-0.186466	9.03507	-2.72742	0.0158533	0.524276	-2.96138
ZIqe6gHuxeiutTlI10	Dctd	dCMP deaminase	-0.293058	10.502	-2.72687	0.0158707	0.524276	-2.96233
xUQ6J3EA3dJh0iVJio	Isg20	interferon-stimulated protein	0.198426	8.78186	2.72681	0.0158728	0.524276	-2.96244
ZhdXp75JftSF3iWLF4	Tmem223	transmembrane protein 223	0.179208	10.9538	2.72506	0.0159282	0.525281	-2.96544
HopJvXBTbezoojo4zo	Ifi30	interferon gamma inducible protein 30	-0.264779	9.99442	-2.72151	0.0160411	0.527869	-2.97151
WTIHGqUt4B6nfquA80	Ccl6	chemokine (C-C motif) ligand 6	0.175447	8.69819	2.71955	0.0161038	0.527869	-2.97486
loAp5O0NfUFUyg7Iio	Nudt18	nudix (nucleoside diphosphate linked moiety X)-type motif 18	0.394963	10.1457	2.71835	0.0161425	0.527869	-2.97692
ZV7V9FRF0ORffR_i30	Pdlim1	PDZ and LIM domain 1 (elfin)	-0.430641	11.6485	-2.71828	0.0161446	0.527869	-2.97704
Qk3riHKgeqTPQlCJSU	Cacnb3	calcium channel, voltage-dependent, beta 3 subunit	0.331596	9.61257	2.71817	0.016148	0.527869	-2.97721
xrREp6t3cucacj9Jx0	Pfkm	phosphofructokinase, muscle	-0.227094	11.4308	-2.71773	0.0161623	0.527869	-2.97798
uqoRZfYfpSvc6CA4rQ	Cdkn2c	cyclin-dependent kinase inhibitor 2C (p18, inhibits CDK4)	0.452255	10.4337	2.71705	0.0161841	0.527869	-2.97914
lxRFKlAFReCEfpiAlI	Apoa1	apolipoprotein A-I	-0.352596	11.0958	-2.71632	0.0162077	0.527869	-2.98039
ooXl3qg93oeB78XSSc	Wbscr22	Williams Beuren syndrome chromosome region 22	-0.207187	10.5329	-2.71413	0.0162784	0.529351	-2.98413
Nis9rknnhVJQXnpAjQ	Ruvbl1	RuvB-like protein 1	-0.289898	11.2534	-2.70962	0.0164253	0.531895	-2.99185
uRSOVFZRFXhca7pA1I	Pold4	polymerase (DNA-directed), delta 4	0.228357	9.61383	2.70953	0.016428	0.531895	-2.99199
uCXV7o9_gkWYM5.l6k	Ncaph2	non-SMC condensin II complex, subunit H2	-0.322916	10.3176	-2.70913	0.0164413	0.531895	-2.99269
lTrsd11DF1SNxXH9XU	Ube2e3	ubiquitin-conjugating enzyme E2E 3	-0.220548	8.94678	-2.70807	0.0164759	0.531895	-2.99449
lnX99UlxEhgV_VK8ow	Zswim3	zinc finger SWIM-type containing 3	-0.282338	9.31509	-2.70785	0.0164832	0.531895	-2.99488
WScccea6UeS6k4E7oQ	Sfxn2	sideroflexin 2	-0.105177	8.59176	-2.70583	0.0165495	0.532433	-2.99832
0VCHOrtfI4SoLCh_5I	Ltbp1	latent transforming growth factor beta binding protein 1	0.547841	10.467	2.7058	0.0165506	0.532433	-2.99838
EqSJwISBdXDTvkS9MI	BC048403	cDNA sequence BC048403	-0.132188	8.51818	-2.70425	0.0166015	0.533255	-3.00102
EoHlJTVQoBs54fUiR4	Pnpla7	patatin-like phospholipase domain containing 7	-0.214065	9.05495	-2.70232	0.0166654	0.533895	-3.00432
cSSLj9TdHkpO5Le3qI	Orc6	origin recognition complex, subunit 6	-0.229407	11.3226	-2.69983	0.016748	0.533895	-3.00856
oasnTn1apez6Swvzio	Cenpi	centromere protein I	-0.170093	8.71806	-2.69886	0.0167803	0.533895	-3.01022
W1aut4ytzwMgFPTrIU	Rab38	RAB38, member RAS oncogene family	-0.227298	8.96251	-2.69872	0.0167851	0.533895	-3.01046
KAXiI5iCfWoCkmeIJc	Upf1	UPF1 regulator of nonsense transcripts homolog (yeast)	0.260852	9.505	2.69732	0.0168317	0.533895	-3.01285
3kjfTVsok26nsg.dGo	Spin2c	spindlin family, member 2C	-0.415301	10.6789	-2.69676	0.0168505	0.533895	-3.01381
lcVINSlqhUukax.qNA	Polr2e	polymerase (RNA) II (DNA directed) polypeptide E	-0.370586	10.5805	-2.69608	0.0168734	0.533895	-3.01497
9NOgeEOyeeHoJKpteU	Nacad	NAC alpha domain containing	0.173329	8.67172	2.69434	0.016932	0.533895	-3.01795
TYKZ55Ug4s4LQJtYlI	Ddx24	DEAD (Asp-Glu-Ala-Asp) box polypeptide 24	-0.357678	10.7763	-2.69403	0.0169424	0.533895	-3.01848
0j3ksW9rd4oteJN3j8	Ccdc126	coiled-coil domain containing 126	0.540677	10.319	2.69367	0.0169544	0.533895	-3.01909
ZiBEDl8KAu5Wc1eqd4	Rhpn2	rhophilin, Rho GTPase binding protein 2	-0.352952	9.62513	-2.69166	0.0170223	0.533895	-3.02252
f8C6I5XrhVB7uWajns	Cope	coatomer protein complex, subunit epsilon	-0.276182	12.7589	-2.69133	0.0170335	0.533895	-3.02308
rq3K7qDfp6O3_X3np4	Car14	carbonic anhydrase 14	-0.646757	11.1503	-2.6913	0.0170346	0.533895	-3.02314
QV.m4SzySukvtu4omI	Mras	muscle and microspikes RAS	-0.415326	12.7073	-2.69018	0.0170723	0.533895	-3.02504
lqC.P_L7njhCFdbs6g	Pafah1b1	platelet-activating factor acetylhydrolase, isoform 1b, subunit 1	0.238359	10.4703	2.68993	0.017081	0.533895	-3.02548
iTkRGxORFkRITieoTs	Nin	ninein	-0.241882	9.71035	-2.68988	0.0170826	0.533895	-3.02555
3kodngov7kv7ud4ado	Nfix	nuclear factor I/X	0.351093	11.1116	2.68919	0.0171059	0.533895	-3.02673
lHhHwX1VS6Ev9eH3tU	Adamts19	a disintegrin-like and metallopeptidase (reprolysin type) with thrombospondin type 1 motif, 19	-0.301861	9.39959	-2.68876	0.0171207	0.533895	-3.02747
N05SLUuTddSSEqJSCg	Spin2c	spindlin family, member 2C	-0.420645	10.8661	-2.68828	0.0171371	0.533895	-3.02829
xi8glrXhHhOCURPj9M	Pafah1b1	platelet-activating factor acetylhydrolase, isoform 1b, subunit 1	0.156587	8.75353	2.68786	0.0171515	0.533895	-3.02901
Bt1Irp4iJeWjjg6Tgk	Hnrnpm	heterogeneous nuclear ribonucleoprotein M	-0.310229	12.7049	-2.68775	0.0171552	0.533895	-3.0292
ob8WBukIEdQhWpA1GI	Fbxw27	F-box and WD-40 domain protein 27	-0.439448	9.57494	-2.68536	0.0172369	0.534046	-3.03327
l4PWRc.3QldAhA4vXo	Nipsnap3b	nipsnap homolog 3B (C. elegans)	0.231881	9.73141	2.68525	0.0172405	0.534046	-3.03346
Q5VQt0c0EjCrs9_zNc	Ccnb1	cyclin B1	-0.285181	10.5198	-2.68479	0.0172562	0.534046	-3.03424
0lpxFCiLoS5EjMjg50	Creld2	cysteine-rich with EGF-like domains 2	-0.467963	11.1006	-2.68463	0.0172617	0.534046	-3.03451
354HWfkxGOwUnuX1.k	Elk3	ELK3, member of ETS oncogene family	0.291523	11.208	2.6823	0.0173417	0.53573	-3.03848
ooMoWa9z.vr.aB4pTg	Rn18s	18S ribosomal RNA	1.33815	14.1474	2.67934	0.0174442	0.53682	-3.04354
B5WcShEBdXVG1N8QHI	Crabp2	cellular retinoic acid binding protein II	-0.305602	9.58497	-2.67856	0.0174711	0.53682	-3.04486
fOCOsll7ShbigTqvfY	Xrcc6bp1	XRCC6 binding protein 1	-0.270826	10.4534	-2.67852	0.0174723	0.53682	-3.04492
9aUQZ.fUgQcKnCOde8	Mrpl37	mitochondrial ribosomal protein L37	-0.288002	10.0622	-2.67833	0.0174792	0.53682	-3.04526
6gUhOfV3V4ySP45cec	Vcan	versican	-0.31184	9.12755	-2.67687	0.0175298	0.537591	-3.04774
l7Qtfh6ZOSjXq9DUnk	Acot1	acyl-CoA thioesterase 1	-0.330333	12.0537	-2.67465	0.0176071	0.539174	-3.05152
oTr3yjPtSdA7SFdLyk	Mtch2	mitochondrial carrier homolog 2 (C. elegans)	0.194369	9.8351	2.67206	0.0176979	0.541054	-3.05593
Ku0KfQUrV313h3pFOU	Bfar	bifunctional apoptosis regulator	-0.241179	10.5641	-2.67093	0.0177376	0.541054	-3.05786
QrSS8S7uj2p55.02kI	Asz1	ankyrin repeat, SAM and basic leucine zipper domain containing 1	-0.233725	9.17509	-2.67019	0.0177638	0.541054	-3.05912
xxBUxcq0oKQIVeIEdI	H1foo	H1 histone family, member O, oocyte-specific	-0.619363	10.5392	-2.66997	0.0177715	0.541054	-3.0595
rVLc1zgfen9LhkgxPw	Polr3h	polymerase (RNA) III (DNA directed) polypeptide H	0.241381	9.73086	2.66794	0.0178431	0.542446	-3.06294
ExCywIigJ5Cq4X3jf4	Nusap1	nucleolar and spindle associated protein 1	-0.409397	10.6902	-2.66623	0.0179039	0.543509	-3.06587
Tdf3t5wjBGHqfrpeBI	Sntb1	syntrophin, basic 1	0.117597	8.5417	2.66427	0.0179735	0.544834	-3.06919
xiniejXhDHtT_Xi5Xo	Fkbp2	FK506 binding protein 2	0.323797	11.1455	2.66305	0.0180171	0.545367	-3.07127
6U4qEIXbT6DelKVSNI	Tcl1	T cell lymphoma breakpoint 1	-0.396953	9.56132	-2.66216	0.0180488	0.545541	-3.07278
Q9L6KwrtXp3QooVztw	Adora1	adenosine A1 receptor	0.409111	9.28725	2.65704	0.0182332	0.548238	-3.0815
KhVHuUumiNCVbPEiSs	Gpx7	glutathione peroxidase 7	-0.232299	12.0858	-2.6568	0.0182417	0.548238	-3.0819
EMIBm6gq5_VujlIo4k	Slc25a12	solute carrier family 25 (mitochondrial carrier, Aralar), member 12	-0.193494	9.32917	-2.65634	0.0182584	0.548238	-3.08269
c03dAnnEiVKCP0o4Ik	Cd52	CD52 antigen	0.395627	8.96494	2.65619	0.0182639	0.548238	-3.08294
EpzKVV5.1ZT6XwOldo	Slc25a1	solute carrier family 25 (mitochondrial carrier, citrate transporter), member 1	0.244869	10.254	2.65582	0.0182773	0.548238	-3.08357
05.oROniFEUKHzqp5U	Cd248	CD248 antigen, endosialin	0.392492	9.71809	2.65534	0.0182946	0.548238	-3.08438
QtNUSJNpJEIiJ7pSH4	Abca3	ATP-binding cassette, sub-family A (ABC1), member 3	0.214004	10.0428	2.65335	0.018367	0.549624	-3.08777
NVcK5r_SX48e36R6eI	Heatr1	HEAT repeat containing 1	-0.195876	9.57249	-2.65162	0.0184299	0.550688	-3.0907
ols5Olfcw17o545.qE	Brdt	bromodomain, testis-specific	-0.340025	9.13124	-2.65094	0.018455	0.550688	-3.09187
NOhutxmdCZSpZFdxq8	Hist1h4j	histone cluster 1, H4j	0.330877	9.30793	2.64896	0.0185273	0.552062	-3.09522
W.uhduiC.ugV5Z3hR4	Fibp	fibroblast growth factor (acidic) intracellular binding protein	-0.235262	10.3374	-2.64767	0.018575	0.552122	-3.09743
r6V9f4IigEtK3lWUig	Ddx27	DEAD (Asp-Glu-Ala-Asp) box polypeptide 27	-0.252231	10.4672	-2.64739	0.0185853	0.552122	-3.0979
ToCHsqH__CgC15.qV4	Tmem106a	transmembrane protein 106A	0.11982	8.61736	2.64677	0.0186082	0.552122	-3.09896
lj3ksnfwCRJr6MkJ4c	Actr3	ARP3 actin-related protein 3	0.304427	11.3395	2.64587	0.0186412	0.552321	-3.10048
0vrhLKV63N5O9wBNdc	Mns1	meiosis-specific nuclear structural protein 1	-0.367794	10.7595	-2.64108	0.0188191	0.55567	-3.10862
0ntdTy9907lIonwEhs	Mecom	MDS1 and EVI1 complex locus	0.137871	8.68397	2.64027	0.0188493	0.55567	-3.10999
fpgTzEkIG7t6t2Iiu0	Gm5434	ubiquitin-conjugating enzyme E2F (putative) pseudogene	-0.157488	8.66681	-2.63863	0.0189105	0.55567	-3.11277
BhQU9eqvnqBALo7NOk	Cdca5	cell division cycle associated 5	-0.395271	9.52007	-2.63776	0.0189431	0.55567	-3.11425
KeUjW5N0_ntdsEIieE	Eif2b5	eukaryotic translation initiation factor 2B, subunit 5 epsilon	0.330017	10.8885	2.63709	0.0189683	0.55567	-3.11539
u0mdqefnoB52g7fTpI	Bre	brain and reproductive organ-expressed protein	-0.285127	10.4135	-2.6367	0.0189829	0.55567	-3.11605
ocSBR4K461I8EUmiKE	Prosc	proline synthetase co-transcribed	-0.276307	9.13645	-2.63649	0.018991	0.55567	-3.11641
uUS.KuhD7eTQJQtM.k	Slc35e2	solute carrier family 35, member E2	0.386664	9.36444	2.63628	0.0189988	0.55567	-3.11677
iZQPSZx1WcThMQ_JVI	Psmc2	proteasome (prosome, macropain) 26S subunit, ATPase 2	-0.188534	13.7595	-2.63516	0.019041	0.55567	-3.11867
ir6NpaJX9dS2If8Few	Dab2ip	disabled 2 interacting protein	0.2282	10.4611	2.63503	0.0190459	0.55567	-3.11889
fyfuc7oIpqyrEopIFU	Map7d1	MAP7 domain containing 1	0.387247	9.29064	2.63421	0.0190767	0.55567	-3.12027
964X7_BV3tf_5WvG40	Atp6v0a1	ATPase, H+ transporting, lysosomal V0 subunit A1	0.34796	10.514	2.6342	0.019077	0.55567	-3.12029
6sA7RQtXXn8dLsXtEU	Ptgdr2	prostaglandin D2 receptor 2	0.122274	8.49623	2.63364	0.0190981	0.55567	-3.12123
WSnmKiGVJULP8.R4kQ	Asb2	ankyrin repeat and SOCS box-containing 2	0.227928	9.37772	2.63286	0.0191278	0.555765	-3.12257
NlfkTSICvLxOdnameg	Ccdc125	coiled-coil domain containing 125	-0.143625	8.80988	-2.63107	0.0191956	0.556417	-3.1256
KzmueKJRLVxhplOBdc	Wdr45b	WD repeat domain 45B	0.25656	10.4711	2.63087	0.0192032	0.556417	-3.12594
ft94p7h1G5wKJT3qeQ	Fbxo18	F-box protein 18	0.223031	11.2025	2.62807	0.0193101	0.558044	-3.13069
3hCT1OkSZ1Xnt.FS_4	Rab8a	RAB8A, member RAS oncogene family	0.345512	9.51203	2.628	0.0193125	0.558044	-3.1308
6EiCili572urtLuJSg	Ankrd12	ankyrin repeat domain 12	-0.647926	10.9998	-2.62583	0.0193955	0.558154	-3.13448
fVRWw3sSHiKUvjed78	Grb7	growth factor receptor bound protein 7	-0.142565	8.75468	-2.62569	0.0194011	0.558154	-3.13472
iMln97l8QFJuXTpbEU	Ptbp1	polypyrimidine tract binding protein 1	-0.27528	10.2652	-2.62526	0.0194176	0.558154	-3.13545
9euOrhPUknvDk9Sgkk	Nasp	nuclear autoantigenic sperm protein (histone-binding)	-0.33548	11.1644	-2.62368	0.0194783	0.558154	-3.13812
6gpBHEtJKILgX7sUl4	Lsm14b	LSM14 homolog B (SCD6, S. cerevisiae)	0.205615	8.76348	2.62331	0.0194926	0.558154	-3.13875
39tVhSU9KOiP.5SQW4	Gm5065	predicted gene 5065	-0.203501	8.86309	-2.62313	0.0194995	0.558154	-3.13905
Tl_TR3qeuOd7ineBRA	Nlrp9c	NLR family, pyrin domain containing 9C	-0.33539	9.07059	-2.62306	0.0195023	0.558154	-3.13918
fRd94VFwVI9LVSR5AA	Npm3	nucleoplasmin 3	0.430272	13.1375	2.62056	0.0195988	0.560152	-3.14341
clOiOXneVB3uB1In9Q	Ndufa10	NADH dehydrogenase (ubiquinone) 1 alpha subcomplex 10	-0.207434	12.8546	-2.61822	0.0196898	0.56199	-3.14738
0TXoJUeMj.UffSIiHQ	Tdrd3	tudor domain containing 3	0.195247	10.2375	2.61681	0.0197448	0.562794	-3.14976
Z4eg5f4U96nojnewpc	Nlrp9a	NLR family, pyrin domain containing 9A	-0.400165	9.41216	-2.61587	0.0197817	0.563082	-3.15136
KVOiOtRT5793nPujOE	Ccl4	chemokine (C-C motif) ligand 4	0.231538	8.93992	2.61428	0.0198437	0.563748	-3.15404
iqHXvr9T8z3FTnnOnk	Oip5	Opa interacting protein 5	-0.322354	9.34248	-2.6139	0.0198588	0.563748	-3.15469
oSxfuntf3zjUEARkpU	Tpmt	thiopurine methyltransferase	-0.338048	10.0192	-2.61109	0.0199695	0.564205	-3.15945
9WRLkG87oB_6KiJf60	Cecr5	cat eye syndrome chromosome region, candidate 5	0.175431	9.82053	2.61073	0.0199833	0.564205	-3.16005
Tq3qKKAXqmABeyREAU	Stat5a	signal transducer and activator of transcription 5A	0.142952	8.64548	2.60956	0.0200296	0.564205	-3.16203
E7Xx7uiT7ufrMHpJbE	Mcm4	minichromosome maintenance deficient 4 homolog (S. cerevisiae)	-0.36412	12.248	-2.60765	0.0201055	0.564205	-3.16527
HtO80ql53QGT3jd4nk	Cyp2s1	cytochrome P450, family 2, subfamily s, polypeptide 1	-0.520601	10.3496	-2.60651	0.0201506	0.564205	-3.16719
lSglBRA9p67d7ekL_c	Klhl6	kelch-like 6	0.174483	9.65735	2.60638	0.0201559	0.564205	-3.16741
ihawfn4vVODI.iHg6Q	Col8a1	collagen, type VIII, alpha 1	0.169195	8.71639	2.60464	0.0202252	0.564205	-3.17035
xnopfH3_HgUVAoXp.o	Ndufv2	NADH dehydrogenase (ubiquinone) flavoprotein 2	-0.174761	13.3275	-2.60256	0.0203086	0.564205	-3.17387
ZquhM6BHEF4qB3Sp_I	Atg4b	autophagy related 4B, cysteine peptidase	0.184091	8.88753	2.60248	0.0203119	0.564205	-3.17401
o_KoIbp3UU1lFPWOnc	Tapbp	TAP binding protein	-0.187388	8.98434	-2.60237	0.0203164	0.564205	-3.1742
QefWM5R_ay6Nu6LgKQ	Sh3gl2	SH3-domain GRB2-like 2	0.256901	9.7358	2.60226	0.0203207	0.564205	-3.17438
cuUnuhchRC.Y5Cveh4	Phf20	PHD finger protein 20	-0.223946	10.75	-2.60221	0.0203228	0.564205	-3.17447
xBeBuUp7iupN3kHlB0	Slc38a8	solute carrier family 38, member 8	-0.14934	8.86492	-2.60203	0.0203299	0.564205	-3.17477
0Kcn9cl2nXuyk7PWw0	Nfs1	nitrogen fixation gene 1 (S. cerevisiae)	0.227118	10.5083	2.60183	0.020338	0.564205	-3.17511
0StV3S50ZLa0IEEZC4	Snrpd2	small nuclear ribonucleoprotein D2	-0.188378	13.6451	-2.60175	0.020341	0.564205	-3.17524
i6i4gpdbipIkjlq0no	Rpap3	RNA polymerase II associated protein 3	-0.192222	8.99963	-2.60091	0.020375	0.564205	-3.17666
36ZUGqrV4h_TsActyM	Camta1	calmodulin binding transcription activator 1	-0.228934	9.22122	-2.6002	0.0204035	0.564205	-3.17786
Q8qiryco.gd0GeTnl0	Blmh	bleomycin hydrolase	0.310314	10.0343	2.59969	0.0204242	0.564205	-3.17873
ieUyPc8l5HqMXFclHk	Zg16	zymogen granule protein 16	-0.383871	9.96963	-2.59959	0.0204283	0.564205	-3.1789
WUw1xVL9XBQqa5MmEI	Hcn1	hyperpolarization-activated, cyclic nucleotide-gated K+ 1	-0.162382	8.67068	-2.59948	0.0204323	0.564205	-3.17907
rSJ53PSd_oo6uSaeSA	Irak2	interleukin-1 receptor-associated kinase 2	0.235388	9.24573	2.59932	0.0204389	0.564205	-3.17934
EdEtX.p.jfn_7v.PiU	Was	Wiskott-Aldrich syndrome homolog (human)	0.177613	8.69333	2.59674	0.0205432	0.566341	-3.1837
xcM553C0F0d55f6nSQ	Zfp185	zinc finger protein 185	-0.164187	8.86723	-2.59423	0.0206454	0.566532	-3.18795
lIJelk1II7rnogpniA	Esr2	estrogen receptor 2 (beta)	-0.388748	10.5457	-2.59379	0.0206634	0.566532	-3.18869
3EiSfVFxXKh1En3pCQ	Sec61a1	Sec61 alpha 1 subunit (S. cerevisiae)	-0.26474	10.536	-2.59342	0.0206785	0.566532	-3.18932
Qo2FJe5g958Mv6rciI	Runx1t1	runt-related transcription factor 1; translocated to, 1 (cyclin D-related)	0.115866	8.65395	2.5933	0.0206835	0.566532	-3.18952
TZ4rc5vnoQXrhI7jrU	Mycbpap	MYCBP associated protein	-0.202043	8.97353	-2.59326	0.020685	0.566532	-3.18959
cw4p70AP2j.S03YReU	Sox17	SRY (sex determining region Y)-box 17	0.120326	8.68124	2.59216	0.0207299	0.567022	-3.19144
u0TXqeTfJL64S.Erro	Eps15l1	epidermal growth factor receptor pathway substrate 15-like 1	-0.178836	9.48662	-2.59147	0.0207584	0.567062	-3.19262
B1j7pXl.YJ6IccblyI	Bex2	brain expressed X-linked 2	-0.203905	9.67434	-2.58944	0.0208417	0.568599	-3.19604
QRd18Yr0VU8V1XJ3Ec	Cdk4	cyclin-dependent kinase 4	-0.264303	9.42451	-2.58845	0.0208823	0.568969	-3.19771
BYlPvQGEmue.dd7pf0	Mapre1	microtubule-associated protein, RP/EB family, member 1	-0.232425	13.2714	-2.58694	0.0209447	0.56993	-3.20026
xhpKEMu5xRX3uhNVxg	Mrpl42	mitochondrial ribosomal protein L42	-0.401182	11.6581	-2.58381	0.0210741	0.571541	-3.20553
0SS_6RJN4QEe72_Eic	Srsf11	serine/arginine-rich splicing factor 11	-0.272967	10.4039	-2.58345	0.0210893	0.571541	-3.20615
ip6U8F4BIhILll7xdY	Gins2	GINS complex subunit 2 (Psf2 homolog)	-0.251084	9.73341	-2.58332	0.0210944	0.571541	-3.20636
BAf8k05JeA8QlKvX3s	Mis18bp1	MIS18 binding protein 1	-0.216849	8.99128	-2.58257	0.0211259	0.571541	-3.20763
rrCgWtfU.OIk0nRf7E	Clec4a1	C-type lectin domain family 4, member a1	0.221132	8.65947	2.58223	0.02114	0.571541	-3.2082
lfUqsnrq7n.TKfV.l8	Casc3	cancer susceptibility candidate 3	0.25401	10.8984	2.58118	0.0211838	0.57199	-3.20997
TXgIW1.fVqnrgsTgdo	Nme2	NME/NM23 nucleoside diphosphate kinase 2	0.171455	14.2646	2.5801	0.0212291	0.572478	-3.2118
xn4kkorp6FNsVGwXlQ	Dhx38	DEAH (Asp-Glu-Ala-His) box polypeptide 38	-0.270582	11.0671	-2.57804	0.0213153	0.573018	-3.21526
KtBAILeiC6e94IiOpg	Oard1	O-acyl-ADP-ribose deacylase 1	-0.213435	8.82812	-2.5773	0.0213465	0.573018	-3.21651
uUEK.i6Dgh6TgK1Uik	Ift74	intraflagellar transport 74	-0.25198	9.42076	-2.57577	0.0214108	0.573018	-3.21909
fC1nXlWCCp1CCleFCk	Hist1h2bh	histone cluster 1, H2bh	0.371412	10.4334	2.57542	0.0214259	0.573018	-3.21969
NTKAd6hArrSI4CUuoU	Slit3	slit homolog 3 (Drosophila)	0.283226	9.61381	2.57437	0.0214699	0.573018	-3.22144
ZlEeVe5yE2XrtREOEM	Coro1a	coronin, actin binding protein 1A	0.130392	8.7926	2.57421	0.0214768	0.573018	-3.22172
E6wgGHqnrlLJziiVNU	Tusc2	tumor suppressor candidate 2	-0.116623	8.88731	-2.57284	0.0215347	0.573018	-3.22402
NekoJ6spEjoSWSAqL8	Unc13d	unc-13 homolog D (C. elegans)	0.432898	8.90335	2.57261	0.0215445	0.573018	-3.22441
EU2eo_ThFGwXWm7PwE	Fez1	fasciculation and elongation protein zeta 1 (zygin I)	-0.183376	9.1741	-2.57257	0.0215463	0.573018	-3.22448
6HoQkXmkgkVIjpeJTM	Zfp296	zinc finger protein 296	-0.257164	9.32426	-2.57224	0.0215603	0.573018	-3.22503
9ook4Ijpd0oSYoIh7c	1600002K03Rik	RIKEN cDNA 1600002K03 gene	0.188841	9.48137	2.57121	0.0216043	0.573018	-3.22678
WlI1uTdPp7XbBCInhI	Eif2b5	eukaryotic translation initiation factor 2B, subunit 5 epsilon	0.375875	11.036	2.57019	0.0216475	0.573018	-3.22849
lqH88jl5nqI7quCc6U	Gfi1	growth factor independent 1	0.154602	8.63207	2.56853	0.0217185	0.573018	-3.23128
lq_HSp1ed1QKM5nkgA	Nrm	nurim (nuclear envelope membrane protein)	-0.336777	10.9592	-2.56808	0.0217379	0.573018	-3.23205
cdI3TeBVQKQe9RLe3U	Gatad2b	GATA zinc finger domain containing 2B	0.252292	8.8879	2.568	0.0217412	0.573018	-3.23218
W550v_Au7icTK3V7KA	Plekhf2	pleckstrin homology domain containing, family F (with FYVE domain) member 2	0.2395	10.7153	2.5676	0.0217584	0.573018	-3.23285
EqL09KBecINpelVIRg	Prmt5	protein arginine N-methyltransferase 5	-0.226455	9.41173	-2.5669	0.0217883	0.573018	-3.23403
lX.VMte.SrRH_MRbA4	Gas2l3	growth arrest-specific 2 like 3	-0.311379	10.049	-2.56643	0.0218084	0.573018	-3.23482
c93UpYMFabRTkStKnQ	Fchsd2	FCH and double SH3 domains 2	-0.202785	10.7867	-2.56633	0.021813	0.573018	-3.235
oSUuv43tUu0FlO53n0	Ppp3r1	protein phosphatase 3, regulatory subunit B, alpha isoform (calcineurin B, type I)	0.455758	10.3425	2.56615	0.0218207	0.573018	-3.2353
xhxGulAiiaEXl4rkKE	Htra3	HtrA serine peptidase 3	0.283789	10.5768	2.56597	0.0218283	0.573018	-3.23559
Kvd7lfRoDgnmFSAfUo	Tnxb	tenascin XB	0.28266	8.98866	2.56548	0.0218493	0.573018	-3.23642
TujwJdeggleV3syzVY	Hsp90ab1	heat shock protein 90 alpha (cytosolic), class B member 1	-0.312423	13.3191	-2.56418	0.0219053	0.573103	-3.23861
6XJa_KKhTiBIDxfuEI	Cpsf7	cleavage and polyadenylation specific factor 7	0.140311	8.77334	2.56413	0.0219077	0.573103	-3.2387
rSeULkokhCBeuFrhRM	Ensa	endosulfine alpha	0.222982	9.63423	2.56341	0.0219385	0.573103	-3.2399
WkiRHogpKrJ6.cbhRQ	Dgcr6	DiGeorge syndrome critical region gene 6	0.223819	10.0162	2.56224	0.0219893	0.573103	-3.24187
0LSjdTfxVKS_t9feKU	Rad51ap1	RAD51 associated protein 1	-0.172147	8.89531	-2.56205	0.0219974	0.573103	-3.24219
NhFA4oUHiUlRIlF1wE	Camsap2	calmodulin regulated spectrin-associated protein family, member 2	0.107036	8.6018	2.56109	0.0220392	0.573103	-3.24381
xyLu7rRXid3EWBRCcQ	Spint1	serine protease inhibitor, Kunitz type 1	-0.248988	9.73968	-2.56056	0.022062	0.573103	-3.24469
c6lAoQlPjVAl2zlRSo	Ankrd40	ankyrin repeat domain 40	0.242635	10.0248	2.5598	0.0220952	0.573103	-3.24598
Zi4JxwFU76eee6A57k	Pdcd4	programmed cell death 4	-0.269695	12.0991	-2.55932	0.022116	0.573103	-3.24678
r9iuVMlA9SieZxJum8	Commd5	COMM domain containing 5	0.1509	10.3027	2.55791	0.0221773	0.573103	-3.24915
BQq.5.zSf0WWoo55G4	Eif3g	eukaryotic translation initiation factor 3, subunit G	-0.199387	13.2391	-2.55654	0.0222373	0.573103	-3.25146
lnhXsHQKEByenAdPfo	Raly	hnRNP-associated with lethal yellow	0.175453	9.49576	2.55649	0.0222397	0.573103	-3.25155
fEplFpRZ.nHuyTSeQ4	Galnt18	UDP-N-acetyl-alpha-D-galactosamine:polypeptide N-acetylgalactosaminyltransferase 18	0.134554	8.63737	2.55544	0.0222856	0.573103	-3.25331
irYX146ii31zeTbnXo	Naa15	N(alpha)-acetyltransferase 15, NatA auxiliary subunit	-0.16793	9.26892	-2.55517	0.0222974	0.573103	-3.25376
0ViIguFCOJ.hfUNUi0	Tsen2	tRNA splicing endonuclease 2 homolog (S. cerevisiae)	-0.205518	9.73029	-2.55507	0.0223017	0.573103	-3.25393
QqECitdVCg7rnv63cg	Tab1	TGF-beta activated kinase 1/MAP3K7 binding protein 1	-0.249215	11.4053	-2.55451	0.0223263	0.573103	-3.25487
TiEdqNaUqPfX_IgpOg	Zc3h13	zinc finger CCCH type containing 13	-0.477138	10.0768	-2.55358	0.0223673	0.573103	-3.25644
9gZUrF.p3RbXlBNi3M	Slc29a1	solute carrier family 29 (nucleoside transporters), member 1	-0.193528	9.29223	-2.55294	0.0223953	0.573103	-3.25751
3hEHTB3peFR97F6KIE	Ltb4r1	leukotriene B4 receptor 1	0.125953	8.60477	2.55187	0.0224427	0.573103	-3.25931
NOs5aP6IlN_kSYkolE	Map3k6	mitogen-activated protein kinase kinase kinase 6	-0.251616	9.72336	-2.55162	0.0224538	0.573103	-3.25974
fUeEegyg7jqbZFd7A4	Mbp	myelin basic protein	0.495059	9.55248	2.55146	0.0224609	0.573103	-3.26
rUOHlX09q3cEndQnq0	Fndc5	fibronectin type III domain containing 5	-0.339798	9.83546	-2.55137	0.0224645	0.573103	-3.26014
E4qSBAHOXW1Fuu.eSo	Gemin4	gem (nuclear organelle) associated protein 4	-0.231515	10.4281	-2.54917	0.0225623	0.573103	-3.26385
0vVCIk3tL76QDjAhP4	Hbb-bs	hemoglobin, beta adult s chain	1.06813	10.9697	2.549	0.0225699	0.573103	-3.26414
uSCkEcS0koguBfuxSU	Lsm14b	LSM14 homolog B (SCD6, S. cerevisiae)	0.113254	8.64652	2.5489	0.0225739	0.573103	-3.26429
lUAGHkoI1QcSVUmfVw	Bag6	BCL2-associated athanogene 6	0.177791	10.2064	2.54784	0.0226214	0.573103	-3.26609
EjjhOoiusqSSnbdTS4	Cxcl16	chemokine (C-X-C motif) ligand 16	0.19291	9.92081	2.54755	0.0226339	0.573103	-3.26656
QXeXec06sOUC4IVOkI	Hbb-bs	hemoglobin, beta adult s chain	0.887213	13.6204	2.54722	0.0226489	0.573103	-3.26712
xqLEvvf3uj1__uInmU	Smarce1	SWI/SNF related, matrix associated, actin dependent regulator of chromatin, subfamily e, member 1	0.339632	10.6824	2.54634	0.0226879	0.573103	-3.26859
roEHsT_UOr.VRCHGv8	Vav2	vav 2 oncogene	0.194866	10.1654	2.54599	0.0227036	0.573103	-3.26919
HVZ5fvTvqzEiHSKZy8	Pecam1	platelet/endothelial cell adhesion molecule 1	0.266768	9.42624	2.54561	0.0227206	0.573103	-3.26982
x6l1UvSnFGntAJMS64	Sgsm3	small G protein signaling modulator 3	-0.216977	9.17913	-2.5455	0.0227255	0.573103	-3.27001
0kz_j75Rf_1Ow_Meu4	Chek1	checkpoint kinase 1	-0.229508	8.86944	-2.54458	0.0227668	0.573288	-3.27156
3nqPgruRJRFJ8K.7wI	4833439L19Rik	RIKEN cDNA 4833439L19 gene	0.232197	9.16405	2.54307	0.0228343	0.573288	-3.27409
oRRepCj9FVnkSnl9QA	Hbb-bs	hemoglobin, beta adult s chain	0.841415	13.9853	2.54265	0.0228532	0.573288	-3.27479
KRV.UmPW5fi7t5u.EU	Gnai2	guanine nucleotide binding protein (G protein), alpha inhibiting 2	0.202773	10.6077	2.54245	0.0228623	0.573288	-3.27513
0ULu240O7Lx7HByvMk	Ctss	cathepsin S	0.22271	8.73503	2.54229	0.0228693	0.573288	-3.2754
3UUcxddbSTqFRNXC_4	Ccdc155	coiled-coil domain containing 155	-0.135981	8.66056	-2.54169	0.0228966	0.573288	-3.27641
TGg9ELi.iVLrqxFbqE	Rrm2	ribonucleotide reductase M2	-0.307875	9.27667	-2.53764	0.0230794	0.576159	-3.2832
rF6Ng01e556BOl6Bt0	Lig1	ligase I, DNA, ATP-dependent	-0.223133	9.01963	-2.53686	0.0231148	0.576159	-3.28451
cYZQJ19V9BdBCBaicQ	Ppp2r5d	protein phosphatase 2, regulatory subunit B', delta	-0.15678	8.84597	-2.53683	0.0231163	0.576159	-3.28456
TfiUtVzl73gu6HeuXU	Axl	AXL receptor tyrosine kinase	-0.253048	13.3171	-2.53625	0.0231426	0.576159	-3.28553
Z6UT_Sblfe2IN71htI	S100a1	S100 calcium binding protein A1	0.269016	11.3926	2.53612	0.0231484	0.576159	-3.28575
oh78.jVR7l.8N89IB4	Anxa4	annexin A4	0.25406	9.16096	2.5305	0.0234055	0.580753	-3.29518
9iBHU7nYg3Mdzp08o0	Cox20	COX20 Cox2 chaperone	0.325611	10.3421	2.52902	0.0234736	0.580753	-3.29766
BVvDjo7tfnjm1OX6pw	Gns	glucosamine (N-acetyl)-6-sulfatase	0.0905825	8.57956	2.52826	0.0235087	0.580753	-3.29893
TR2tFJVp11il2tVSVY	Dctn2	dynactin 2	0.149698	8.7037	2.52801	0.0235198	0.580753	-3.29933
Qm0n7veuJDgu0pS6DU	Phxr4	per-hexamer repeat gene 4	0.36441	10.2976	2.52626	0.023601	0.580753	-3.30227
E1eId60nnuP3N8ddJE	Clec4b1	C-type lectin domain family 4, member b1	0.190308	8.71518	2.52617	0.0236051	0.580753	-3.30242
WNT7T7t1SXUO50RfC0	Pik3c2g	phosphatidylinositol 3-kinase, C2 domain containing, gamma polypeptide	0.662872	9.44579	2.52611	0.0236081	0.580753	-3.30253
oKcEswjuRdI6QneN4k	Slc9b1	solute carrier family 9, subfamily B (NHA1, cation proton antiporter 1), member 1	-0.102644	8.52112	-2.52595	0.0236155	0.580753	-3.3028
xoP57X4R1ET7vXRu6g	Etv5	ets variant 5	0.112077	8.66845	2.52588	0.0236185	0.580753	-3.30291
EhXiO6ifeSKiChIS7Y	Shmt2	serine hydroxymethyltransferase 2 (mitochondrial)	-0.104599	8.63658	-2.52577	0.0236238	0.580753	-3.3031
QugJ4XzvFzej8UVIug	Rad51c	RAD51 homolog C	-0.251864	9.25714	-2.52548	0.0236371	0.580753	-3.30358
NyL7_6H6fddV..SX1U	Zfp275	zinc finger protein 275	-0.19681	9.60063	-2.52419	0.023697	0.580946	-3.30574
iwtZ1ZVggqdQgpbhQo	Hist1h2bf	histone cluster 1, H2bf	0.367181	10.972	2.52403	0.0237044	0.580946	-3.306
9bFeBueOoPlZp56Pf0	Mcph1	microcephaly, primary autosomal recessive 1	-0.200309	8.75536	-2.52353	0.0237279	0.580946	-3.30685
ESJVSse9.dF33h78eU	Ush1g	Usher syndrome 1G	0.119186	8.64638	2.52106	0.0238432	0.581683	-3.31098
il5kQPtRAbohNP_vsg	Cth	cystathionase (cystathionine gamma-lyase)	0.151904	8.62621	2.52082	0.0238543	0.581683	-3.31138
NeqMh_FQp96i5Tuo3s	Cd79b	CD79B antigen	0.134479	8.64403	2.52077	0.0238568	0.581683	-3.31147
oUNu4g399wVOHs1MX4	A430090L17Rik	RIKEN cDNA A430090L17 gene	0.123808	8.61434	2.52051	0.0238687	0.581683	-3.3119
uuIkjiw9fe9kDQen24	Smad1	SMAD family member 1	0.38954	10.0138	2.51862	0.0239574	0.583168	-3.31506
rO3rbrCooApepAppnA	Hist1h4f	histone cluster 1, H4f	0.339498	9.27854	2.51571	0.0240946	0.585328	-3.31993
rgoltdgfe6hH9L3D5U	Psma5	proteasome (prosome, macropain) subunit, alpha type 5	-0.210583	14.0576	-2.51447	0.0241535	0.585328	-3.32201
utz1eVBTp8gDeCC_Kk	Fshr	follicle stimulating hormone receptor	-0.152806	8.60486	-2.51413	0.0241695	0.585328	-3.32258
NVxEpk5UDH_7fpB_78	Ptplad2	protein tyrosine phosphatase-like A domain containing 2	-0.199861	9.51765	-2.51368	0.0241907	0.585328	-3.32333
HzfqliiuvSS8IkhHKk	Milr1	mast cell immunoglobulin like receptor 1	0.126701	8.58337	2.5135	0.0241993	0.585328	-3.32363
64AokiOq5wBbkqNqkU	Cttn	cortactin	0.206889	8.90002	2.51268	0.024238	0.585328	-3.32499
TSM6oa6dx.UixBaEe4	Hnrnph1	heterogeneous nuclear ribonucleoprotein H1	-0.281281	11.5821	-2.51262	0.0242412	0.585328	-3.3251
fX153V6eR9OEFMdHWE	Pld3	phospholipase D family, member 3	-0.356101	10.4119	-2.51092	0.0243222	0.586077	-3.32795
Keh4VJKTehxd1Ifezk	Tmco4	transmembrane and coiled-coil domains 4	0.107856	8.57101	2.51079	0.024328	0.586077	-3.32815
38FtaCaCXb39Vvd9r0	Rpl38	ribosomal protein L38	-0.168678	10.8127	-2.50953	0.0243886	0.586557	-3.33027
uXivXjFCeh6ShuClOQ	Mrps5	mitochondrial ribosomal protein S5	-0.149728	9.56959	-2.50914	0.0244072	0.586557	-3.33092
ce2WWdKuwtDuCSS9SU	4930577N17Rik	RIKEN cDNA 4930577N17 gene	-0.162022	8.78773	-2.50862	0.0244317	0.586557	-3.33178
Q9VLq.RK_3BdStXr0o	Fancd2	Fanconi anemia, complementation group D2	-0.190846	9.08535	-2.50732	0.0244944	0.586659	-3.33396
K4rn3946hHq0rtEA9U	Pcgf6	polycomb group ring finger 6	-0.238322	10.3613	-2.50648	0.0245346	0.586659	-3.33536
6znfbWqI6bb3LZV1Pg	Lsm3	LSM3 homolog, U6 small nuclear RNA associated (S. cerevisiae)	-0.274291	11.7073	-2.50567	0.0245735	0.586659	-3.33671
NgLimoDn7sjgSpJ8ok	4921501E09Rik	RIKEN cDNA 4921501E09 gene	0.108232	8.50792	2.50558	0.0245779	0.586659	-3.33686
Z0ioLek727S70u.rK4	Tex19.1	testis expressed gene 19.1	-0.196336	9.09381	-2.50538	0.0245877	0.586659	-3.3372
xbShwiITfp.iL6qyIQ	Arhgef10l	Rho guanine nucleotide exchange factor (GEF) 10-like	-0.0926867	8.55001	-2.50451	0.0246295	0.586659	-3.33865
feh7uSS9AgiugAoiHY	Becn1	beclin 1, autophagy related	0.138517	8.72217	2.50447	0.0246315	0.586659	-3.33872
EVBVDq6BwcqKRUChHE	Map3k6	mitogen-activated protein kinase kinase kinase 6	-0.401876	9.68603	-2.50227	0.0247377	0.588523	-3.34239
lQH0HXo..Ls3hEgRas	Evl	Ena-vasodilator stimulated phosphoprotein	0.328744	9.23301	2.5001	0.0248433	0.590365	-3.34602
NEV4BeNoE9N4V5h0FU	Nmral1	NmrA-like family domain containing 1	-0.275975	10.154	-2.49701	0.0249939	0.592798	-3.35117
BEopfq4XnrMizns9.c	Eps8l2	EPS8-like 2	0.104178	8.59302	2.49563	0.0250618	0.592798	-3.35348
TjY6XjREnohR0Eo6Qk	Letm1	leucine zipper-EF-hand containing transmembrane protein 1	0.180432	10.0064	2.4956	0.0250632	0.592798	-3.35352
0oHOEkHm73lm6aatKA	Hint3	histidine triad nucleotide binding protein 3	0.310088	10.3706	2.49531	0.0250772	0.592798	-3.354
xQkZrtoqRQp7RQsRSc	Hist1h2be	histone cluster 1, H2be	0.455422	10.5157	2.49512	0.0250867	0.592798	-3.35433
leXpdQKcw6TEktUqTw	Apobec1	apolipoprotein B mRNA editing enzyme, catalytic polypeptide 1	0.274517	9.52863	2.49395	0.0251442	0.593488	-3.35627
N.1PNQFVSAX.VcMkVQ	Bzw1	basic leucine zipper and W2 domains 1	0.292101	10.2544	2.49228	0.0252264	0.5941	-3.35906
ul6uO6LrEyI4J7bTpA	Ccnl1	cyclin L1	-0.217352	9.43647	-2.49228	0.0252267	0.5941	-3.35907
QfSVfch..h57r3lt9U	Mif4gd	MIF4G domain containing	0.321611	9.23092	2.49024	0.0253272	0.595009	-3.36245
9fXUL1CWH9NB16op50	Ffar3	free fatty acid receptor 3	-0.312876	9.26754	-2.48958	0.0253601	0.595009	-3.36356
uWnUB7QnHw37lMIbf8	Gstt3	glutathione S-transferase, theta 3	-0.187353	9.338	-2.48949	0.0253644	0.595009	-3.3637
BRX5xA5ItV_vXQluiE	E330027M22Rik	RIKEN cDNA gene, E330027M22Rik	-0.171467	8.86861	-2.48921	0.0253786	0.595009	-3.36418
QegkSUu3F6LM1JgH5c	Mrps10	mitochondrial ribosomal protein S10	-0.252483	10.1978	-2.48806	0.0254357	0.595193	-3.36609
Nf7SG9POnBR2go57gk	Colec11	collectin sub-family member 11	0.250928	9.24429	2.48755	0.0254609	0.595193	-3.36694
cE2TGlBe5uReBdBflI	C1qc	complement component 1, q subcomponent, C chain	0.488882	10.6132	2.48734	0.0254715	0.595193	-3.36729
3lMK_OiO2Ch1fcrgCo	Mcm7	minichromosome maintenance deficient 7 (S. cerevisiae)	-0.297462	9.85975	-2.48611	0.0255328	0.595964	-3.36934
BnnNLh9Sl6j9h.6cwQ	Rbms2	RNA binding motif, single stranded interacting protein 2	0.354784	10.0611	2.48546	0.0255654	0.596062	-3.37042
rzIUoXihMXoQJF1FqU	Cdk4	cyclin-dependent kinase 4	-0.22609	12.0273	-2.48417	0.0256299	0.596689	-3.37257
WiI90l9FenvO5juvd4	Cachd1	cache domain containing 1	-0.336149	10.3142	-2.48379	0.0256491	0.596689	-3.37321
K3i92HfodbopRGlO_k	Crls1	cardiolipin synthase 1	0.186178	9.71755	2.48261	0.0257085	0.597031	-3.37518
cqexKAKVJQewouz5ac	Creld2	cysteine-rich with EGF-like domains 2	-0.366012	11.0276	-2.4809	0.0257945	0.597031	-3.37802
Hcl1UUIqkVMIqrveKc	Ppt2	palmitoyl-protein thioesterase 2	0.153658	8.71844	2.47976	0.0258518	0.597031	-3.37991
BnnGnT0gggSXLh4IpY	Mical1	microtubule associated monooxygenase, calponin and LIM domain containing 1	0.158141	8.86043	2.47896	0.0258922	0.597031	-3.38124
9CpNElUK_fCj1Ihx_U	Pik3c2g	phosphatidylinositol 3-kinase, C2 domain containing, gamma polypeptide	0.442166	9.03227	2.47872	0.0259045	0.597031	-3.38165
Qnn09Lx0ldxfzPzOeE	Cep152	centrosomal protein 152	-0.184871	9.38149	-2.47867	0.0259072	0.597031	-3.38173
lrmh4eejurV34_HIrk	Gm9961	predicted gene 9961	-0.450852	10.0517	-2.47811	0.0259354	0.597031	-3.38266
9r54QOWnyd165wESTE	Kif18b	kinesin family member 18B	-0.274915	9.37711	-2.47762	0.0259602	0.597031	-3.38347
TAK9x3qe.l.Q.EiruU	Nanos1	nanos homolog 1 (Drosophila)	-0.27137	9.18961	-2.47746	0.0259686	0.597031	-3.38375
fQBGc3IiUTXvh4i6Tk	Maged1	melanoma antigen, family D, 1	-0.175898	13.7908	-2.47737	0.0259729	0.597031	-3.38389
l5Q7dddIXR6mkIrdWk	Csnk1e	casein kinase 1, epsilon	-0.240203	11.0798	-2.4773	0.0259764	0.597031	-3.384
oSLQ6OOfUoQNp9d1UU	Cpne2	copine II	0.0959596	8.778	2.47568	0.0260587	0.598269	-3.3867
owsB_.eICO3y0lfeHE	Epm2aip1	EPM2A (laforin) interacting protein 1	0.258088	8.95271	2.47509	0.0260891	0.598312	-3.38769
fotK7qsRH0jVJL1BHo	Tbc1d2	TBC1 domain family, member 2	0.165077	8.68971	2.47429	0.0261298	0.598592	-3.38902
uQj3AXWfXKgnXoJeGU	Supt5	suppressor of Ty 5	-0.198368	10.6034	-2.47354	0.0261684	0.598822	-3.39027
Be6WJKEOKEuGFOeOKI	Kif4	kinesin family member 4	-0.201053	9.01463	-2.47189	0.0262525	0.600095	-3.393
WJQTwE4mOOE0d.Vl3g	Eepd1	endonuclease/exonuclease/phosphatase family domain containing 1	-0.162538	8.79257	-2.46556	0.0265792	0.606187	-3.40353
THaJOFEOFoHpJsFpfo	Cacnb3	calcium channel, voltage-dependent, beta 3 subunit	0.153865	8.71393	2.46453	0.0266327	0.606187	-3.40524
Quok85J6QQF4UTjwl4	Ogt	O-linked N-acetylglucosamine (GlcNAc) transferase (UDP-N-acetylglucosamine:polypeptide-N-acetylglucosaminyl transferase)	0.354091	10.1523	2.4636	0.0266813	0.606187	-3.40679
Z3IPJSi.pVHvkvBeKc	Ptgfr	prostaglandin F receptor	0.55323	8.97402	2.46353	0.0266847	0.606187	-3.4069
HnVq7vKKKg0iBIuoD0	Zfp738	zinc finger protein 738	-0.111611	8.47473	-2.46335	0.0266943	0.606187	-3.4072
9ILpd0dA9e.k3UYlMQ	Gulo	gulonolactone (L-) oxidase	-0.288114	9.19146	-2.46313	0.0267056	0.606187	-3.40756
imnLhJghItrks4UVQ0	Nol12	nucleolar protein 12	-0.322516	10.3015	-2.46283	0.0267211	0.606187	-3.40805
NdQoGJJUiQDXoX4h0k	Odf2	outer dense fiber of sperm tails 2	-0.113444	8.5704	-2.46222	0.026753	0.606256	-3.40907
6uXHdCsCFK3LHslWqg	Polr3h	polymerase (RNA) III (DNA directed) polypeptide H	0.119913	8.52897	2.46027	0.026855	0.60733	-3.41231
3n86QPVLPMNRH9s3ew	Ikbip	IKBKB interacting protein	0.276087	8.72007	2.46021	0.0268582	0.60733	-3.41241
frV70MR330GXnl6n28	Ifitm2	interferon induced transmembrane protein 2	-0.235274	13.4281	-2.45941	0.0269	0.607622	-3.41373
csmXfF7eFe7vvv7qN8	Arnt	aryl hydrocarbon receptor nuclear translocator	0.117521	8.73537	2.45702	0.0270262	0.609695	-3.41771
QIHXSH6rkCCqSEJoJk	Mrgbp	MRG/MORF4L binding protein	-0.124043	8.61258	-2.45604	0.0270775	0.609695	-3.41932
c44SO6SoFWKCBkqeL0	Smarcd3	SWI/SNF related, matrix associated, actin dependent regulator of chromatin, subfamily d, member 3	0.246416	9.37967	2.45593	0.0270835	0.609695	-3.41951
3pPnChQ_Ci.0CSHUVg	Fbln1	fibulin 1	0.136218	8.56749	2.45547	0.0271079	0.609695	-3.42028
6K.uerd6530e_XtH.8	Tubb2b	tubulin, beta 2B class IIB	-0.437276	11.7892	-2.45415	0.0271778	0.610613	-3.42247
f5KU3EI67XU44I5eKE	Gm4983	predicted gene 4983	-0.246166	9.37347	-2.45243	0.0272691	0.612012	-3.42532
6V5t0_sSBB5R0.91ZU	Anp32a	acidic (leucine-rich) nuclear phosphoprotein 32 family, member A	-0.24329	11.8529	-2.45154	0.0273163	0.612372	-3.42679
ZauAuCUUeDjXACJNXE	Cfap69	cilia and flagella associated protein 69	0.101674	8.59119	2.45098	0.0273464	0.612372	-3.42773
TfShcaAFlxJehkaGiE	Gm1673	predicted gene 1673	-0.307245	10.3521	-2.45049	0.0273726	0.612372	-3.42854
f7R4JXWhjA67FJSicc	Bub3	budding uninhibited by benzimidazoles 3 homolog (S. cerevisiae)	-0.188474	9.78652	-2.44917	0.0274429	0.61329	-3.43072
EdHV4eX0nsPCIfh76o	Slc8b1	solute carrier family 8 (sodium/lithium/calcium exchanger), member B1	0.294815	9.73406	2.44809	0.027501	0.613418	-3.43252
ZfgYgZElCCJbYhDiFU	Zfp821	zinc finger protein 821	0.0937075	8.65589	2.44797	0.027507	0.613418	-3.4327
0X5TSxeWd7E0QL6Dk4	Med14	mediator complex subunit 14	-0.184477	9.42879	-2.44669	0.027576	0.614304	-3.43483
Eh91OVNeChf8SRElB4	BC061212	cDNA sequence BC061212	-0.159557	8.67409	-2.44514	0.0276593	0.615447	-3.4374
chlIqEVRnCr31UX0E8	Aes	amino-terminal enhancer of split	0.405919	9.59122	2.44465	0.0276859	0.615447	-3.43821
rojiekh3lfgN9ASm0k	Tgfbi	transforming growth factor, beta induced	0.199927	9.36506	2.44343	0.0277515	0.615882	-3.44023
Nonrk8dKn9Pfs1U1Mc	Olfr68	olfactory receptor 68	0.115488	8.43949	2.4432	0.0277641	0.615882	-3.44061
ZOOhR5S7h4bknQ7Ffo	Lrmp	lymphoid-restricted membrane protein	0.337681	8.96515	2.44199	0.0278296	0.616017	-3.44261
lXec06sOUC4KVOkIC4	Hbb-bt	hemoglobin, beta adult t chain	0.988057	13.1028	2.44107	0.0278793	0.616017	-3.44413
Wtd3qmFr4_9LFFxwG4	Myo5c	myosin VC	-0.25066	9.37873	-2.44098	0.0278847	0.616017	-3.44429
rLRJQphbne5N8xXvwo	Rpa3	replication protein A3	-0.283041	11.1469	-2.44093	0.0278875	0.616017	-3.44438
QSWUWUp0mYlWSV_J2I	Map1lc3a	microtubule-associated protein 1 light chain 3 alpha	0.164004	9.05956	2.4388	0.0280032	0.616844	-3.4479
xl8T5bx._.3iDeRFa8	Tollip	toll interacting protein	0.197819	9.10134	2.43856	0.0280165	0.616844	-3.4483
WonGE6p4de4HkCMXXc	Tbxa2r	thromboxane A2 receptor	0.146029	8.70643	2.43729	0.0280858	0.616844	-3.4504
oFKGRaWBuie7YjPlSw	Tekt1	tektin 1	-0.129524	8.59848	-2.43661	0.0281231	0.616844	-3.45153
0UjVNIizrQiFQJ5tFE	Lrrc40	leucine rich repeat containing 40	-0.225089	9.14453	-2.43555	0.0281807	0.616844	-3.45327
0KpCeVLB9TClI4H4vc	Oosp3	oocyte secreted protein 3	-0.29343	9.34455	-2.43552	0.0281827	0.616844	-3.45332
KyXPyRBIvlLmUlxSQc	Tmem184a	transmembrane protein 184a	-0.408562	10.4512	-2.43522	0.0281992	0.616844	-3.45382
iij55C.ClJe3EyorUo	Rragb	Ras-related GTP binding B	-0.187538	9.46104	-2.43514	0.0282032	0.616844	-3.45394
3kue4K3o9UpRY4oJ30	Fam160b1	family with sequence similarity 160, member B1	-0.191495	11.2882	-2.43458	0.0282344	0.616844	-3.45488
EFde6ze_4IMiJciUTU	Hamp2	hepcidin antimicrobial peptide 2	-0.21662	9.01303	-2.4344	0.0282442	0.616844	-3.45517
EFEaNHikeOylXeQYfU	Tnc	tenascin C	0.539555	10.9988	2.43425	0.0282524	0.616844	-3.45542
uYghCfqbpUgDOd4bTY	Setd4	SET domain containing 4	-0.314775	9.67334	-2.43228	0.0283607	0.616844	-3.45867
0x4WNKhzayU4H1Kpf4	Capns1	calpain, small subunit 1	-0.242563	12.303	-2.43211	0.0283701	0.616844	-3.45895
6n36AK1_BTejrqS3pE	Shcbp1	Shc SH2-domain binding protein 1	-0.291254	9.40915	-2.43204	0.0283744	0.616844	-3.45908
NoRK4GnXC3Tv64P6n0	Ccnd2	cyclin D2	-0.412329	12.8901	-2.4317	0.0283928	0.616844	-3.45963
oA6V9wtLy.cpH4n_7k	Kdm1b	lysine (K)-specific demethylase 1B	-0.290826	10.9699	-2.43161	0.028398	0.616844	-3.45979
ZZYm6nMh97tbAu5a7I	Islr2	immunoglobulin superfamily containing leucine-rich repeat 2	0.233428	8.63808	2.43108	0.0284272	0.616844	-3.46066
okRuUU5X344MV4KC0U	Epn2	epsin 2	-0.383098	10.5186	-2.43061	0.0284535	0.616844	-3.46145
ciVCAC4Nqesp_DeUeU	Ccdc101	coiled-coil domain containing 101	-0.348861	10.0897	-2.42925	0.0285286	0.617206	-3.46368
0rl0jk6bv6pIgAxN1Q	Mpped1	metallophosphoesterase domain containing 1	-0.119663	8.62934	-2.42922	0.0285305	0.617206	-3.46374
lAYerh6Wijunnfr3pw	Cryba4	crystallin, beta A4	0.406261	9.27496	2.4286	0.0285649	0.617206	-3.46477
Eq3fS..I4nqcf7nSLc	Srsf9	serine/arginine-rich splicing factor 9	0.247246	11.7647	2.42819	0.0285877	0.617206	-3.46544
ZnCRFXEig3igohyo64	Tkt	transketolase	-0.116774	8.6311	-2.42709	0.0286489	0.617893	-3.46726
iSPsKXxFiinpL.thPk	Atl3	atlastin GTPase 3	0.211293	9.26628	2.4259	0.028715	0.618684	-3.46922
Hl9J.0lUEBEpLEpfdo	Nup54	nucleoporin 54	-0.16213	8.9259	-2.42451	0.0287931	0.619298	-3.47152
WCOe9JUgiuhdVSgSVc	Lepre1	leprecan 1	-0.163395	9.51266	-2.42434	0.0288025	0.619298	-3.4718
3askSiKKhowqSO0kMc	Fndc5	fibronectin type III domain containing 5	-0.384474	9.88921	-2.42303	0.0288758	0.620239	-3.47395
9gTkkeQX3eXlogcUjg	Naa10	N(alpha)-acetyltransferase 10, NatA catalytic subunit	-0.292286	10.9697	-2.42227	0.0289185	0.620357	-3.47521
rLmmrS6SoVkk3tLTho	Rfc5	replication factor C (activator 1) 5	-0.101075	8.53374	-2.42154	0.0289597	0.620357	-3.47642
opQ44ok6r94WKEuPAU	Rian	RNA imprinted and accumulated in nucleus	-0.243594	8.94396	-2.42136	0.0289699	0.620357	-3.47672
B8CoJJ99iKkC7SCViE	Exo1	exonuclease 1	-0.123734	8.52252	-2.41956	0.0290714	0.621897	-3.47968
oGKE9eHkCx4Jd54unU	Ints9	integrator complex subunit 9	-0.142831	9.24558	-2.41877	0.0291163	0.622225	-3.481
WIkKSIiiSghJSVEOeQ	Vrk2	vaccinia related kinase 2	-0.137771	8.97768	-2.41796	0.029162	0.622415	-3.48233
fuUe4RRWIXQ2j6FCjc	Srm	spermidine synthase	-0.263551	10.7502	-2.41756	0.0291845	0.622415	-3.48298
xqXgfgXoR7n9JR6vxE	Mob3a	MOB kinase activator 3A	-0.153849	8.79501	-2.41636	0.029253	0.622844	-3.48497
HXgogBC.UpffX1Pr0E	Wdpcp	WD repeat containing planar cell polarity effector	0.169387	8.97427	2.41616	0.0292639	0.622844	-3.48529
l3PF3HlG2rEqkoZVeU	Ltb	lymphotoxin B	0.102213	8.50658	2.41449	0.0293591	0.624237	-3.48804
NroX_noASFBEKnluY4	Mak16	MAK16 homolog (S. cerevisiae)	-0.194075	11.8609	-2.41298	0.0294458	0.62494	-3.49054
rQBLvVIhqepQ4Ue_10	Golga3	golgi autoantigen, golgin subfamily a, 3	-0.190958	10.1501	-2.41202	0.0295004	0.62494	-3.49212
fbk.SS9xCS.uizF7XE	Mapk8ip1	mitogen-activated protein kinase 8 interacting protein 1	0.214339	8.72479	2.41051	0.0295874	0.62494	-3.49461
H14R1nIBRuFSJN99as	Krt86	keratin 86	0.133681	8.50875	2.4104	0.0295933	0.62494	-3.49478
rqVBKwDH4B90ulCF0g	Ttpal	tocopherol (alpha) transfer protein-like	0.157531	8.96447	2.41036	0.0295956	0.62494	-3.49485
Bl_qv1FNfUjOs4INzk	Fam129b	family with sequence similarity 129, member B	0.190589	10.4615	2.41034	0.029597	0.62494	-3.49489
NhWSdvlONsBRdCJSqc	Bod1l	biorientation of chromosomes in cell division 1-like	-0.218844	9.0853	-2.4095	0.0296453	0.62494	-3.49627
r4pUZdVul_Wi6dyh1c	Ppp2r5b	protein phosphatase 2, regulatory subunit B', beta	0.123558	8.71194	2.40873	0.0296898	0.62494	-3.49755
0iJeGfpFSMTrhyj1fI	Dmbt1	deleted in malignant brain tumors 1	-0.197341	8.67573	-2.40839	0.0297095	0.62494	-3.49811
BfoS1YCInTXtdYlt14	Snx2	sorting nexin 2	-0.189046	9.76889	-2.4083	0.0297145	0.62494	-3.49825
c5Evkjfi4QQhIElroQ	Trim61	tripartite motif-containing 61	-0.16041	8.99743	-2.40805	0.029729	0.62494	-3.49866
ZuxweySKDqu6rBeo2c	Lat2	linker for activation of T cells family, member 2	0.116309	8.55781	2.40756	0.0297571	0.62494	-3.49947
HASonipxuVF3xdYtEc	Trip10	thyroid hormone receptor interactor 10	0.165671	9.37195	2.40718	0.0297789	0.62494	-3.50009
xW2gnQhsJCd6fdAhaA	Brdt	bromodomain, testis-specific	-0.111981	8.76486	-2.40655	0.0298157	0.625087	-3.50113
cU3lujSHT13IhESh0U	Sdccag3	serologically defined colon cancer antigen 3	0.161105	9.0574	2.40507	0.0299015	0.625712	-3.50357
re360XoFZ0p_BFvOqI	Pwp2	PWP2 periodic tryptophan protein homolog (yeast)	-0.198491	9.70743	-2.40501	0.029905	0.625712	-3.50367
WJHFqFxIoJT3FSd80k	Nme4	NME/NM23 nucleoside diphosphate kinase 4	-0.293886	9.60726	-2.4026	0.030045	0.627755	-3.50763
0ixAZCCiYqfS7SLemU	Rbfa	ribosome binding factor A	-0.222345	10.0039	-2.4023	0.0300624	0.627755	-3.50812
H_d5Lp97m3dt27Wid0	Zc3h13	zinc finger CCCH type containing 13	-0.440627	9.62992	-2.40015	0.0301886	0.629763	-3.51167
oAsgRi6teup4b6b1Fc	Mrpl10	mitochondrial ribosomal protein L10	-0.168699	11.9167	-2.39919	0.0302447	0.630309	-3.51325
lVLR1UbMdcuqBezafI	Mgll	monoglyceride lipase	0.346025	9.38776	2.39773	0.0303306	0.631472	-3.51565
3cYkjjomnnojkoaZcU	Spc24	SPC24, NDC80 kinetochore complex component, homolog (S. cerevisiae)	-0.183113	9.13158	-2.39538	0.0304691	0.632232	-3.51951
TWlphaWWWpkfUW6a5k	Rn28s1	28S ribosomal RNA	0.11869	8.6147	2.39481	0.0305024	0.632232	-3.52044
Z6NxLX5UVuXF6FIS_4	Dpy30	dpy-30 homolog (C. elegans)	-0.246322	12.0651	-2.39447	0.0305226	0.632232	-3.521
o1RbmsI1RRe0865IG4	Abcf2	ATP-binding cassette, sub-family F (GCN20), member 2	-0.323685	10.1518	-2.3943	0.0305331	0.632232	-3.52129
KTMxMe67XC58qnv7As	Fam134b	family with sequence similarity 134, member B	0.360338	9.49296	2.39421	0.0305379	0.632232	-3.52143
97W4S0A5VLEkcKsPik	Gpr34	G protein-coupled receptor 34	0.161494	8.67089	2.39405	0.0305477	0.632232	-3.5217
ioQHfndXyqBz_NOvuE	Chpt1	choline phosphotransferase 1	0.236901	9.55146	2.38848	0.0308792	0.638464	-3.53084
HFECCAQ6HnPe3n3PU8	Bhmt	betaine-homocysteine methyltransferase	0.123991	8.55899	2.38746	0.0309401	0.639093	-3.53251
EO6I4uKGXES54Vk_p0	Ruvbl2	RuvB-like protein 2	-0.317255	10.374	-2.38541	0.0310638	0.639471	-3.53589
WoI46bpW715IjhRL3k	Gipc2	GIPC PDZ domain containing family, member 2	-0.144264	8.65334	-2.38495	0.0310914	0.639471	-3.53665
9tVJfe9LqcOixAal.s	Lpxn	leupaxin	0.239693	8.95566	2.3848	0.0311004	0.639471	-3.53689
0xXiOqiOol11MR7dQQ	H2-Q7	histocompatibility 2, Q region locus 7	0.266916	9.23825	2.38467	0.0311081	0.639471	-3.5371
raaDor6gjp9MCC.gVA	Bcl2a1d	B cell leukemia/lymphoma 2 related protein A1d	0.277609	9.24069	2.38463	0.0311106	0.639471	-3.53717
iQIXu0FMSQKSFUwYbU	Sort1	sortilin 1	0.274894	10.1043	2.38241	0.0312447	0.641601	-3.54081
rnDrJ7ie3l5aTiTfe4	Akap13	A kinase (PRKA) anchor protein 13	0.187371	9.07441	2.38165	0.0312908	0.64192	-3.54206
QA9eaT.kpJP1vJpppo	Snrpb	small nuclear ribonucleoprotein B	-0.157495	9.80644	-2.38055	0.0313573	0.642489	-3.54386
ikqEj5XXrgq5iVEMuE	Cdc25c	cell division cycle 25C	-0.190806	9.01929	-2.38011	0.031384	0.642489	-3.54458
Bq6CgX30fDrrp9_aYg	Casz1	castor zinc finger 1	0.176883	8.85219	2.37943	0.0314251	0.642489	-3.54569
NZ6Sp05_w7tTfj0V7k	Cd86	CD86 antigen	0.203372	8.75449	2.37917	0.0314409	0.642489	-3.54611
xXwEn98k8DT7g7lFTo	Zkscan3	zinc finger with KRAB and SCAN domains 3	0.168594	8.95713	2.37766	0.0315332	0.643661	-3.5486
E9ejF4xXfel3qTkzeU	Eef1d	eukaryotic translation elongation factor 1 delta (guanine nucleotide exchange protein)	-0.180213	9.28842	-2.37723	0.0315595	0.643661	-3.5493
f_fVIvXt4rX9O.NzhE	Anln	anillin, actin binding protein	-0.317958	11.1888	-2.37632	0.031615	0.644166	-3.55079
uZAfzOVSxKoEUqUwCo	Gm7609	predicted pseudogene 7609	0.220388	9.14019	2.37456	0.0317233	0.645504	-3.55368
cBU_TO4wX1FTEeXNcg	Krr1	KRR1, small subunit (SSU) processome component, homolog (yeast)	0.136995	8.73802	2.37425	0.031742	0.645504	-3.55418
NgirgBLukHi4SdV7IU	Zwilch	zwilch kinetochore protein	-0.126247	8.73106	-2.37247	0.0318514	0.646614	-3.5571
WmConiGngoYpygwkZw	Myo1b	myosin IB	-0.187648	8.82961	-2.37088	0.0319499	0.646614	-3.55971
9gJvh3gs6IIn52pApI	Zfc3h1	zinc finger, C3H1-type containing	0.0947954	8.55218	2.37081	0.031954	0.646614	-3.55982
3efUx7ovv598vreFXU	Nucks1	nuclear casein kinase and cyclin-dependent kinase substrate 1	-0.151651	9.91843	-2.37043	0.0319777	0.646614	-3.56045
lgKEMKiWrAtfaIQj2I	Hoxb4	homeobox B4	0.153218	8.88166	2.36961	0.0320284	0.646614	-3.56179
oE_6PV6JxUaSFVLF4Q	Mrpl4	mitochondrial ribosomal protein L4	-0.227657	10.0692	-2.36861	0.0320906	0.646614	-3.56343
lNiNfadVCmeQqOC6fg	Cdca8	cell division cycle associated 8	-0.350064	9.8001	-2.36797	0.0321303	0.646614	-3.56447
Bc3lz9diNArGpneTUo	Nubp1	nucleotide binding protein 1	-0.143068	11.6745	-2.36759	0.0321534	0.646614	-3.56508
HriYUSlBSCaNFHXxOE	Polr2f	polymerase (RNA) II (DNA directed) polypeptide F	-0.195545	11.9237	-2.3672	0.0321782	0.646614	-3.56573
xguPU5Pc0jRRIcKeh4	Kcnq1ot1	KCNQ1 overlapping transcript 1	-0.377361	9.04692	-2.36704	0.0321879	0.646614	-3.56599
c2t7sWWgneYoWX.ffQ	5830415F09Rik	RIKEN cDNA 5830415F09 gene	-0.119575	9.03085	-2.36646	0.032224	0.646614	-3.56694
rrf.E43397iXpc3un4	Tcl1b4	T cell leukemia/lymphoma 1B, 4	-0.176038	8.83598	-2.36558	0.0322788	0.646614	-3.56838
KV6oUCBDdv0Ffo5dPk	Entpd5	ectonucleoside triphosphate diphosphohydrolase 5	-0.215211	9.53043	-2.36551	0.032283	0.646614	-3.56849
NulKKP0_r9.eHl91Ho	Apmap	adipocyte plasma membrane associated protein	0.290542	11.2627	2.36501	0.0323143	0.646614	-3.56931
94keeJ.hGUlERJ_ee0	Tprgl	transformation related protein 63 regulated like	0.217229	11.8299	2.36492	0.0323203	0.646614	-3.56946
3rAi9d4gwTTh7lOpOE	Slc25a17	solute carrier family 25 (mitochondrial carrier, peroxisomal membrane protein), member 17	0.279713	10.5744	2.36484	0.0323248	0.646614	-3.56958
fRX0ue6guXTwFCXXaU	2700062C07Rik	RIKEN cDNA 2700062C07 gene	-0.234301	10.4221	-2.36451	0.0323459	0.646614	-3.57013
TWleil3vFsIT.f5fMU	Arhgap1	Rho GTPase activating protein 1	-0.149357	9.06773	-2.36443	0.0323507	0.646614	-3.57026
3SCppJN3qf597IC_0g	Pkm	pyruvate kinase, muscle	-0.343392	12.4613	-2.36242	0.0324765	0.647914	-3.57354
rITiVXdfRtckeSze4A	Nlrp5	NLR family, pyrin domain containing 5	-0.463329	12.6264	-2.36241	0.0324774	0.647914	-3.57357
KeiHd9uRY93RoFOX_Y	Tecr	trans-2,3-enoyl-CoA reductase	-0.446299	12.7502	-2.36185	0.0325127	0.648002	-3.57448
Bku1SOgpKVLUenuj38	Igf2r	insulin-like growth factor 2 receptor	-0.188327	10.1233	-2.36091	0.0325716	0.648115	-3.57602
Hh3g1R2iC.B3pstFlo	Cd14	CD14 antigen	0.133271	8.94739	2.36002	0.0326275	0.648115	-3.57747
ZBV8X4ORSj8wy4TrdE	Ginm1	glycoprotein integral membrane 1	0.329748	12.0538	2.35965	0.032651	0.648115	-3.57808
Z1OuhUlErWefaSk1Sc	Rims4	regulating synaptic membrane exocytosis 4	0.0889997	8.53626	2.35862	0.032716	0.648115	-3.57976
cL7auqlQseaKRbVK.c	Thap3	THAP domain containing, apoptosis associated protein 3	0.162896	8.82472	2.35844	0.0327276	0.648115	-3.58006
NvRBhN9KxQjit9rp.s	G3bp1	GTPase activating protein (SH3 domain) binding protein 1	-0.28097	10.2279	-2.3582	0.0327428	0.648115	-3.58045
HC5_dtZJRJpe_J691A	Tomm34	translocase of outer mitochondrial membrane 34	-0.184819	9.86806	-2.3581	0.0327489	0.648115	-3.58061
9p9lQuIlE3xP3e_DaA	Rspo2	R-spondin 2 homolog (Xenopus laevis)	-0.272128	9.07454	-2.35784	0.0327652	0.648115	-3.58103
rp1.5J06c65f3h3STU	Psmb2	proteasome (prosome, macropain) subunit, beta type 2	-0.266001	12.8053	-2.35692	0.0328234	0.648321	-3.58253
ooK5UkVej.E737PSw0	Fkbp5	FK506 binding protein 5	0.424724	12.0393	2.3567	0.0328373	0.648321	-3.58289
QbnfI_5MbkvSkTeO.E	Gpr149	G protein-coupled receptor 149	-0.137476	8.67136	-2.35596	0.0328845	0.648642	-3.5841
uS80Tb_yQ7OOihtStQ	Raet1b	retinoic acid early transcript beta	-0.245709	9.10051	-2.35493	0.03295	0.649324	-3.58578
6nhxAVShqgFPieacvI	Tcn2	transcobalamin 2	-0.261039	9.65358	-2.35364	0.0330322	0.650171	-3.58789
QIbfSilSE6E7iK5W14	5330417C22Rik	RIKEN cDNA 5330417C22 gene	0.273136	8.5833	2.35329	0.0330548	0.650171	-3.58847
BgL.w.6pIkZfhdiGdU	Cables2	CDK5 and Abl enzyme substrate 2	0.101255	8.62881	2.35191	0.0331426	0.65034	-3.59071
TEkpSEkdg4tKywSntU	Ifng	interferon gamma	0.125878	8.49649	2.35157	0.0331643	0.65034	-3.59127
oq0sSMgKf7M976v.4I	Fkbp6	FK506 binding protein 6	0.130593	8.49461	2.35103	0.0331988	0.65034	-3.59215
oU_BfVLnpcL3Sid3pU	Trim28	tripartite motif-containing 28	-0.256693	11.7385	-2.3509	0.0332075	0.65034	-3.59237
EW_2Vfd6BDEAGGImv0	Pmch	pro-melanin-concentrating hormone	0.399583	8.69357	2.35073	0.0332182	0.65034	-3.59264
oVlWCCp1CCltFClSCA	Hist1h2bk	histone cluster 1, H2bk	0.312561	9.9171	2.34971	0.033284	0.650441	-3.59431
6JU6qJdwtGLA90vdxI	Pgm2l1	phosphoglucomutase 2-like 1	-0.192186	8.94479	-2.34969	0.0332853	0.650441	-3.59434
QpeukClD0iR90h1P1c	Tab1	TGF-beta activated kinase 1/MAP3K7 binding protein 1	-0.172845	9.65492	-2.3489	0.0333357	0.650821	-3.59562
BpfnmnlUs0h43.nRfQ	Rangrf	RAN guanine nucleotide release factor	-0.19148	10.4504	-2.34779	0.0334073	0.651612	-3.59744
WXSC_irh6ES8IdIiUk	Nod1	nucleotide-binding oligomerization domain containing 1	0.208162	10.0248	2.34678	0.0334722	0.652077	-3.59908
fXe_R9HfSHje6MOynU	Exoc2	exocyst complex component 2	0.204384	10.0585	2.34598	0.033524	0.652077	-3.60039
3RI4voEgmJfhouUqJI	Trnau1ap	tRNA selenocysteine 1 associated protein 1	0.14102	9.70018	2.34598	0.0335242	0.652077	-3.60039
rlaTqUWDFC5qyH.e8M	1700067K01Rik	RIKEN cDNA 1700067K01 gene	-0.190074	9.04927	-2.34527	0.0335705	0.652312	-3.60156
QZ_CiinKbCTkvntP6k	Myo1b	myosin IB	-0.319932	9.76022	-2.34433	0.033631	0.652312	-3.60308
fLzOK9KUX1t4VBBSq4	Upk3b	uroplakin 3B	-0.275621	9.76618	-2.34409	0.033647	0.652312	-3.60348
ZUaI4Dl_P1f3l._x.o	Uck2	uridine-cytidine kinase 2	-0.261579	11.4815	-2.34388	0.0336605	0.652312	-3.60382
KSsUKjcW5Kh6kJEnx4	Yeats2	YEATS domain containing 2	-0.23785	10.2623	-2.343	0.0337177	0.652315	-3.60525
un_ufogSW6murvvHus	Nrbp2	nuclear receptor binding protein 2	0.269314	11.24	2.34292	0.0337228	0.652315	-3.60538
NxBdRt8h.SBU4SJJXk	Fbxw4	F-box and WD-40 domain protein 4	-0.149337	9.05542	-2.3417	0.0338022	0.65325	-3.60737
6lXqiqaJ7IzpMIz99A	Erc1	ELKS/RAB6-interacting/CAST family member 1	-0.104718	8.46517	-2.3411	0.0338413	0.653405	-3.60835
rrSHRRYhfcYLQf4Yac	Kdm4a	lysine (K)-specific demethylase 4A	0.141634	8.5577	2.34013	0.0339048	0.653733	-3.60993
rqJR8oHXsdNfMlLv4o	Evx1	even skipped homeotic gene 1 homolog	-0.261085	8.99726	-2.33967	0.0339345	0.653733	-3.61067
HAfVZF95SdNehVN9Cs	Eef2	eukaryotic translation elongation factor 2	0.378267	12.1518	2.33839	0.0340185	0.653733	-3.61276
9ptfTXjvNFA.ieFOV4	Farsb	phenylalanyl-tRNA synthetase, beta subunit	-0.224674	12.3461	-2.3374	0.0340836	0.653733	-3.61437
9REfTDump7US6rl.5M	B4galt6	UDP-Gal:betaGlcNAc beta 1,4-galactosyltransferase, polypeptide 6	-0.144681	8.95285	-2.3373	0.0340901	0.653733	-3.61453
cZ50gLvNh5AEojF5VY	Fbxw26	F-box and WD-40 domain protein 26	-0.18298	8.84652	-2.33659	0.0341369	0.653733	-3.61569
3zJXp7Gg9ELi.iVLro	Rrm2	ribonucleotide reductase M2	-0.203859	8.9898	-2.33606	0.0341716	0.653733	-3.61655
WRrYL3O1qJS0OUBcHo	Ndufc1	NADH dehydrogenase (ubiquinone) 1, subcomplex unknown, 1	0.31566	12.1268	2.3353	0.0342221	0.653733	-3.6178
ikIpKJTo_buJ.FKrzk	Defb29	defensin beta 29	-0.11509	8.50318	-2.33505	0.0342383	0.653733	-3.6182
3dRFgiULT6EorUSDXU	Mprip	myosin phosphatase Rho interacting protein	0.139486	8.67164	2.33492	0.0342468	0.653733	-3.61841
6nkocUkfbgjgtRHXT4	Shroom3	shroom family member 3	0.11766	8.61071	2.33394	0.0343115	0.653733	-3.62
cu1CuBN0k_N6fXFq_0	Timeless	timeless circadian clock 1	-0.148447	8.62255	-2.33235	0.0344171	0.653733	-3.6226
rU7fR1n0vhTcqTPAe4	Limk1	LIM-domain containing, protein kinase	0.304246	9.3145	2.33158	0.0344682	0.653733	-3.62385
opQgnIgnIAmhUiJTZo	Ccdc12	coiled-coil domain containing 12	0.184545	9.6607	2.3315	0.034473	0.653733	-3.62397
6kW3eunGaD_d_SWOEc	Cryz	crystallin, zeta	-0.222335	9.2224	-2.33139	0.0344807	0.653733	-3.62416
9F9t9RSb3TiiSZrfR4	Rad54l	RAD54 like (S. cerevisiae)	-0.257858	9.58006	-2.33038	0.0345477	0.653733	-3.62579
NHEmCaWWFmCGFUH30I	Glud1	glutamate dehydrogenase 1	0.154068	8.8395	2.33034	0.0345503	0.653733	-3.62586
Bk.neueDLkBx6BRVBU	Pcyt1b	phosphate cytidylyltransferase 1, choline, beta isoform	-0.117181	8.58754	-2.32978	0.0345877	0.653733	-3.62677
3tduAXtHx1fw.54Mjc	Ear2	eosinophil-associated, ribonuclease A family, member 2	0.365193	9.07812	2.32947	0.0346085	0.653733	-3.62728
fULuVF5O4KqCOnNB98	Samd14	sterile alpha motif domain containing 14	0.304542	10.6376	2.32946	0.0346092	0.653733	-3.6273
fzekdJd1egSCfSqQfk	Cldn15	claudin 15	-0.120148	8.95352	-2.32912	0.0346316	0.653733	-3.62784
ohDpYn64JoYJovEGXo	Timm8b	translocase of inner mitochondrial membrane 8B	0.321026	12.904	2.32903	0.0346378	0.653733	-3.62799
03rnggWldoh9WfRQnk	Nr1d1	nuclear receptor subfamily 1, group D, member 1	0.177297	8.80554	2.32893	0.0346442	0.653733	-3.62815
NRLZ1FS1ecBFb.oP0s	Ttll1	tubulin tyrosine ligase-like 1	-0.119876	8.84034	-2.32884	0.0346505	0.653733	-3.6283
NnmXoRKICVDuMMit3o	Il15ra	interleukin 15 receptor, alpha chain	0.133255	8.64249	2.32839	0.0346803	0.653733	-3.62903
o0gdvVjUjUhEpMocgk	Rsrc2	arginine/serine-rich coiled-coil 2	-0.324082	11.7819	-2.32764	0.0347304	0.653733	-3.63025
Hk56ED3gGU6kz9XCP0	Bace2	beta-site APP-cleaving enzyme 2	0.117592	8.53268	2.32703	0.0347713	0.653733	-3.63124
3NR_3D6LQ8rUN3u1Z4	Ttc9c	tetratricopeptide repeat domain 9C	0.123551	11.3249	2.32665	0.0347967	0.653733	-3.63186
omS6Xh06gOHSSmkHH8	Als2	amyotrophic lateral sclerosis 2 (juvenile)	-0.176035	9.9728	-2.32643	0.0348115	0.653733	-3.63222
Bru.fXbEyHovnrgmU4	Taok3	TAO kinase 3	0.13124	8.83219	2.32557	0.0348695	0.653733	-3.63362
WufestaCIqLuiV80Xg	Cldn26	claudin 26	-0.370949	10.2628	-2.32545	0.0348771	0.653733	-3.63381
uSGEF_nPcgsR8j7.hU	Rab9	RAB9, member RAS oncogene family	0.295832	9.20831	2.32537	0.0348828	0.653733	-3.63394
0S7xUK_7ewq6dP93hU	Ythdf2	YTH domain family 2	-0.242835	12.1205	-2.32519	0.0348948	0.653733	-3.63424
3ObqEV_6J.kytLngl4	Spdl1	spindle apparatus coiled-coil protein 1	-0.222633	9.48129	-2.32471	0.0349271	0.653733	-3.63502
ueUjcfCmTXkRscQv4c	Eif3c	eukaryotic translation initiation factor 3, subunit C	-0.251305	10.7879	-2.3244	0.0349475	0.653733	-3.63551
30VUeIeMTGXki8JOUs	B2m	beta-2 microglobulin	0.293224	13.5909	2.32289	0.0350497	0.654353	-3.63797
lSoSPldeuCrmJUQy4c	Cdc25c	cell division cycle 25C	-0.134712	9.01279	-2.32276	0.0350581	0.654353	-3.63817
cr6eCKeO7p7rFTv84A	Oas1g	2'-5' oligoadenylate synthetase 1G	0.196689	8.80685	2.32237	0.0350844	0.654353	-3.63881
xp_bSB4UXhJH19F5M4	Zbtbd6	kelch repeat and BTB (POZ) domain containing 6	-0.251407	9.40188	-2.32206	0.0351053	0.654353	-3.63931
TX5J_Fe6SykUKIPEt8	Tmtc4	transmembrane and tetratricopeptide repeat containing 4	-0.209094	9.27221	-2.32137	0.035152	0.654644	-3.64043
lV0AsdasARQI5JL30M	2700060E02Rik	RIKEN cDNA 2700060E02 gene	0.261804	9.72857	2.32047	0.0352131	0.655201	-3.6419
WeoXv0kIuDKvpJ0i3U	Anapc2	anaphase promoting complex subunit 2	-0.166797	9.32384	-2.31869	0.035334	0.656868	-3.64479
Z3q1v7rW5fX2y9BS4I	Mrpl1	mitochondrial ribosomal protein L1	-0.261325	10.7886	-2.31637	0.0354917	0.657093	-3.64855
HX3FGddkUIHOnE3Gyk	Rsph9	radial spoke head 9 homolog (Chlamydomonas)	0.177504	9.75197	2.31627	0.0354987	0.657093	-3.64871
QriYVx17hS71zl5nSI	Zfp296	zinc finger protein 296	-0.27941	8.9678	-2.31569	0.0355384	0.657093	-3.64966
r48.qU_y06tfnjVw4g	Cd2bp2	CD2 antigen (cytoplasmic tail) binding protein 2	-0.169656	10.7878	-2.31551	0.0355506	0.657093	-3.64995
0VJXIPcMeU9ICcQVJA	Mfsd8	major facilitator superfamily domain containing 8	0.189968	8.91007	2.31487	0.0355948	0.657093	-3.65099
TRe7.FCoieSCRfbtR0	Zfp518a	zinc finger protein 518A	-0.184602	8.61975	-2.31467	0.0356083	0.657093	-3.65131
otLujo.vlO5H_o.7D4	Cdk2	cyclin-dependent kinase 2	-0.239642	11.6845	-2.31446	0.0356226	0.657093	-3.65165
cp3tl0kg6OQtuX7o_U	Arhgap17	Rho GTPase activating protein 17	0.198065	11.9945	2.3137	0.0356746	0.657093	-3.65288
0XqRHV6iwBQPQOWuug	Sft2d2	SFT2 domain containing 2	0.279151	10.8259	2.31361	0.035681	0.657093	-3.65303
Wojp36EDWJLFER6ioM	Fubp1	far upstream element (FUSE) binding protein 1	-0.142615	8.65071	-2.31331	0.0357012	0.657093	-3.65351
0d93CuCVwreUKeEbfU	Itpkc	inositol 1,4,5-trisphosphate 3-kinase C	0.133042	9.52939	2.31189	0.0357993	0.657093	-3.65583
crXuh9xrfLfsdq47fc	Zfyve9	zinc finger, FYVE domain containing 9	-0.260555	9.61948	-2.31186	0.0358007	0.657093	-3.65586
0ciCIHkp4Ggurg26nU	Oma1	OMA1 homolog, zinc metallopeptidase (S. cerevisiae)	-0.193763	11.182	-2.31129	0.0358406	0.657093	-3.6568
rlXuDK9Bp1LgjlJSiE	Mcm6	minichromosome maintenance deficient 6 (MIS5 homolog, S. pombe) (S. cerevisiae)	-0.285129	10.5493	-2.31118	0.0358477	0.657093	-3.65696
uuODQkw.y44cstU9Xk	Fbxw19	F-box and WD-40 domain protein 19	-0.218631	8.81882	-2.3111	0.0358535	0.657093	-3.6571
ce155GtSLeoWH_.f7w	Ppme1	protein phosphatase methylesterase 1	-0.259436	11.6472	-2.31096	0.0358631	0.657093	-3.65733
TqnneUzYgTwfXhIHu8	Mre11a	meiotic recombination 11 homolog A (S. cerevisiae)	-0.243814	9.84008	-2.31075	0.0358778	0.657093	-3.65767
lRG5RTlffjgxXgoLRU	Epn2	epsin 2	-0.420929	10.8814	-2.30917	0.0359866	0.657512	-3.66023
TaKe6N554LEaELhSX0	Lhpp	phospholysine phosphohistidine inorganic pyrophosphate phosphatase	-0.300642	9.66803	-2.30897	0.0360003	0.657512	-3.66055
6ovVXkELY6Xn4VAWcc	Eif2b5	eukaryotic translation initiation factor 2B, subunit 5 epsilon	0.156735	9.97228	2.30891	0.0360043	0.657512	-3.66064
fi_CR.P_vu.jRvefoI	Rgma	repulsive guidance molecule family member A	0.232045	8.83046	2.3086	0.0360259	0.657512	-3.66115
NY6uX.lnunlnB7tDNU	Sfxn2	sideroflexin 2	-0.156283	8.69792	-2.30681	0.0361504	0.658758	-3.66405
9WiYl.nh9d.lJGNeRc	Dad1	defender against cell death 1	-0.209486	13.0718	-2.3064	0.0361788	0.658758	-3.66472
QdT3rjkUmJkfqIQl8Q	Zscan2	zinc finger and SCAN domain containing 2	0.126107	8.58053	2.30626	0.0361883	0.658758	-3.66494
BAEqnawIec51QV3l1I	Cep78	centrosomal protein 78	-0.106718	8.77831	-2.30553	0.0362389	0.658971	-3.66612
0T9T9yMVLtXTO5UU6g	Ank	progressive ankylosis	0.23005	9.94973	2.30497	0.0362778	0.658971	-3.66702
69IUWB8UYXGUZfd17o	Ahsg	alpha-2-HS-glycoprotein	0.113257	8.58682	2.30446	0.0363134	0.658971	-3.66785
cK7rLnxHeopJaKSN3g	Hadha	hydroxyacyl-Coenzyme A dehydrogenase/3-ketoacyl-Coenzyme A thiolase/enoyl-Coenzyme A hydratase (trifunctional protein), alpha subunit	-0.211754	8.81614	-2.30429	0.0363254	0.658971	-3.66813
xWsXTgVefJOvucU1KI	Nipsnap1	4-nitrophenylphosphatase domain and non-neuronal SNAP25-like protein homolog 1 (C. elegans)	-0.237833	11.3878	-2.30335	0.0363909	0.659588	-3.66964
xnikIhaHinu4gr.4V0	Arpc3	actin related protein 2/3 complex, subunit 3	0.383356	11.6259	2.30193	0.0364903	0.66082	-3.67194
HuTHuwhde.wi.hcA7E	Sfrp4	secreted frizzled-related protein 4	0.992817	9.41107	2.29979	0.0366408	0.66251	-3.67541
ucU7wSOH3H16kNUg_0	Lgalsl	lectin, galactoside binding-like	0.316285	9.65163	2.29971	0.0366467	0.66251	-3.67555
07164HTedMiKG670bk	Sirpa	signal-regulatory protein alpha	0.132196	8.59187	2.29923	0.0366802	0.662546	-3.67632
ZTSefSUjf43k5JNV10	Gatad1	GATA zinc finger domain containing 1	0.155419	10.2845	2.2976	0.0367948	0.663813	-3.67895
f_4VibVQBeo5AhLj3k	Nr5a2	nuclear receptor subfamily 5, group A, member 2	-0.295226	12.3878	-2.29734	0.0368136	0.663813	-3.67938
WPz.6v6UqKZKlOqQlI	Esrra	estrogen related receptor, alpha	0.228723	9.5874	2.29667	0.0368605	0.66409	-3.68045
WJ9eQpiYr6ciKj396o	Sox5	SRY (sex determining region Y)-box 5	0.106474	9.08459	2.29518	0.0369664	0.665252	-3.68287
B7VSVVKMTtI0Ioojuc	Zc3h14	zinc finger CCCH type containing 14	-0.161365	9.62886	-2.29487	0.0369884	0.665252	-3.68337
TVeoV0QUUpV.g.nSgs	Tmem134	transmembrane protein 134	0.277633	10.4474	2.2934	0.0370928	0.665718	-3.68574
ck_CguNae5Su64XlvI	Psmg3	proteasome (prosome, macropain) assembly chaperone 3	-0.238101	10.2218	-2.29283	0.0371333	0.665718	-3.68666
BVXVJ2CV9UFBxCjj9A	Galc	galactosylceramidase	0.094315	8.55831	2.29224	0.037175	0.665718	-3.68761
BSFw0SdJt519NEgVLc	Slc7a2	solute carrier family 7 (cationic amino acid transporter, y+ system), member 2	-0.104784	8.70786	-2.29224	0.0371756	0.665718	-3.68762
N_fv4gMX39VXmKDYwE	Sclt1	sodium channel and clathrin linker 1	-0.16049	8.75959	-2.29192	0.037198	0.665718	-3.68813
cH9aSteiZuG_BZL1L0	Gnl3	guanine nucleotide binding protein-like 3 (nucleolar)	-0.215568	9.6367	-2.29182	0.0372051	0.665718	-3.68829
QWFJ97sS37t8glDX6Y	Cenpn	centromere protein N	-0.233903	9.72331	-2.29139	0.0372361	0.665718	-3.68899
WoW3kKIUjQR1UY7n7o	Upp1	uridine phosphorylase 1	-0.267766	9.8389	-2.28938	0.0373795	0.666966	-3.69223
TaroMocEoKXX3oMIXU	Ift74	intraflagellar transport 74	-0.185789	8.85003	-2.28925	0.0373894	0.666966	-3.69245
QVcisFeA6Ot_OfeF14	Tspyl3	TSPY-like 3	0.190364	9.68964	2.28827	0.0374596	0.666966	-3.69403
fdnuSoi6Iw_0B3iwCY	Gpc4	glypican 4	0.266449	8.9554	2.28756	0.0375101	0.666966	-3.69516
9JZ15WCd4IHiOUiOfE	Esrp1	epithelial splicing regulatory protein 1	-0.255904	9.17913	-2.28755	0.0375114	0.666966	-3.69519
NfUdUhfenNDzBenieg	Bpifb6	BPI fold containing family B, member 6	1.01053	9.05938	2.28667	0.0375746	0.666966	-3.69661
BaU2202_3uU8jjuI7c	Ifitm1	interferon induced transmembrane protein 1	-0.331067	11.7666	-2.28649	0.0375877	0.666966	-3.69691
3dVuTz6U7d3r1EIxb4	Igf1r	insulin-like growth factor I receptor	-0.18128	10.8008	-2.28642	0.0375924	0.666966	-3.69701
cfqf14ytdJX94goqGM	Il17re	interleukin 17 receptor E	-0.12445	8.61698	-2.28567	0.0376469	0.666966	-3.69823
x9uodnPqHf90BlP9Sc	Slc39a8	solute carrier family 39 (metal ion transporter), member 8	0.13125	8.61007	2.28556	0.0376548	0.666966	-3.69841
Ennll87T.F1PguvCAk	Ccne2	cyclin E2	-0.238858	9.23601	-2.28529	0.0376737	0.666966	-3.69883
xiFS_51ggX9THjAP0k	Gnpda2	glucosamine-6-phosphate deaminase 2	0.254016	10.6484	2.28479	0.0377099	0.666966	-3.69964
3IaUhYHSn.WJih5uG4	Rbbp7	retinoblastoma binding protein 7	-0.333669	12.7229	-2.28467	0.0377187	0.666966	-3.69983
HezSQMFEokDcN0y4AI	Lyz2	lysozyme 2	0.126623	8.58183	2.2841	0.0377602	0.667139	-3.70076
3s6noWmfeigsXEXof0	Recql4	RecQ protein-like 4	-0.113852	8.81715	-2.2832	0.0378251	0.667725	-3.70221
WYUayUSHOEE_I1JJLE	Sptbn1	spectrin beta, non-erythrocytic 1	0.215778	8.8799	2.28262	0.0378674	0.667909	-3.70315
N6e1Ka4Te_dSo.wrik	Cryl1	crystallin, lambda 1	-0.284438	10.3791	-2.28136	0.0379587	0.668958	-3.70517
34e4UTSpfg3_xeEheo	Galt	galactose-1-phosphate uridyl transferase	-0.249283	10.9443	-2.28054	0.0380184	0.668967	-3.7065
W8d3ieSqpUndxyh9SI	Slc12a1	solute carrier family 12, member 1	-0.105787	8.57105	-2.28048	0.0380229	0.668967	-3.70659
Bi0ur4SAQmiUU2vUm0	S100pbp	S100P binding protein	-0.112802	8.62139	-2.27818	0.0381908	0.669643	-3.7103
fardxdvnhPeKE.3LR4	Prr18	proline rich 18	-0.246889	8.99625	-2.27786	0.0382143	0.669643	-3.71082
upKJx4gTAV_mLTwHXg	Hoxd4	homeobox D4	0.2739	9.65934	2.2776	0.0382327	0.669643	-3.71123
xVp6eUgjVh6KCVC7R8	Tgif1	TGFB-induced factor homeobox 1	-0.344606	9.5966	-2.27739	0.0382485	0.669643	-3.71157
inqiq.A8_F_xLefnp0	Pim3	proviral integration site 3	0.344509	10.4375	2.27704	0.0382743	0.669643	-3.71214
34d.4kYr_ko5dt.Wng	Asph	aspartate-beta-hydroxylase	-0.159545	8.9218	-2.27652	0.0383122	0.669643	-3.71297
uVzOxQuxcvp5dWUd4c	Mmp14	matrix metallopeptidase 14 (membrane-inserted)	0.261239	12.1923	2.27627	0.0383304	0.669643	-3.71337
isjpKKIJV4J9K7ouoQ	Hrh2	histamine receptor H2	-0.10547	8.50391	-2.27602	0.0383489	0.669643	-3.71378
6ISKJzYp6SnOpdoW0c	Camsap3	calmodulin regulated spectrin-associated protein family, member 3	-0.149087	8.79428	-2.27546	0.0383898	0.669643	-3.71468
ZSKNAlvf9T9_lKXsd0	Foxq1	forkhead box Q1	0.216117	8.8639	2.27541	0.0383938	0.669643	-3.71476
fsSXQC6nfDf1SJLePI	Lrig3	leucine-rich repeats and immunoglobulin-like domains 3	0.103611	8.56058	2.27374	0.0385165	0.669643	-3.71745
6XOBeF3.OnDGHCQg6I	Sepp1	selenoprotein P, plasma, 1	0.329412	9.90582	2.27284	0.0385831	0.669643	-3.7189
cEqlVEvR3R7yP_X.Uo	Dclk2	doublecortin-like kinase 2	-0.272475	9.24183	-2.27248	0.0386095	0.669643	-3.71948
lK77FZiOZ662I5WiEg	Il12rb1	interleukin 12 receptor, beta 1	-0.10549	8.52184	-2.27177	0.0386616	0.669643	-3.72061
0..XffXvNLL3g7yM.8	Gm12657	predicted gene 12657	0.24971	10.0295	2.27176	0.0386631	0.669643	-3.72064
l7Xbqj8_5ME.nKuExI	2019-03-06	membrane-associated ring finger (C3HC4) 6	0.244656	9.65525	2.27156	0.0386772	0.669643	-3.72095
0nCraosrnltfwBGD84	Pcnxl4	pecanex-like 4 (Drosophila)	-0.0882003	8.5027	-2.27134	0.0386936	0.669643	-3.72131
NlPl8PtPlepGLs3nqA	6430590A07Rik	RIKEN cDNA 6430590A07 gene	-0.204062	9.14245	-2.27123	0.0387016	0.669643	-3.72148
NIAoFIndIzUeIK0NJ0	Rock2	Rho-associated coiled-coil containing protein kinase 2	-0.158184	8.754	-2.27107	0.0387134	0.669643	-3.72174
frUSH55J4AEYgKFJZM	Sgsm2	small G protein signaling modulator 2	-0.130117	8.68495	-2.27102	0.0387175	0.669643	-3.72183
W7OKIAECBEIpQetVSU	Aif1	allograft inflammatory factor 1	0.247159	9.04031	2.27084	0.0387307	0.669643	-3.72211
rAQIx56riWKJqb4FQY	Cpox	coproporphyrinogen oxidase	-0.11298	8.49095	-2.26943	0.0388355	0.670504	-3.72439
6lHrqUn3.2oDUR1b04	Ppdpf	pancreatic progenitor cell differentiation and proliferation factor homolog (zebrafish)RIKEN cDNA 2700038C09 gene	-0.267375	10.7639	-2.26888	0.038876	0.670504	-3.72526
BsvfzSou9c1DQ35OAY	Mat2a	methionine adenosyltransferase II, alpha	0.3217	9.69977	2.2682	0.038927	0.670504	-3.72637
Q3t9I0I5IHdqeuI6dI	Mpv17l	Mpv17 transgene, kidney disease mutant-like	0.151847	9.09348	2.26798	0.0389431	0.670504	-3.72671
Tq_2gv.JUn3N1J5Xec	Prpf4	PRP4 pre-mRNA processing factor 4 homolog (yeast)	-0.182364	9.01742	-2.26784	0.0389537	0.670504	-3.72694
TN47pXqJ6JCLUX8nuU	Gstk1	glutathione S-transferase kappa 1	-0.251909	11.176	-2.26691	0.0390229	0.670504	-3.72843
KgHUEV3.hd_qRSkRLo	Snta1	syntrophin, acidic 1	0.105078	8.72836	2.26637	0.0390637	0.670504	-3.72931
QGVmSelv1CkVJSBViM	Mpst	mercaptopyruvate sulfurtransferase	0.108668	8.5519	2.26617	0.0390786	0.670504	-3.72963
cmkHQSWKh.UuwJobfc	Npb	neuropeptide B	0.172841	8.60453	2.26616	0.039079	0.670504	-3.72964
H9IkV1VFRyrUgiQ6KA	Kdm3a	lysine (K)-specific demethylase 3A	-0.231703	10.0335	-2.26588	0.0390997	0.670504	-3.73009
ZueeVCCFiJRRClCqAw	Hist1h2ad	histone cluster 1, H2ad	-0.360473	14.6911	-2.26395	0.0392447	0.672272	-3.7332
WqA6JeCL6pIyF0lAek	Ei24	etoposide induced 2.4 mRNA	0.347014	10.6397	2.26329	0.0392942	0.672272	-3.73426
KSSxLnd6BHgnPxTuTQ	Eps15	epidermal growth factor receptor pathway substrate 15	0.244748	9.49152	2.26298	0.0393174	0.672272	-3.73476
6.Q7U957vD4ob1fRIg	Rnasek	ribonuclease, RNase K	0.366475	9.95834	2.26257	0.0393478	0.672272	-3.73541
xl6Trr05dw1SR.KKSI	Troap	trophinin associated protein	-0.11317	8.76278	-2.26153	0.0394266	0.672272	-3.73709
EnlBJxW1L70HBL.SUg	Usp53	ubiquitin specific peptidase 53	0.318972	9.10296	2.26146	0.0394316	0.672272	-3.73719
3BEjph_vdZ7UenZ3WQ	Rapgef3	Rap guanine nucleotide exchange factor (GEF) 3	0.0930089	8.54009	2.26127	0.0394457	0.672272	-3.73749
uqDesKi1vQHansJB_0	Pttg1	pituitary tumor-transforming gene 1	-0.100671	8.60902	-2.26036	0.0395149	0.672272	-3.73897
oid6dTSh5I833iRHuA	Fam20a	family with sequence similarity 20, member A	0.232586	9.26098	2.26034	0.039516	0.672272	-3.73899
3yvq6WIWWU03eGTX14	Tmem259	transmembrane protein 259	0.285459	9.94742	2.26025	0.0395228	0.672272	-3.73914
u18V1Fdf3uHedeJ3us	Ascc1	activating signal cointegrator 1 complex subunit 1	-0.231377	10.4738	-2.25902	0.0396158	0.673308	-3.74111
leaHYieCq.SEe6AJFI	Mdm1	transformed mouse 3T3 cell double minute 1	-0.104711	8.68835	-2.25748	0.0397329	0.673888	-3.74359
Wtf4FJFQId4ktXOtFU	Med24	mediator complex subunit 24	-0.259335	10.5134	-2.25722	0.0397524	0.673888	-3.744
KQhVJdlf_dN5IkK04I	Taf1d	TATA box binding protein (Tbp)-associated factor, RNA polymerase I, D	-0.243579	9.67146	-2.25716	0.0397567	0.673888	-3.74409
Ha4JzUynnpfjwaPshw	Msh6	mutS homolog 6 (E. coli)	-0.243349	11.7064	-2.25679	0.0397852	0.673888	-3.7447
caE6KRI0VhkLqJKes8	H2-Q8	histocompatibility 2, Q region locus 8	0.15435	8.70982	2.25646	0.0398103	0.673888	-3.74523
QitIZ2mRtV3eSZxZic	Acss2	acyl-CoA synthetase short-chain family member 2	0.086485	8.53664	2.25435	0.0399711	0.674439	-3.74861
Z56WUIE8F5p3171IxI	Cyhr1	cysteine and histidine rich 1	0.243587	9.15076	2.25434	0.0399717	0.674439	-3.74863
T6Lws9ogEoigf4YZRQ	Cnn2	calponin 2	0.100637	8.54774	2.2538	0.040013	0.674439	-3.74949
T5ek.u63bbSZJ6lxEQ	Hspa8	heat shock protein 8	-0.243841	14.3261	-2.25375	0.0400165	0.674439	-3.74957
3TD1SdVrzUKIQVI4Fk	1700009P17Rik	RIKEN cDNA 1700009P17 gene	-0.133204	8.89633	-2.25225	0.0401312	0.674439	-3.75197
EXVWiHbEjhSFTLvHEU	Scaf8	SR-related CTD-associated factor 8	0.239942	10.4274	2.25163	0.0401791	0.674439	-3.75297
BrEurhJ7tfoVJAJw4I	Catsper2	cation channel, sperm associated 2	-0.196237	9.01293	-2.2515	0.0401889	0.674439	-3.75318
BoVAo53nWUv0gIDYIk	Kif3a	kinesin family member 3A	-0.286619	11.2055	-2.25134	0.0402008	0.674439	-3.75343
62V02Imo4LGKGU1L00	Ptp4a3	protein tyrosine phosphatase 4a3	0.186085	9.41137	2.25131	0.0402035	0.674439	-3.75348
3w1mcagUbrnnnADkp0	Amh	anti-Mullerian hormone	-0.396357	9.5852	-2.25063	0.0402553	0.674439	-3.75457
QisIn70VTVARQpySIU	Rgs4	regulator of G-protein signaling 4	0.282558	9.2703	2.25062	0.0402563	0.674439	-3.75459
0UgpNU5eCicF0iy0KU	Cracr2b	calcium release activated channel regulator 2B	0.116352	8.70635	2.25039	0.0402743	0.674439	-3.75496
ZteIg.lKU0fNffMaBc	Fam198b	family with sequence similarity 198, member B	0.465532	11.1706	2.25023	0.040286	0.674439	-3.75521
0hBGK11eu3kQo5deSI	1110057K04Rik	RIKEN cDNA 1110057K04 gene	-0.202346	10.3492	-2.24956	0.0403376	0.674439	-3.75628
BX5xcAQ_ngTQ3heUqE	Dazl	deleted in azoospermia-like	-0.178965	8.95288	-2.24891	0.0403876	0.674439	-3.75732
fX_l2u5ykU06k_3310	H2-DMa	histocompatibility 2, class II, locus DMa	0.192823	8.9943	2.24826	0.0404377	0.674439	-3.75836
uqSKn9cFiSyoyAm4l4	Nfe2l1	nuclear factor, erythroid derived 2,-like 1	0.192649	12.0233	2.24818	0.0404443	0.674439	-3.7585
KnR19lvuWJWSKLZTiQ	Snrpg	small nuclear ribonucleoprotein polypeptide G	-0.176055	12.7096	-2.24807	0.0404525	0.674439	-3.75867
xmpRKkA2UylCuTMgBA	Cux1	cut-like homeobox 1	0.186418	8.83859	2.24806	0.0404531	0.674439	-3.75868
lqruXkRObkbu5_v9fw	Siah1b	seven in absentia 1B	-0.277466	9.8281	-2.24765	0.040485	0.674439	-3.75934
xuf3khccygl.SuW9E4	Bves	blood vessel epicardial substance	0.257096	9.1645	2.24722	0.0405185	0.674462	-3.76004
rfue3tE7v7d55_F06g	Wsb2	WD repeat and SOCS box-containing 2	0.40303	11.7985	2.24673	0.0405561	0.674554	-3.76082
u1nAjJUV7kg3KU4CKU	L3mbtl2	l(3)mbt-like 2 (Drosophila)	-0.142185	8.94605	-2.24597	0.0406152	0.675002	-3.76204
37zR09f60njWW5e6FU	Aprt	adenine phosphoribosyl transferase	-0.202277	12.5484	-2.24538	0.0406611	0.675232	-3.76299
KRqkygKfkfq6RJuHy4	Apitd1	apoptosis-inducing, TAF9-like domain 1	-0.258605	9.70441	-2.24484	0.0407028	0.675256	-3.76385
90uwXeq5f_CdYHe9d4	Pot1a	protection of telomeres 1A	-0.121695	8.85372	-2.24453	0.0407269	0.675256	-3.76434
3iSEzieOa5egh_l0qI	Nup85	nucleoporin 85	-0.271928	10.7788	-2.24318	0.0408315	0.676145	-3.7665
ucRScWq951t6fuXA6Q	Reep4	receptor accessory protein 4	-0.233345	9.41387	-2.2428	0.0408615	0.676145	-3.76712
3qHOS9_eSBeKR4CAn0	Aasdhppt	aminoadipate-semialdehyde dehydrogenase-phosphopantetheinyl transferase	0.13484	8.65668	2.2426	0.040877	0.676145	-3.76743
okr0gile0FdSATiHrE	Fahd2a	fumarylacetoacetate hydrolase domain containing 2A	-0.183179	9.1718	-2.2409	0.0410098	0.677249	-3.77016
lepxKl1rXnVMVK.r10	Gnb2	guanine nucleotide binding protein (G protein), beta 2	0.273291	11.4867	2.24072	0.0410238	0.677249	-3.77044
lUXWKK3efPOOXsERII	Heg1	HEG homolog 1 (zebrafish)	0.439501	9.87934	2.2405	0.0410405	0.677249	-3.77079
3uLgNJwvUvEUr8lLZc	Emc6	ER membrane protein complex subunit 6	0.151484	11.1805	2.24004	0.0410766	0.677313	-3.77152
NIFSGlIWB0p.1iYoeY	Rbbp7	retinoblastoma binding protein 7	-0.358426	12.3853	-2.23811	0.0412281	0.679278	-3.77461
0NC3iYe3UtHqF3ph9U	Mef2b	myocyte enhancer factor 2B	-0.119614	8.68545	-2.23706	0.0413106	0.680103	-3.77629
f.6rEol5eqRJ9Igul4	Aldh3b1	aldehyde dehydrogenase 3 family, member B1	0.330987	9.21071	2.23631	0.0413699	0.680546	-3.77749
0_itKJV5I57nc6Irk0	Ccne1	cyclin E1	-0.11988	8.64303	-2.23485	0.0414852	0.681897	-3.77983
T1pdNxiiFZrueCu9eg	Hist1h4a	histone cluster 1, H4a	0.409348	10.2138	2.23445	0.041517	0.681897	-3.78047
68L6k6SkvSpS4iKnSc	Nipal3	NIPA-like domain containing 3	-0.0962177	8.48792	-2.23333	0.0416051	0.682381	-3.78225
QRcdH3Qk1YJXo4IBIk	Fcgr2b	Fc receptor, IgG, low affinity IIb	0.30632	9.82902	2.23313	0.0416211	0.682381	-3.78257
x4tryghDqsJxrpFPq0	Kcnma1	potassium large conductance calcium-activated channel, subfamily M, alpha member 1	0.155885	9.31863	2.23214	0.0416998	0.682381	-3.78416
BtGve7AZXU7pXdO_Ts	Scamp1	secretory carrier membrane protein 1	0.232122	11.9632	2.23178	0.041728	0.682381	-3.78472
reLv7cl6NIxehM4Ojo	Mfap1b	microfibrillar-associated protein 1B	0.279642	10.4196	2.23142	0.0417567	0.682381	-3.7853
ocoCo7FyCqT53Nd8RU	Dhrs11	dehydrogenase/reductase (SDR family) member 11	0.167413	9.12337	2.23022	0.0418528	0.682381	-3.78723
ohFhl3lRXNzn3d5tFE	Ddx39b	DEAD (Asp-Glu-Ala-Asp) box polypeptide 39B	-0.317471	12.3517	-2.22974	0.0418909	0.682381	-3.78799
u70PneUV_HpZK42LXk	Las1l	LAS1-like (S. cerevisiae)	-0.173855	9.38571	-2.22897	0.041952	0.682381	-3.78921
KjsI5AXXpUi5cehKPc	Ncf4	neutrophil cytosolic factor 4	0.119567	8.693	2.22821	0.0420129	0.682381	-3.79043
HqLzIKgUSJPqVkKEKU	Ptdss2	phosphatidylserine synthase 2	-0.132213	8.56182	-2.22776	0.0420486	0.682381	-3.79114
ueyE23t_Sr04o13epU	Gart	phosphoribosylglycinamide formyltransferase	-0.404588	10.6493	-2.22737	0.0420803	0.682381	-3.79177
0mEWI.4.jRM5ac4SV8	Rhox5	reproductive homeobox 5	-0.182312	8.74342	-2.22703	0.042107	0.682381	-3.79231
NCClKeerVGuEforRC8	Atg4d	autophagy related 4D, cysteine peptidase	0.135727	8.89672	2.22693	0.042115	0.682381	-3.79247
cUUr5FLOg0v8V7kjDo	Pkp2	plakophilin 2	0.215699	10.6155	2.22666	0.0421368	0.682381	-3.7929
9AUjKORb3JF7UqFFiU	Dmtn	dematin actin binding protein	0.0881135	8.51847	2.22561	0.0422211	0.682381	-3.79458
r3ixf1Kt4EeXWp9V4g	Nsun5	NOL1/NOP2/Sun domain family, member 5	-0.172883	9.0511	-2.22517	0.0422562	0.682381	-3.79527
NrgEmDK6qSq6VtWWJU	Zfp428	zinc finger protein 428	0.113392	8.54817	2.22506	0.0422651	0.682381	-3.79545
uNyXgi1OKSldLT.okQ	Incenp	inner centromere protein	-0.223795	9.73203	-2.22503	0.042268	0.682381	-3.79551
HX7FAUbr_ef9zhUq00	Chst8	carbohydrate (N-acetylgalactosamine 4-0) sulfotransferase 8	-0.517955	12.0009	-2.2249	0.0422782	0.682381	-3.79571
WN51ptEdSX1k7X5SuU	Myo15	myosin XV	0.106208	8.48866	2.22485	0.0422822	0.682381	-3.79579
BJUa5TUV6SCL0XEFX0	Hagh	hydroxyacyl glutathione hydrolase	0.185333	9.89536	2.22478	0.0422882	0.682381	-3.79591
Ep0L0hSkJ8QDoVdrlE	Pgbd5	piggyBac transposable element derived 5	0.307965	9.02971	2.22475	0.0422904	0.682381	-3.79595
0kkrhlXs7IwFB.s8CA	Ptprs	protein tyrosine phosphatase, receptor type, S	0.254104	9.63762	2.22459	0.0423033	0.682381	-3.79621
i5TQtTuuii5S6T7vBY	Mrps25	mitochondrial ribosomal protein S25	-0.159232	9.62062	-2.22431	0.042326	0.682381	-3.79666
KgKNSueSSSDghdAmKM	Mtus2	microtubule associated tumor suppressor candidate 2	-0.140029	9.16669	-2.22293	0.0424369	0.683645	-3.79885
WjMwq7jUJzUgNI4KUU	Rtn4	reticulon 4	0.208794	8.76454	2.22188	0.0425221	0.68385	-3.80053
EFS7kgkbev7ssUnJGk	Ska2	spindle and kinetochore associated complex subunit 2	-0.152138	9.68159	-2.22119	0.0425778	0.68385	-3.80163
TqKX7hrHuu3rgDu04o	Anxa11	annexin A11	0.315826	10.4084	2.22062	0.0426236	0.68385	-3.80253
fVR3kBFH.gnvDEf5Fc	Rnf145	ring finger protein 145	0.171016	10.0289	2.21997	0.0426767	0.68385	-3.80357
rueLUeD73fgDj6vztE	Clec7a	C-type lectin domain family 7, member a	0.215447	8.68096	2.21955	0.0427104	0.68385	-3.80423
f64EknUonfdWcKW6OI	Mia3	melanoma inhibitory activity 3	-0.172794	8.91685	-2.21912	0.0427454	0.68385	-3.80492
BZHRtTJUiL7kSjt5Xs	Nubp2	nucleotide binding protein 2	-0.212372	9.89561	-2.21869	0.04278	0.68385	-3.8056
ZUTfF0Sp6.0qPfyoJI	Dusp7	dual specificity phosphatase 7	-0.323221	10.4428	-2.21861	0.0427866	0.68385	-3.80573
fujVHnT_F.BfR81CAg	Elp5	elongator acetyltransferase complex subunit 5	0.133438	10.7609	2.21854	0.0427923	0.68385	-3.80584
uV2u3f.quW17c7fqoQ	Ncs1	neuronal calcium sensor 1	-0.092406	8.54167	-2.21836	0.0428074	0.68385	-3.80613
rh5BxUyVMRSiDToEtg	Adipoq	adiponectin, C1Q and collagen domain containing	-0.287653	8.63391	-2.21772	0.0428596	0.68385	-3.80716
QggkspyTxEPf5xROF4	Tcf12	transcription factor 12	0.127914	9.26318	2.21768	0.0428626	0.68385	-3.80722
K3RXf4VI.zImL90F3k	Cdkn1b	cyclin-dependent kinase inhibitor 1B	0.162376	8.65816	2.21755	0.0428729	0.68385	-3.80742
369a9Bipt0DnvaZJew	Chtf18	CTF18, chromosome transmission fidelity factor 18	-0.202298	9.37042	-2.2167	0.0429426	0.684443	-3.80878
xi1Y17KYR70rs7A4sk	Amhr2	anti-Mullerian hormone type 2 receptor	-0.28354	12.8593	-2.21604	0.0429961	0.684687	-3.80982
iRSCUreKt99JlPiL9U	Atxn1	ataxin 1	-0.151252	9.40172	-2.2154	0.0430484	0.684687	-3.81084
HqJAue5HlSLyiG6EvI	Myo1f	myosin IF	0.190233	8.85584	2.21531	0.0430557	0.684687	-3.81098
WTywJIekpNJTSlfqJI	Nfxl1	nuclear transcription factor, X-box binding-like 1	-0.108103	8.56804	-2.21465	0.0431098	0.684954	-3.81203
K_qf1J3RIV9JN1J5S0	Eri3	exoribonuclease 3	-0.227267	9.4974	-2.21431	0.0431377	0.684954	-3.81258
WpKV6sNkAr0vdIZ5Vw	Ppfibp2	PTPRF interacting protein, binding protein 2 (liprin beta 2)	-0.177937	9.6513	-2.21369	0.0431885	0.685222	-3.81356
ZJSVNWuVOx6KPQe4og	Ddit4	DNA-damage-inducible transcript 4	0.321157	10.7777	2.21331	0.0432198	0.685222	-3.81417
uRkRqYggvSeVTe4gmc	Klf13	Kruppel-like factor 13	0.277905	9.74308	2.21234	0.0432993	0.685965	-3.81571
NUbkKfuXjjwUCHU6HU	Tmem126b	transmembrane protein 126B	0.288192	9.23939	2.21112	0.0434001	0.686917	-3.81765
HUgT5QscSTtM3UohTI	Pole	polymerase (DNA directed), epsilon	-0.133621	8.79659	-2.21074	0.0434311	0.686917	-3.81825
6IIz9S324Rqh0u_eoQ	Pdpn	podoplanin	-0.289925	12.905	-2.21042	0.0434576	0.686917	-3.81876
BJLdJWQDZ0KBUtKKd4	Kctd14	potassium channel tetramerisation domain containing 14	-0.327251	10.5197	-2.20998	0.0434938	0.686973	-3.81946
E15Tt4qQinQvKgh6Fw	Slc25a38	solute carrier family 25, member 38	-0.155544	8.98671	-2.20881	0.043591	0.687056	-3.82133
Hr_9zoLush6KgXTXok	Stim1	stromal interaction molecule 1	0.221339	9.44395	2.20874	0.0435968	0.687056	-3.82144
TUJ5dPUHvfOIg6q0hk	Chdh	choline dehydrogenase	-0.118419	8.65447	-2.20873	0.0435971	0.687056	-3.82145
fw_9ST1DnfuTJKoewU	Sybu	syntabulin (syntaxin-interacting)	0.158186	9.14774	2.20809	0.0436506	0.687234	-3.82247
laHft6e8E4fvxEz.SU	Hps3	Hermansky-Pudlak syndrome 3 homolog (human)	0.205687	8.99046	2.20781	0.0436739	0.687234	-3.82292
Zhf7paDjkBfCuP9Xhk	Cdk5rap1	CDK5 regulatory subunit associated protein 1	0.252553	10.7131	2.20699	0.0437418	0.687787	-3.82422
ZbsS8Cdm17j9ezoxXo	Xlr4a	X-linked lymphocyte-regulated 4A	-0.414111	10.7877	-2.20573	0.0438463	0.688914	-3.82622
6pTVdtwUJzkLPXOUiY	Ttn	titin	-0.0943188	8.50794	-2.20515	0.043895	0.689045	-3.82715
iFIXVgI3CoWjiiIgsc	Ano4	anoctamin 4	-0.191776	9.08863	-2.20469	0.0439332	0.689045	-3.82788
Nl7RiiIAllQueelAxQ	Cdc25a	cell division cycle 25A	-0.238027	9.9544	-2.20403	0.0439879	0.689045	-3.82892
ifq3RGR5A5wmOlJ7dU	Gabarapl1	gamma-aminobutyric acid (GABA) A receptor-associated protein-like 1	0.248854	11.3413	2.20398	0.0439921	0.689045	-3.829
ZaGK0E2OJz6D6EuCKA	Ppp1r14a	protein phosphatase 1, regulatory (inhibitor) subunit 14A	0.21007	9.12624	2.20366	0.0440186	0.689045	-3.8295
xJSeToXndXZ2dafd58	Dhcr24	24-dehydrocholesterol reductase	-0.224629	9.63628	-2.20299	0.0440752	0.689418	-3.83058
0SkqjO3doggCIly6Wg	Mttp	microsomal triglyceride transfer protein	0.095309	8.59603	2.20222	0.0441395	0.68991	-3.8318
6k5uJSlc7UEu.9eEHo	Stk3	serine/threonine kinase 3	-0.419125	10.012	-2.20182	0.044173	0.689919	-3.83243
0nii1kchP0S0R4IntE	Map4k3	mitogen-activated protein kinase kinase kinase kinase 3	0.239332	10.7727	2.20095	0.044246	0.690128	-3.83382
WU154qTivK7SYnuzns	Ackr3	atypical chemokine receptor 3	-0.119894	8.62111	-2.20081	0.0442578	0.690128	-3.83404
6qKI7efuu5frjn_Qq0	Cep112	centrosomal protein 112	-0.199092	10.0245	-2.20048	0.0442849	0.690128	-3.83455
KKjQo4qQJ9KCsucNJc	Neil2	nei like 2 (E. coli)	0.09538	8.49876	2.19899	0.0444107	0.690285	-3.83692
0qUYPF3qIEH10eqp4E	Mief2	mitochondrial elongation factor 2	0.191484	9.22063	2.19803	0.0444915	0.690285	-3.83845
rekiujutHeiSSCCiaM	Wdr46	WD repeat domain 46	-0.170502	9.09055	-2.19761	0.0445272	0.690285	-3.83912
Hsfwg3U9BM0gztSUTc	Spon1	spondin 1, (f-spondin) extracellular matrix protein	0.128978	8.66863	2.19674	0.0446006	0.690285	-3.84049
EVLqC5eJhWhxP1winc	Rtn2	reticulon 2 (Z-band associated protein)	-0.14763	9.12557	-2.19641	0.0446281	0.690285	-3.84101
ESu6jSuvre7In03rko	Arhgap24	Rho GTPase activating protein 24	0.314758	9.80692	2.19584	0.0446766	0.690285	-3.84192
ufa5Lf9c6pAAqSZfoo	Nos2	nitric oxide synthase 2, inducible	-0.131444	8.69483	-2.19567	0.0446911	0.690285	-3.84219
ZSgKq_kUdc7OEuzuqk	Kif27	kinesin family member 27	-0.11781	8.52764	-2.19538	0.0447153	0.690285	-3.84264
fN9NzjgvaCdNcaaxXo	Atp1a2	ATPase, Na+/K+ transporting, alpha 2 polypeptide	0.163682	8.81006	2.19511	0.044738	0.690285	-3.84307
HeV7LNUOjNHVLdA_p4	Slc44a1	solute carrier family 44, member 1	0.168739	9.42347	2.19509	0.0447402	0.690285	-3.84311
WkR70lUijxIV4eV4SE	Erbb2	v-erb-b2 erythroblastic leukemia viral oncogene homolog 2, neuro/glioblastoma derived oncogene homolog (avian)	-0.170833	9.14438	-2.19508	0.0447408	0.690285	-3.84312
HYnVA.upC4VJwfwkRE	Echdc2	enoyl Coenzyme A hydratase domain containing 2	0.202921	10.0692	2.19404	0.0448294	0.690285	-3.84478
Ndiq3Sk3s.nnt5xwIk	Slc38a1	solute carrier family 38, member 1	-0.167443	9.23511	-2.19374	0.0448549	0.690285	-3.84525
TV3IjxxTk4Pv.50xXs	Ifi47	interferon gamma inducible protein 47	0.209546	9.01211	2.19367	0.0448607	0.690285	-3.84536
cgiO3pdXnnaCTdBC_Y	Far1	fatty acyl CoA reductase 1	0.219742	9.76834	2.19325	0.0448963	0.690285	-3.84602
0C0V0QFluXCh3tKVt4	Flnc	filamin C, gamma	-0.369146	10.1129	-2.19318	0.0449019	0.690285	-3.84613
9Cvo2lolf11LYh.wV4	Dab2ip	disabled 2 interacting protein	0.223225	10.3667	2.19288	0.0449275	0.690285	-3.8466
ZV93aDDIV4Ld3.0L7U	Gng12	guanine nucleotide binding protein (G protein), gamma 12	0.28599	10.497	2.19283	0.0449323	0.690285	-3.84669
3z5bS4qiTtJt57dqno	Arhgef25	Rho guanine nucleotide exchange factor (GEF) 25	0.111577	8.60602	2.19253	0.0449577	0.690285	-3.84717
fcyL0l37Iiz0JBHli0	Rbbp9	retinoblastoma binding protein 9	0.438065	10.8499	2.19226	0.0449807	0.690285	-3.84759
6q79LOUdQ0jHV96HfU	Zfp865	zinc finger protein 865	0.150434	8.69554	2.19132	0.0450606	0.690285	-3.84908
KtjkuQe5fdXwniUf4k	Iffo2	intermediate filament family orphan 2	0.203449	9.12012	2.19121	0.0450699	0.690285	-3.84925
Nu55frXSLCScJVP690	Gstm2	glutathione S-transferase, mu 2	-0.242531	14.4833	-2.19104	0.0450847	0.690285	-3.84953
HLp7uD55jhQuxIOOWQ	Rbm11	RNA binding motif protein 11	0.0949484	8.50789	2.19059	0.0451228	0.690285	-3.85023
HkVKKX7LfUPkojSVxI	Capn5	calpain 5	-0.361295	10.6403	-2.19047	0.0451333	0.690285	-3.85043
WmLuddnUF_CcatKLKQ	Ptpro	protein tyrosine phosphatase, receptor type, O	0.117258	8.68654	2.19023	0.045154	0.690285	-3.85081
fq40WHuXU955.4s310	Gdpd2	glycerophosphodiester phosphodiesterase domain containing 2	-0.279689	9.28459	-2.18891	0.045267	0.690285	-3.8529
o3UF8lJKaK5uf916FQ	Hgh1	HGH1 homolog	-0.0798563	8.55428	-2.18855	0.0452976	0.690285	-3.85346
fUlzvgqfkwgK9XHwUg	Ubr7	ubiquitin protein ligase E3 component n-recognin 7 (putative)	0.247505	10.2775	2.18853	0.0452998	0.690285	-3.85351
9VIhoR_hNUqEnF0QHc	Klhl38	kelch-like 38	-0.106121	8.5057	-2.18803	0.045342	0.690285	-3.85428
KJ5IkUBn00LrEOXoGI	Cxcl14	chemokine (C-X-C motif) ligand 14	0.220183	9.42074	2.18787	0.0453564	0.690285	-3.85455
fv4p8o6GeuQ4.371_8	Aatk	apoptosis-associated tyrosine kinase	0.45417	9.07429	2.1878	0.0453624	0.690285	-3.85466
EkQmrN7n.5TRf8HqpI	Arhgap6	Rho GTPase activating protein 6	-0.152372	9.03099	-2.1876	0.0453793	0.690285	-3.85497
xJ74hIie59u0iXuBOU	Ttc3	tetratricopeptide repeat domain 3	-0.286104	13.191	-2.18649	0.0454744	0.690553	-3.85672
xro6pwtG7ecofCnn4U	Fads3	fatty acid desaturase 3	0.197318	9.12112	2.18566	0.0455462	0.690553	-3.85804
BUdAr14XN4LToeupek	Gm561	predicted gene 561	0.230372	11.0551	2.18555	0.0455561	0.690553	-3.85822
TclKXFoJ77fgyiMiXY	Lrrc2	leucine rich repeat containing 2	-0.207111	9.29774	-2.18499	0.0456039	0.690553	-3.8591
cAV10g8t2_0.seUDLQ	Megf10	multiple EGF-like-domains 10	0.40455	9.00925	2.18477	0.0456228	0.690553	-3.85944
Z3JdWrSJx9CYL1W_Us	Mtpap	mitochondrial poly(A) polymerase	-0.238759	10.2351	-2.18468	0.0456311	0.690553	-3.8596
Z4beyUOoG4DPrmNHgU	Prune	prune homolog (Drosophila)	0.246911	10.2416	2.18412	0.0456791	0.690553	-3.86048
xQMEtCc3sw43A_JwDM	Gbp9	guanylate-binding protein 9	-0.0979518	8.47136	-2.18385	0.0457027	0.690553	-3.86091
rnNPp0x3dVaQRELUh4	Jun	jun proto-oncogene	0.261155	9.5408	2.1837	0.0457153	0.690553	-3.86114
Kfi_rQij3qbpCdxK0I	Igsf1	immunoglobulin superfamily, member 1	-0.103192	8.53925	-2.18358	0.0457257	0.690553	-3.86133
oneXJNsvhL54s66p_8	Anxa4	annexin A4	-0.381576	9.19771	-2.18153	0.0459032	0.692735	-3.86456
ihWOy1kV96dl6ePMFs	Arsi	arylsulfatase i	0.0945538	8.51317	2.18067	0.0459778	0.692887	-3.86592
cpXcQHgAguj.Bxf7Xw	Sh3glb1	SH3-domain GRB2-like B1 (endophilin)	0.116406	8.54955	2.18066	0.0459792	0.692887	-3.86595
TRFTuEJ93ulctVKcSo	Pdzk1ip1	PDZK1 interacting protein 1	-0.103577	8.48116	-2.17971	0.0460622	0.693147	-3.86745
Z4CDXgKCKUeiotKfCk	Fxyd5	FXYD domain-containing ion transport regulator 5	0.307051	9.20528	2.1797	0.0460624	0.693147	-3.86746
uloqd.ukjiNSvr.pZM	Phykpl	5-phosphohydroxy-L-lysine phospholyase	-0.1462	8.93237	-2.17874	0.0461465	0.693862	-3.86898
rXiRcfzqOFOoEdQOkk	Cdh16	cadherin 16	-0.171131	8.54396	-2.1784	0.046176	0.693862	-3.86952
c6Xg0foSXQqRf5SXS4	Hbb-bt	hemoglobin, beta adult t chain	0.725764	13.9459	2.17744	0.0462603	0.694546	-3.87104
9ZZ6cvUkfR3VIyjspE	Tmem186	transmembrane protein 186	-0.197822	10.1481	-2.17712	0.0462876	0.694546	-3.87153
0JVL18iMqgSXV1FO4k	Mgll	monoglyceride lipase	0.150735	9.05387	2.17638	0.046353	0.69503	-3.87271
rumJULLp9c4ohQ4rog	Akap1	A kinase (PRKA) anchor protein 1	-0.100936	8.77599	-2.17532	0.046446	0.695408	-3.87439
E0Kg5eKji7HrzooHqo	Capn1	calpain 1	0.222235	9.04153	2.17503	0.0464714	0.695408	-3.87484
ZykpG7XnKwV3cxFKhU	Aph1a	anterior pharynx defective 1a homolog (C. elegans)	-0.426087	10.3491	-2.17445	0.0465222	0.695408	-3.87576
uKdTvtV0mB5JrpNiKI	Atl3	atlastin GTPase 3	0.22286	9.3296	2.1741	0.046553	0.695408	-3.87631
rUCmU113ENlNRdxLSs	Nudt22	nudix (nucleoside diphosphate linked moiety X)-type motif 22	-0.171626	9.6492	-2.17409	0.0465534	0.695408	-3.87632
9AlF41.qd3oq96sXBU	Dgkz	diacylglycerol kinase zeta	0.179992	9.40734	2.17383	0.0465768	0.695408	-3.87674
0XSkl7XF4s.XJ6X950	Haus8	4HAUS augmin-like complex, subunit 8	-0.234804	9.74598	-2.17291	0.0466578	0.696122	-3.87819
EsSSTedokfRVoefwio	Thap1	THAP domain containing, apoptosis associated protein 1	-0.110045	8.88782	-2.17098	0.0468282	0.697555	-3.88123
cd4v8pSTrdSBC9eWqQ	Gin1	gypsy retrotransposon integrase 1	-0.128137	8.74338	-2.17071	0.0468524	0.697555	-3.88166
WQiih1VJx.8ezSQ5Lo	Usp33	ubiquitin specific peptidase 33	0.167092	9.07941	2.17069	0.0468534	0.697555	-3.88168
H3oEiPixrKm5u6hiUU	2210015D19Rik	RIKEN cDNA 2210015D19 gene	-0.107664	8.6372	-2.16996	0.0469187	0.698032	-3.88284
EqbdQkixQlel1eidQg	Sil1	endoplasmic reticulum chaperone SIL1 homolog (S. cerevisiae)	-0.204508	9.86715	-2.16947	0.0469615	0.698174	-3.8836
NaroM1e.8gujHkEe3U	Chst11	carbohydrate sulfotransferase 11	0.164211	8.7892	2.16851	0.047047	0.698419	-3.88512
rlIpS9fdx1SgN6Agp8	Rsl1d1	ribosomal L1 domain containing 1	-0.217078	11.5507	-2.16801	0.0470918	0.698419	-3.88592
HS3YfKOhIRIquX3OuU	Ltbp4	latent transforming growth factor beta binding protein 4	0.231939	10.3036	2.16794	0.0470976	0.698419	-3.88602
fD74lRS0pTTZTRf5Qc	Slc7a6	solute carrier family 7 (cationic amino acid transporter, y+ system), member 6	-0.133613	8.7766	-2.16779	0.047111	0.698419	-3.88626
W11EBWKCqEcClEZKCs	Tnfaip8l2	tumor necrosis factor, alpha-induced protein 8-like 2	0.138683	8.70694	2.16626	0.0472475	0.699949	-3.88867
61VOzhh1xuVq.ih2ik	Cacnb3	calcium channel, voltage-dependent, beta 3 subunit	0.0847009	8.53715	2.16486	0.0473727	0.701007	-3.89088
Npe1zmhFAn.J9d6g0o	Sgpp2	sphingosine-1-phosphate phosphotase 2	-0.243055	9.13869	-2.16471	0.0473856	0.701007	-3.89111
inlBYl.tJOtx2iirng	Smc1a	structural maintenance of chromosomes 1A	-0.377688	9.33873	-2.16384	0.0474634	0.701206	-3.89248
rUIa1KOZwsm5KLWMyc	Apoc3	apolipoprotein C-III	-0.227925	8.93359	-2.16382	0.0474658	0.701206	-3.89252
xElYVPRREotxR73V6Q	Med27	mediator complex subunit 27	-0.251526	10.1931	-2.16171	0.0476551	0.703077	-3.89584
ulwo5pNP_4nd7Xo2zs	Mrps17	mitochondrial ribosomal protein S17	-0.241333	12.8407	-2.16138	0.047684	0.703077	-3.89635
6Z7._pIJJK4ZV7OyMA	Ptprs	protein tyrosine phosphatase, receptor type, S	0.276966	11.8551	2.16115	0.0477049	0.703077	-3.89671
HfinlAjhxQp0FDLV7o	Il17re	interleukin 17 receptor E	0.124877	8.61562	2.16091	0.0477263	0.703077	-3.89709
EulxAFU0OCIaxExTVU	Mad2l1	MAD2 mitotic arrest deficient-like 1	-0.244136	11.0215	-2.15907	0.047893	0.704422	-3.89999
WOkp5hCk3uV93pQCyI	Pepd	peptidase D	-0.166552	9.34601	-2.15902	0.0478969	0.704422	-3.90006
lk.EL3ek81VERSOoSk	Lig3	ligase III, DNA, ATP-dependent	-0.224128	10.1132	-2.15879	0.0479182	0.704422	-3.90043
ZkREKFUVuqcHF5aIuI	Rab31	RAB31, member RAS oncogene family	0.142628	8.86076	2.15747	0.0480378	0.704889	-3.90251
oYB6AXV5UnSEIJ0EhU	Ccdc33	coiled-coil domain containing 33	0.332482	8.64876	2.15745	0.0480394	0.704889	-3.90254
BpTo4voZ7UmoMUnB7g	Ndc80	NDC80 homolog, kinetochore complex component (S. cerevisiae)	-0.164132	9.36705	-2.15732	0.0480507	0.704889	-3.90274
l6K06vkr3FOefU_SVo	Zfp451	zinc finger protein 451	-0.126832	8.61832	-2.15688	0.0480909	0.704986	-3.90343
cIxKonqveI7R0uIAOs	Pla2g5	phospholipase A2, group V	0.16019	8.68452	2.15582	0.0481872	0.705481	-3.9051
luqSO4M0pPaliOEfVg	Snrnp70	small nuclear ribonucleoprotein 70 (U1)	0.241301	9.64603	2.15572	0.0481957	0.705481	-3.90525
[truncated: 19,572 more rows]

## Sheet: 9 weeks
ID	geneSymbol	geneName	logFC	AveExpr	t	P.Value	adj.P.Val	B
[truncated: 21,007 more rows]
