# Supplementary material for: Rapid ovarian transcript changes during the onset of premature ovarian insufficiency in a mouse model
Source: Reprod Fertil. 2022 Aug 11;3(3):173–86. doi: 10.1530/RAF-22-0036 (PMC9513667; doi:10.1530/RAF-22-0036)
Supplement: Supplementary Data 2 [file supplementary_table_2.xlsx]

## Sheet: aliceblue
Annotation Cluster 1	Enrichment Score: 1.1009528502175845
Category	Term	Count	%	PValue	Genes	List Total	Pop Hits	Pop Total	Fold Enrichment	Bonferroni	Benjamini	FDR
UP_KEYWORDS	Transcription	8	19.5122	0.0419573	PPARA, POLR3H, CEBPB, CNOT6L, FHL2, COMMD9, MBD2, BIRC2	41	1859	22680	2.38051	0.992121	0.911235	38.5336
UP_KEYWORDS	Nucleus	14	34.1463	0.0429619	PPARA, ADARB1, POLR3H, CEBPB, SNCA, FHL2, COMMD9, MBD2, BIRC2, DMPK, CNOT6L, NKX6-2, ZFHX2, GEMIN7	41	4534	22680	1.70807	0.993002	0.808721	39.2614
UP_KEYWORDS	Transcription regulation	7	17.0732	0.0935608	PPARA, CEBPB, CNOT6L, FHL2, COMMD9, MBD2, BIRC2	41	1799	22680	2.15242	0.999985	0.891394	67.2198
GOTERM_BP_DIRECT	GO:0006351~transcription, DNA-templated	8	19.5122	0.0948248	PPARA, POLR3H, CEBPB, CNOT6L, FHL2, COMMD9, MBD2, BIRC2	39	1885	18082	1.96771	1	0.999668	75.1076
GOTERM_BP_DIRECT	GO:0006355~regulation of transcription, DNA-templated	8	19.5122	0.195582	PPARA, CEBPB, CNOT6L, FHL2, COMMD9, MBD2, ZFHX2, BIRC2	39	2279	18082	1.62752	1	0.999982	95.206
Annotation Cluster 2	Enrichment Score: 0.7934985302846722
Category	Term	Count	%	PValue	Genes	List Total	Pop Hits	Pop Total	Fold Enrichment	Bonferroni	Benjamini	FDR
GOTERM_MF_DIRECT	GO:0000978~RNA polymerase II core promoter proximal region sequence-specific DNA binding	4	9.7561	0.0298913	PPARA, CEBPB, NKX6-2, MBD2	34	359	17446	5.71719	0.984354	0.984354	30.0022
GOTERM_MF_DIRECT	GO:0043565~sequence-specific DNA binding	4	9.7561	0.116495	PPARA, CEBPB, NKX6-2, ZFHX2	34	633	17446	3.24245	1	0.985624	76.68
GOTERM_BP_DIRECT	GO:0000122~negative regulation of transcription from RNA polymerase II promoter	4	9.7561	0.196583	PPARA, NKX6-2, FHL2, MBD2	39	729	18082	2.54398	1	0.999943	95.2886
UP_KEYWORDS	DNA-binding	5	12.1951	0.312924	PPARA, CEBPB, NKX6-2, MBD2, ZFHX2	41	1604	22680	1.72435	1	0.917479	98.5897
GOTERM_MF_DIRECT	GO:0003700~transcription factor activity, sequence-specific DNA binding	3	7.31707	0.503118	PPARA, CEBPB, NKX6-2	34	883	17446	1.74332	1	0.998934	99.9731
Annotation Cluster 3	Enrichment Score: 0.6437645028581741
Category	Term	Count	%	PValue	Genes	List Total	Pop Hits	Pop Total	Fold Enrichment	Bonferroni	Benjamini	FDR
GOTERM_MF_DIRECT	GO:0016740~transferase activity	7	17.0732	0.055176	GSTM2, MOGAT2, MAT2A, SGMS2, BIRC2, EPHA1, DMPK	34	1472	17446	2.4401	0.99958	0.97951	48.6819
UP_KEYWORDS	Kinase	3	7.31707	0.355715	SGMS2, EPHA1, DMPK	41	707	22680	2.34726	1	0.895442	99.3205
GOTERM_MF_DIRECT	GO:0016301~kinase activity	3	7.31707	0.366252	SGMS2, EPHA1, DMPK	34	674	17446	2.28391	1	0.994523	99.5304
GOTERM_BP_DIRECT	GO:0016310~phosphorylation	3	7.31707	0.370092	SGMS2, EPHA1, DMPK	39	612	18082	2.27275	1	1	99.8421
Annotation Cluster 4	Enrichment Score: 0.6279436575138246
Category	Term	Count	%	PValue	Genes	List Total	Pop Hits	Pop Total	Fold Enrichment	Bonferroni	Benjamini	FDR
GOTERM_MF_DIRECT	GO:0008270~zinc ion binding	5	12.1951	0.142986	PPARA, SNCA, FHL2, ZFHX2, BIRC2	34	1075	17446	2.38659	1	0.951194	83.6947
UP_KEYWORDS	Ubl conjugation	5	12.1951	0.273037	CEBPB, SNCA, FHL2, BIRC2, EPHA1	41	1505	22680	1.83778	1	0.923756	97.3235
GOTERM_BP_DIRECT	GO:0043066~negative regulation of apoptotic process	3	7.31707	0.334698	SNCA, FHL2, BIRC2	39	566	18082	2.45746	1	1	99.6614
Annotation Cluster 5	Enrichment Score: 0.5863074601627862
Category	Term	Count	%	PValue	Genes	List Total	Pop Hits	Pop Total	Fold Enrichment	Bonferroni	Benjamini	FDR
GOTERM_CC_DIRECT	GO:0005789~endoplasmic reticulum membrane	4	9.7561	0.148194	MOGAT2, DPM1, SRD5A1, DMPK	38	710	19662	2.91505	1	0.923184	83.7685
UP_KEYWORDS	Endoplasmic reticulum	4	9.7561	0.256678	MOGAT2, DPM1, SRD5A1, DMPK	41	997	22680	2.21934	1	0.924102	96.5541
GOTERM_CC_DIRECT	GO:0005783~endoplasmic reticulum	4	9.7561	0.457994	MOGAT2, DPM1, SRD5A1, DMPK	38	1323	19662	1.56439	1	0.989675	99.9035
Annotation Cluster 6	Enrichment Score: 0.5647327730903753
Category	Term	Count	%	PValue	Genes	List Total	Pop Hits	Pop Total	Fold Enrichment	Bonferroni	Benjamini	FDR
GOTERM_CC_DIRECT	GO:0005886~plasma membrane	14	34.1463	0.104965	TSPAN2, SGMS2, KCNAB1, TGOLN1, SNCA, EPHA1, OLFR1269, DMPK, GSTM2, OLFR68, DOK7, HEG1, ROBO2, PTGDR2	38	4874	19662	1.48623	0.999996	0.955175	71.5508
UP_KEYWORDS	Cell membrane	10	24.3902	0.207758	OLFR68, SGMS2, KCNAB1, TGOLN1, DOK7, HEG1, PTGDR2, EPHA1, OLFR1269, DMPK	41	3759	22680	1.47159	1	0.946284	92.8944
UP_KEYWORDS	Membrane	19	46.3415	0.236577	MOGAT2, ADARB1, TSPAN2, SGMS2, KCNAB1, TGOLN1, SNCA, AP5S1, EPHA1, BIRC2, OLFR1269, DMPK, OLFR68, SDC1, DOK7, HEG1, SRD5A1, ROBO2, PTGDR2	41	8683	22680	1.21044	1	0.921288	95.3347
GOTERM_CC_DIRECT	GO:0016021~integral component of membrane	16	39.0244	0.291593	MOGAT2, ADARB1, TSPAN2, SGMS2, KCNAB1, TGOLN1, EPHA1, BIRC2, OLFR1269, DMPK, OLFR68, SDC1, HEG1, ROBO2, SRD5A1, PTGDR2	38	6878	19662	1.20365	1	0.978954	97.9917
GOTERM_CC_DIRECT	GO:0016020~membrane	16	39.0244	0.319246	MOGAT2, TSPAN2, SGMS2, KCNAB1, TGOLN1, SNCA, AP5S1, EPHA1, DMPK, SDC1, DOK7, DPM1, HEG1, SRD5A1, ROBO2, PTGDR2	38	6998	19662	1.18301	1	0.980069	98.7212
UP_KEYWORDS	Transmembrane helix	15	36.5854	0.32586	MOGAT2, ADARB1, TSPAN2, SGMS2, TGOLN1, EPHA1, BIRC2, OLFR1269, DMPK, OLFR68, SDC1, HEG1, ROBO2, SRD5A1, PTGDR2	41	6938	22680	1.19596	1	0.904167	98.8635
UP_KEYWORDS	Transmembrane	15	36.5854	0.329638	MOGAT2, ADARB1, TSPAN2, SGMS2, TGOLN1, EPHA1, BIRC2, OLFR1269, DMPK, OLFR68, SDC1, HEG1, ROBO2, SRD5A1, PTGDR2	41	6955	22680	1.19304	1	0.883754	98.9337
UP_SEQ_FEATURE	transmembrane region	9	21.9512	0.588292	MOGAT2, SDC1, TSPAN2, SGMS2, TGOLN1, SRD5A1, ROBO2, PTGDR2, EPHA1	35	4312	18012	1.07413	1	1	99.9968
Annotation Cluster 7	Enrichment Score: 0.4067196560939327
Category	Term	Count	%	PValue	Genes	List Total	Pop Hits	Pop Total	Fold Enrichment	Bonferroni	Benjamini	FDR
GOTERM_MF_DIRECT	GO:0008270~zinc ion binding	5	12.1951	0.142986	PPARA, SNCA, FHL2, ZFHX2, BIRC2	34	1075	17446	2.38659	1	0.951194	83.6947
GOTERM_MF_DIRECT	GO:0046872~metal ion binding	9	21.9512	0.29355	PPARA, ADARB1, MAT2A, CNOT6L, SNCA, FHL2, ZFHX2, BIRC2, DMPK	34	3355	17446	1.37647	1	0.994957	98.317
UP_KEYWORDS	Metal-binding	8	19.5122	0.391169	PPARA, ADARB1, MAT2A, CNOT6L, SNCA, FHL2, BIRC2, DMPK	41	3395	22680	1.3035	1	0.903319	99.6426
UP_KEYWORDS	Zinc	4	9.7561	0.729062	PPARA, ADARB1, FHL2, BIRC2	41	2099	22680	1.05416	1	0.992692	100
UP_KEYWORDS	Zinc-finger	3	7.31707	0.773209	PPARA, FHL2, BIRC2	41	1565	22680	1.06039	1	0.995521	100
Annotation Cluster 8	Enrichment Score: 0.3464693801709718
Category	Term	Count	%	PValue	Genes	List Total	Pop Hits	Pop Total	Fold Enrichment	Bonferroni	Benjamini	FDR
GOTERM_MF_DIRECT	GO:0016740~transferase activity	7	17.0732	0.055176	GSTM2, MOGAT2, MAT2A, SGMS2, BIRC2, EPHA1, DMPK	34	1472	17446	2.4401	0.99958	0.97951	48.6819
UP_SEQ_FEATURE	binding site:ATP	3	7.31707	0.301754	MAT2A, EPHA1, DMPK	35	583	18012	2.64817	1	1	98.4918
UP_SEQ_FEATURE	nucleotide phosphate-binding region:ATP	3	7.31707	0.54929	MAT2A, EPHA1, DMPK	35	963	18012	1.6032	1	1	99.9909
UP_KEYWORDS	ATP-binding	3	7.31707	0.702085	MAT2A, EPHA1, DMPK	41	1363	22680	1.21754	1	0.991072	99.9999
GOTERM_MF_DIRECT	GO:0005524~ATP binding	3	7.31707	0.791275	MAT2A, EPHA1, DMPK	34	1507	17446	1.02147	1	0.999999	100
UP_KEYWORDS	Nucleotide-binding	3	7.31707	0.826275	MAT2A, EPHA1, DMPK	41	1754	22680	0.94613	1	0.997024	100
GOTERM_MF_DIRECT	GO:0000166~nucleotide binding	3	7.31707	0.894682	MAT2A, EPHA1, DMPK	34	1936	17446	0.79512	1	1	100
Annotation Cluster 9	Enrichment Score: 0.30033937520724274
Category	Term	Count	%	PValue	Genes	List Total	Pop Hits	Pop Total	Fold Enrichment	Bonferroni	Benjamini	FDR
UP_KEYWORDS	Glycoprotein	10	24.3902	0.220506	SDC1, CEBPB, TSPAN2, TGOLN1, HEG1, ROBO2, TINAGL1, PTGDR2, EPHA1, MFAP5	41	3815	22680	1.44999	1	0.940092	94.0897
UP_KEYWORDS	Transmembrane helix	15	36.5854	0.32586	MOGAT2, ADARB1, TSPAN2, SGMS2, TGOLN1, EPHA1, BIRC2, OLFR1269, DMPK, OLFR68, SDC1, HEG1, ROBO2, SRD5A1, PTGDR2	41	6938	22680	1.19596	1	0.904167	98.8635
UP_KEYWORDS	Transmembrane	15	36.5854	0.329638	MOGAT2, ADARB1, TSPAN2, SGMS2, TGOLN1, EPHA1, BIRC2, OLFR1269, DMPK, OLFR68, SDC1, HEG1, ROBO2, SRD5A1, PTGDR2	41	6955	22680	1.19304	1	0.883754	98.9337
GOTERM_CC_DIRECT	GO:0005887~integral component of plasma membrane	4	9.7561	0.356374	TSPAN2, SGMS2, PTGDR2, EPHA1	38	1126	19662	1.83809	1	0.977545	99.3228
UP_SEQ_FEATURE	topological domain:Extracellular	6	14.6341	0.424746	SDC1, TSPAN2, TGOLN1, ROBO2, PTGDR2, EPHA1	35	2256	18012	1.36869	1	1	99.843
UP_SEQ_FEATURE	topological domain:Cytoplasmic	7	17.0732	0.466623	SDC1, TSPAN2, SGMS2, TGOLN1, ROBO2, PTGDR2, EPHA1	35	2880	18012	1.25083	1	1	99.9351
UP_SEQ_FEATURE	glycosylation site:N-linked (GlcNAc...)	8	19.5122	0.521149	SDC1, TSPAN2, TGOLN1, ROBO2, TINAGL1, PTGDR2, EPHA1, MFAP5	35	3563	18012	1.15549	1	1	99.9816
UP_SEQ_FEATURE	transmembrane region	9	21.9512	0.588292	MOGAT2, SDC1, TSPAN2, SGMS2, TGOLN1, SRD5A1, ROBO2, PTGDR2, EPHA1	35	4312	18012	1.07413	1	1	99.9968
UP_SEQ_FEATURE	signal peptide	6	14.6341	0.726198	SDC1, TGOLN1, ROBO2, TINAGL1, EPHA1, MFAP5	35	3124	18012	0.988403	1	1	100
UP_KEYWORDS	Disulfide bond	5	12.1951	0.820255	HEG1, ROBO2, TINAGL1, PTGDR2, MFAP5	41	3124	22680	0.885356	1	0.997666	100
UP_KEYWORDS	Signal	7	17.0732	0.840052	SDC1, TGOLN1, HEG1, ROBO2, TINAGL1, EPHA1, MFAP5	41	4543	22680	0.852343	1	0.996828	100
GOTERM_CC_DIRECT	GO:0070062~extracellular exosome	3	7.31707	0.969553	SDC1, ROBO2, TINAGL1	38	2674	19662	0.580502	1	1	100
Annotation Cluster 10	Enrichment Score: 0.18713276577641175
Category	Term	Count	%	PValue	Genes	List Total	Pop Hits	Pop Total	Fold Enrichment	Bonferroni	Benjamini	FDR
UP_KEYWORDS	Secreted	4	9.7561	0.579146	SDC1, SNCA, TINAGL1, MFAP5	41	1685	22680	1.31316	1	0.973275	99.9946
GOTERM_CC_DIRECT	GO:0005576~extracellular region	4	9.7561	0.652768	SDC1, SNCA, TINAGL1, MFAP5	38	1753	19662	1.18065	1	0.999391	99.9994
UP_SEQ_FEATURE	signal peptide	6	14.6341	0.726198	SDC1, TGOLN1, ROBO2, TINAGL1, EPHA1, MFAP5	35	3124	18012	0.988403	1	1	100
Annotation Cluster 11	Enrichment Score: 0.11382493056147913
Category	Term	Count	%	PValue	Genes	List Total	Pop Hits	Pop Total	Fold Enrichment	Bonferroni	Benjamini	FDR
UP_KEYWORDS	Receptor	6	14.6341	0.495404	OLFR68, PPARA, PPFIBP2, PTGDR2, EPHA1, OLFR1269	41	2613	22680	1.2702	1	0.948838	99.9576
INTERPRO	IPR000276:G protein-coupled receptor, rhodopsin-like	3	7.31707	0.747897	OLFR68, PTGDR2, OLFR1269	38	1458	20594	1.11512	1	1	100
UP_KEYWORDS	G-protein coupled receptor	3	7.31707	0.823003	OLFR68, PTGDR2, OLFR1269	41	1741	22680	0.953195	1	0.99734	100
INTERPRO	IPR017452:GPCR, rhodopsin-like, 7TM	3	7.31707	0.823702	OLFR68, PTGDR2, OLFR1269	38	1708	20594	0.951898	1	1	100
UP_KEYWORDS	Transducer	3	7.31707	0.837669	OLFR68, PTGDR2, OLFR1269	41	1801	22680	0.921439	1	0.997177	100
GOTERM_MF_DIRECT	GO:0004930~G-protein coupled receptor activity	3	7.31707	0.857052	OLFR68, PTGDR2, OLFR1269	34	1749	17446	0.880133	1	1	100
GOTERM_BP_DIRECT	GO:0007186~G-protein coupled receptor signaling pathway	3	7.31707	0.885469	OLFR68, PTGDR2, OLFR1269	39	1706	18082	0.815312	1	1	100

## Sheet: antiquewhite1
Annotation Cluster 1	Enrichment Score: 2.017619274958443
Category	Term	Count	%	PValue	Genes	List Total	Pop Hits	Pop Total	Fold Enrichment	Bonferroni	Benjamini	FDR
UP_KEYWORDS	Chromosome	6	10.9091	0.00284992	ATRX, HIST2H2BB, NDEL1, SMCHD1, NSMCE2, DAPK3	55	409	22680	6.04934	0.313896	0.118011	3.27772
GOTERM_CC_DIRECT	GO:0005694~chromosome	5	9.09091	0.0120609	ATRX, NDEL1, SMCHD1, NSMCE2, DAPK3	52	344	19662	5.49586	0.777903	0.528729	13.0745
GOTERM_CC_DIRECT	GO:0016605~PML body	3	5.45455	0.0257591	ATRX, NSMCE2, DAPK3	52	96	19662	11.8161	0.960679	0.65995	26.0181
Annotation Cluster 2	Enrichment Score: 1.7762686301791264
Category	Term	Count	%	PValue	Genes	List Total	Pop Hits	Pop Total	Fold Enrichment	Bonferroni	Benjamini	FDR
UP_KEYWORDS	Chromosome	6	10.9091	0.00284992	ATRX, HIST2H2BB, NDEL1, SMCHD1, NSMCE2, DAPK3	55	409	22680	6.04934	0.313896	0.118011	3.27772
UP_KEYWORDS	Ubl conjugation	10	18.1818	0.00861766	ATRX, DIXDC1, RNF126, HIST2H2BB, SMCHD1, ARRB2, HNRNPA2B1, NSMCE2, SNW1, DAPK3	55	1505	22680	2.73996	0.680967	0.204268	9.61264
UP_KEYWORDS	Isopeptide bond	5	9.09091	0.190973	ATRX, HIST2H2BB, SMCHD1, HNRNPA2B1, SNW1	55	953	22680	2.1635	1	0.753081	91.5808
Annotation Cluster 3	Enrichment Score: 1.0170883735124838
Category	Term	Count	%	PValue	Genes	List Total	Pop Hits	Pop Total	Fold Enrichment	Bonferroni	Benjamini	FDR
UP_KEYWORDS	Ligase	5	9.09091	0.00785993	RNF126, HARS, NSMCE2, RNF135, ACSL5	55	330	22680	6.24793	0.647114	0.229259	8.80263
GOTERM_MF_DIRECT	GO:0016874~ligase activity	5	9.09091	0.0128814	RNF126, HARS, NSMCE2, RNF135, ACSL5	45	362	17446	5.35482	0.849367	0.849367	14.2814
INTERPRO	IPR013083:Zinc finger, RING/FYVE/PHD-type	5	9.09091	0.0257761	ATRX, RNF126, ZFP598, NSMCE2, RNF135	53	445	20594	4.36591	0.980102	0.980102	26.7906
UP_SEQ_FEATURE	zinc finger region:RING-type	3	5.45455	0.100641	RNF126, ZFP598, RNF135	53	186	18012	5.48144	1	1	72.8918
GOTERM_MF_DIRECT	GO:0008270~zinc ion binding	6	10.9091	0.132254	RNF126, ZFP598, NSMCE2, NR2F2, RNF135, ATXN7L3	45	1075	17446	2.16384	1	0.984112	81.4756
INTERPRO	IPR001841:Zinc finger, RING-type	3	5.45455	0.162719	RNF126, ZFP598, RNF135	53	286	20594	4.07587	1	0.998719	88.0062
UP_KEYWORDS	Zinc-finger	7	12.7273	0.166711	ATRX, RNF126, ZFP598, NSMCE2, NR2F2, RNF135, ATXN7L3	55	1565	22680	1.84444	1	0.737477	88.1117
UP_KEYWORDS	Ubl conjugation pathway	4	7.27273	0.189795	RNF126, NSMCE2, KLHL12, RNF135	55	631	22680	2.61403	1	0.768273	91.4365
UP_KEYWORDS	Metal-binding	11	20	0.283618	ATRX, GNA13, RNF126, ADO, ZFP598, RHEB, NSMCE2, HDHD2, NR2F2, RNF135, ATXN7L3	55	3395	22680	1.33608	1	0.828144	97.9653
GOTERM_MF_DIRECT	GO:0046872~metal ion binding	11	20	0.333523	ATRX, GNA13, RNF126, ADO, ZFP598, RHEB, NSMCE2, HDHD2, NR2F2, RNF135, ATXN7L3	45	3355	17446	1.27111	1	0.995417	99.1955
UP_KEYWORDS	Zinc	7	12.7273	0.383442	ATRX, RNF126, ZFP598, NSMCE2, NR2F2, RNF135, ATXN7L3	55	2099	22680	1.3752	1	0.905983	99.6472
Annotation Cluster 4	Enrichment Score: 0.9495022559199382
Category	Term	Count	%	PValue	Genes	List Total	Pop Hits	Pop Total	Fold Enrichment	Bonferroni	Benjamini	FDR
UP_KEYWORDS	Activator	5	9.09091	0.0610146	MED19, NR2F2, DAPK3, ATXN7L3, NFIB	55	624	22680	3.3042	0.999754	0.646108	52.0561
UP_KEYWORDS	Transcription regulation	9	16.3636	0.0614928	ATRX, MED19, TAF12, CNOT2, SNW1, NR2F2, DAPK3, ATXN7L3, NFIB	55	1799	22680	2.06296	0.99977	0.605768	52.3404
UP_KEYWORDS	Transcription	9	16.3636	0.071694	ATRX, MED19, TAF12, CNOT2, SNW1, NR2F2, DAPK3, ATXN7L3, NFIB	55	1859	22680	1.99638	0.999946	0.625438	58.0507
GOTERM_BP_DIRECT	GO:0006351~transcription, DNA-templated	9	16.3636	0.111027	ATRX, MED19, TAF12, CNOT2, SNW1, NR2F2, DAPK3, ATXN7L3, NFIB	48	1885	18082	1.79861	1	0.999987	80.4174
GOTERM_BP_DIRECT	GO:0000122~negative regulation of transcription from RNA polymerase II promoter	5	9.09091	0.120232	HNRNPA2B1, CNOT2, SNW1, NR2F2, NFIB	48	729	18082	2.58373	1	0.999944	83.0472
GOTERM_BP_DIRECT	GO:0006355~regulation of transcription, DNA-templated	10	18.1818	0.130262	ATRX, MED19, TAF12, GMCL1, CNOT2, SNW1, NR2F2, DAPK3, ATXN7L3, NFIB	48	2279	18082	1.65295	1	0.999862	85.5373
GOTERM_BP_DIRECT	GO:0045944~positive regulation of transcription from RNA polymerase II promoter	4	7.27273	0.482472	ATRX, MED19, SNW1, NFIB	48	995	18082	1.51441	1	1	99.9891
Annotation Cluster 5	Enrichment Score: 0.8822163956006976
Category	Term	Count	%	PValue	Genes	List Total	Pop Hits	Pop Total	Fold Enrichment	Bonferroni	Benjamini	FDR
GOTERM_BP_DIRECT	GO:0030900~forebrain development	3	5.45455	0.0210435	ATRX, NR2F2, NFIB	48	86	18082	13.141	0.999704	0.999704	25.5215
GOTERM_MF_DIRECT	GO:0003677~DNA binding	7	12.7273	0.320609	ATRX, HIST2H2BB, TAF12, POLE3, PCBP2, NR2F2, NFIB	45	1847	17446	1.46931	1	0.998109	98.9893
UP_KEYWORDS	DNA-binding	6	10.9091	0.334393	ATRX, HIST2H2BB, POLE3, PCBP2, NR2F2, NFIB	55	1604	22680	1.54251	1	0.873383	99.1376
Annotation Cluster 6	Enrichment Score: 0.5797653196747595
Category	Term	Count	%	PValue	Genes	List Total	Pop Hits	Pop Total	Fold Enrichment	Bonferroni	Benjamini	FDR
UP_KEYWORDS	Transport	8	14.5455	0.163519	NDEL1, ARRB2, NDUFB7, HNRNPA2B1, KLHL12, DBI, ERGIC2, PQLC2	55	1901	22680	1.73535	1	0.750026	87.5689
GOTERM_BP_DIRECT	GO:0006810~transport	8	14.5455	0.190476	NDEL1, ARRB2, NDUFB7, HNRNPA2B1, KLHL12, DBI, ERGIC2, PQLC2	48	1822	18082	1.65404	1	0.999959	94.6474
GOTERM_CC_DIRECT	GO:0043231~intracellular membrane-bounded organelle	3	5.45455	0.58519	KLHL12, ERGIC2, PQLC2	52	751	19662	1.51045	1	0.99446	99.9961
Annotation Cluster 7	Enrichment Score: 0.5174912985993898
Category	Term	Count	%	PValue	Genes	List Total	Pop Hits	Pop Total	Fold Enrichment	Bonferroni	Benjamini	FDR
UP_KEYWORDS	Developmental protein	5	9.09091	0.202215	DIXDC1, NDEL1, GMCL1, CNOT2, PPDPF	55	976	22680	2.11252	1	0.742181	92.85
GOTERM_BP_DIRECT	GO:0007275~multicellular organism development	5	9.09091	0.278018	DIXDC1, NDEL1, GMCL1, CNOT2, PPDPF	48	1029	18082	1.83046	1	0.999996	98.9037
GOTERM_BP_DIRECT	GO:0030154~cell differentiation	4	7.27273	0.330864	GNA13, NDEL1, GMCL1, PPDPF	48	780	18082	1.93184	1	0.999999	99.6176
UP_KEYWORDS	Differentiation	3	5.45455	0.457614	NDEL1, GMCL1, PPDPF	55	646	22680	1.915	1	0.926096	99.921
Annotation Cluster 8	Enrichment Score: 0.4789504236914185
Category	Term	Count	%	PValue	Genes	List Total	Pop Hits	Pop Total	Fold Enrichment	Bonferroni	Benjamini	FDR
GOTERM_MF_DIRECT	GO:0044822~poly(A) RNA binding	6	10.9091	0.14689	ZFP598, EMG1, PCBP2, HNRNPA2B1, SNW1, MYO18A	45	1113	17446	2.08997	1	0.979053	84.8666
UP_KEYWORDS	RNA-binding	3	5.45455	0.420948	EMG1, PCBP2, HNRNPA2B1	55	601	22680	2.05839	1	0.916832	99.8305
GOTERM_MF_DIRECT	GO:0003723~RNA binding	3	5.45455	0.591461	EMG1, PCBP2, HNRNPA2B1	45	780	17446	1.49111	1	0.999981	99.9976
Annotation Cluster 9	Enrichment Score: 0.4456910862717711
Category	Term	Count	%	PValue	Genes	List Total	Pop Hits	Pop Total	Fold Enrichment	Bonferroni	Benjamini	FDR
GOTERM_MF_DIRECT	GO:0000166~nucleotide binding	8	14.5455	0.210849	ATRX, GNA13, HNRNPA2B1, HARS, RHEB, DAPK3, MYO18A, ACSL5	45	1936	17446	1.60202	1	0.986721	94.0068
UP_KEYWORDS	Nucleotide-binding	7	12.7273	0.237204	ATRX, GNA13, HARS, RHEB, DAPK3, MYO18A, ACSL5	55	1754	22680	1.64569	1	0.78859	95.7649
GOTERM_MF_DIRECT	GO:0005524~ATP binding	6	10.9091	0.330301	ATRX, SMCHD1, HARS, DAPK3, MYO18A, ACSL5	45	1507	17446	1.54355	1	0.99713	99.148
INTERPRO	IPR027417:P-loop containing nucleoside triphosphate hydrolase	4	7.27273	0.40453	ATRX, GNA13, RHEB, MYO18A	53	909	20594	1.70986	1	1	99.7951
UP_KEYWORDS	ATP-binding	5	9.09091	0.409233	ATRX, HARS, DAPK3, MYO18A, ACSL5	55	1363	22680	1.51271	1	0.916364	99.7858
UP_SEQ_FEATURE	nucleotide phosphate-binding region:ATP	3	5.45455	0.774332	ATRX, DAPK3, MYO18A	53	963	18012	1.05872	1	1	100
Annotation Cluster 10	Enrichment Score: 0.31815288456794766
Category	Term	Count	%	PValue	Genes	List Total	Pop Hits	Pop Total	Fold Enrichment	Bonferroni	Benjamini	FDR
UP_KEYWORDS	Golgi apparatus	4	7.27273	0.266417	RHEB, DBI, MYO18A, ERGIC2	55	753	22680	2.19051	1	0.818042	97.3157
UP_KEYWORDS	Endoplasmic reticulum	4	7.27273	0.425729	RHEB, DBI, ERGIC2, ACSL5	55	997	22680	1.65442	1	0.912881	99.8461
GOTERM_CC_DIRECT	GO:0005789~endoplasmic reticulum membrane	3	5.45455	0.554265	RHEB, ERGIC2, ACSL5	52	710	19662	1.59767	1	0.996176	99.9911
GOTERM_CC_DIRECT	GO:0005794~Golgi apparatus	4	7.27273	0.603631	RHEB, DBI, MYO18A, ERGIC2	52	1190	19662	1.27098	1	0.994571	99.9977
GOTERM_CC_DIRECT	GO:0005783~endoplasmic reticulum	4	7.27273	0.676163	RHEB, DBI, ERGIC2, ACSL5	52	1323	19662	1.14321	1	0.997049	99.9998
Annotation Cluster 11	Enrichment Score: 0.07348697635715261
Category	Term	Count	%	PValue	Genes	List Total	Pop Hits	Pop Total	Fold Enrichment	Bonferroni	Benjamini	FDR
GOTERM_CC_DIRECT	GO:0016020~membrane	20	36.3636	0.453906	GNA13, PLXNA4, NDUFB7, CORIN, HNRNPA2B1, CNOT2, ERGIC2, TMEM144, ARRB2, TMEM252, PCBP2, RHEB, TMEM102, EMP3, MYO18A, CRK, OPN3, SPN, PQLC2, ACSL5	52	6998	19662	1.08064	1	0.995291	99.9075
GOTERM_CC_DIRECT	GO:0005887~integral component of plasma membrane	4	7.27273	0.565318	PLXNA4, CORIN, OPN3, SPN	52	1126	19662	1.34322	1	0.99429	99.9934
UP_SEQ_FEATURE	transmembrane region	12	21.8182	0.73116	TMEM144, PLXNA4, CORIN, TMEM252, HDHD2, TMEM102, EMP3, OPN3, SPN, ERGIC2, PQLC2, ACSL5	53	4312	18012	0.945777	1	1	100
UP_SEQ_FEATURE	topological domain:Cytoplasmic	7	12.7273	0.85906	PLXNA4, CORIN, OPN3, SPN, ERGIC2, PQLC2, ACSL5	53	2880	18012	0.826022	1	1	100
UP_KEYWORDS	Membrane	18	32.7273	0.879982	GNA13, PLXNA4, NDUFB7, CORIN, CNOT2, ERGIC2, TMEM144, ARRB2, TMEM252, OLFR1173, RHEB, TMEM102, EMP3, CRK, OPN3, PQLC2, SPN, ACSL5	55	8683	22680	0.854837	1	0.999734	100
UP_SEQ_FEATURE	topological domain:Extracellular	5	9.09091	0.904791	PLXNA4, CORIN, OPN3, SPN, PQLC2	53	2256	18012	0.753212	1	1	100
UP_KEYWORDS	Glycoprotein	7	12.7273	0.910408	PLXNA4, CORIN, FJX1, EMP3, OPN3, SPN, PQLC2	55	3815	22680	0.756631	1	0.999856	100
UP_KEYWORDS	Transmembrane helix	13	23.6364	0.934846	PLXNA4, CORIN, CNOT2, ERGIC2, TMEM144, TMEM252, OLFR1173, TMEM102, EMP3, PQLC2, SPN, OPN3, ACSL5	55	6938	22680	0.772662	1	0.999924	100
UP_KEYWORDS	Transmembrane	13	23.6364	0.93631	PLXNA4, CORIN, CNOT2, ERGIC2, TMEM144, TMEM252, OLFR1173, TMEM102, EMP3, PQLC2, SPN, OPN3, ACSL5	55	6955	22680	0.770773	1	0.999887	100
UP_SEQ_FEATURE	glycosylation site:N-linked (GlcNAc...)	7	12.7273	0.960237	PLXNA4, CORIN, FJX1, EMP3, OPN3, SPN, PQLC2	53	3563	18012	0.66768	1	1	100
GOTERM_CC_DIRECT	GO:0016021~integral component of membrane	13	23.6364	0.972125	PLXNA4, CORIN, CNOT2, ERGIC2, TMEM144, TMEM252, OLFR1173, TMEM102, EMP3, PQLC2, SPN, OPN3, ACSL5	52	6878	19662	0.71467	1	1	100
UP_KEYWORDS	Disulfide bond	4	7.27273	0.984651	PLXNA4, CORIN, NDUFB7, OPN3	55	3124	22680	0.527994	1	0.999998	100
UP_SEQ_FEATURE	disulfide bond	3	5.45455	0.996189	PLXNA4, CORIN, OPN3	53	2510	18012	0.406194	1	1	100
UP_SEQ_FEATURE	signal peptide	3	5.45455	0.999413	PLXNA4, FJX1, SPN	53	3124	18012	0.32636	1	1	100

## Sheet: blue1
Annotation Cluster 1	Enrichment Score: 0.9917300158374104
Category	Term	Count	%	PValue	Genes	List Total	Pop Hits	Pop Total	Fold Enrichment	Bonferroni	Benjamini	FDR
GOTERM_BP_DIRECT	GO:0030154~cell differentiation	5	13.5135	0.0308803	TCP11, CAMK2G, NKX6-2, IFRD1, C1GALT1	29	780	18082	3.99691	0.998438	0.998438	32.6358
UP_KEYWORDS	Differentiation	4	10.8108	0.0821953	TCP11, CAMK2G, IFRD1, C1GALT1	37	646	22680	3.7955	0.999827	0.944291	61.4719
UP_KEYWORDS	Developmental protein	4	10.8108	0.200894	TCP11, CAMK2G, IFRD1, C1GALT1	37	976	22680	2.51218	1	0.896174	91.7406
GOTERM_BP_DIRECT	GO:0007275~multicellular organism development	4	10.8108	0.211634	TCP11, CAMK2G, IFRD1, C1GALT1	29	1029	18082	2.42378	1	0.999715	94.9959
Annotation Cluster 2	Enrichment Score: 0.6005848173576467
Category	Term	Count	%	PValue	Genes	List Total	Pop Hits	Pop Total	Fold Enrichment	Bonferroni	Benjamini	FDR
KEGG_PATHWAY	mmu01100:Metabolic pathways	6	16.2162	0.0491028	MTHFD2, CYP27A1, PFKP, NFS1, C1GALT1, AFMID	14	1269	7691	2.59743	0.971979	0.971979	40.7014
UP_KEYWORDS	Transit peptide	3	8.10811	0.19377	MTHFD2, CYP27A1, NFS1	37	510	22680	3.60572	1	0.934075	90.8838
UP_SEQ_FEATURE	transit peptide:Mitochondrion	3	8.10811	0.250692	MTHFD2, CYP27A1, NFS1	36	496	18012	3.02621	1	1	96.3593
UP_KEYWORDS	Mitochondrion	3	8.10811	0.505564	MTHFD2, CYP27A1, NFS1	37	1058	22680	1.73811	1	0.988276	99.9603
GOTERM_CC_DIRECT	GO:0005739~mitochondrion	3	8.10811	0.823696	MTHFD2, CYP27A1, NFS1	36	1721	19662	0.952063	1	0.999999	100
Annotation Cluster 3	Enrichment Score: 0.5852338759134449
Category	Term	Count	%	PValue	Genes	List Total	Pop Hits	Pop Total	Fold Enrichment	Bonferroni	Benjamini	FDR
KEGG_PATHWAY	mmu01100:Metabolic pathways	6	16.2162	0.0491028	MTHFD2, CYP27A1, PFKP, NFS1, C1GALT1, AFMID	14	1269	7691	2.59743	0.971979	0.971979	40.7014
UP_KEYWORDS	Iron	3	8.10811	0.119101	NPAS2, CYP27A1, NFS1	37	375	22680	4.90378	0.999997	0.92282	75.5899
GOTERM_MF_DIRECT	GO:0016740~transferase activity	4	10.8108	0.330208	CAMK2G, PFKP, NFS1, C1GALT1	25	1472	17446	1.8963	1	1	98.6979
UP_KEYWORDS	Transferase	4	10.8108	0.493947	CAMK2G, PFKP, NFS1, C1GALT1	37	1654	22680	1.4824	1	0.989808	99.9486
GOTERM_MF_DIRECT	GO:0046872~metal ion binding	6	16.2162	0.501989	NPAS2, CYP27A1, PFKP, NFS1, MYLPF, C1GALT1	25	3355	17446	1.248	1	1	99.9474
UP_KEYWORDS	Metal-binding	6	16.2162	0.643297	NPAS2, CYP27A1, PFKP, NFS1, MYLPF, C1GALT1	37	3395	22680	1.08331	1	0.996924	99.9989
Annotation Cluster 4	Enrichment Score: 0.5280121906509007
Category	Term	Count	%	PValue	Genes	List Total	Pop Hits	Pop Total	Fold Enrichment	Bonferroni	Benjamini	FDR
GOTERM_BP_DIRECT	GO:0006810~transport	6	16.2162	0.145298	GET4, LIN7B, APOC1, SLC47A1, TRAPPC10, ITPR2	29	1822	18082	2.05329	1	0.999979	86.1569
UP_KEYWORDS	Transport	6	16.2162	0.179996	GET4, LIN7B, APOC1, SLC47A1, TRAPPC10, ITPR2	37	1901	22680	1.93469	1	0.94292	88.9943
GOTERM_CC_DIRECT	GO:0005886~plasma membrane	4	10.8108	0.996413	CD177, LIN7B, SLC47A1, ITPR2	36	4874	19662	0.448229	1	1	100
Annotation Cluster 5	Enrichment Score: 0.38202985153729235
Category	Term	Count	%	PValue	Genes	List Total	Pop Hits	Pop Total	Fold Enrichment	Bonferroni	Benjamini	FDR
UP_KEYWORDS	Secreted	6	16.2162	0.125473	LYPD6, SRPX2, IL1RN, APOC1, CARTPT, CYR61	37	1685	22680	2.18269	0.999999	0.895324	77.4831
GOTERM_CC_DIRECT	GO:0005576~extracellular region	6	16.2162	0.197752	LYPD6, SRPX2, IL1RN, APOC1, CARTPT, CYR61	36	1753	19662	1.86937	1	1	89.9728
UP_KEYWORDS	Signal	9	24.3243	0.435817	MTHFD2, LYPD6, CUL4A, SRPX2, CD177, IL1RN, APOC1, CARTPT, CYR61	37	4543	22680	1.21434	1	0.988285	99.8279
GOTERM_CC_DIRECT	GO:0005615~extracellular space	4	10.8108	0.507565	MTHFD2, SRPX2, IL1RN, CARTPT	36	1504	19662	1.45257	1	0.999968	99.9385
UP_SEQ_FEATURE	signal peptide	7	18.9189	0.582089	LYPD6, SRPX2, CD177, IL1RN, APOC1, CARTPT, CYR61	36	3124	18012	1.12111	1	1	99.9955
UP_KEYWORDS	Disulfide bond	5	13.5135	0.749959	SRPX2, IL1RN, CARTPT, C1GALT1, CYR61	37	3124	22680	0.981071	1	0.999088	100
UP_SEQ_FEATURE	disulfide bond	4	10.8108	0.883681	SRPX2, IL1RN, CARTPT, CYR61	36	2510	18012	0.797344	1	1	100
Annotation Cluster 6	Enrichment Score: 0.16112592789321806
Category	Term	Count	%	PValue	Genes	List Total	Pop Hits	Pop Total	Fold Enrichment	Bonferroni	Benjamini	FDR
UP_KEYWORDS	DNA-binding	4	10.8108	0.473115	NPAS2, NKX6-2, SOX12, GTF3C6	37	1604	22680	1.52861	1	0.990174	99.9196
GOTERM_MF_DIRECT	GO:0003677~DNA binding	3	8.10811	0.738298	NPAS2, SOX12, GTF3C6	25	1847	17446	1.13347	1	1	100
GOTERM_BP_DIRECT	GO:0006351~transcription, DNA-templated	3	8.10811	0.805	NPAS2, SOX12, GTF3C6	29	1885	18082	0.992335	1	1	100
UP_KEYWORDS	Transcription	3	8.10811	0.80631	NPAS2, SOX12, GTF3C6	37	1859	22680	0.989198	1	0.999627	100
Annotation Cluster 7	Enrichment Score: 0.03389677693085748
Category	Term	Count	%	PValue	Genes	List Total	Pop Hits	Pop Total	Fold Enrichment	Bonferroni	Benjamini	FDR
GOTERM_CC_DIRECT	GO:0016020~membrane	12	32.4324	0.752233	TCP11, CYP27A1, SLC44A3, CD177, TMEM255A, CAMK2G, LIN7B, PFKP, ARMCX2, SLC47A1, C1GALT1, ITPR2	36	6998	19662	0.936553	1	1	100
UP_SEQ_FEATURE	transmembrane region	7	18.9189	0.876133	TCP11, SLC44A3, TMEM255A, ARMCX2, SLC47A1, C1GALT1, ITPR2	36	4312	18012	0.812229	1	1	100
UP_KEYWORDS	Membrane	11	29.7297	0.931984	TCP11, CYP27A1, SLC44A3, CD177, TMEM255A, CAMK2G, LIN7B, ARMCX2, SLC47A1, C1GALT1, ITPR2	37	8683	22680	0.776541	1	0.999996	100
UP_KEYWORDS	Transmembrane helix	7	18.9189	0.982006	TCP11, SLC44A3, TMEM255A, ARMCX2, SLC47A1, C1GALT1, ITPR2	37	6938	22680	0.618451	1	1	100
UP_KEYWORDS	Transmembrane	7	18.9189	0.982411	TCP11, SLC44A3, TMEM255A, ARMCX2, SLC47A1, C1GALT1, ITPR2	37	6955	22680	0.616939	1	1	100
UP_SEQ_FEATURE	topological domain:Cytoplasmic	3	8.10811	0.982855	SLC47A1, C1GALT1, ITPR2	36	2880	18012	0.521181	1	1	100
GOTERM_CC_DIRECT	GO:0016021~integral component of membrane	7	18.9189	0.994247	TCP11, SLC44A3, TMEM255A, ARMCX2, SLC47A1, C1GALT1, ITPR2	36	6878	19662	0.555854	1	1	100

## Sheet: blue3
Annotation Cluster 1	Enrichment Score: 1.1938987254888567
Category	Term	Count	%	PValue	Genes	List Total	Pop Hits	Pop Total	Fold Enrichment	Bonferroni	Benjamini	FDR
GOTERM_CC_DIRECT	GO:0005783~endoplasmic reticulum	7	13.7255	0.0604579	FKBP9, DGAT1, PTGIS, ATL2, RASGRF2, TRAPPC5, CALCRL	43	1323	19662	2.41934	0.997155	0.997155	49.5462
GOTERM_CC_DIRECT	GO:0005789~endoplasmic reticulum membrane	5	9.80392	0.0640414	FKBP9, DGAT1, PTGIS, ATL2, RASGRF2	43	710	19662	3.22011	0.998013	0.955428	51.6175
UP_KEYWORDS	Endoplasmic reticulum	6	11.7647	0.067669	FKBP9, DGAT1, PTGIS, ATL2, RASGRF2, TRAPPC5	51	997	22680	2.67626	0.999518	0.921588	54.6294
Annotation Cluster 2	Enrichment Score: 0.54612626134529
Category	Term	Count	%	PValue	Genes	List Total	Pop Hits	Pop Total	Fold Enrichment	Bonferroni	Benjamini	FDR
GOTERM_MF_DIRECT	GO:0016787~hydrolase activity	8	15.6863	0.0451493	MTHFD2, ATL2, PPM1K, ABHD11, CTSR, DPP9, ADAMTS2, MMP11	39	1533	17446	2.33442	0.99484	0.99484	40.8693
UP_KEYWORDS	Hydrolase	8	15.6863	0.0679235	MTHFD2, ATL2, PPM1K, ABHD11, CTSR, DPP9, ADAMTS2, MMP11	51	1646	22680	2.16139	0.999532	0.85292	54.7689
UP_KEYWORDS	Zymogen	3	5.88235	0.080207	CTSR, ADAMTS2, MMP11	51	213	22680	6.26346	0.99989	0.838399	61.0549
GOTERM_MF_DIRECT	GO:0008233~peptidase activity	4	7.84314	0.101509	CTSR, DPP9, ADAMTS2, MMP11	39	516	17446	3.4677	0.999995	0.982879	70.3973
UP_KEYWORDS	Protease	4	7.84314	0.117078	CTSR, DPP9, ADAMTS2, MMP11	51	542	22680	3.28196	0.999999	0.895866	75.4502
GOTERM_BP_DIRECT	GO:0006508~proteolysis	4	7.84314	0.14461	CTSR, DPP9, ADAMTS2, MMP11	42	582	18082	2.95893	1	1	86.5006
UP_SEQ_FEATURE	disulfide bond	5	9.80392	0.890024	RAB4B, CTSR, KLRA19, ADAMTS2, MMP11	46	2510	18012	0.78001	1	1	100
UP_KEYWORDS	Signal	8	15.6863	0.897793	PVR, MTHFD2, FKBP9, PTGIS, CTSR, CALCRL, ADAMTS2, MMP11	51	4543	22680	0.783105	1	0.999811	100
UP_SEQ_FEATURE	signal peptide	6	11.7647	0.910508	FKBP9, RAB4B, CTSR, CALCRL, ADAMTS2, MMP11	46	3124	18012	0.752046	1	1	100
UP_KEYWORDS	Disulfide bond	5	9.80392	0.927512	PVR, CTSR, CALCRL, ADAMTS2, MMP11	51	3124	22680	0.711757	1	0.999928	100
UP_SEQ_FEATURE	glycosylation site:N-linked (GlcNAc...)	5	9.80392	0.986047	FKBP9, CTSR, CALCRL, KLRA19, ADAMTS2	46	3563	18012	0.549488	1	1	100
UP_KEYWORDS	Glycoprotein	4	7.84314	0.993909	FKBP9, CTSR, CALCRL, ADAMTS2	51	3815	22680	0.466271	1	1	100
Annotation Cluster 3	Enrichment Score: 0.4615279349336778
Category	Term	Count	%	PValue	Genes	List Total	Pop Hits	Pop Total	Fold Enrichment	Bonferroni	Benjamini	FDR
GOTERM_MF_DIRECT	GO:0000166~nucleotide binding	8	15.6863	0.121851	SRPK3, ABCF1, RBPMS, CDK18, ATL2, PTBP1, RAB4B, KIFC3	39	1936	17446	1.84848	1	0.975357	77.1849
INTERPRO	IPR027417:P-loop containing nucleoside triphosphate hydrolase	5	9.80392	0.15238	ABCF1, HYDIN, ATL2, RAB4B, KIFC3	48	909	20594	2.35997	1	1	85.9181
UP_KEYWORDS	Nucleotide-binding	6	11.7647	0.343946	SRPK3, ABCF1, CDK18, ATL2, RAB4B, KIFC3	51	1754	22680	1.52123	1	0.989893	99.1386
UP_KEYWORDS	ATP-binding	4	7.84314	0.585114	SRPK3, ABCF1, CDK18, KIFC3	51	1363	22680	1.30508	1	0.993571	99.9951
GOTERM_MF_DIRECT	GO:0005524~ATP binding	4	7.84314	0.649043	SRPK3, ABCF1, CDK18, KIFC3	39	1507	17446	1.18735	1	0.999952	99.9993
UP_SEQ_FEATURE	nucleotide phosphate-binding region:ATP	3	5.88235	0.70157	SRPK3, CDK18, KIFC3	46	963	18012	1.21983	1	1	100
Annotation Cluster 4	Enrichment Score: 0.4255579936198084
Category	Term	Count	%	PValue	Genes	List Total	Pop Hits	Pop Total	Fold Enrichment	Bonferroni	Benjamini	FDR
GOTERM_MF_DIRECT	GO:0004672~protein kinase activity	3	5.88235	0.322545	SRPK3, CCND1, CDK18	39	531	17446	2.52731	1	0.999861	98.8069
GOTERM_BP_DIRECT	GO:0006468~protein phosphorylation	3	5.88235	0.377172	SRPK3, CCND1, CDK18	42	576	18082	2.24231	1	1	99.7689
GOTERM_MF_DIRECT	GO:0016301~kinase activity	3	5.88235	0.434706	SRPK3, CCND1, CDK18	39	674	17446	1.9911	1	0.999272	99.8477
Annotation Cluster 5	Enrichment Score: 0.3770411353693254
Category	Term	Count	%	PValue	Genes	List Total	Pop Hits	Pop Total	Fold Enrichment	Bonferroni	Benjamini	FDR
GOTERM_MF_DIRECT	GO:0000166~nucleotide binding	8	15.6863	0.121851	SRPK3, ABCF1, RBPMS, CDK18, ATL2, PTBP1, RAB4B, KIFC3	39	1936	17446	1.84848	1	0.975357	77.1849
UP_KEYWORDS	Activator	3	5.88235	0.401687	ABCF1, RBPMS, PTBP1	51	624	22680	2.13801	1	0.990586	99.6953
GOTERM_MF_DIRECT	GO:0044822~poly(A) RNA binding	3	5.88235	0.707173	ABCF1, RBPMS, PTBP1	39	1113	17446	1.20575	1	0.999979	99.9999
UP_KEYWORDS	Nucleus	8	15.6863	0.896588	ABCF1, RBPMS, IK, CCND1, ASH2L, SUN5, PTBP1, MBD1	51	4534	22680	0.78466	1	0.999854	100
Annotation Cluster 6	Enrichment Score: 0.30291108804528527
Category	Term	Count	%	PValue	Genes	List Total	Pop Hits	Pop Total	Fold Enrichment	Bonferroni	Benjamini	FDR
GOTERM_MF_DIRECT	GO:0008270~zinc ion binding	4	7.84314	0.417851	ZFAND1, MBD1, ADAMTS2, MMP11	39	1075	17446	1.6645	1	0.999552	99.7873
GOTERM_MF_DIRECT	GO:0046872~metal ion binding	9	17.6471	0.451642	FKBP9, GM14325, PTGIS, ASH2L, PPM1K, ZFAND1, MBD1, ADAMTS2, MMP11	39	3355	17446	1.2	1	0.99894	99.8922
UP_KEYWORDS	Metal-binding	9	17.6471	0.478847	FKBP9, GM14325, PTGIS, ASH2L, PPM1K, ZFAND1, MBD1, ADAMTS2, MMP11	51	3395	22680	1.1789	1	0.991224	99.9358
UP_KEYWORDS	Zinc	6	11.7647	0.497704	GM14325, ASH2L, ZFAND1, MBD1, ADAMTS2, MMP11	51	2099	22680	1.27119	1	0.990821	99.9576
UP_KEYWORDS	Zinc-finger	4	7.84314	0.679926	GM14325, ASH2L, ZFAND1, MBD1	51	1565	22680	1.13663	1	0.997296	99.9997
Annotation Cluster 7	Enrichment Score: 0.10178988020470925
Category	Term	Count	%	PValue	Genes	List Total	Pop Hits	Pop Total	Fold Enrichment	Bonferroni	Benjamini	FDR
GOTERM_CC_DIRECT	GO:0005654~nucleoplasm	5	9.80392	0.603484	ABCF1, RBPMS, IK, CCND1, ASH2L	43	1935	19662	1.18154	1	0.999631	99.9961
UP_KEYWORDS	Transcription regulation	4	7.84314	0.769222	RBPMS, CCND1, ASH2L, MBD1	51	1799	22680	0.988785	1	0.9993	100
GOTERM_BP_DIRECT	GO:0006355~regulation of transcription, DNA-templated	5	9.80392	0.776993	RBPMS, GM14325, CCND1, ASH2L, MBD1	42	2279	18082	0.944545	1	1	100
UP_KEYWORDS	Transcription	4	7.84314	0.788666	RBPMS, CCND1, ASH2L, MBD1	51	1859	22680	0.956871	1	0.999141	100
GOTERM_BP_DIRECT	GO:0006351~transcription, DNA-templated	4	7.84314	0.815379	RBPMS, CCND1, ASH2L, MBD1	42	1885	18082	0.913578	1	1	100
UP_KEYWORDS	Nucleus	8	15.6863	0.896588	ABCF1, RBPMS, IK, CCND1, ASH2L, SUN5, PTBP1, MBD1	51	4534	22680	0.78466	1	0.999854	100
GOTERM_CC_DIRECT	GO:0005634~nucleus	10	19.6078	0.932159	ABCF1, RBPMS, IK, CCND1, PTGIS, ASH2L, CRIPT, SUN5, PTBP1, MBD1	43	6019	19662	0.759687	1	1	100
Annotation Cluster 8	Enrichment Score: 0.06345605861382954
Category	Term	Count	%	PValue	Genes	List Total	Pop Hits	Pop Total	Fold Enrichment	Bonferroni	Benjamini	FDR
UP_KEYWORDS	Membrane	18	35.2941	0.777685	PVR, ATL2, SUN5, RAB4B, KLRA19, RIC1, KIFC3, TSPAN12, RBPMS, CCND1, PTGIS, DGAT1, ASH2L, RASGRF2, EMC4, PKP4, TMEM44, CALCRL	51	8683	22680	0.921883	1	0.999196	100
GOTERM_CC_DIRECT	GO:0016021~integral component of membrane	13	25.4902	0.849774	PVR, TSPAN12, RBPMS, PTGIS, DGAT1, ASH2L, ATL2, EMC4, SUN5, TMEM44, CALCRL, KLRA19, RIC1	43	6878	19662	0.864252	1	0.999997	100
UP_KEYWORDS	Transmembrane helix	13	25.4902	0.880023	PVR, TSPAN12, RBPMS, PTGIS, DGAT1, ASH2L, ATL2, EMC4, SUN5, TMEM44, CALCRL, KLRA19, RIC1	51	6938	22680	0.833263	1	0.999862	100
UP_KEYWORDS	Transmembrane	13	25.4902	0.882263	PVR, TSPAN12, RBPMS, PTGIS, DGAT1, ASH2L, ATL2, EMC4, SUN5, TMEM44, CALCRL, KLRA19, RIC1	51	6955	22680	0.831226	1	0.999822	100
UP_SEQ_FEATURE	transmembrane region	8	15.6863	0.938686	TSPAN12, DGAT1, PTGIS, ATL2, EMC4, CALCRL, KLRA19, RIC1	46	4312	18012	0.726466	1	1	100
Annotation Cluster 9	Enrichment Score: 0.014379515957050323
Category	Term	Count	%	PValue	Genes	List Total	Pop Hits	Pop Total	Fold Enrichment	Bonferroni	Benjamini	FDR
UP_SEQ_FEATURE	transmembrane region	8	15.6863	0.938686	TSPAN12, DGAT1, PTGIS, ATL2, EMC4, CALCRL, KLRA19, RIC1	46	4312	18012	0.726466	1	1	100
UP_SEQ_FEATURE	topological domain:Extracellular	3	5.88235	0.982046	TSPAN12, CALCRL, KLRA19	46	2256	18012	0.520698	1	1	100
UP_SEQ_FEATURE	topological domain:Cytoplasmic	4	7.84314	0.982221	TSPAN12, ATL2, CALCRL, KLRA19	46	2880	18012	0.543841	1	1	100

## Sheet: blue4
Annotation Cluster 1	Enrichment Score: 2.73581736014361
Category	Term	Count	%	PValue	Genes	List Total	Pop Hits	Pop Total	Fold Enrichment	Bonferroni	Benjamini	FDR
UP_KEYWORDS	Glycoprotein	157	22.9868	1.36495e-05	SYT1, LYPD1, PEAR1, GABRB3, LTBP3, LRTM1, F13A1, LTBP4, FGF10, TSPAN7, IL17RE, JAG1, IL15, MMP2, IL31RA, TGFB2, SLC2A8, NRCAM, OLFML3, APOA1, CD44, GRIN2B, ROBO4, PLA1A, LGI3, OGT, FAS, UNC5C, SPON2, WNT6, HTR1D, RECK, MATN2, PTPRK, TMEM204, F8, SERPING1, LPCAT3, C1QB, CRHR2, ABCB1B, AGTR1A, PTPRV, LRP12, SLC37A2, PDGFRL, WNT5A, SLC2A13, EXTL3, FGFR3, ENPP1, MAMDC2, ITGAE, PAMR1, FCGRT, ESM1, PSM…	677	3815	22680	1.37867	0.00476597	0.000955017	0.0186666
UP_KEYWORDS	Disulfide bond	125	18.3016	0.000449016	PVR, PEAR1, GABRB3, LTBP3, LTBP4, GSDMC2, IL15, JAG1, MMP2, C1QC, TGFB2, NRCAM, OLFML3, GRIN2B, CD44, ROBO4, CPA3, PLA1A, FAS, UNC5C, SPON2, WNT6, RNASE2A, HTR1D, RAB27B, RECK, MATN2, PTPRK, DEFB36, F8, SERPING1, GM5347, ADAMTS6, C1QB, CRHR2, TIMM8A1, AGTR1A, LRP12, PDGFRL, VSIG8, WNT5A, EXTL3, FGFR3, ENPP1, ITGAE, GSDMD, PAMR1, FCGRT, CX3CL1, TIMP2, TRF, CRB1, TEK, ENTPD5, MFAP3L, ENTPD2, HAVCR2…	677	3124	22680	1.34046	0.145459	0.0155962	0.612364
UP_SEQ_FEATURE	signal peptide	141	20.6442	0.000674739	LYPD1, PEAR1, GABRB3, LTBP3, LRTM1, LTBP4, FGF10, IL17RE, JAG1, IL15, MMP2, C1QC, IL31RA, TGFB2, NRCAM, OLFML3, APOA1, GRIN2B, CD44, HTRA1, APOF, ROBO4, CPA3, PLA1A, LGI3, FAS, UNC5C, SPON2, WNT6, PQLC3, RECK, MATN2, PTPRK, SARAF, DEFB36, F8, SERPING1, LHFP, GM5347, C1QB, CRHR2, UGT1A10, PTPRV, LRP12, PDGFRL, VSIG8, WNT5A, FGFR3, MAMDC2, ITGAE, PAMR1, FCGRT, FAM19A2, CX3CL1, ESM1, RIC3, FXYD5, TI…	628	3124	18012	1.29452	0.702671	0.33256	1.13944
UP_KEYWORDS	Signal	164	24.0117	0.00488215	PVR, LYPD1, PEAR1, GABRB3, LTBP3, LRTM1, LTBP4, FGF10, TSPAN7, IL17RE, JAG1, IL15, C1QC, MMP2, IL31RA, TGFB2, NRCAM, OLFML3, APOA1, CD44, GRIN2B, AQP11, HTRA1, APOF, ROBO4, CPA3, PLA1A, LGI3, FAS, UNC5C, SPON2, WNT6, RNASE2A, PQLC3, RECK, MATN2, PTPRK, TMEM204, SARAF, DEFB36, F8, SERPING1, PDE4D, LHFP, GM5347, RNASEH2A, ADAMTS6, C1QB, CRHR2, UGT1A10, PTPRV, LRP12, PDGFRL, VSIG8, PRODH, WNT5A, MIL…	677	4543	22680	1.20936	0.819665	0.0862102	6.47447
UP_SEQ_FEATURE	glycosylation site:N-linked (GlcNAc...)	146	21.3763	0.0195881	SYT1, LYPD1, PEAR1, GABRB3, LTBP3, LRTM1, F13A1, LTBP4, FGF10, TSPAN7, IL17RE, JAG1, IL15, MMP2, IL31RA, TGFB2, SLC2A8, NRCAM, OLFML3, CD44, GRIN2B, ROBO4, PLA1A, LGI3, FAS, UNC5C, WNT6, HTR1D, RECK, MATN2, PTPRK, TMEM204, F8, SERPING1, LPCAT3, CRHR2, UGT1A10, ABCB1B, AGTR1A, PTPRV, LRP12, SLC37A2, PDGFRL, WNT5A, SLC2A13, EXTL3, FGFR3, MAMDC2, ENPP1, ITGAE, PAMR1, FCGRT, TRF, SORCS3, CRB1, TEK, E…	628	3563	18012	1.17527	1	0.906514	28.5286
UP_SEQ_FEATURE	disulfide bond	100	14.6413	0.0972696	PEAR1, GABRB3, LTBP3, LTBP4, IL15, JAG1, MMP2, C1QC, TGFB2, NRCAM, OLFML3, CD44, ROBO4, PLA1A, CPA3, FAS, UNC5C, HTR1D, RAB27B, SPON2, MATN2, RECK, PTPRK, DEFB36, F8, SERPING1, C1QB, CRHR2, TIMM8A1, AGTR1A, LRP12, PDGFRL, VSIG8, EXTL3, FGFR3, ENPP1, ITGAE, PAMR1, FCGRT, CX3CL1, TIMP2, TRF, CRB1, TEK, MFAP3L, HAVCR2, ADAM23, IL1RN, TGFBR2, S100A11, ACPP, THSD7B, LCN2, OMD, SFRP1, PON2, ANTXR2, PLA…	628	2510	18012	1.14269	1	0.986109	82.4025
Annotation Cluster 2	Enrichment Score: 2.6848134673498523
Category	Term	Count	%	PValue	Genes	List Total	Pop Hits	Pop Total	Fold Enrichment	Bonferroni	Benjamini	FDR
UP_KEYWORDS	Secreted	79	11.5666	7.07274e-05	FGF7, LTBP3, F13A1, LTBP4, FGF10, IL17RE, IL15, MMP2, C1QC, YBX1, SPINK8, MMP24, TGFB2, NRCAM, ADCK1, OLFML3, APOA1, CLCF1, HTRA1, APOF, RSPO3, GPX3, PLA1A, LGI3, SPON2, WNT6, MATN2, DEFB36, F8, SERPING1, SLIT2, MMP10, C1QB, TNFSF13B, GRN, PDGFRL, CHSY1, GLB1L2, ENOX1, WNT5A, MAMDC2, ENPP1, GSDMD, PAMR1, WFDC6B, ESM1, CX3CL1, TIMP2, FNDC7, TRF, ISLR, CD9, FAM213A, AGT, TEK, COL6A2, ENTPD5, PTN, P…	677	1685	22680	1.57066	0.0244516	0.00411741	0.096689
UP_SEQ_FEATURE	signal peptide	141	20.6442	0.000674739	LYPD1, PEAR1, GABRB3, LTBP3, LRTM1, LTBP4, FGF10, IL17RE, JAG1, IL15, MMP2, C1QC, IL31RA, TGFB2, NRCAM, OLFML3, APOA1, GRIN2B, CD44, HTRA1, APOF, ROBO4, CPA3, PLA1A, LGI3, FAS, UNC5C, SPON2, WNT6, PQLC3, RECK, MATN2, PTPRK, SARAF, DEFB36, F8, SERPING1, LHFP, GM5347, C1QB, CRHR2, UGT1A10, PTPRV, LRP12, PDGFRL, VSIG8, WNT5A, FGFR3, MAMDC2, ITGAE, PAMR1, FCGRT, FAM19A2, CX3CL1, ESM1, RIC3, FXYD5, TI…	628	3124	18012	1.29452	0.702671	0.33256	1.13944
GOTERM_CC_DIRECT	GO:0005576~extracellular region	79	11.5666	0.0029016	LYPD1, FGF7, LTBP3, F13A1, LTBP4, FGF10, IL17RE, IL15, MMP2, C1QC, YBX1, SPINK8, MMP24, TGFB2, NRCAM, ADCK1, APOA1, CLCF1, HTRA1, APOF, RSPO3, GPX3, PLA1A, LGI3, FAS, CAP1, SPON2, WNT6, MATN2, DEFB36, F8, SERPING1, SLIT2, MMP10, C1QB, TNFSF13B, GRN, PDGFRL, CHSY1, GLB1L2, ENOX1, WNT5A, MAMDC2, ENPP1, GSDMD, PAMR1, WFDC6B, ESM1, CX3CL1, TIMP2, FNDC7, TRF, ISLR, CD9, TEK, COL6A2, ENTPD5, PTN, PRSS1…	642	1753	19662	1.38019	0.733438	0.197769	4.04491
GOTERM_CC_DIRECT	GO:0005615~extracellular space	58	8.49195	0.131639	FGF7, LTBP4, FGF10, ANPEP, IL15, C1QC, MMP2, SPINK8, TGFB2, APOA1, CLCF1, GPX3, CPA3, FAS, MAN2B1, WNT6, SPON2, F8, SERPING1, UBN2, SLIT2, TNFSF13B, GRN, SEMA4B, ENOX1, WNT5A, ENPP1, GSDMD, CX3CL1, TIMP2, ADA, TRF, IRAK4, CD9, TNFRSF1A, AGT, COL6A2, PTN, PNLIPRP2, IL5, PLA2G15, IL1RN, LMCD1, S100A11, ACPP, CLEC11A, SERPINB6E, LCN2, OMD, SFRP1, PPIA, SULF1, C1RL, IFNA14, CP, LIPE, PLAU, VLDLR	642	1504	19662	1.18106	1	0.80732	86.5423
Annotation Cluster 3	Enrichment Score: 2.1832346400300664
Category	Term	Count	%	PValue	Genes	List Total	Pop Hits	Pop Total	Fold Enrichment	Bonferroni	Benjamini	FDR
UP_KEYWORDS	Transferase	76	11.1274	0.000182298	UBE2D2A, RNMT, HECW2, NUAK1, F13A1, AMT, UBE2G1, DTYMK, TRMT2B, GSTM6, DDR2, ALG9, CAMKK1, G2E3, ADCK1, UGT1A7C, SCLY, SLK, UGT1A6B, PAK4, UGT1A6A, POLG2, OGT, IPMK, IP6K2, SPTLC1, STK25, PKN2, PRKAB1, PI4KB, MARK3, DAPK2, LPCAT3, WEE1, NAPRT, DAPK1, PRKCB, GAK, ACVR2A, UGT1A10, PANK1, ALG10B, HIPK2, ERN1, CHSY1, EXTL3, FGFR3, NEK3, NAGS, FN3K, MKNK2, COMT, PDSS1, IRAK4, TYMS, TEK, DCLK3, GM14680…	677	1654	22680	1.53933	0.061817	0.00794455	0.249038
GOTERM_MF_DIRECT	GO:0004672~protein kinase activity	34	4.97804	0.000536094	FGFR3, NEK3, NUAK1, PRKAG1, MKNK2, MMD, SOX9, DDR2, CAMKK1, IRAK4, ADCK1, SLK, PAK4, TEK, DCLK3, MMD2, STK25, TGFBR2, PRKAB1, PKN2, TBRG4, DAPK2, MARK3, WEE1, GAK, PRKCB, DAPK1, ACVR2A, EPHA7, ULK1, RASSF2, HIPK2, ERN1, CDK20	587	531	17446	1.90301	0.371813	0.143561	0.828372
UP_KEYWORDS	Nucleotide-binding	77	11.2738	0.000633477	UBE2D2A, TUBB2B, NUAK1, PRKAG1, UBE2G1, DTYMK, TTLL5, DDR2, TTLL1, CAMKK1, ADCK1, NUBP1, SLK, PAK4, RAB6A, RAB27B, NT5E, IPMK, IP6K2, ARL2, GTPBP2, GBP7, GTPBP6, STK25, PKN2, ABCC10, PI4KB, MARK3, DAPK2, MYH8, WEE1, DAPK1, PRKCB, GAK, TARS, ACVR2A, RAB18, ABCB1B, PANK1, HIPK2, EIF4A1, ERN1, RAB15, FGFR3, NEK3, FARS2, MKNK2, CTPS2, GCH1, IRAK4, KRAS, DDX49, PARS2, TEK, DCLK3, NAIP1, EHD1, ENTPD2, …	677	1754	22680	1.47067	0.198914	0.0183125	0.862923
UP_KEYWORDS	Kinase	38	5.56369	0.000714456	FGFR3, NEK3, NUAK1, FN3K, DTYMK, MKNK2, DDR2, CAMKK1, IRAK4, ADCK1, SLK, PAK4, TEK, DCLK3, IPMK, IP6K2, STK25, SPHK1, TGFBR2, PRKAB1, AKAP8L, PKN2, PI4KB, MARK3, DAPK2, WEE1, GAK, PRKCB, DAPK1, ACVR2A, EPHA7, GCK, PANK1, ULK1, HIPK2, ERN1, CDK20, PLAU	677	707	22680	1.80061	0.221315	0.0190583	0.972733
UP_KEYWORDS	ATP-binding	61	8.93119	0.00160891	UBE2D2A, NUAK1, PRKAG1, UBE2G1, DTYMK, TTLL5, TTLL1, DDR2, CAMKK1, ADCK1, SLK, NUBP1, PAK4, IPMK, IP6K2, STK25, PKN2, ABCC10, PI4KB, DAPK2, MARK3, MYH8, WEE1, DAPK1, PRKCB, GAK, TARS, ACVR2A, ABCB1B, PANK1, EIF4A1, HIPK2, ERN1, FGFR3, NEK3, FARS2, MKNK2, CTPS2, IRAK4, DDX49, PARS2, TEK, DCLK3, NAIP1, EHD1, ENTPD2, KIFC5B, UPF1, MYO1B, SPHK1, TGFBR2, KIF3C, MMAB, SMC4, PEO1, EPHA7, GCK, ULK1, UBA3…	677	1363	22680	1.4993	0.430827	0.0346101	2.17817
GOTERM_BP_DIRECT	GO:0016310~phosphorylation	36	5.27086	0.00164211	FGFR3, NEK3, NUAK1, FN3K, DTYMK, MKNK2, DDR2, CAMKK1, IRAK4, ADCK1, SLK, PAK4, TEK, DCLK3, IPMK, IP6K2, STK25, SPHK1, TGFBR2, PKN2, PI4KB, MARK3, DAPK2, WEE1, GAK, PRKCB, DAPK1, ACVR2A, EPHA7, GCK, PANK1, ULK1, HIPK2, ERN1, HTR2B, CDK20	609	612	18082	1.74655	0.990832	0.608753	2.90013
GOTERM_MF_DIRECT	GO:0016301~kinase activity	38	5.56369	0.00238531	FGFR3, NEK3, NUAK1, FN3K, DTYMK, MKNK2, DDR2, CAMKK1, IRAK4, ADCK1, SLK, PAK4, TEK, DCLK3, IPMK, IP6K2, STK25, SPHK1, TGFBR2, PRKAB1, AKAP8L, PKN2, PI4KB, MARK3, DAPK2, WEE1, GAK, PRKCB, DAPK1, ACVR2A, EPHA7, GCK, PANK1, ULK1, HIPK2, ERN1, CDK20, PLAU	587	674	17446	1.67564	0.873882	0.33907	3.63678
GOTERM_MF_DIRECT	GO:0000166~nucleotide binding	88	12.8843	0.00278541	UBE2D2A, TUBB2B, NUAK1, UBE2G1, PRKAG1, DTYMK, TTLL5, HNRNPLL, DDR2, TTLL1, CAMKK1, ADCK1, NUBP1, SLK, PAK4, RBMS2, RBMS3, RAB6A, RAB27B, NT5E, IPMK, IP6K2, ARL2, GTPBP2, GTPBP6, STK25, PTBP1, PKN2, ABCC10, PI4KB, MARK3, DAPK2, MYH8, WEE1, DAPK1, PRKCB, GAK, ACVR2A, TARS, LARP4, RAB18, ABCB1B, PANK1, HIPK2, EIF4A1, ERN1, RAB15, ENOX1, FGFR3, NEK3, FARS2, MKNK2, NIFK, CTPS2, GCH1, IRAK4, TYMS, KRA…	587	1936	17446	1.35094	0.910929	0.331723	4.23454
GOTERM_MF_DIRECT	GO:0016740~transferase activity	70	10.2489	0.00297243	UBE2D2A, RNMT, HECW2, NUAK1, F13A1, AMT, UBE2G1, DTYMK, TRMT2B, GSTM6, DDR2, ALG9, CAMKK1, G2E3, ADCK1, UGT1A7C, SCLY, SLK, PAK4, UGT1A6A, POLG2, OGT, IPMK, IP6K2, SPTLC1, STK25, PKN2, PI4KB, MARK3, DAPK2, LPCAT3, WEE1, NAPRT, DAPK1, PRKCB, GAK, ACVR2A, PANK1, ALG10B, HIPK2, ERN1, OAS1C, CHSY1, EXTL3, FGFR3, NEK3, NAGS, FN3K, MKNK2, COMT, PDSS1, IRAK4, TYMS, TEK, DCLK3, KAT8, NAT6, DHDDS, PLA2G15…	587	1472	17446	1.41334	0.924297	0.308371	4.51277
GOTERM_BP_DIRECT	GO:0006468~protein phosphorylation	33	4.83163	0.00395443	WNT5A, FGFR3, NEK3, NUAK1, PRKAG1, CCNT1, MKNK2, DDR2, CAMKK1, TGFB2, IRAK4, ADCK1, SLK, PAK4, TEK, DCLK3, STK25, TGFBR2, PRKAB1, PKN2, DAPK2, MARK3, WEE1, GAK, PRKCB, DAPK1, ACVR2A, P2RX7, EPHA7, ULK1, HIPK2, ERN1, CDK20	609	576	18082	1.70106	0.999988	0.677363	6.84951
INTERPRO	IPR011009:Protein kinase-like domain	29	4.24597	0.0103226	FGFR3, NEK3, NUAK1, FN3K, MKNK2, DDR2, CAMKK1, IRAK4, ADCK1, SLK, PAK4, TEK, DCLK3, STK25, TGFBR2, PKN2, PI4KB, MARK3, DAPK2, WEE1, GAK, PRKCB, DAPK1, ACVR2A, EPHA7, ULK1, HIPK2, ERN1, CDK20	650	556	20594	1.65253	0.999995	0.914494	15.4212
UP_KEYWORDS	Serine/threonine-protein kinase	22	3.22108	0.0106382	NEK3, STK25, NUAK1, TGFBR2, MKNK2, PKN2, MARK3, DAPK2, CAMKK1, GAK, PRKCB, DAPK1, IRAK4, ACVR2A, ADCK1, SLK, ULK1, PAK4, HIPK2, DCLK3, ERN1, CDK20	677	405	22680	1.81979	0.976324	0.150199	13.6081
INTERPRO	IPR000719:Protein kinase, catalytic domain	27	3.95315	0.0124877	FGFR3, NEK3, NUAK1, MKNK2, DDR2, CAMKK1, IRAK4, ADCK1, SLK, PAK4, TEK, DCLK3, STK25, TGFBR2, PKN2, MARK3, DAPK2, WEE1, GAK, DAPK1, PRKCB, ACVR2A, EPHA7, ULK1, HIPK2, ERN1, CDK20	650	515	20594	1.66105	1	0.916411	18.3589
INTERPRO	IPR008271:Serine/threonine-protein kinase, active site	19	2.78184	0.0189742	NEK3, NUAK1, TGFBR2, MKNK2, PKN2, MARK3, DAPK2, CAMKK1, WEE1, GAK, PRKCB, DAPK1, ACVR2A, SLK, ULK1, HIPK2, DCLK3, ERN1, CDK20	650	333	20594	1.80774	1	0.919723	26.5975
SMART	SM00220:S_TKc	22	3.22108	0.0201007	NEK3, STK25, NUAK1, TGFBR2, MKNK2, PKN2, MARK3, DAPK2, CAMKK1, WEE1, GAK, PRKCB, DAPK1, IRAK4, ACVR2A, SLK, ULK1, HIPK2, TEK, DCLK3, ERN1, CDK20	356	380	10425	1.69537	0.995397	0.932151	23.3718
GOTERM_MF_DIRECT	GO:0005524~ATP binding	66	9.66325	0.0216373	UBE2D2A, NUAK1, F13A1, PRKAG1, UBE2G1, DTYMK, TTLL5, TTLL1, DDR2, CAMKK1, ADCK1, NUBP1, SLK, PAK4, IPMK, IP6K2, STK25, PKN2, ABCC10, PI4KB, MARK3, DAPK2, MYH8, WEE1, DAPK1, PRKCB, GAK, TARS, ACVR2A, ABCB1B, PANK1, EIF4A1, HIPK2, ERN1, OAS1C, FGFR3, NEK3, ENPP1, FARS2, MKNK2, CTPS2, IRAK4, DDX49, PARS2, TEK, DCLK3, NAIP1, EHD1, ENTPD2, KIFC5B, UPF1, SWAP70, MYO1B, SPHK1, TGFBR2, KIF3C, MMAB, SMC4,…	587	1507	17446	1.30163	1	0.794119	28.775
INTERPRO	IPR017441:Protein kinase, ATP binding site	21	3.07467	0.0252466	FGFR3, NEK3, STK25, NUAK1, TGFBR2, MKNK2, PKN2, MARK3, DAPK2, CAMKK1, WEE1, PRKCB, DAPK1, EPHA7, SLK, ULK1, PAK4, HIPK2, TEK, DCLK3, CDK20	650	394	20594	1.68869	1	0.91995	33.817
UP_SEQ_FEATURE	domain:Protein kinase	27	3.95315	0.0289643	FGFR3, NEK3, NUAK1, MKNK2, DDR2, CAMKK1, IRAK4, ADCK1, SLK, PAK4, TEK, DCLK3, STK25, TGFBR2, PKN2, MARK3, DAPK2, WEE1, GAK, DAPK1, PRKCB, ACVR2A, EPHA7, ULK1, HIPK2, ERN1, CDK20	628	502	18012	1.54263	1	0.946832	39.2879
UP_SEQ_FEATURE	binding site:ATP	30	4.39239	0.035166	FGFR3, NEK3, NUAK1, MKNK2, DDR2, CAMKK1, IRAK4, ADCK1, SLK, PAK4, TEK, DCLK3, EHD1, STK25, TGFBR2, PKN2, MARK3, DAPK2, WEE1, MMAB, GAK, PRKCB, DAPK1, ACVR2A, EPHA7, GCK, ULK1, HIPK2, ERN1, CDK20	628	583	18012	1.47589	1	0.959907	45.5458
GOTERM_MF_DIRECT	GO:0004674~protein serine/threonine kinase activity	22	3.22108	0.0543	NEK3, STK25, NUAK1, TGFBR2, MKNK2, PKN2, MARK3, DAPK2, CAMKK1, GAK, PRKCB, DAPK1, IRAK4, ACVR2A, ADCK1, SLK, ULK1, PAK4, HIPK2, DCLK3, ERN1, CDK20	587	428	17446	1.5277	1	0.900239	57.9387
UP_SEQ_FEATURE	nucleotide phosphate-binding region:ATP	43	6.29575	0.0782031	FGFR3, NEK3, NUAK1, DTYMK, MKNK2, DDR2, CAMKK1, IRAK4, ADCK1, SLK, NUBP1, DDX49, PAK4, TEK, DCLK3, EHD1, KIFC5B, UPF1, STK25, MYO1B, TGFBR2, PKN2, DAPK2, MARK3, KIF3C, MYH8, MMAB, WEE1, GAK, SMC4, PRKCB, DAPK1, ACVR2A, PEO1, EPHA7, GCK, ULK1, UBA3, HIPK2, EIF4A1, ERN1, FPGS, CDK20	628	963	18012	1.28069	1	0.988136	74.9062
UP_SEQ_FEATURE	active site:Proton acceptor	33	4.83163	0.0825312	LDHC, FGFR3, NEK3, NIT1, HSD3B7, NUAK1, MKNK2, DDR2, CAMKK1, IRAK4, ADCK1, SLK, PAK4, TEK, DCLK3, STK25, ALDH5A1, TGFBR2, PKN2, DAPK2, MARK3, WEE1, GAK, PRKCB, DAPK1, ACVR2A, EPHA7, ULK1, HIPK2, ERN1, PON2, NEU3, CDK20	628	710	18012	1.33309	1	0.986427	76.8333
Annotation Cluster 4	Enrichment Score: 2.036076735548565
Category	Term	Count	%	PValue	Genes	List Total	Pop Hits	Pop Total	Fold Enrichment	Bonferroni	Benjamini	FDR
UP_KEYWORDS	Metal-binding	134	19.6193	0.000459592	SYT1, DZIP3, F13A1, PDE3B, MMP2, G2E3, GRIN2B, PDE4B, PHOSPHO2, RNF38, ZFP688, CPA3, CTDSP1, ZFP330, RARB, SPON2, PPP4C, RNF34, GTPBP6, STK25, F8, FBP1, ZFP629, PDE4D, ACTN3, RNASEH2A, WEE1, LETM1, TIMM8A1, ZFP825, ARFGAP1, TSHZ2, EXTL3, ELAC2, NEK3, ENPP1, ITGAE, AGMAT, TIMP2, PDSS1, TRF, ADA, VDR, GMIP, FGD5, THAP11, MOCS1, HAVCR2, KAT8, ZBTB46, KLF9, SMG6, LPP, TGFBR2, AKAP8L, S100A11, LMCD1, …	677	3395	22680	1.32227	0.148618	0.0145203	0.626747
GOTERM_MF_DIRECT	GO:0046872~metal ion binding	132	19.3265	0.0298008	SYT1, DZIP3, F13A1, PDE3B, MMP2, G2E3, GRIN2B, PDE4B, PHOSPHO2, RNF38, ZFP688, CPA3, CTDSP1, ZFP330, RARB, SPON2, PPP4C, RNF34, GTPBP6, STK25, F8, FBP1, ZFP629, PDE4D, ACTN3, RNASEH2A, WEE1, LETM1, TIMM8A1, ZFP825, ARFGAP1, TSHZ2, EXTL3, ELAC2, NEK3, ENPP1, ITGAE, AGMAT, TIMP2, PDSS1, TRF, ADA, VDR, GMIP, FGD5, THAP11, MOCS1, HAVCR2, KAT8, ZBTB46, KLF9, SMG6, LPP, TGFBR2, AKAP8L, S100A11, LMCD1, …	587	3355	17446	1.16934	1	0.825996	37.4563
UP_KEYWORDS	Zinc	76	11.1274	0.0569074	ZFP11, ZFP46, DZIP3, ANPEP, MMP2, MMP24, G2E3, TRIM2, GRIN2B, ZFP688, RNF38, CPA3, ZFP330, RARB, E4F1, MAN2B1, RNF34, NT5E, DPEP2, ZBTB20, POGZ, CAR13, ADIPOR2, ZFP629, LENG9, MMP16, ARHGAP29, RBBP6, PRKCB, MMP10, TIMM8A1, MDM4, PRNP, ZFP825, PEG3, ING5, ARFGAP1, ZFP62, TSHZ2, ELAC2, USP3, ENPP1, MKNK2, TIMP2, ADA, GCH1, VDR, GMIP, RASGRP4, TRIM30D, ADAT3, ZSCAN20, USP39, NAIP1, UNK, FGD5, THAP11…	677	2099	22680	1.21299	1	0.39357	55.127
Annotation Cluster 5	Enrichment Score: 2.0317803409542115
Category	Term	Count	%	PValue	Genes	List Total	Pop Hits	Pop Total	Fold Enrichment	Bonferroni	Benjamini	FDR
GOTERM_MF_DIRECT	GO:0005096~GTPase activator activity	19	2.78184	0.00101711	ARFGAP1, TBC1D2B, ABR, RALGAPB, NCKAP1L, ARHGAP35, ARHGAP29, ARHGAP15, LLGL2, TIAM2, GMIP, TBC1D5, OPHN1, RANBP1, AXIN2, RAP1GAP2, HTR2B, ARAP1, TBC1D9B	587	235	17446	2.40294	0.586164	0.19794	1.56617
UP_KEYWORDS	GTPase activation	14	2.04978	0.00123514	ARFGAP1, TBC1D2B, ABR, GMIP, RALGAPB, TBC1D5, OPHN1, ARHGAP35, RANBP1, ARHGAP29, RAP1GAP2, ARHGAP15, ARAP1, TBC1D9B	677	163	22680	2.87736	0.351158	0.0284259	1.67611
INTERPRO	IPR000198:Rho GTPase-activating protein domain	7	1.02489	0.0175839	ABR, GMIP, OPHN1, ARHGAP35, ARHGAP29, ARHGAP15, ARAP1	650	66	20594	3.36033	1	0.950371	24.9002
SMART	SM00324:RhoGAP	7	1.02489	0.0213326	ABR, GMIP, OPHN1, ARHGAP35, ARHGAP29, ARHGAP15, ARAP1	356	64	10425	3.20291	0.996702	0.851143	24.6252
UP_SEQ_FEATURE	domain:Rho-GAP	7	1.02489	0.0220513	ABR, GMIP, OPHN1, ARHGAP35, ARHGAP29, ARHGAP15, ARAP1	628	63	18012	3.18684	1	0.905299	31.5169
INTERPRO	IPR008936:Rho GTPase activation protein	7	1.02489	0.0620355	ABR, GMIP, OPHN1, ARHGAP35, ARHGAP29, ARHGAP15, ARAP1	650	89	20594	2.49193	1	0.946006	64.4327
Annotation Cluster 6	Enrichment Score: 2.0297798563866145
Category	Term	Count	%	PValue	Genes	List Total	Pop Hits	Pop Total	Fold Enrichment	Bonferroni	Benjamini	FDR
GOTERM_MF_DIRECT	GO:0046972~histone acetyltransferase activity (H4-K16 specific)	4	0.585652	0.00379186	KAT8, MCRS1, KANSL3, OGT	587	10	17446	11.8882	0.962887	0.337493	5.72289
GOTERM_MF_DIRECT	GO:0043996~histone acetyltransferase activity (H4-K8 specific)	4	0.585652	0.00379186	KAT8, MCRS1, KANSL3, OGT	587	10	17446	11.8882	0.962887	0.337493	5.72289
GOTERM_MF_DIRECT	GO:0043995~histone acetyltransferase activity (H4-K5 specific)	4	0.585652	0.00379186	KAT8, MCRS1, KANSL3, OGT	587	10	17446	11.8882	0.962887	0.337493	5.72289
GOTERM_BP_DIRECT	GO:0043984~histone H4-K16 acetylation	4	0.585652	0.010438	KAT8, MCRS1, KANSL3, OGT	609	14	18082	8.48323	1	0.828329	17.1301
GOTERM_BP_DIRECT	GO:0043982~histone H4-K8 acetylation	4	0.585652	0.015278	KAT8, MCRS1, KANSL3, OGT	609	16	18082	7.42282	1	0.88895	24.096
GOTERM_BP_DIRECT	GO:0043981~histone H4-K5 acetylation	4	0.585652	0.015278	KAT8, MCRS1, KANSL3, OGT	609	16	18082	7.42282	1	0.88895	24.096
GOTERM_CC_DIRECT	GO:0000123~histone acetyltransferase complex	4	0.585652	0.0465837	KAT8, MCRS1, KANSL3, OGT	642	25	19662	4.90019	1	0.662186	49.2287
Annotation Cluster 7	Enrichment Score: 1.9475428564417885
Category	Term	Count	%	PValue	Genes	List Total	Pop Hits	Pop Total	Fold Enrichment	Bonferroni	Benjamini	FDR
UP_KEYWORDS	Mitochondrion	51	7.46706	0.000887329	ELAC2, NAGS, NIT1, CCDC90B, FARS2, AMT, MTX1, NDUFAB1, AASS, ALDH1L2, AGMAT, MMP2, PDSS1, MRPS30, TYMS, SNN, DNAJC15, MRS2, PARS2, PPL, SERAC1, POLG2, COX18, DNAJC19, MAATS1, ARL2, ALDH5A1, MAOB, TBRG4, PI4KB, NOA1, MSRB2, MMAB, IMMP1L, MPG, PEO1, PYCR2, LETM1, TIMM8A1, SARM1, SLC25A34, CYP27A1, HEBP2, COA7, PHB2, CLPP, COX6A1, METAP1D, FPGS, A830080D01RIK, PRODH	677	1058	22680	1.61487	0.267069	0.0219486	1.20678
UP_KEYWORDS	Transit peptide	26	3.80673	0.0110482	ELAC2, CCDC90B, NAGS, AMT, FARS2, NDUFAB1, AASS, ALDH1L2, AGMAT, MRS2, PARS2, POLG2, COX18, ALDH5A1, TBRG4, MSRB2, MMAB, PEO1, LETM1, SARM1, CYP27A1, CLPP, COX6A1, METAP1D, FPGS, PRODH	677	510	22680	1.70788	0.979522	0.149572	14.0964
UP_SEQ_FEATURE	transit peptide:Mitochondrion	23	3.3675	0.146553	CCDC90B, NAGS, ALDH5A1, AMT, FARS2, NDUFAB1, AASS, HNRNPLL, AGMAT, MSRB2, MMAB, PEO1, MRS2, LETM1, CYP27A1, PARS2, CLPP, COX6A1, METAP1D, POLG2, FPGS, COX18, PRODH	628	496	18012	1.32999	1	0.993235	93.2159
Annotation Cluster 8	Enrichment Score: 1.6575195888773993
Category	Term	Count	%	PValue	Genes	List Total	Pop Hits	Pop Total	Fold Enrichment	Bonferroni	Benjamini	FDR
GOTERM_CC_DIRECT	GO:0045202~synapse	27	3.95315	0.0152016	ARFGAP1, SYT1, GABRB3, NCS1, IL31RA, NRCAM, TNFRSF1A, NDE1, ANK2, GRIN2B, ANK3, LGI3, UNC5C, SNAP23, USP14, PRSS12, ICA1, FMR1, SDK1, LIN7A, P2RX7, SARM1, SEMA4B, OPHN1, NSMF, ERC2, HTR2B	642	505	19662	1.63744	0.99906	0.501915	19.5604
UP_KEYWORDS	Cell junction	31	4.5388	0.0153633	SYT1, GABRB3, NCS1, AMOTL1, ADA, IL31RA, ESPN, GRIN2B, ANK2, ANK3, PPL, TEK, LGI3, SNAP23, UNC5C, HAVCR2, ICA1, TMEM204, LPP, FMR1, SDK1, PKN2, GAK, LIN7A, SARM1, DSG2, OPHN1, NSMF, ERC2, HTR2B, SNTA1	677	661	22680	1.57114	0.995568	0.170439	19.0835
UP_KEYWORDS	Synapse	19	2.78184	0.0215683	SYT1, ICA1, GABRB3, FMR1, SDK1, NCS1, IL31RA, LIN7A, SARM1, ANK2, GRIN2B, ANK3, OPHN1, NSMF, LGI3, ERC2, SNAP23, UNC5C, HTR2B	677	357	22680	1.78295	0.999515	0.206465	25.7856
GOTERM_CC_DIRECT	GO:0030054~cell junction	33	4.83163	0.0465298	SYT1, GABRB3, NCS1, AMOTL1, ADA, IL31RA, ESPN, GRIN2B, ANK2, ANK3, PPL, TEK, LGI3, SNAP23, UNC5C, HAVCR2, ICA1, MCRS1, TMEM204, LPP, FMR1, SDK1, PKN2, GAK, LIN7A, SARM1, DSG2, PKP2, OPHN1, NSMF, ERC2, HTR2B, SNTA1	642	718	19662	1.40761	1	0.680508	49.1879
Annotation Cluster 9	Enrichment Score: 1.5415305048285357
Category	Term	Count	%	PValue	Genes	List Total	Pop Hits	Pop Total	Fold Enrichment	Bonferroni	Benjamini	FDR
GOTERM_CC_DIRECT	GO:0005913~cell-cell adherens junction	19	2.78184	0.0161129	PVR, VAPB, SWAP70, MYO1B, PKN2, KEAP1, CAPZB, EIF4G2, SLK, PKP2, PPL, PAK4, HIST1H3A, NUMB, RANBP1, TMPO, EHD1, GIGYF2, EPN2	642	316	19662	1.84145	0.999383	0.489271	20.6117
GOTERM_MF_DIRECT	GO:0098641~cadherin binding involved in cell-cell adhesion	17	2.48902	0.0268257	VAPB, SWAP70, MYO1B, PKN2, CAPZB, EIF4G2, SLK, PKP2, PPL, PAK4, HIST1H3A, NUMB, RANBP1, TMPO, EHD1, GIGYF2, EPN2	587	279	17446	1.81093	1	0.836918	34.414
GOTERM_BP_DIRECT	GO:0098609~cell-cell adhesion	12	1.75695	0.0549141	EIF4G2, SLK, MYO1B, VAPB, PPL, PAK4, HIST1H3A, TMPO, CAPZB, GIGYF2, MMP24, EPN2	609	189	18082	1.88516	1	0.972216	63.629
Annotation Cluster 10	Enrichment Score: 1.51427234133393
Category	Term	Count	%	PValue	Genes	List Total	Pop Hits	Pop Total	Fold Enrichment	Bonferroni	Benjamini	FDR
INTERPRO	IPR001849:Pleckstrin homology domain	17	2.48902	0.00914921	OSBPL5, TBC1D2B, ABR, OSBPL3, ARHGEF25, SWAP70, ARHGAP15, PLEKHB2, GRB10, TIAM2, RTKN2, OPHN1, FGD5, ARAP1, IQSEC2, SNTA1, SPTB	650	262	20594	2.05577	0.999981	0.973499	13.788
SMART	SM00233:PH	16	2.34261	0.0266074	OSBPL5, TBC1D2B, ABR, OSBPL3, SWAP70, ARHGAP15, PLEKHB2, GRB10, TIAM2, RTKN2, OPHN1, FGD5, ARAP1, IQSEC2, SNTA1, SPTB	356	253	10425	1.85193	0.999212	0.832474	29.7807
INTERPRO	IPR011993:Pleckstrin homology-like domain	20	2.92826	0.0595824	OSBPL5, TBC1D2B, ABR, OSBPL3, ARHGEF25, SWAP70, ARHGAP15, PLEKHB2, GRB10, TIAM2, NUMB, RTKN2, OPHN1, RANBP1, FGD5, IQSEC1, ARAP1, IQSEC2, SNTA1, SPTB	650	409	20594	1.54929	1	0.945624	62.9012
UP_SEQ_FEATURE	domain:PH	13	1.90337	0.0604515	PLEKHB2, OSBPL5, GRB10, TBC1D2B, ABR, OSBPL3, ARHGEF25, SWAP70, RTKN2, OPHN1, ARHGAP15, IQSEC1, IQSEC2	628	208	18012	1.7926	1	0.981719	65.3092
Annotation Cluster 11	Enrichment Score: 1.5133701798198589
Category	Term	Count	%	PValue	Genes	List Total	Pop Hits	Pop Total	Fold Enrichment	Bonferroni	Benjamini	FDR
SMART	SM00005:DEATH	7	1.02489	0.000241108	TNFRSF1A, ANK2, ANK3, UNC5C, FAS, NGFR, DAPK1	356	27	10425	7.59207	0.0619025	0.0619025	0.315632
INTERPRO	IPR000488:Death domain	7	1.02489	0.00051262	TNFRSF1A, ANK2, ANK3, UNC5C, FAS, NGFR, DAPK1	650	33	20594	6.72065	0.455349	0.261995	0.824236
UP_SEQ_FEATURE	domain:Death	7	1.02489	0.000607941	IRAK4, TNFRSF1A, ANK2, UNC5C, FAS, NGFR, DAPK1	628	31	18012	6.47647	0.664724	0.42097	1.02718
INTERPRO	IPR011029:Death-like domain	8	1.1713	0.0222742	IRAK4, TNFRSF1A, ANK2, ANK3, UNC5C, FAS, NGFR, DAPK1	650	89	20594	2.84792	1	0.91167	30.4832
SMART	SM00218:ZU5	3	0.439239	0.03553	ANK2, ANK3, UNC5C	356	9	10425	9.76124	0.999931	0.853005	37.7664
INTERPRO	IPR000906:ZU5	3	0.439239	0.0530985	ANK2, ANK3, UNC5C	650	12	20594	7.92077	1	0.947072	58.5498
UP_SEQ_FEATURE	repeat:TNFR-Cys 3	3	0.439239	0.140314	TNFRSF1A, FAS, NGFR	628	19	18012	4.52866	1	0.994061	92.3228
GOTERM_MF_DIRECT	GO:0005031~tumor necrosis factor-activated receptor activity	3	0.439239	0.143997	TNFRSF1A, FAS, NGFR	587	20	17446	4.45809	1	0.956498	91.0352
INTERPRO	IPR001368:TNFR/NGFR cysteine-rich region	3	0.439239	0.174112	TNFRSF1A, FAS, NGFR	650	24	20594	3.96038	1	0.99603	95.4397
UP_SEQ_FEATURE	repeat:TNFR-Cys 1	3	0.439239	0.17738	TNFRSF1A, FAS, NGFR	628	22	18012	3.91112	1	0.995841	96.3673
UP_SEQ_FEATURE	repeat:TNFR-Cys 2	3	0.439239	0.17738	TNFRSF1A, FAS, NGFR	628	22	18012	3.91112	1	0.995841	96.3673
SMART	SM00208:TNFR	3	0.439239	0.183684	TNFRSF1A, FAS, NGFR	356	23	10425	3.81961	1	0.984032	93.0103
GOTERM_BP_DIRECT	GO:0008625~extrinsic apoptotic signaling pathway via death domain receptors	3	0.439239	0.330121	TNFRSF1A, FAS, DAPK1	609	35	18082	2.54497	1	0.99725	99.9234
Annotation Cluster 12	Enrichment Score: 1.5014319106454552
Category	Term	Count	%	PValue	Genes	List Total	Pop Hits	Pop Total	Fold Enrichment	Bonferroni	Benjamini	FDR
GOTERM_BP_DIRECT	GO:0052697~xenobiotic glucuronidation	4	0.585652	0.00273039	UGT1A10, UGT1A7C, UGT1A6B, UGT1A6A	609	9	18082	13.1961	0.999593	0.672128	4.77818
KEGG_PATHWAY	mmu00860:Porphyrin and chlorophyll metabolism	7	1.02489	0.00293644	UGT1A10, UGT1A7C, UGT1A6B, UGT1A6A, BLVRB, CP, MMAB	273	41	7691	4.80988	0.52897	0.52897	3.76198
UP_SEQ_FEATURE	chain:UDP-glucuronosyltransferase 1-9	4	0.585652	0.0041944	UGT1A10, UGT1A7C, UGT1A6B, UGT1A6A	628	10	18012	11.4726	0.999476	0.716023	6.88766
UP_SEQ_FEATURE	chain:UDP-glucuronosyltransferase 1-7C	4	0.585652	0.0041944	UGT1A10, UGT1A7C, UGT1A6B, UGT1A6A	628	10	18012	11.4726	0.999476	0.716023	6.88766
UP_SEQ_FEATURE	chain:UDP-glucuronosyltransferase 1-6	4	0.585652	0.0041944	UGT1A10, UGT1A7C, UGT1A6B, UGT1A6A	628	10	18012	11.4726	0.999476	0.716023	6.88766
UP_SEQ_FEATURE	chain:UDP-glucuronosyltransferase 1-2	4	0.585652	0.0041944	UGT1A10, UGT1A7C, UGT1A6B, UGT1A6A	628	10	18012	11.4726	0.999476	0.716023	6.88766
UP_SEQ_FEATURE	chain:UDP-glucuronosyltransferase 1-1	4	0.585652	0.0041944	UGT1A10, UGT1A7C, UGT1A6B, UGT1A6A	628	10	18012	11.4726	0.999476	0.716023	6.88766
KEGG_PATHWAY	mmu00982:Drug metabolism - cytochrome P450	8	1.1713	0.00839318	UGT1A10, UGT1A7C, FMO1, UGT1A6B, UGT1A6A, MAOB, AOX3, GSTM6	273	66	7691	3.41481	0.884412	0.660017	10.408
KEGG_PATHWAY	mmu00040:Pentose and glucuronate interconversions	5	0.732064	0.027964	UGT1A10, UGT1A7C, UGT1A6B, UGT1A6A, AKR1B10	273	33	7691	4.26851	0.999297	0.701842	30.9148
INTERPRO	IPR002213:UDP-glucuronosyl/UDP-glucosyltransferase	4	0.585652	0.0307257	UGT1A10, UGT1A7C, UGT1A6B, UGT1A6A	650	22	20594	5.76056	1	0.928746	39.573
GOTERM_BP_DIRECT	GO:0052696~flavonoid glucuronidation	4	0.585652	0.0320625	UGT1A10, UGT1A7C, UGT1A6B, UGT1A6A	609	21	18082	5.65549	1	0.924558	44.2092
GOTERM_BP_DIRECT	GO:0009813~flavonoid biosynthetic process	4	0.585652	0.0320625	UGT1A10, UGT1A7C, UGT1A6B, UGT1A6A	609	21	18082	5.65549	1	0.924558	44.2092
KEGG_PATHWAY	mmu00053:Ascorbate and aldarate metabolism	4	0.585652	0.0685194	UGT1A10, UGT1A7C, UGT1A6B, UGT1A6A	273	27	7691	4.17365	1	0.837501	60.3681
GOTERM_MF_DIRECT	GO:0015020~glucuronosyltransferase activity	4	0.585652	0.0722614	UGT1A10, UGT1A7C, UGT1A6B, UGT1A6A	587	29	17446	4.09939	1	0.91005	68.7608
UP_SEQ_FEATURE	compositionally biased region:Poly-Val	4	0.585652	0.137008	UGT1A10, UGT1A7C, UGT1A6B, UGT1A6A	628	37	18012	3.10071	1	0.993855	91.8058
KEGG_PATHWAY	mmu00980:Metabolism of xenobiotics by cytochrome P450	5	0.732064	0.189888	UGT1A10, UGT1A7C, UGT1A6B, UGT1A6A, GSTM6	273	64	7691	2.20095	1	0.834201	93.5809
KEGG_PATHWAY	mmu00140:Steroid hormone biosynthesis	6	0.878477	0.193953	UGT1A10, CYP7B1, UGT1A7C, UGT1A6B, UGT1A6A, COMT	273	87	7691	1.94291	1	0.831454	93.9884
KEGG_PATHWAY	mmu00983:Drug metabolism - other enzymes	4	0.585652	0.269162	UGT1A10, UGT1A7C, UGT1A6B, UGT1A6A	273	51	7691	2.20958	1	0.872325	98.3239
UP_KEYWORDS	Glycosyltransferase	9	1.31772	0.358219	UGT1A10, EXTL3, UGT1A7C, ALG10B, UGT1A6B, UGT1A6A, DPM1, OGT, ALG9	677	225	22680	1.34003	1	0.762431	99.7679
KEGG_PATHWAY	mmu00830:Retinol metabolism	5	0.732064	0.386514	UGT1A10, UGT1A7C, UGT1A6B, UGT1A6A, AOX3	273	89	7691	1.58271	1	0.930143	99.829
KEGG_PATHWAY	mmu05204:Chemical carcinogenesis	5	0.732064	0.410702	UGT1A10, UGT1A7C, UGT1A6B, UGT1A6A, GSTM6	273	92	7691	1.5311	1	0.925981	99.8988
Annotation Cluster 13	Enrichment Score: 1.500134487783522
Category	Term	Count	%	PValue	Genes	List Total	Pop Hits	Pop Total	Fold Enrichment	Bonferroni	Benjamini	FDR
UP_SEQ_FEATURE	domain:Fibronectin type-III 2	11	1.61054	0.0113972	NRCAM, PTPRK, EPHA7, PTPRD, PTPRV, TEK, ROBO4, SDK1, FNDC7, IL31RA, IL22RA2	628	124	18012	2.54433	1	0.872526	17.685
UP_SEQ_FEATURE	domain:Fibronectin type-III 1	11	1.61054	0.0120157	NRCAM, PTPRK, EPHA7, PTPRD, PTPRV, TEK, ROBO4, SDK1, FNDC7, IL31RA, IL22RA2	628	125	18012	2.52397	1	0.836387	18.555
UP_SEQ_FEATURE	domain:Fibronectin type-III 4	7	1.02489	0.0151755	NRCAM, PTPRK, PTPRD, PTPRV, SDK1, FNDC7, IL31RA	628	58	18012	3.46156	1	0.879223	22.8663
UP_SEQ_FEATURE	domain:Fibronectin type-III 3	8	1.1713	0.016479	NRCAM, PTPRK, PTPRD, PTPRV, TEK, SDK1, FNDC7, IL31RA	628	76	18012	3.01911	1	0.881497	24.5814
INTERPRO	IPR003961:Fibronectin, type III	13	1.90337	0.0356935	PTPRK, PTPRD, SDK1, IL7R, FNDC7, IL31RA, NRCAM, EPHA7, PTPRV, TEK, ROBO4, IL13RA1, IL22RA2	650	211	20594	1.95204	1	0.920622	44.3827
UP_SEQ_FEATURE	domain:Fibronectin type-III 8	4	0.585652	0.0493815	PTPRD, PTPRV, SDK1, FNDC7	628	24	18012	4.78025	1	0.980874	57.6763
UP_SEQ_FEATURE	domain:Fibronectin type-III 5	5	0.732064	0.049481	PTPRD, PTPRV, SDK1, FNDC7, IL31RA	628	40	18012	3.58519	1	0.977622	57.7514
UP_SEQ_FEATURE	domain:Fibronectin type-III 7	4	0.585652	0.0547135	PTPRD, PTPRV, SDK1, FNDC7	628	25	18012	4.58904	1	0.979533	61.5312
SMART	SM00060:FN3	10	1.46413	0.0776125	NRCAM, PTPRK, EPHA7, PTPRD, PTPRV, TEK, ROBO4, SDK1, FNDC7, IL31RA	356	153	10425	1.91397	1	0.857199	65.3251
UP_SEQ_FEATURE	domain:Fibronectin type-III 6	4	0.585652	0.0785986	PTPRD, PTPRV, SDK1, FNDC7	628	29	18012	3.95607	1	0.986786	75.0883
Annotation Cluster 14	Enrichment Score: 1.38782723886565
Category	Term	Count	%	PValue	Genes	List Total	Pop Hits	Pop Total	Fold Enrichment	Bonferroni	Benjamini	FDR
INTERPRO	IPR009030:Insulin-like growth factor binding protein, N-terminal	14	2.04978	0.00023947	MATN2, PEAR1, LTBP3, LTBP4, NID1, JAG1, ESM1, SLIT2, SCARF1, EPHA7, CRB1, HTRA1, RSPO3, VLDLR	650	130	20594	3.41202	0.247087	0.247087	0.385838
UP_SEQ_FEATURE	domain:EGF-like 3	9	1.31772	0.00199964	MATN2, PEAR1, CRB1, LTBP3, LTBP4, TEK, JAG1, SLIT2, VLDLR	628	66	18012	3.91112	0.972593	0.59312	3.34135
UP_SEQ_FEATURE	domain:EGF-like 9	5	0.732064	0.00760144	MATN2, PEAR1, CRB1, JAG1, SLIT2	628	23	18012	6.23511	0.999999	0.819856	12.1512
INTERPRO	IPR013032:EGF-like, conserved site	14	2.04978	0.00984203	MATN2, PEAR1, LTBP3, ADAM23, LTBP4, PAMR1, NID1, JAG1, SCARF1, SLIT2, CRB1, TEK, PLAU, VLDLR	650	197	20594	2.25159	0.999992	0.946611	14.7559
UP_SEQ_FEATURE	domain:EGF-like 8	5	0.732064	0.0118217	MATN2, PEAR1, CRB1, JAG1, SLIT2	628	26	18012	5.51568	1	0.856689	18.283
UP_KEYWORDS	EGF-like domain	14	2.04978	0.0172899	MATN2, PEAR1, LTBP3, ADAM23, LTBP4, PAMR1, NID1, JAG1, SCARF1, SLIT2, CRB1, TEK, PLAU, VLDLR	677	224	22680	2.0938	0.997767	0.178741	21.2222
INTERPRO	IPR000742:Epidermal growth factor-like domain	15	2.19619	0.0184643	MATN2, PEAR1, LTBP3, ADAM23, LTBP4, PAMR1, NID1, JAG1, GM5347, SCARF1, SLIT2, CRB1, TEK, PLAU, VLDLR	650	237	20594	2.00526	1	0.936746	25.9793
UP_SEQ_FEATURE	domain:EGF-like 5; calcium-binding	5	0.732064	0.0217141	CRB1, LTBP3, LTBP4, NID1, JAG1	628	31	18012	4.62605	1	0.915044	31.1148
INTERPRO	IPR000152:EGF-type aspartate/asparagine hydroxylation site	8	1.1713	0.0352545	MATN2, CRB1, LTBP3, LTBP4, NID1, JAG1, SLIT2, VLDLR	650	98	20594	2.58637	1	0.929924	43.9726
UP_SEQ_FEATURE	domain:EGF-like 6; calcium-binding	4	0.585652	0.0443182	CRB1, LTBP3, LTBP4, JAG1	628	23	18012	4.98809	1	0.975342	53.6816
SMART	SM00181:EGF	12	1.75695	0.0452305	MATN2, PEAR1, CRB1, LTBP3, LTBP4, PAMR1, TEK, NID1, JAG1, SCARF1, SLIT2, VLDLR	356	181	10425	1.94146	0.999995	0.826613	45.4908
INTERPRO	IPR001881:EGF-like calcium-binding	9	1.31772	0.0460758	MATN2, CRB1, LTBP3, LTBP4, PAMR1, NID1, JAG1, SLIT2, VLDLR	650	126	20594	2.26308	1	0.930177	53.299
UP_SEQ_FEATURE	domain:EGF-like 10; calcium-binding	3	0.439239	0.054039	LTBP3, LTBP4, JAG1	628	11	18012	7.82224	1	0.98156	61.0625
UP_SEQ_FEATURE	domain:EGF-like 7	4	0.585652	0.0547135	MATN2, PEAR1, CRB1, SLIT2	628	25	18012	4.58904	1	0.979533	61.5312
SMART	SM00179:EGF_CA	9	1.31772	0.0657554	MATN2, CRB1, LTBP3, LTBP4, PAMR1, NID1, JAG1, SLIT2, VLDLR	356	126	10425	2.09169	1	0.865033	59.0042
UP_SEQ_FEATURE	domain:EGF-like 2	7	1.02489	0.0724658	MATN2, PEAR1, CRB1, TEK, NID1, JAG1, SLIT2	628	84	18012	2.39013	1	0.985366	72.1184
UP_SEQ_FEATURE	domain:EGF-like 11; calcium-binding	3	0.439239	0.0835236	LTBP3, LTBP4, JAG1	628	14	18012	6.14604	1	0.985535	77.2551
INTERPRO	IPR018097:EGF-like calcium-binding, conserved site	7	1.02489	0.0860097	CRB1, LTBP3, LTBP4, NID1, JAG1, SLIT2, VLDLR	650	97	20594	2.28641	1	0.971346	76.5824
UP_SEQ_FEATURE	domain:EGF-like 1	8	1.1713	0.0926549	MATN2, PEAR1, LTBP3, LTBP4, TEK, NID1, SLIT2, VLDLR	628	111	18012	2.06714	1	0.985901	80.8112
UP_SEQ_FEATURE	domain:EGF-like 4; calcium-binding	4	0.585652	0.0989875	CRB1, LTBP3, LTBP4, JAG1	628	32	18012	3.58519	1	0.985837	82.9625
UP_SEQ_FEATURE	domain:EGF-like 6	4	0.585652	0.145137	MATN2, PEAR1, NID1, SLIT2	628	38	18012	3.01911	1	0.993475	93.0222
UP_SEQ_FEATURE	domain:EGF-like 7; calcium-binding	3	0.439239	0.215721	LTBP3, LTBP4, JAG1	628	25	18012	3.44178	1	0.998046	98.3846
UP_SEQ_FEATURE	domain:EGF-like 4	4	0.585652	0.299718	MATN2, PEAR1, NID1, SLIT2	628	55	18012	2.08593	1	0.999631	99.764
UP_SEQ_FEATURE	domain:EGF-like 5	3	0.439239	0.444248	MATN2, PEAR1, SLIT2	628	43	18012	2.00104	1	0.999943	99.9953
UP_SEQ_FEATURE	domain:EGF-like 2; calcium-binding	3	0.439239	0.54476	LTBP3, LTBP4, VLDLR	628	52	18012	1.6547	1	0.999994	99.9998
Annotation Cluster 15	Enrichment Score: 1.386521800942498
Category	Term	Count	%	PValue	Genes	List Total	Pop Hits	Pop Total	Fold Enrichment	Bonferroni	Benjamini	FDR
GOTERM_BP_DIRECT	GO:0008033~tRNA processing	8	1.1713	0.0242495	RPP25, PUS3, ELAC2, FARS2, ADAT3, TRMT2B, PUS10, CTU2	609	85	18082	2.79448	1	0.918165	35.5704
UP_KEYWORDS	tRNA processing	7	1.02489	0.0321581	RPP25, PUS3, ELAC2, ADAT3, TRMT2B, PUS10, CTU2	677	80	22680	2.93131	0.999989	0.272242	36.0486
GOTERM_BP_DIRECT	GO:0009451~RNA modification	3	0.439239	0.0888058	PUS3, ADAT3, PUS10	609	15	18082	5.93826	1	0.97497	81.088
Annotation Cluster 16	Enrichment Score: 1.3859452891834454
Category	Term	Count	%	PValue	Genes	List Total	Pop Hits	Pop Total	Fold Enrichment	Bonferroni	Benjamini	FDR
UP_KEYWORDS	RNA-binding	29	4.24597	0.014071	A230050P20RIK, FIP1L1, RNMT, DZIP3, TDRD7, NIFK, HNRNPLL, YBX1, STAU1, DDX49, NUDT21, RBMS2, RBMS3, UNK, TNRC6B, HNRNPAB, RPP25, ADARB1, UPF1, PTBP1, FMR1, THUMPD3, TSN, SRSF3, KHDC1C, LARP4, EIF4A1, RBM18, RNPC3	677	601	22680	1.61651	0.992986	0.162335	17.6188
GOTERM_MF_DIRECT	GO:0003723~RNA binding	37	5.41728	0.0335178	A230050P20RIK, PUS3, FIP1L1, RNMT, DZIP3, TDRD7, PUS10, NIFK, HNRNPLL, YBX1, STAU1, DDX49, PARS2, NUDT21, RBMS2, RBMS3, UNK, TNRC6B, HNRNPAB, RPP25, ADARB1, UPF1, FMR1, PTBP1, THUMPD3, EIF1A, TSN, RNASEH2A, PURB, SRSF3, KHDC1C, TARS, EIF4G2, LARP4, EIF4A1, RBM18, RNPC3	587	780	17446	1.40982	1	0.842351	41.0716
GOTERM_MF_DIRECT	GO:0044822~poly(A) RNA binding	45	6.58858	0.147422	2810004N23RIK, FIP1L1, ELAC2, DZIP3, NIFK, HNRNPLL, MRPS30, YBX1, STAU1, SUMO2, SCAF11, DDX49, NUDT21, RBMS2, HIST1H4C, UNK, TNRC6B, TNPO1, HNRNPAB, RPP25, ADARB1, UPF1, RRBP1, FMR1, PTBP1, WDR6, PKN2, AKAP8L, TBRG4, NOA1, EIF1A, RBBP6, PURB, SRSF3, EIF4G2, CORO1A, LARP4, SRFBP1, PPIA, GRN, EIF4A1, VSIG8, UCHL5, MYBBP1A, GIGYF2	587	1113	17446	1.20164	1	0.956834	91.5757
Annotation Cluster 17	Enrichment Score: 1.330456340613152
Category	Term	Count	%	PValue	Genes	List Total	Pop Hits	Pop Total	Fold Enrichment	Bonferroni	Benjamini	FDR
GOTERM_BP_DIRECT	GO:0016042~lipid catabolic process	9	1.31772	0.0306618	TBL1XR1, PNLIPRP2, LIPA, PLIN1, PLA1A, PAFAH1B1, NEU3, DAGLB, LIPE	609	109	18082	2.45157	1	0.932405	42.7456
GOTERM_MF_DIRECT	GO:0016298~lipase activity	3	0.439239	0.04239	PNLIPRP2, LIPA, LIPE	587	10	17446	8.91618	1	0.861449	48.9266
UP_KEYWORDS	Lipid degradation	7	1.02489	0.078482	PNLIPRP2, LIPA, PLA1A, PAFAH1B1, NEU3, DAGLB, LIPE	677	100	22680	2.34505	1	0.417104	67.3016
Annotation Cluster 18	Enrichment Score: 1.2692436048637346
Category	Term	Count	%	PValue	Genes	List Total	Pop Hits	Pop Total	Fold Enrichment	Bonferroni	Benjamini	FDR
GOTERM_CC_DIRECT	GO:0016020~membrane	285	41.7277	2.32911e-06	SLC9A8, LYPD1, SYT1, SLC36A2, PEAR1, VAPB, GSDMC2, CD44, GRIN2B, HTRA1, AQP11, FAS, OGT, HTR1D, RAB27B, TBC1D9B, RECK, PTPRK, PTBP1, ABCC10, LHFP, MARK3, LPCAT3, MKS1, CRHR2, LETM1, RAB18, PTPRV, ABCB1B, VSIG8, RAB15, ADD3, MYBBP1A, GIGYF2, ARV1, SLC2A13, ENPP1, ARHGEF25, MTX1, GSDMD, MMD, FCGRT, RIC3, CAPZB, ADA, SORCS3, KRAS, SYBU, AI464131, IQSEC1, BLNK, TRPC1, OSBPL5, GPR158, OSBPL3, ABR, SPH…	642	6998	19662	1.24728	0.00105918	0.000353186	0.00330947
UP_KEYWORDS	Membrane	279	40.8492	0.0670228	PVR, SLC9A8, LYPD1, SYT1, SLC36A2, PEAR1, VAPB, GSDMC2, BC051142, VMN1R23, CD44, GRIN2B, HTRA1, AQP11, FAS, OGT, HTR1D, RAB27B, BCL7C, TBC1D9B, RECK, PTPRK, ABCC10, LHFP, MARK3, LPCAT3, CRHR2, LETM1, OLFR350, TIMM8A1, RAB18, PTPRV, ABCB1B, VSIG8, RAB15, ADD3, ARV1, SLC2A13, OLFR1234, MILL2, ENPP1, ARHGEF25, MTX1, GSDMD, MMD, FCGRT, RIC3, ADA, SORCS3, KRAS, FAM213A, SYBU, AI464131, BLNK, TRPC1, OS…	677	8683	22680	1.07644	1	0.390753	61.2802
UP_SEQ_FEATURE	transmembrane region	167	24.451	0.0717283	SYT1, SLC9A8, SLC36A2, PEAR1, GABRB3, VAPB, LRTM1, TSPAN7, PDE3B, IL17RE, JAG1, IL31RA, SLC2A8, NRCAM, CD44, GRIN2B, AQP11, UNC5C, FAS, HTR1D, PQLC1, PQLC3, TBC1D9B, PTPRK, SPTLC1, TMEM204, SARAF, ABCC10, LHFP, LPCAT3, UGT1A10, CRHR2, LETM1, SLC25A34, ABCB1B, AGTR1A, PTPRV, LRP12, SLC37A2, VSIG8, SLC2A13, ARV1, EXTL3, FGFR3, ENPP1, CCDC90B, TMEM80, ITGAE, MTX1, MMD, FCGRT, CX3CL1, RIC3, FXYD5, G6…	628	4312	18012	1.11081	1	0.986628	71.7396
UP_SEQ_FEATURE	topological domain:Cytoplasmic	106	15.5198	0.312195	SYT1, SLC36A2, GABRB3, VAPB, LRTM1, TSPAN7, IL17RE, JAG1, IL31RA, NRCAM, SLC2A8, GRIN2B, CD44, FAS, UNC5C, HTR1D, PTPRK, TMEM204, CRHR2, ABCB1B, PTPRV, AGTR1A, LRP12, VSIG8, SLC2A13, EXTL3, FGFR3, ENPP1, ITGAE, MMD, FCGRT, CX3CL1, FXYD5, RIC3, G6PC3, SORCS3, CRB1, TEK, PCDHA11, MFAP3L, GPR20, AI464131, ENTPD2, HAVCR2, TRPC1, GPR158, ADAM23, MAOB, TGFBR2, SPPL2A, UPK3B, THSD7B, DAGLB, GGT5, EPHA7,…	628	2880	18012	1.05564	1	0.999697	99.826
UP_KEYWORDS	Transmembrane	205	30.0146	0.624458	PVR, SYT1, SLC9A8, SLC36A2, PEAR1, VAPB, BC051142, VMN1R23, GRIN2B, CD44, AQP11, FAS, HTR1D, BCL7C, TBC1D9B, PTPRK, ABCC10, LHFP, LPCAT3, CRHR2, OLFR350, LETM1, ABCB1B, PTPRV, VSIG8, SLC2A13, ARV1, MILL2, OLFR1234, ENPP1, MTX1, MMD, FCGRT, RIC3, SORCS3, FAM213A, SYBU, AI464131, TRPC1, OSBPL5, GPR158, TGFBR2, TMEM120B, MAOB, UPK3B, DAGLB, CYP7B1, GGT5, EPHA7, TRPS1, PON2, COX6A1, SLC46A1, SLC15A2,…	677	6955	22680	0.987441	1	0.892027	99.9998
UP_KEYWORDS	Transmembrane helix	204	29.8682	0.640336	PVR, SYT1, SLC9A8, SLC36A2, PEAR1, VAPB, BC051142, VMN1R23, GRIN2B, CD44, AQP11, FAS, HTR1D, BCL7C, TBC1D9B, PTPRK, ABCC10, LHFP, LPCAT3, CRHR2, OLFR350, LETM1, ABCB1B, PTPRV, VSIG8, SLC2A13, ARV1, MILL2, OLFR1234, ENPP1, MTX1, MMD, FCGRT, RIC3, SORCS3, FAM213A, SYBU, AI464131, TRPC1, OSBPL5, GPR158, TGFBR2, TMEM120B, MAOB, UPK3B, DAGLB, CYP7B1, GGT5, EPHA7, TRPS1, PON2, COX6A1, SLC46A1, SLC15A2,…	677	6938	22680	0.985032	1	0.896193	99.9999
GOTERM_CC_DIRECT	GO:0016021~integral component of membrane	208	30.4539	0.932942	PVR, SYT1, SLC9A8, SLC36A2, PEAR1, VAPB, BC051142, GRIN2B, CD44, AQP11, FAS, HTR1D, BCL7C, TBC1D9B, PTPRK, ABCC10, LHFP, LPCAT3, CRHR2, OLFR350, LETM1, ABCB1B, PTPRV, VSIG8, SLC2A13, ARV1, MILL2, OLFR1234, ENPP1, MTX1, MMD, FCGRT, RIC3, SORCS3, FAM213A, SYBU, AI464131, TRPC1, OSBPL5, GPR158, TGFBR2, TMEM120B, MAOB, UPK3B, ACPP, DAGLB, CYP7B1, GGT5, IFI27, EPHA7, SFRP1, TRPS1, PON2, COX6A1, SLC46A…	642	6878	19662	0.926177	1	0.99978	100
Annotation Cluster 19	Enrichment Score: 1.2033781494399585
Category	Term	Count	%	PValue	Genes	List Total	Pop Hits	Pop Total	Fold Enrichment	Bonferroni	Benjamini	FDR
GOTERM_MF_DIRECT	GO:0004115~3',5'-cyclic-AMP phosphodiesterase activity	4	0.585652	0.00838335	PDE7A, PDE4B, PDE3B, PDE4D	587	13	17446	9.1448	0.999324	0.518043	12.2424
UP_SEQ_FEATURE	metal ion-binding site:Divalent metal cation 2	5	0.732064	0.0102802	MPPE1, ENPP1, PDE7A, PDE3B, PDE4D	628	25	18012	5.73631	1	0.872959	16.0916
UP_SEQ_FEATURE	metal ion-binding site:Divalent metal cation 1	5	0.732064	0.0102802	MPPE1, ENPP1, PDE7A, PDE3B, PDE4D	628	25	18012	5.73631	1	0.872959	16.0916
GOTERM_BP_DIRECT	GO:0006198~cAMP catabolic process	4	0.585652	0.015278	PDE7A, PDE4B, PDE3B, PDE4D	609	16	18082	7.42282	1	0.88895	24.096
INTERPRO	IPR023174:3'5'-cyclic nucleotide phosphodiesterase, conserved site	4	0.585652	0.0271559	PDE7A, PDE4B, PDE3B, PDE4D	650	21	20594	6.03487	1	0.918699	35.8788
INTERPRO	IPR002073:3'5'-cyclic nucleotide phosphodiesterase, catalytic domain	4	0.585652	0.0271559	PDE7A, PDE4B, PDE3B, PDE4D	650	21	20594	6.03487	1	0.918699	35.8788
INTERPRO	IPR003607:HD/PDEase domain	4	0.585652	0.0345292	HDDC2, PDE7A, PDE4B, PDE3B	650	23	20594	5.5101	1	0.937714	43.2888
SMART	SM00471:HDc	4	0.585652	0.0418747	HDDC2, PDE7A, PDE4B, PDE3B	356	23	10425	5.09282	0.999988	0.848823	42.9249
GOTERM_MF_DIRECT	GO:0008081~phosphoric diester hydrolase activity	5	0.732064	0.0966455	MPPE1, PDE7A, PDE3B, PDE4D, GPCPD1	587	52	17446	2.85775	1	0.946997	79.3336
INTERPRO	IPR023088:3'5'-cyclic nucleotide phosphodiesterase	3	0.439239	0.119253	PDE7A, PDE4B, PDE4D	650	19	20594	5.00259	1	0.989537	87.1227
KEGG_PATHWAY	mmu00230:Purine metabolism	10	1.46413	0.182923	POLR2H, ENPP1, PDE7A, PDE4B, ENTPD5, PDE3B, PDE4D, ENTPD2, NT5E, ADA	273	179	7691	1.57386	1	0.8423	92.8227
GOTERM_MF_DIRECT	GO:0004114~3',5'-cyclic-nucleotide phosphodiesterase activity	3	0.439239	0.192115	PDE7A, PDE3B, PDE4D	587	24	17446	3.71508	1	0.969494	96.3458
GOTERM_MF_DIRECT	GO:0030552~cAMP binding	3	0.439239	0.216891	PDE4B, PDE3B, PDE4D	587	26	17446	3.4293	1	0.977294	97.746
KEGG_PATHWAY	mmu05032:Morphine addiction	6	0.878477	0.232204	GABRB3, PDE7A, PDE4B, PDE3B, PDE4D, PRKCB	273	93	7691	1.81756	1	0.863237	96.8109
UP_KEYWORDS	cAMP	3	0.439239	0.269215	PDE7A, PDE3B, PDE4D	677	34	22680	2.95595	1	0.708699	98.6289
KEGG_PATHWAY	mmu04024:cAMP signaling pathway	7	1.02489	0.702916	GRIN2B, PDE4B, PDE3B, PDE4D, HTR1D, SOX9, LIPE	273	197	7691	1.00104	1	0.967106	100
Annotation Cluster 20	Enrichment Score: 1.0958555641538426
Category	Term	Count	%	PValue	Genes	List Total	Pop Hits	Pop Total	Fold Enrichment	Bonferroni	Benjamini	FDR
UP_KEYWORDS	Protease	24	3.51391	0.0591606	USP3, USP1, UCHL1, SPPL2A, ANPEP, MMP16, PSMA7, MMP2, MMP24, IMMP1L, MMP10, GGT5, CAPN10, HTRA1, CLPP, C1RL, UCHL5, CPA3, METAP1D, RHBDL3, USP14, PRSS12, PLAU, DPEP2	677	542	22680	1.48343	1	0.391265	56.5713
GOTERM_MF_DIRECT	GO:0008233~peptidase activity	25	3.66032	0.068343	USP3, USP1, UCHL1, SPPL2A, ANPEP, MMP16, PSMA7, MMP2, MMP24, IMMP1L, MMP10, GGT5, ADAMTS6, CAPN10, HTRA1, CLPP, C1RL, UCHL5, CPA3, METAP1D, RHBDL3, USP14, PRSS12, PLAU, DPEP2	587	516	17446	1.43995	1	0.905636	66.6501
GOTERM_BP_DIRECT	GO:0006508~proteolysis	26	3.80673	0.127558	USP3, UCHL1, PAMR1, ANPEP, PSMA7, MMP2, MMP24, HTRA1, CPA3, PRSS12, USP14, DPEP2, ADAM23, USP1, SPPL2A, MMP16, IMMP1L, MMP10, GGT5, CAPN10, CLPP, UCHL5, C1RL, METAP1D, RHBDL3, PLAU	609	582	18082	1.32642	1	0.981982	91.3154
Annotation Cluster 21	Enrichment Score: 1.0612047713801904
Category	Term	Count	%	PValue	Genes	List Total	Pop Hits	Pop Total	Fold Enrichment	Bonferroni	Benjamini	FDR
UP_KEYWORDS	Synapse	19	2.78184	0.0215683	SYT1, ICA1, GABRB3, FMR1, SDK1, NCS1, IL31RA, LIN7A, SARM1, ANK2, GRIN2B, ANK3, OPHN1, NSMF, LGI3, ERC2, SNAP23, UNC5C, HTR2B	677	357	22680	1.78295	0.999515	0.206465	25.7856
GOTERM_CC_DIRECT	GO:0045211~postsynaptic membrane	12	1.75695	0.111548	EPHA7, ANK2, GABRB3, GRIN2B, ANK3, FMR1, NCS1, SEMA4B, NSMF, COMT, SNTA1, LIN7A	642	222	19662	1.65547	1	0.794599	81.3739
UP_KEYWORDS	Postsynaptic cell membrane	8	1.1713	0.272338	ANK2, GABRB3, GRIN2B, ANK3, FMR1, NCS1, NSMF, LIN7A	677	176	22680	1.52276	1	0.709558	98.7069
Annotation Cluster 22	Enrichment Score: 1.051776666374673
Category	Term	Count	%	PValue	Genes	List Total	Pop Hits	Pop Total	Fold Enrichment	Bonferroni	Benjamini	FDR
UP_KEYWORDS	Nucleus	161	23.5725	0.00974936	HMGN3, RNMT, CBX3, TCEAL5, CNOT2, MMP2, HOXD10, HOXC6, G2E3, RBMS2, RNF38, CTDSP1, ZFP330, OGT, RARB, RNF34, PPP4C, RPP25, MCRS1, USP1, FMR1, PTBP1, ZFP629, SIX5, RNASEH2A, WEE1, HOXD9, DCLRE1C, HOXD8, HOXD3, HSPB8, NLE1, MYBBP1A, A230050P20RIK, PUS3, TSHZ2, FIP1L1, ELAC2, NIFK, KEAP1, PSMA7, SOX9, KLHDC10, VDR, HEXIM2, PPL, HIST1H4C, MFAP3L, THAP11, IQSEC1, HNRNPAB, KAT8, ZBTB46, OSBPL3, KLF9, S…	677	4534	22680	1.18959	0.967581	0.144325	12.5405
UP_KEYWORDS	Transcription regulation	71	10.3953	0.0129478	ZFP46, CCNT1, CBX3, TCEAL5, CNOT2, HOXD10, YBX1, HOXC6, SERTAD3, DMRTC1A, RARB, E4F1, TBL1XR1, MCRS1, ZBTB20, PKN2, ZFP629, SIX5, PURB, MXD3, PRKCB, HOXD9, TAF10, HOXD8, PIH1D1, FAM120B, HOXD3, MED8, HIPK2, ERN1, UCHL5, RIPPLY3, MYBBP1A, ING5, ZFP62, TSHZ2, KEAP1, ARHGAP35, NFYA, SOX9, VDR, HEXIM2, ZSCAN20, THAP11, HNRNPAB, BAHD1, MLLT3, MAF, TBX6, KAT8, ZBTB46, KLF9, AKAP8L, LMCD1, SNAI2, HDAC5,…	677	1799	22680	1.32215	0.989552	0.166777	16.326
UP_KEYWORDS	Transcription	73	10.6881	0.0136075	ZFP46, CCNT1, CBX3, TCEAL5, CNOT2, TTLL5, HOXD10, YBX1, HOXC6, SERTAD3, DMRTC1A, RARB, E4F1, TBL1XR1, MCRS1, ZBTB20, PKN2, ZFP629, SIX5, PURB, MXD3, PRKCB, HOXD9, TAF10, HOXD8, PIH1D1, FAM120B, HOXD3, MED8, HIPK2, ERN1, UCHL5, RIPPLY3, MYBBP1A, ING5, POLR2H, ZFP62, TSHZ2, KEAP1, ARHGAP35, NFYA, SOX9, VDR, HEXIM2, ZSCAN20, THAP11, HNRNPAB, BAHD1, MLLT3, MAF, TBX6, KAT8, ZBTB46, KLF9, AKAP8L, LMCD1…	677	1859	22680	1.31552	0.991732	0.168426	17.0875
GOTERM_BP_DIRECT	GO:0006351~transcription, DNA-templated	74	10.8346	0.110343	ZFP46, CCNT1, CBX3, TCEAL5, CNOT2, TTLL5, HOXD10, YBX1, HOXC6, SERTAD3, DMRTC1A, RARB, E4F1, TBL1XR1, MCRS1, ZBTB20, PKN2, ZFP629, SIX5, PURB, MXD3, PRKCB, HOXD9, TAF10, HOXD8, PIH1D1, FAM120B, HOXD3, MED8, HIPK2, ERN1, UCHL5, RIPPLY3, MYBBP1A, PEG3, ING5, POLR2H, ZFP62, TSHZ2, KEAP1, ARHGAP35, NFYA, SOX9, VDR, HEXIM2, ZSCAN20, THAP11, HNRNPAB, BAHD1, MLLT3, MAF, TBX6, KAT8, ZBTB46, KLF9, AKAP8L,…	609	1885	18082	1.1656	1	0.981199	87.6771
GOTERM_BP_DIRECT	GO:0006355~regulation of transcription, DNA-templated	79	11.5666	0.446551	ZFP11, ZFP46, CCNT1, CBX3, TCEAL5, CNOT2, HOXD10, YBX1, HOXC6, ZFP688, RNF38, SERTAD3, DMRTC1A, RARB, E4F1, TBL1XR1, MCRS1, ZBTB20, PKN2, ZFP629, SIX5, PURB, MXD3, PRKCB, HOXD9, TAF10, HOXD8, PIH1D1, FAM120B, HOXD3, MED8, HIPK2, ERN1, UCHL5, RIPPLY3, MYBBP1A, ZFP825, ING5, ZFP62, TSHZ2, KEAP1, ARHGAP35, NFYA, SOX9, VDR, HEXIM2, ZSCAN20, AXIN2, THAP11, HNRNPAB, BAHD1, MLLT3, MAF, TBX6, KAT8, ZBTB4…	609	2279	18082	1.02923	1	0.999393	99.9975
UP_KEYWORDS	DNA-binding	47	6.88141	0.63062	POLR2H, ZFP11, HMGN3, TSHZ2, ZFP46, ARHGAP35, NFYA, SOX9, HOXD10, YBX1, HOXC6, VDR, HIST1H4C, POLG2, RARB, E4F1, THAP11, HNRNPAB, MAF, TBX6, ZBTB20, POGZ, SMG6, KLF9, SWAP70, ZFP629, SIX5, TSN, SNAI2, PURB, MXD3, HOXD9, HOXD8, SEBOX, MEOX2, IRF7, HOXD3, TRPS1, HIST1H3A, IRF1, HIST1H2AI, PBX1, TMPO, MIS18BP1, NR5A2, TCF12, NFIB	677	1604	22680	0.98163	1	0.89295	99.9999
GOTERM_MF_DIRECT	GO:0003677~DNA binding	57	8.34553	0.813261	ZFP11, HMGN3, ZFP46, CCNT1, HOXD10, YBX1, HOXC6, POLG2, E4F1, RARB, TBL1XR1, ZBTB20, POGZ, ZFP629, SIX5, PURB, MXD3, HOXD9, TAF10, HOXD8, HOXD3, HIPK2, MYBBP1A, POLR2H, TSHZ2, ARHGAP35, NFYA, SOX9, VDR, ZFP957, HIST1H4C, THAP11, HNRNPAB, MAF, TBX6, UPF1, SMG6, KLF9, SWAP70, SPHK1, AKAP8L, TSN, SNAI2, MPG, SEBOX, MEOX2, IRF7, TRPS1, HOPX, HIST1H2AI, IRF1, PBX1, MIS18BP1, TMPO, NR5A2, TCF12, NFIB	587	1847	17446	0.917204	1	0.999916	100
Annotation Cluster 23	Enrichment Score: 1.0053668956414992
Category	Term	Count	%	PValue	Genes	List Total	Pop Hits	Pop Total	Fold Enrichment	Bonferroni	Benjamini	FDR
GOTERM_MF_DIRECT	GO:0005516~calmodulin binding	11	1.61054	0.0872541	PHKA2, SYT1, KCNQ3, MYO1B, SPHK1, MKNK2, DAPK2, ADD3, CAMKK1, SNTA1, DAPK1	587	182	17446	1.7963	1	0.934747	75.7373
UP_SEQ_FEATURE	region of interest:Calmodulin-binding	5	0.732064	0.0902947	PHKA2, DAPK2, CAMKK1, SNTA1, DAPK1	628	49	18012	2.92669	1	0.985757	79.9459
UP_KEYWORDS	Calmodulin-binding	8	1.1713	0.122307	PHKA2, MYO1B, SPHK1, DAPK2, ADD3, CAMKK1, SNTA1, DAPK1	677	139	22680	1.9281	1	0.489047	83.2077
Annotation Cluster 24	Enrichment Score: 0.994381165119874
Category	Term	Count	%	PValue	Genes	List Total	Pop Hits	Pop Total	Fold Enrichment	Bonferroni	Benjamini	FDR
UP_KEYWORDS	NADP	11	1.61054	0.0373256	CYP7B1, PYCR2, CYP27A1, CYP4F18, FMO1, BLVRB, AASS, CYP4V3, ALDH1L2, IYD, AKR1C13	677	175	22680	2.10576	0.999998	0.289215	40.5638
GOTERM_BP_DIRECT	GO:0055114~oxidation-reduction process	30	4.39239	0.109745	ACOX2, LDHC, HSD3B7, NDUFAB1, AASS, ALDH1L2, AKR1C14, AKR1C13, FMO1, FAM213A, GPX3, GLRX, ALDH5A1, MAOB, F8, CYP4V3, CYB5A, MSRB2, IYD, ADI1, CYP7B1, PYCR2, CYP27A1, CYP4F18, BLVRB, CYBRD1, AOX3, CP, PRODH, ENOX1	609	676	18082	1.31766	1	0.982532	87.5279
UP_KEYWORDS	Oxidoreductase	25	3.66032	0.152986	ACOX2, LDHC, HSD3B7, AASS, ALDH1L2, AKR1C13, FMO1, GPX3, ALDH5A1, MAOB, CYP4V3, MSRB2, IYD, ADI1, CYP7B1, PYCR2, CYP27A1, CYP4F18, CYP4F16, BLVRB, CYBRD1, AOX3, CP, PRODH, ENOX1	677	639	22680	1.31067	1	0.548903	89.6777
GOTERM_MF_DIRECT	GO:0016491~oxidoreductase activity	26	3.80673	0.168048	ACOX2, LDHC, HSD3B7, AASS, ALDH1L2, AKR1C13, FMO1, GPX3, ALDH5A1, MAOB, F8, CYP4V3, MSRB2, IYD, ADI1, CYP7B1, PYCR2, CYP27A1, CYP4F18, AKR1B10, BLVRB, CYBRD1, AOX3, CP, PRODH, ENOX1	587	604	17446	1.27936	1	0.966421	94.2383
Annotation Cluster 25	Enrichment Score: 0.9834692404608145
Category	Term	Count	%	PValue	Genes	List Total	Pop Hits	Pop Total	Fold Enrichment	Bonferroni	Benjamini	FDR
INTERPRO	IPR018486:Hemopexin, conserved site	4	0.585652	0.0207231	MMP10, MMP16, MMP2, MMP24	650	19	20594	6.67012	1	0.916381	28.6814
INTERPRO	IPR002477:Peptidoglycan binding-like	4	0.585652	0.0271559	MMP10, MMP16, MMP2, MMP24	650	21	20594	6.03487	1	0.918699	35.8788
INTERPRO	IPR021190:Peptidase M10A	4	0.585652	0.0345292	MMP10, MMP16, MMP2, MMP24	650	23	20594	5.5101	1	0.937714	43.2888
INTERPRO	IPR001818:Peptidase M10, metallopeptidase	4	0.585652	0.0345292	MMP10, MMP16, MMP2, MMP24	650	23	20594	5.5101	1	0.937714	43.2888
UP_SEQ_FEATURE	domain:Hemopexin-like 3	4	0.585652	0.0350189	MMP10, MMP16, MMP2, MMP24	628	21	18012	5.46315	1	0.965659	45.4046
UP_SEQ_FEATURE	domain:Hemopexin-like 4	4	0.585652	0.0350189	MMP10, MMP16, MMP2, MMP24	628	21	18012	5.46315	1	0.965659	45.4046
INTERPRO	IPR018487:Hemopexin-like repeats	4	0.585652	0.0385641	MMP10, MMP16, MMP2, MMP24	650	24	20594	5.28051	1	0.924909	46.9957
INTERPRO	IPR000585:Hemopexin-like domain	4	0.585652	0.0385641	MMP10, MMP16, MMP2, MMP24	650	24	20594	5.28051	1	0.924909	46.9957
UP_SEQ_FEATURE	domain:Hemopexin-like 1	4	0.585652	0.0395291	MMP10, MMP16, MMP2, MMP24	628	22	18012	5.21482	1	0.968293	49.5789
UP_SEQ_FEATURE	domain:Hemopexin-like 2	4	0.585652	0.0395291	MMP10, MMP16, MMP2, MMP24	628	22	18012	5.21482	1	0.968293	49.5789
SMART	SM00120:HX	4	0.585652	0.0466871	MMP10, MMP16, MMP2, MMP24	356	24	10425	4.88062	0.999997	0.794801	46.571
INTERPRO	IPR006026:Peptidase, metallopeptidase	4	0.585652	0.0620924	MMP10, MMP16, MMP2, MMP24	650	29	20594	4.37008	1	0.940002	64.4676
SMART	SM00235:ZnMc	4	0.585652	0.0745316	MMP10, MMP16, MMP2, MMP24	356	29	10425	4.03913	1	0.871595	63.7756
INTERPRO	IPR021158:Peptidase M10A, cysteine switch, zinc binding site	3	0.439239	0.0794279	MMP10, MMP16, MMP2	650	15	20594	6.33662	1	0.966012	73.7068
INTERPRO	IPR024079:Metallopeptidase, catalytic domain	7	1.02489	0.0860097	ADAMTS6, MMP10, ADAM23, MMP16, GM5347, MMP2, MMP24	650	97	20594	2.28641	1	0.971346	76.5824
UP_KEYWORDS	Collagen degradation	3	0.439239	0.0898444	MMP10, MMP16, MMP2	677	17	22680	5.9119	1	0.422559	72.4048
INTERPRO	IPR016293:Peptidase M10A, metazoans	3	0.439239	0.119253	MMP10, MMP16, MMP24	650	19	20594	5.00259	1	0.989537	87.1227
UP_SEQ_FEATURE	short sequence motif:Cysteine switch	4	0.585652	0.15342	MMP10, MMP16, MMP2, MMP24	628	39	18012	2.9417	1	0.993735	94.0854
PIR_SUPERFAMILY	PIRSF001191:matrix metalloproteinase, stromelysin type	3	0.439239	0.181101	MMP10, MMP16, MMP24	75	19	1807	3.80421	0.999999	0.989205	87.1963
GOTERM_BP_DIRECT	GO:0030574~collagen catabolic process	3	0.439239	0.192425	MMP10, MMP16, MMP2	609	24	18082	3.71141	1	0.990513	97.8229
GOTERM_MF_DIRECT	GO:0004222~metalloendopeptidase activity	7	1.02489	0.232796	ADAMTS6, MMP10, ADAM23, MMP16, GM5347, MMP2, MMP24	587	123	17446	1.69142	1	0.98224	98.3605
UP_KEYWORDS	Metalloprotease	7	1.02489	0.254806	MMP10, CPA3, ANPEP, MMP16, MMP2, DPEP2, MMP24	677	143	22680	1.6399	1	0.689557	98.2092
UP_SEQ_FEATURE	metal ion-binding site:Zinc; in inhibited form	3	0.439239	0.26775	MMP10, MMP16, MMP24	628	29	18012	2.96705	1	0.999369	99.4963
GOTERM_MF_DIRECT	GO:0008237~metallopeptidase activity	8	1.1713	0.292169	MMP10, ADAM23, CPA3, ANPEP, MMP16, MMP2, DPEP2, MMP24	587	160	17446	1.48603	1	0.983493	99.53
UP_KEYWORDS	Zymogen	8	1.1713	0.450897	MMP10, GGT5, F13A1, CPA3, MMP16, MMP2, PLAU, MMP24	677	213	22680	1.25824	1	0.813349	99.9725
INTERPRO	IPR002870:Peptidase M12B, propeptide	3	0.439239	0.520905	ADAMTS6, ADAM23, GM5347	650	55	20594	1.72817	1	0.999973	99.9993
INTERPRO	IPR001590:Peptidase M12B, ADAM/reprolysin	3	0.439239	0.530612	ADAMTS6, ADAM23, GM5347	650	56	20594	1.69731	1	0.999977	99.9995
UP_SEQ_FEATURE	propeptide:Activation peptide	4	0.585652	0.539082	MMP10, F13A1, CPA3, MMP2	628	81	18012	1.41637	1	0.999994	99.9998
UP_SEQ_FEATURE	metal ion-binding site:Zinc; catalytic	5	0.732064	0.598362	MMP10, CAR13, ANPEP, MMP16, MMP24	628	119	18012	1.20511	1	0.999999	100
Annotation Cluster 26	Enrichment Score: 0.9669978158091346
Category	Term	Count	%	PValue	Genes	List Total	Pop Hits	Pop Total	Fold Enrichment	Bonferroni	Benjamini	FDR
GOTERM_MF_DIRECT	GO:0016791~phosphatase activity	11	1.61054	0.00642545	PTPRK, PTPRD, DUSP3, PTPRV, PHOSPHO2, FBP1, CTDSP1, PPP4C, PXYLP1, PTPDC1, ACPP	587	118	17446	2.77057	0.996261	0.462584	9.51575
UP_SEQ_FEATURE	domain:Fibronectin type-III 4	7	1.02489	0.0151755	NRCAM, PTPRK, PTPRD, PTPRV, SDK1, FNDC7, IL31RA	628	58	18012	3.46156	1	0.879223	22.8663
UP_SEQ_FEATURE	domain:Fibronectin type-III 3	8	1.1713	0.016479	NRCAM, PTPRK, PTPRD, PTPRV, TEK, SDK1, FNDC7, IL31RA	628	76	18012	3.01911	1	0.881497	24.5814
GOTERM_BP_DIRECT	GO:0016311~dephosphorylation	9	1.31772	0.0306618	PTPRK, PTPRD, DUSP3, PTPRV, FBP1, PPM1A, PPP4C, PTPDC1, ACPP	609	109	18082	2.45157	1	0.932405	42.7456
UP_SEQ_FEATURE	domain:Tyrosine-protein phosphatase 2	3	0.439239	0.0633867	PTPRK, PTPRD, PTPRV	628	12	18012	7.17038	1	0.982713	67.1041
UP_SEQ_FEATURE	domain:Tyrosine-protein phosphatase 1	3	0.439239	0.0633867	PTPRK, PTPRD, PTPRV	628	12	18012	7.17038	1	0.982713	67.1041
GOTERM_BP_DIRECT	GO:0006470~protein dephosphorylation	9	1.31772	0.094185	PTPRK, PTPRD, DUSP3, PTPRV, PPM1A, CTDSP1, LHPP, PTPDC1, FAM220A	609	138	18082	1.93639	1	0.977994	82.9906
UP_KEYWORDS	Protein phosphatase	8	1.1713	0.094292	PTPRK, PTPRD, DUSP3, PTPRV, PPM1A, CTDSP1, PPP4C, PTPDC1	677	130	22680	2.06158	1	0.423173	74.1931
GOTERM_MF_DIRECT	GO:0004721~phosphoprotein phosphatase activity	8	1.1713	0.187334	PTPRK, PTPRD, DUSP3, PTPRV, PPM1A, CTDSP1, PPP4C, PTPDC1	587	139	17446	1.71054	1	0.970589	95.9956
INTERPRO	IPR016130:Protein-tyrosine phosphatase, active site	5	0.732064	0.198177	PTPRK, PTPRD, DUSP3, PTPRV, PTPDC1	650	73	20594	2.17007	1	0.997727	97.1706
INTERPRO	IPR000387:Protein-tyrosine/Dual specificity phosphatase	5	0.732064	0.25888	PTPRK, PTPRD, DUSP3, PTPRV, PTPDC1	650	82	20594	1.93189	1	0.998767	99.206
INTERPRO	IPR003595:Protein-tyrosine phosphatase, catalytic	4	0.585652	0.319261	PTPRK, PTPRD, PTPRV, PTPDC1	650	63	20594	2.01162	1	0.999497	99.7986
UP_SEQ_FEATURE	active site:Phosphocysteine intermediate	5	0.732064	0.335371	PTPRK, PTPRD, DUSP3, PTPRV, PTPDC1	628	84	18012	1.70723	1	0.999686	99.9028
INTERPRO	IPR000242:Protein-tyrosine phosphatase, receptor/non-receptor type	3	0.439239	0.360701	PTPRK, PTPRD, PTPRV	650	40	20594	2.37623	1	0.999713	99.9269
SMART	SM00404:PTPc_motif	4	0.585652	0.363342	PTPRK, PTPRD, PTPRV, PTPDC1	356	63	10425	1.85928	1	0.996647	99.7313
SMART	SM00194:PTPc	3	0.439239	0.373016	PTPRK, PTPRD, PTPRV	356	38	10425	2.31187	1	0.995386	99.7802
GOTERM_MF_DIRECT	GO:0004725~protein tyrosine phosphatase activity	5	0.732064	0.411511	PTPRK, PTPRD, DUSP3, PTPRV, PTPDC1	587	97	17446	1.53199	1	0.991252	99.9732
Annotation Cluster 27	Enrichment Score: 0.9524864577102465
Category	Term	Count	%	PValue	Genes	List Total	Pop Hits	Pop Total	Fold Enrichment	Bonferroni	Benjamini	FDR
UP_KEYWORDS	Cell division	19	2.78184	0.0309867	KIFC5B, ASUN, POGZ, ANAPC5, NEK3, CCNT1, PKN2, WEE1, SMC4, LLGL2, NDE1, CCND3, SPAG5, USP39, PAFAH1B1, E4F1, MIS18BP1, ZWILCH, CDK20	677	372	22680	1.71106	0.999984	0.270043	34.9818
UP_KEYWORDS	Cell cycle	27	3.95315	0.0581595	ASUN, USP3, NEK3, CCNT1, LLGL2, NDE1, PAK4, USP39, PAFAH1B1, E4F1, ZWILCH, KIFC5B, ARL2, POGZ, ANAPC5, NASP, WDR6, PKN2, WEE1, GAK, SMC4, CCND3, SPAG5, RASSF2, UBA3, MIS18BP1, CDK20	677	626	22680	1.44492	1	0.393062	55.935
GOTERM_BP_DIRECT	GO:0051301~cell division	19	2.78184	0.0826785	KIFC5B, ASUN, POGZ, ANAPC5, NEK3, CCNT1, PKN2, WEE1, SMC4, LLGL2, NDE1, CCND3, SPAG5, USP39, PAFAH1B1, E4F1, MIS18BP1, ZWILCH, CDK20	609	374	18082	1.50838	1	0.970392	78.6764
UP_KEYWORDS	Mitosis	12	1.75695	0.1527	KIFC5B, NDE1, ASUN, ANAPC5, NEK3, SPAG5, PAFAH1B1, E4F1, MIS18BP1, ZWILCH, WEE1, SMC4	677	259	22680	1.55216	1	0.553131	89.63
GOTERM_BP_DIRECT	GO:0007049~cell cycle	26	3.80673	0.184703	ASUN, USP3, NEK3, CCNT1, LLGL2, NDE1, PAK4, USP39, PAFAH1B1, E4F1, ZWILCH, ARL2, POGZ, ANAPC5, NASP, WDR6, PKN2, WEE1, GAK, SMC4, CCND3, SPAG5, RASSF2, UBA3, MIS18BP1, CDK20	609	614	18082	1.25729	1	0.989853	97.4183
GOTERM_BP_DIRECT	GO:0007067~mitotic nuclear division	11	1.61054	0.458755	NDE1, ASUN, ANAPC5, NEK3, SPAG5, PAFAH1B1, E4F1, MIS18BP1, ZWILCH, WEE1, SMC4	609	277	18082	1.17908	1	0.999493	99.9983
Annotation Cluster 28	Enrichment Score: 0.935666266352062
Category	Term	Count	%	PValue	Genes	List Total	Pop Hits	Pop Total	Fold Enrichment	Bonferroni	Benjamini	FDR
UP_KEYWORDS	Endoplasmic reticulum	41	6.00293	0.0347768	EXTL3, FGFR3, HSD3B7, VAPB, UCHL1, RIC3, ALG9, G6PC3, STAU1, ESYT3, UGT1A7C, PLIN1, FMO1, UGT1A6A, SERAC1, ALOX5AP, ENTPD5, FGD5, MEST, OSBPL5, DHDDS, VAC14, SPTLC1, OSBPL3, SARAF, RRBP1, CYB5A, CYP4V3, WLS, PI4KB, LPCAT3, TMEM38B, SAMD8, CYP7B1, TRIM59, CYP4F18, SULF1, SLC37A2, DPM1, ERN1, SCARA3	677	997	22680	1.37766	0.999996	0.278206	38.375
GOTERM_CC_DIRECT	GO:0005783~endoplasmic reticulum	52	7.61347	0.116829	VAPB, UCHL1, PDE3B, ALG9, SRPX, UGT1A7C, AQP11, UGT1A6B, SERAC1, UGT1A6A, SPTLC1, SARAF, CYB5A, PI4KB, WLS, LPCAT3, TMEM38B, UGT1A10, CRHR2, SLC37A2, ERN1, PRNP, EXTL3, FGFR3, MAMDC2, HSD3B7, KEAP1, RIC3, G6PC3, STAU1, ESYT3, MPPE1, PLIN1, FMO1, ALOX5AP, ENTPD5, PTN, FGD5, MEST, OSBPL5, DHDDS, OSBPL3, VAC14, RRBP1, CYP4V3, SAMD8, CYP7B1, CYP4F18, TRIM59, SULF1, DPM1, SCARA3	642	1323	19662	1.20375	1	0.801124	82.8868
GOTERM_CC_DIRECT	GO:0005789~endoplasmic reticulum membrane	26	3.80673	0.383849	EXTL3, HSD3B7, VAPB, UCHL1, RIC3, ALG9, FMO1, UGT1A6A, ALOX5AP, MEST, OSBPL5, OSBPL3, DHDDS, CYP4V3, CYB5A, WLS, LPCAT3, TMEM38B, CYP7B1, TRIM59, CYP4F18, ALG10B, DPM1, ERN1, SCARA3, TMPO	642	710	19662	1.12152	1	0.920551	99.8973
Annotation Cluster 29	Enrichment Score: 0.9314207766346458
Category	Term	Count	%	PValue	Genes	List Total	Pop Hits	Pop Total	Fold Enrichment	Bonferroni	Benjamini	FDR
INTERPRO	IPR020471:Aldo/keto reductase subgroup	3	0.439239	0.0889402	AKR1B10, AKR1C14, AKR1C13	650	16	20594	5.94058	1	0.971579	77.7653
INTERPRO	IPR018170:Aldo/keto reductase, conserved site	3	0.439239	0.0987676	AKR1B10, AKR1C14, AKR1C13	650	17	20594	5.59113	1	0.978741	81.3361
INTERPRO	IPR001395:Aldo/keto reductase	3	0.439239	0.129856	AKR1B10, AKR1C14, AKR1C13	650	20	20594	4.75246	1	0.992155	89.4095
PIR_SUPERFAMILY	PIRSF000097:aldo-keto reductase	3	0.439239	0.137256	AKR1B10, AKR1C14, AKR1C13	75	16	1807	4.5175	0.999956	0.993393	78.1036
INTERPRO	IPR023210:NADP-dependent oxidoreductase domain	3	0.439239	0.140666	AKR1B10, AKR1C14, AKR1C13	650	21	20594	4.52615	1	0.992213	91.3447
Annotation Cluster 30	Enrichment Score: 0.8737862286349609
Category	Term	Count	%	PValue	Genes	List Total	Pop Hits	Pop Total	Fold Enrichment	Bonferroni	Benjamini	FDR
GOTERM_MF_DIRECT	GO:0004519~endonuclease activity	7	1.02489	0.0603466	DCLRE1C, ELAC2, SMG6, ERN1, TSN, RNASEH2A, RNASE2A	587	83	17446	2.50656	1	0.913964	61.9224
UP_KEYWORDS	Endonuclease	6	0.878477	0.0905237	DCLRE1C, ELAC2, SMG6, TSN, RNASEH2A, RNASE2A	677	80	22680	2.51256	1	0.419828	72.6852
UP_KEYWORDS	Nuclease	7	1.02489	0.170277	DCLRE1C, ELAC2, SMG6, AEN, TSN, RNASEH2A, RNASE2A	677	125	22680	1.87604	1	0.581507	92.2149
GOTERM_MF_DIRECT	GO:0004518~nuclease activity	6	0.878477	0.343782	DCLRE1C, ELAC2, SMG6, AEN, TSN, RNASEH2A	587	115	17446	1.55064	1	0.986389	99.8548
Annotation Cluster 31	Enrichment Score: 0.8701424731137201
Category	Term	Count	%	PValue	Genes	List Total	Pop Hits	Pop Total	Fold Enrichment	Bonferroni	Benjamini	FDR
INTERPRO	IPR010987:Glutathione S-transferase, C-terminal-like	5	0.732064	0.056307	AIMP2, CLIC5, MTX1, GSTCD, GSTM6	650	46	20594	3.44381	1	0.949507	60.7596
UP_SEQ_FEATURE	domain:GST C-terminal	4	0.585652	0.17041	AIMP2, CLIC5, GSTCD, GSTM6	628	41	18012	2.7982	1	0.99555	95.8079
INTERPRO	IPR004046:Glutathione S-transferase, C-terminal	3	0.439239	0.255572	AIMP2, GSTCD, GSTM6	650	31	20594	3.0661	1	0.998949	99.1468
Annotation Cluster 32	Enrichment Score: 0.8600752712329579
Category	Term	Count	%	PValue	Genes	List Total	Pop Hits	Pop Total	Fold Enrichment	Bonferroni	Benjamini	FDR
UP_KEYWORDS	Complement pathway	4	0.585652	0.0453676	C1QB, C1RL, SERPING1, C1QC	677	27	22680	4.96307	1	0.333859	47.0064
UP_KEYWORDS	Innate immunity	12	1.75695	0.107686	LCN2, IRAK4, HAVCR2, C1QB, SARM1, IRF7, GSDMD, IRF1, C1RL, SERPING1, SPON2, C1QC	677	241	22680	1.66809	1	0.458551	78.9504
KEGG_PATHWAY	mmu04610:Complement and coagulation cascades	6	0.878477	0.13076	C1QB, F13A1, F8, SERPING1, C1QC, PLAU	273	76	7691	2.22412	1	0.804202	83.9151
GOTERM_CC_DIRECT	GO:0072562~blood microparticle	8	1.1713	0.144464	C1QB, APOA1, F13A1, AGT, SERPING1, CP, C1QC, TRF	642	133	19662	1.84218	1	0.815534	89.1069
KEGG_PATHWAY	mmu05133:Pertussis	5	0.732064	0.265726	IRAK4, C1QB, IRF1, SERPING1, C1QC	273	74	7691	1.90352	1	0.875173	98.2182
GOTERM_BP_DIRECT	GO:0006958~complement activation, classical pathway	4	0.585652	0.281823	C1QB, C1RL, SERPING1, C1QC	609	55	18082	2.15937	1	0.996274	99.7336
Annotation Cluster 33	Enrichment Score: 0.8461802250478462
Category	Term	Count	%	PValue	Genes	List Total	Pop Hits	Pop Total	Fold Enrichment	Bonferroni	Benjamini	FDR
INTERPRO	IPR000301:Tetraspanin	4	0.585652	0.0569531	TSPAN11, CD9, TSPAN31, TSPAN7	650	28	20594	4.52615	1	0.944718	61.191
INTERPRO	IPR018499:Tetraspanin/Peripherin	4	0.585652	0.0729876	TSPAN11, CD9, TSPAN31, TSPAN7	650	31	20594	4.08814	1	0.959541	70.5751
PIR_SUPERFAMILY	PIRSF002419:tetraspanin	4	0.585652	0.0954616	TSPAN11, CD9, TSPAN31, TSPAN7	75	27	1807	3.56938	0.998911	0.998911	64.3768
INTERPRO	IPR008952:Tetraspanin, EC2 domain	3	0.439239	0.243793	TSPAN11, CD9, TSPAN7	650	30	20594	3.16831	1	0.99867	98.9007
GOTERM_BP_DIRECT	GO:0007166~cell surface receptor signaling pathway	8	1.1713	0.607411	TSPAN11, CRHR2, TNFRSF1A, CD9, CLCF1, TSPAN31, AGT, TSPAN7	609	219	18082	1.08461	1	0.999951	100
Annotation Cluster 34	Enrichment Score: 0.796554819803076
Category	Term	Count	%	PValue	Genes	List Total	Pop Hits	Pop Total	Fold Enrichment	Bonferroni	Benjamini	FDR
UP_SEQ_FEATURE	domain:Ras-associating	4	0.585652	0.113634	GRB10, RASSF2, ARAP1, RGL2	628	34	18012	3.3743	1	0.991016	87.101
INTERPRO	IPR000159:Ras-association	4	0.585652	0.138251	GRB10, RASSF2, ARAP1, RGL2	650	41	20594	3.09103	1	0.992536	90.9436
SMART	SM00314:RA	3	0.439239	0.259512	GRB10, RASSF2, RGL2	356	29	10425	3.02935	1	0.995048	98.0529
Annotation Cluster 35	Enrichment Score: 0.7894353941751875
Category	Term	Count	%	PValue	Genes	List Total	Pop Hits	Pop Total	Fold Enrichment	Bonferroni	Benjamini	FDR
GOTERM_BP_DIRECT	GO:2000052~positive regulation of non-canonical Wnt signaling pathway	3	0.439239	0.0154748	WNT5A, SFRP1, RSPO3	609	6	18082	14.8456	1	0.880002	24.3672
GOTERM_MF_DIRECT	GO:0005109~frizzled binding	4	0.585652	0.134436	WNT5A, SFRP1, RSPO3, WNT6	587	38	17446	3.12849	1	0.952782	89.3493
UP_KEYWORDS	Wnt signaling pathway	8	1.1713	0.272338	WNT5A, SFRP1, RSPO3, WLS, AMOTL1, SLC9A3R1, AXIN2, WNT6	677	176	22680	1.52276	1	0.709558	98.7069
GOTERM_BP_DIRECT	GO:0001756~somitogenesis	4	0.585652	0.29105	WNT5A, SFRP1, NLE1, AXIN2	609	56	18082	2.12081	1	0.996345	99.7887
GOTERM_BP_DIRECT	GO:0016055~Wnt signaling pathway	10	1.46413	0.291495	WNT5A, SFRP1, CD44, RSPO3, PPM1A, WLS, AMOTL1, SLC9A3R1, AXIN2, WNT6	609	213	18082	1.39396	1	0.996265	99.7911
KEGG_PATHWAY	mmu04310:Wnt signaling pathway	7	1.02489	0.381542	WNT5A, TBL1XR1, SFRP1, CCND3, AXIN2, WNT6, PRKCB	273	141	7691	1.39862	1	0.93104	99.81
Annotation Cluster 36	Enrichment Score: 0.7718144919997307
Category	Term	Count	%	PValue	Genes	List Total	Pop Hits	Pop Total	Fold Enrichment	Bonferroni	Benjamini	FDR
UP_SEQ_FEATURE	repeat:Spectrin 3	3	0.439239	0.116685	PPL, ACTN3, SPTB	628	17	18012	5.06145	1	0.991295	87.8343
UP_SEQ_FEATURE	repeat:Spectrin 1	3	0.439239	0.140314	PPL, ACTN3, SPTB	628	19	18012	4.52866	1	0.994061	92.3228
UP_SEQ_FEATURE	repeat:Spectrin 2	3	0.439239	0.140314	PPL, ACTN3, SPTB	628	19	18012	4.52866	1	0.994061	92.3228
INTERPRO	IPR018159:Spectrin/alpha-actinin	3	0.439239	0.232036	PPL, ACTN3, SPTB	650	29	20594	3.27756	1	0.998523	98.5899
SMART	SM00150:SPEC	3	0.439239	0.259512	PPL, ACTN3, SPTB	356	29	10425	3.02935	1	0.995048	98.0529
Annotation Cluster 37	Enrichment Score: 0.7484775641623606
Category	Term	Count	%	PValue	Genes	List Total	Pop Hits	Pop Total	Fold Enrichment	Bonferroni	Benjamini	FDR
UP_KEYWORDS	Cholesterol metabolism	5	0.732064	0.0811329	CYP7B1, APOA1, APOF, LIPE, VLDLR	677	55	22680	3.04552	1	0.41071	68.5649
UP_KEYWORDS	Lipid transport	6	0.878477	0.109916	OSBPL5, OSBPL3, APOA1, APOF, VLDLR, ESYT3	677	85	22680	2.36476	1	0.460698	79.6586
UP_KEYWORDS	Sterol metabolism	5	0.732064	0.113352	CYP7B1, APOA1, APOF, LIPE, VLDLR	677	62	22680	2.70167	1	0.466592	80.7066
UP_KEYWORDS	Steroid metabolism	5	0.732064	0.179088	CYP7B1, APOA1, APOF, LIPE, VLDLR	677	74	22680	2.26356	1	0.592207	93.2725
GOTERM_BP_DIRECT	GO:0008203~cholesterol metabolic process	6	0.878477	0.180131	CYP7B1, APOA1, CYP27A1, APOF, LIPE, VLDLR	609	89	18082	2.00166	1	0.990048	97.1464
GOTERM_BP_DIRECT	GO:0008202~steroid metabolic process	5	0.732064	0.312702	CYP7B1, APOA1, APOF, LIPE, VLDLR	609	84	18082	1.76734	1	0.996636	99.8787
GOTERM_MF_DIRECT	GO:0015485~cholesterol binding	3	0.439239	0.31723	OSBPL5, OSBPL3, APOA1	587	34	17446	2.62241	1	0.985615	99.7313
GOTERM_BP_DIRECT	GO:0006869~lipid transport	6	0.878477	0.317933	OSBPL5, OSBPL3, APOA1, APOF, VLDLR, ESYT3	609	111	18082	1.60493	1	0.996816	99.8943
Annotation Cluster 38	Enrichment Score: 0.7465024570321902
Category	Term	Count	%	PValue	Genes	List Total	Pop Hits	Pop Total	Fold Enrichment	Bonferroni	Benjamini	FDR
GOTERM_BP_DIRECT	GO:0051781~positive regulation of cell division	5	0.732064	0.0638101	FGF7, PTN, HTR2B, YBX1, TGFB2	609	45	18082	3.29903	1	0.96938	69.2954
UP_KEYWORDS	Mitogen	4	0.585652	0.0912628	FGF7, PTN, YBX1, TGFB2	677	36	22680	3.7223	1	0.417391	72.9872
UP_KEYWORDS	Growth factor	6	0.878477	0.328525	FGF7, IL5, FGF10, PTN, CLEC11A, TGFB2	677	127	22680	1.58271	1	0.755382	99.5692
GOTERM_MF_DIRECT	GO:0008083~growth factor activity	6	0.878477	0.539807	FGF7, IL5, FGF10, PTN, CLEC11A, TGFB2	587	145	17446	1.22982	1	0.996821	99.9994
Annotation Cluster 39	Enrichment Score: 0.6967738671735546
Category	Term	Count	%	PValue	Genes	List Total	Pop Hits	Pop Total	Fold Enrichment	Bonferroni	Benjamini	FDR
GOTERM_BP_DIRECT	GO:0009952~anterior/posterior pattern specification	11	1.61054	0.00449394	HOXC6, WNT5A, HOXD9, ACVR2A, HOXD8, SFRP1, HOXD3, HIPK2, PBX1, HOXD10, MLLT3	609	112	18082	2.91611	0.999997	0.689326	7.74891
INTERPRO	IPR001827:Homeobox protein, antennapedia type, conserved site	3	0.439239	0.129856	HOXC6, HOXD8, HOXD3	650	20	20594	4.75246	1	0.992155	89.4095
INTERPRO	IPR020479:Homeodomain, metazoa	6	0.878477	0.159678	HOXC6, HOXD9, HOXD8, MEOX2, HOXD3, HOXD10	650	91	20594	2.08899	1	0.994223	93.9681
UP_SEQ_FEATURE	short sequence motif:Antp-type hexapeptide	3	0.439239	0.202841	HOXC6, HOXD8, HOXD3	628	24	18012	3.58519	1	0.997914	97.8699
UP_KEYWORDS	Homeobox	12	1.75695	0.216346	HOXC6, HOXD9, TSHZ2, SEBOX, HOXD8, MEOX2, HOXD3, HIPK2, HOPX, SIX5, PBX1, HOXD10	677	280	22680	1.43575	1	0.633528	96.4358
UP_SEQ_FEATURE	DNA-binding region:Homeobox	9	1.31772	0.290902	HOXC6, HOXD9, TSHZ2, SEBOX, HOXD8, MEOX2, HOXD3, SIX5, HOXD10	628	180	18012	1.43408	1	0.999598	99.7081
GOTERM_BP_DIRECT	GO:0007519~skeletal muscle tissue development	4	0.585652	0.309558	HOXD9, MEOX2, GPCPD1, HOXD10	609	58	18082	2.04768	1	0.996501	99.8684
INTERPRO	IPR001356:Homeodomain	11	1.61054	0.349063	HOXC6, HOXD9, TSHZ2, SEBOX, HOXD8, MEOX2, HOXD3, HOPX, SIX5, PBX1, HOXD10	650	271	20594	1.28603	1	0.999689	99.9022
INTERPRO	IPR017970:Homeobox, conserved site	8	1.1713	0.360676	HOXC6, HOXD9, HOXD8, MEOX2, HOXD3, SIX5, PBX1, HOXD10	650	184	20594	1.37753	1	0.999747	99.9269
INTERPRO	IPR009057:Homeodomain-like	13	1.90337	0.403317	TSHZ2, POGZ, SIX5, HOXD10, HOXD9, HOXC6, HOXD8, SEBOX, MEOX2, HOXD3, HOPX, PBX1, MIS18BP1	650	345	20594	1.19386	1	0.999859	99.976
SMART	SM00389:HOX	11	1.61054	0.418432	HOXC6, HOXD9, TSHZ2, SEBOX, HOXD8, MEOX2, HOXD3, HOPX, SIX5, PBX1, HOXD10	356	266	10425	1.21098	1	0.996012	99.918
GOTERM_BP_DIRECT	GO:0048704~embryonic skeletal system morphogenesis	3	0.439239	0.556282	HOXD9, HOXD3, HOXD10	609	55	18082	1.61953	1	0.999884	100
Annotation Cluster 40	Enrichment Score: 0.668792425709945
Category	Term	Count	%	PValue	Genes	List Total	Pop Hits	Pop Total	Fold Enrichment	Bonferroni	Benjamini	FDR
INTERPRO	IPR006195:Aminoacyl-tRNA synthetase, class II	3	0.439239	0.0987676	TARS, PARS2, FARS2	650	17	20594	5.59113	1	0.978741	81.3361
GOTERM_MF_DIRECT	GO:0004812~aminoacyl-tRNA ligase activity	4	0.585652	0.142223	TARS, PARS2, F13A1, FARS2	587	39	17446	3.04827	1	0.957863	90.7425
UP_KEYWORDS	Protein biosynthesis	8	1.1713	0.150377	TARS, EIF4G2, PARS2, AIMP2, FARS2, EIF4A1, TCEAL5, EIF1A	677	147	22680	1.82317	1	0.552168	89.2343
UP_KEYWORDS	Aminoacyl-tRNA synthetase	3	0.439239	0.313643	TARS, PARS2, FARS2	677	38	22680	2.6448	1	0.750072	99.4185
KEGG_PATHWAY	mmu00970:Aminoacyl-tRNA biosynthesis	3	0.439239	0.683654	TARS, PARS2, FARS2	273	66	7691	1.28055	1	0.966177	100
Annotation Cluster 41	Enrichment Score: 0.6589215335565662
Category	Term	Count	%	PValue	Genes	List Total	Pop Hits	Pop Total	Fold Enrichment	Bonferroni	Benjamini	FDR
GOTERM_BP_DIRECT	GO:0050680~negative regulation of epithelial cell proliferation	6	0.878477	0.0946534	WNT5A, FGFR3, SFRP1, PTN, SOX9, TGFB2	609	72	18082	2.47427	1	0.977297	83.1474
GOTERM_BP_DIRECT	GO:0008584~male gonad development	7	1.02489	0.175742	WNT5A, ACVR2A, SFRP1, NASP, RNF38, SOX9, TGFB2	609	112	18082	1.85571	1	0.989142	96.8602
GOTERM_BP_DIRECT	GO:0071560~cellular response to transforming growth factor beta stimulus	4	0.585652	0.337373	WNT5A, SFRP1, PPM1A, SOX9	609	61	18082	1.94697	1	0.997583	99.937
GOTERM_BP_DIRECT	GO:0001843~neural tube closure	5	0.732064	0.412279	WNT5A, MKS1, SFRP1, ARHGAP35, TGFB2	609	97	18082	1.53048	1	0.999082	99.9926
Annotation Cluster 42	Enrichment Score: 0.644740249143331
Category	Term	Count	%	PValue	Genes	List Total	Pop Hits	Pop Total	Fold Enrichment	Bonferroni	Benjamini	FDR
KEGG_PATHWAY	mmu04920:Adipocytokine signaling pathway	6	0.878477	0.110517	TNFRSF1A, PRKAG1, PRKAB1, ADIPOR2, G6PC3, CAMKK1	273	72	7691	2.34768	1	0.81093	78.2839
GOTERM_BP_DIRECT	GO:0051291~protein heterooligomerization	6	0.878477	0.19167	SYT1, TNFRSF1A, PRKAG1, TMEM120B, PRKAB1, GCH1	609	91	18082	1.95767	1	0.990657	97.7861
KEGG_PATHWAY	mmu04931:Insulin resistance	5	0.732064	0.54928	TNFRSF1A, PRKAG1, PRKAB1, OGT, G6PC3	273	110	7691	1.28055	1	0.943491	99.9969
Annotation Cluster 43	Enrichment Score: 0.6294134670408408
Category	Term	Count	%	PValue	Genes	List Total	Pop Hits	Pop Total	Fold Enrichment	Bonferroni	Benjamini	FDR
UP_KEYWORDS	Chromosome	19	2.78184	0.0671104	2810004N23RIK, KAT8, SMG6, POGZ, FMR1, NIFK, RBBP6, SMC4, NDE1, SPAG5, HIST1H3A, RASSF2, HIST1H2AI, HIST1H4C, ZFP330, MIS18BP1, TMPO, ZWILCH, BAHD1	677	409	22680	1.55627	1	0.38509	61.3299
GOTERM_CC_DIRECT	GO:0005694~chromosome	16	2.34261	0.156973	2810004N23RIK, KAT8, SMG6, POGZ, FMR1, NIFK, RBBP6, SMC4, NDE1, SPAG5, RASSF2, ZFP330, MIS18BP1, TMPO, ZWILCH, BAHD1	642	344	19662	1.42447	1	0.80183	91.1641
GOTERM_CC_DIRECT	GO:0000775~chromosome, centromeric region	8	1.1713	0.177746	NDE1, SPAG5, FMR1, RASSF2, CBX3, ZFP330, MIS18BP1, ZWILCH	642	141	19662	1.73765	1	0.819574	93.8015
UP_KEYWORDS	Centromere	7	1.02489	0.211044	NDE1, SPAG5, FMR1, RASSF2, ZFP330, MIS18BP1, ZWILCH	677	134	22680	1.75004	1	0.627563	96.0915
GOTERM_CC_DIRECT	GO:0000776~kinetochore	6	0.878477	0.35362	KAT8, NDE1, SPAG5, RASSF2, PAFAH1B1, ZWILCH	642	120	19662	1.53131	1	0.903272	99.7972
GOTERM_CC_DIRECT	GO:0000777~condensed chromosome kinetochore	4	0.585652	0.519096	NDE1, SPAG5, RASSF2, ZWILCH	642	84	19662	1.45839	1	0.961829	99.997
UP_KEYWORDS	Kinetochore	4	0.585652	0.541415	NDE1, SPAG5, RASSF2, ZWILCH	677	95	22680	1.41056	1	0.853624	99.9977
Annotation Cluster 44	Enrichment Score: 0.6076566396149098
Category	Term	Count	%	PValue	Genes	List Total	Pop Hits	Pop Total	Fold Enrichment	Bonferroni	Benjamini	FDR
GOTERM_BP_DIRECT	GO:0048511~rhythmic process	8	1.1713	0.140457	KLF9, GRIN2B, CBX3, OGT, NGFR, NFYA, MYBBP1A, ENOX1	609	128	18082	1.85571	1	0.983035	93.3488
UP_KEYWORDS	Biological rhythms	7	1.02489	0.174635	KLF9, CBX3, OGT, NGFR, NFYA, MYBBP1A, ENOX1	677	126	22680	1.86115	1	0.586826	92.7559
GOTERM_BP_DIRECT	GO:0032922~circadian regulation of gene expression	3	0.439239	0.61285	OGT, NGFR, MYBBP1A	609	61	18082	1.46023	1	0.999954	100
Annotation Cluster 45	Enrichment Score: 0.6065842182844903
Category	Term	Count	%	PValue	Genes	List Total	Pop Hits	Pop Total	Fold Enrichment	Bonferroni	Benjamini	FDR
GOTERM_MF_DIRECT	GO:0004553~hydrolase activity, hydrolyzing O-glycosyl compounds	4	0.585652	0.134436	GANC, GLB1L2, AI464131, MAN2B1	587	38	17446	3.12849	1	0.952782	89.3493
UP_KEYWORDS	Glycosidase	5	0.732064	0.247858	GANC, GLB1L2, AI464131, NEU3, MAN2B1	677	85	22680	1.97063	1	0.686261	97.9668
GOTERM_MF_DIRECT	GO:0016798~hydrolase activity, acting on glycosyl bonds	5	0.732064	0.266691	GANC, GLB1L2, AI464131, NEU3, MAN2B1	587	78	17446	1.90517	1	0.985036	99.1866
INTERPRO	IPR017853:Glycoside hydrolase, superfamily	4	0.585652	0.267394	GANC, GLB1L2, AI464131, AGL	650	57	20594	2.22337	1	0.998618	99.3411
GOTERM_BP_DIRECT	GO:0005975~carbohydrate metabolic process	9	1.31772	0.390123	LDHC, PHKA2, GCK, GANC, FBP1, GLB1L2, AI464131, NEU3, MAN2B1	609	206	18082	1.29719	1	0.998758	99.9857
Annotation Cluster 46	Enrichment Score: 0.603404719705516
Category	Term	Count	%	PValue	Genes	List Total	Pop Hits	Pop Total	Fold Enrichment	Bonferroni	Benjamini	FDR
UP_KEYWORDS	Translation regulation	7	1.02489	0.0814539	EIF4G2, FMR1, MKNK2, CNOT2, UNK, TNRC6B, DAPK1	677	101	22680	2.32183	1	0.406492	68.7148
GOTERM_BP_DIRECT	GO:0006417~regulation of translation	8	1.1713	0.113654	TYMS, EIF4G2, FMR1, MKNK2, CNOT2, UNK, TNRC6B, DAPK1	609	121	18082	1.96306	1	0.980921	88.4731
GOTERM_BP_DIRECT	GO:0017148~negative regulation of translation	4	0.585652	0.428894	FMR1, CNOT2, GIGYF2, DAPK1	609	71	18082	1.67275	1	0.999232	99.9956
UP_KEYWORDS	RNA-mediated gene silencing	3	0.439239	0.451681	FMR1, CNOT2, TNRC6B	677	51	22680	1.97063	1	0.811595	99.973
GOTERM_BP_DIRECT	GO:0031047~gene silencing by RNA	3	0.439239	0.536165	FMR1, CNOT2, TNRC6B	609	53	18082	1.68064	1	0.999828	99.9999
Annotation Cluster 47	Enrichment Score: 0.5941818826435344
Category	Term	Count	%	PValue	Genes	List Total	Pop Hits	Pop Total	Fold Enrichment	Bonferroni	Benjamini	FDR
UP_SEQ_FEATURE	metal ion-binding site:Calcium 2; via carbonyl oxygen	4	0.585652	0.137008	SYT1, PON2, MMP2, PRKCB	628	37	18012	3.10071	1	0.993855	91.8058
UP_SEQ_FEATURE	metal ion-binding site:Calcium 3; via carbonyl oxygen	3	0.439239	0.164848	SYT1, MMP2, PRKCB	628	21	18012	4.09736	1	0.995042	95.3042
UP_SEQ_FEATURE	metal ion-binding site:Calcium 3	3	0.439239	0.293813	SYT1, MMP2, PRKCB	628	31	18012	2.77563	1	0.999596	99.7278
UP_SEQ_FEATURE	metal ion-binding site:Calcium 2	4	0.585652	0.328519	SYT1, PON2, MMP2, PRKCB	628	58	18012	1.97804	1	0.999732	99.8843
UP_SEQ_FEATURE	metal ion-binding site:Calcium 1	3	0.439239	0.490489	SYT1, MMP2, PRKCB	628	47	18012	1.83074	1	0.99998	99.9989
Annotation Cluster 48	Enrichment Score: 0.5863042126398263
Category	Term	Count	%	PValue	Genes	List Total	Pop Hits	Pop Total	Fold Enrichment	Bonferroni	Benjamini	FDR
UP_KEYWORDS	GTP-binding	16	2.34261	0.07361	GTPBP2, ARL2, GBP7, TUBB2B, GTPBP6, NOA1, GCH1, DAPK1, RERG, KRAS, RAB18, RAB34, RAB15, RAB6A, RAB27B, MOCS1	677	332	22680	1.61449	1	0.402281	64.8564
INTERPRO	IPR001806:Small GTPase superfamily	8	1.1713	0.131176	RERG, KRAS, RAB18, RAB34, RAB15, ARHGAP35, RAB6A, RAB27B	650	134	20594	1.89153	1	0.991441	89.6658
GOTERM_MF_DIRECT	GO:0005525~GTP binding	18	2.63543	0.148746	GTPBP2, ARL2, GBP7, TUBB2B, GTPBP6, ARHGAP35, NOA1, GCH1, DAPK1, RERG, KRAS, RAB18, RAB34, RAB15, RAB6A, RAB27B, EHD1, MOCS1	587	383	17446	1.39679	1	0.955076	91.7763
UP_KEYWORDS	Prenylation	8	1.1713	0.189245	PHKA2, KRAS, RAB18, UCHL1, RAB34, RAB15, RAB6A, RAB27B	677	157	22680	1.70704	1	0.605227	94.3258
INTERPRO	IPR005225:Small GTP-binding protein domain	8	1.1713	0.265094	RERG, ARL2, KRAS, RAB18, RAB34, RAB15, RAB6A, RAB27B	650	165	20594	1.53615	1	0.99884	99.3069
GOTERM_MF_DIRECT	GO:0003924~GTPase activity	10	1.46413	0.271422	RERG, ARL2, GTPBP2, GBP7, KRAS, TUBB2B, RAB34, NOA1, RAB6A, RAB27B	587	209	17446	1.42204	1	0.984389	99.2643
GOTERM_BP_DIRECT	GO:0007264~small GTPase mediated signal transduction	11	1.61054	0.276567	RERG, ARL2, KRAS, RAB18, RASGRP4, RAB34, RAB15, ARHGAP35, RAB6A, RAB27B, RGL2	609	236	18082	1.38392	1	0.996053	99.6965
GOTERM_MF_DIRECT	GO:0019003~GDP binding	4	0.585652	0.327518	ARL2, KRAS, RAB18, RAB27B	587	60	17446	1.98137	1	0.985693	99.7877
UP_SEQ_FEATURE	lipid moiety-binding region:S-geranylgeranyl cysteine	6	0.878477	0.337078	SRPX, RAB18, RAB34, RAB15, RAB6A, RAB27B	628	110	18012	1.56445	1	0.999674	99.9069
UP_SEQ_FEATURE	short sequence motif:Effector region	5	0.732064	0.461377	KRAS, RAB18, RAB34, RAB6A, RAB27B	628	100	18012	1.43408	1	0.999955	99.9973
INTERPRO	IPR027417:P-loop containing nucleoside triphosphate hydrolase	30	4.39239	0.494122	DTYMK, ARHGAP35, CTPS2, KRAS, NUBP1, DDX49, NAIP1, RAB6A, RAB27B, EHD1, KIFC5B, GTPBP2, ARL2, GBP7, UPF1, GTPBP6, MYO1B, ABCC10, NOA1, KIF3C, MYH8, SMC4, DAPK1, RERG, PEO1, RAB18, ABCB1B, RAB34, EIF4A1, RAB15	650	909	20594	1.04565	1	0.999959	99.9983
UP_SEQ_FEATURE	nucleotide phosphate-binding region:GTP	11	1.61054	0.676691	RERG, ARL2, GTPBP2, KRAS, TUBB2B, RAB18, GTPBP6, RAB34, RAB15, RAB6A, RAB27B	628	319	18012	0.989018	1	1	100
Annotation Cluster 49	Enrichment Score: 0.5855085988822548
Category	Term	Count	%	PValue	Genes	List Total	Pop Hits	Pop Total	Fold Enrichment	Bonferroni	Benjamini	FDR
GOTERM_BP_DIRECT	GO:0047496~vesicle transport along microtubule	3	0.439239	0.110138	KIFC5B, NDE1, PAFAH1B1	609	17	18082	5.23964	1	0.981936	87.6263
GOTERM_CC_DIRECT	GO:0035371~microtubule plus-end	3	0.439239	0.1261	SPAG5, CLIP2, KIF3C	642	19	19662	4.83571	1	0.809393	85.2698
GOTERM_CC_DIRECT	GO:0005871~kinesin complex	4	0.585652	0.240032	KIFC5B, NDE1, PAFAH1B1, KIF3C	642	52	19662	2.35586	1	0.844949	97.9762
GOTERM_MF_DIRECT	GO:0008017~microtubule binding	9	1.31772	0.358318	NDE1, VAPB, SPAG5, FMR1, SYBU, PAFAH1B1, CLIP2, PRNP, KIF3C	587	200	17446	1.33743	1	0.985404	99.8974
GOTERM_CC_DIRECT	GO:0005874~microtubule	12	1.75695	0.490778	KIFC5B, NDE1, SARM1, TUBB2B, SPAG5, FMR1, SYBU, TTLL5, PAFAH1B1, CLIP2, TTLL1, KIF3C	642	327	19662	1.1239	1	0.956428	99.9932
UP_KEYWORDS	Microtubule	9	1.31772	0.523447	KIFC5B, NDE1, TUBB2B, SPAG5, TTLL5, PAFAH1B1, CLIP2, TTLL1, KIF3C	677	264	22680	1.14207	1	0.843225	99.996
Annotation Cluster 50	Enrichment Score: 0.5718370582437768
Category	Term	Count	%	PValue	Genes	List Total	Pop Hits	Pop Total	Fold Enrichment	Bonferroni	Benjamini	FDR
GOTERM_MF_DIRECT	GO:0036459~thiol-dependent ubiquitinyl hydrolase activity	6	0.878477	0.116788	USP3, USP1, UCHL1, USP39, UCHL5, USP14	587	77	17446	2.31589	1	0.949758	85.4336
GOTERM_BP_DIRECT	GO:0016579~protein deubiquitination	6	0.878477	0.121969	USP3, USP1, UCHL1, USP39, UCHL5, USP14	609	78	18082	2.28395	1	0.981557	90.2633
INTERPRO	IPR001394:Peptidase C19, ubiquitin carboxyl-terminal hydrolase 2	4	0.585652	0.258832	USP3, USP1, USP39, USP14	650	56	20594	2.26308	1	0.998915	99.2052
GOTERM_BP_DIRECT	GO:0006511~ubiquitin-dependent protein catabolic process	8	1.1713	0.261592	USP3, UBE2G1, USP1, UCHL1, UCHL5, RANBP1, PSMA7, USP14	609	154	18082	1.54241	1	0.995683	99.5619
GOTERM_MF_DIRECT	GO:0004843~thiol-dependent ubiquitin-specific protease activity	5	0.732064	0.289234	USP3, USP1, UCHL1, UCHL5, USP14	587	81	17446	1.83461	1	0.983611	99.4989
UP_KEYWORDS	Thiol protease	6	0.878477	0.369937	CAPN10, USP3, USP1, UCHL1, UCHL5, USP14	677	134	22680	1.50003	1	0.770027	99.8196
INTERPRO	IPR018200:Peptidase C19, ubiquitin carboxyl-terminal hydrolase 2, conserved site	3	0.439239	0.501094	USP3, USP1, USP14	650	53	20594	1.79338	1	0.999962	99.9987
GOTERM_MF_DIRECT	GO:0008234~cysteine-type peptidase activity	6	0.878477	0.514897	CAPN10, USP3, USP1, UCHL1, UCHL5, USP14	587	141	17446	1.26471	1	0.99572	99.9987
Annotation Cluster 51	Enrichment Score: 0.5694671270342472
Category	Term	Count	%	PValue	Genes	List Total	Pop Hits	Pop Total	Fold Enrichment	Bonferroni	Benjamini	FDR
UP_SEQ_FEATURE	zinc finger region:C2H2-type 19	3	0.439239	0.054039	ZFP11, ZFP62, ZFP629	628	11	18012	7.82224	1	0.98156	61.0625
UP_SEQ_FEATURE	zinc finger region:C2H2-type 7	9	1.31772	0.0814229	ZFP11, ZFP62, ZFP46, POGZ, ZSCAN20, TRPS1, ZFP629, E4F1, PEG3	628	129	18012	2.00104	1	0.987228	76.3535
UP_SEQ_FEATURE	zinc finger region:C2H2-type 18	3	0.439239	0.0835236	ZFP11, ZFP62, ZFP629	628	14	18012	6.14604	1	0.985535	77.2551
UP_SEQ_FEATURE	zinc finger region:C2H2-type 17	3	0.439239	0.10529	ZFP11, ZFP62, ZFP629	628	16	18012	5.37779	1	0.988237	84.8768
UP_SEQ_FEATURE	zinc finger region:C2H2-type 8	8	1.1713	0.121642	ZFP11, ZFP62, ZFP46, POGZ, ZSCAN20, ZFP629, E4F1, PEG3	628	119	18012	1.92817	1	0.991405	88.943
UP_SEQ_FEATURE	zinc finger region:C2H2-type 4	12	1.75695	0.130909	ZFP11, ZFP62, TSHZ2, ZBTB20, ZFP46, POGZ, ZSCAN20, TRPS1, ZFP629, E4F1, SNAI2, PEG3	628	215	18012	1.60083	1	0.992872	90.7651
UP_SEQ_FEATURE	zinc finger region:C2H2-type 9	7	1.02489	0.140382	ZFP11, ZFP62, ZFP46, POGZ, ZSCAN20, ZFP629, PEG3	628	101	18012	1.98783	1	0.993486	92.3332
UP_SEQ_FEATURE	zinc finger region:C2H2-type 5	11	1.61054	0.140456	ZFP11, ZFP62, TSHZ2, ZBTB20, ZFP46, POGZ, ZSCAN20, TRPS1, ZFP629, E4F1, PEG3	628	194	18012	1.62627	1	0.992882	92.3443
UP_SEQ_FEATURE	zinc finger region:C2H2-type 6	9	1.31772	0.161088	ZFP11, ZFP62, ZFP46, POGZ, ZSCAN20, TRPS1, ZFP629, E4F1, PEG3	628	152	18012	1.69825	1	0.994808	94.9321
UP_SEQ_FEATURE	zinc finger region:C2H2-type 16	3	0.439239	0.164848	ZFP11, ZFP62, ZFP629	628	21	18012	4.09736	1	0.995042	95.3042
UP_SEQ_FEATURE	zinc finger region:C2H2-type 12	5	0.732064	0.211792	ZFP11, ZFP62, ZFP46, ZFP629, PEG3	628	68	18012	2.10894	1	0.997967	98.2415
UP_SEQ_FEATURE	zinc finger region:C2H2-type 15	3	0.439239	0.215721	ZFP11, ZFP62, ZFP629	628	25	18012	3.44178	1	0.998046	98.3846
UP_SEQ_FEATURE	zinc finger region:C2H2-type 11	5	0.732064	0.264603	ZFP11, ZFP62, ZFP46, ZFP629, PEG3	628	75	18012	1.9121	1	0.999366	99.4583
UP_SEQ_FEATURE	zinc finger region:C2H2-type 14	3	0.439239	0.319743	ZFP11, ZFP62, ZFP629	628	33	18012	2.60741	1	0.999681	99.8558
UP_SEQ_FEATURE	zinc finger region:C2H2-type 2	12	1.75695	0.332298	ZFP11, ZFP62, TSHZ2, ZBTB20, ZFP46, ZBTB46, POGZ, KLF9, ZFP629, E4F1, SNAI2, PEG3	628	268	18012	1.28425	1	0.999738	99.8949
UP_SEQ_FEATURE	zinc finger region:C2H2-type 10	5	0.732064	0.383081	ZFP11, ZFP62, ZFP46, ZSCAN20, ZFP629	628	90	18012	1.59342	1	0.999815	99.9726
UP_SEQ_FEATURE	zinc finger region:C2H2-type 1	11	1.61054	0.429043	ZFP11, ZFP62, TSHZ2, ZBTB20, ZFP46, ZBTB46, KLF9, ZFP629, E4F1, SNAI2, PEG3	628	263	18012	1.19961	1	0.999932	99.9926
UP_KEYWORDS	Zinc-finger	48	7.02782	0.521478	ING5, ARFGAP1, ZFP11, ZFP62, TSHZ2, ZFP46, DZIP3, USP3, VDR, G2E3, TRIM2, GMIP, RASGRP4, ZSCAN20, TRIM30D, USP39, RNF38, ZFP688, ZFP330, UNK, RARB, E4F1, RNF34, FGD5, THAP11, KAT8, ZBTB20, ZBTB46, UPF1, POGZ, KLF9, AKAP8L, ZFP629, LENG9, ARHGAP29, SNAI2, RBBP6, TRIM62, PRKCB, ZFP941, TRIM59, TRPS1, MDM4, NR5A2, ZFP61, ARAP1, ZFP825, PEG3	677	1565	22680	1.0275	1	0.843686	99.9958
UP_SEQ_FEATURE	zinc finger region:C2H2-type 13	3	0.439239	0.534233	ZFP11, ZFP62, ZFP629	628	51	18012	1.68715	1	0.999993	99.9998
UP_SEQ_FEATURE	zinc finger region:C2H2-type 3	10	1.46413	0.559085	ZFP11, ZFP62, ZBTB20, ZFP46, POGZ, KLF9, ZSCAN20, ZFP629, SNAI2, PEG3	628	261	18012	1.09891	1	0.999995	99.9999
GOTERM_MF_DIRECT	GO:0003676~nucleic acid binding	39	5.7101	0.742388	ZFP11, ZFP62, ZFP46, ENPP1, NIFK, HNRNPLL, YBX1, GPKOW, DDX49, ZSCAN20, AEN, RBMS2, ZFP688, RBMS3, E4F1, RNASE2A, TNRC6B, THAP11, HNRNPAB, RPP25, ZBTB20, ZBTB46, KLF9, POGZ, FMR1, PTBP1, ZFP629, SNAI2, RNASEH2A, RBBP6, SRSF3, ZFP941, EIF4A1, RBM18, RNPC3, ZFP61, ZFP825, ENOX1, PEG3	587	1237	17446	0.937028	1	0.999664	100
INTERPRO	IPR015880:Zinc finger, C2H2-like	18	2.63543	0.884379	ZFP11, ZFP62, ZBTB20, TSHZ2, ZBTB46, ZFP46, POGZ, KLF9, ZFP629, SNAI2, ZFP941, ZSCAN20, TRPS1, ZFP688, E4F1, ZFP61, ZFP825, PEG3	650	693	20594	0.822937	1	1	100
INTERPRO	IPR007087:Zinc finger, C2H2	18	2.63543	0.926005	ZFP11, ZFP62, ZBTB20, TSHZ2, ZBTB46, ZFP46, POGZ, KLF9, ZFP629, SNAI2, ZFP941, ZSCAN20, TRPS1, ZFP688, E4F1, ZFP61, ZFP825, PEG3	650	731	20594	0.780158	1	1	100
SMART	SM00355:ZnF_C2H2	18	2.63543	0.943766	ZFP11, ZFP62, ZBTB20, TSHZ2, ZBTB46, ZFP46, POGZ, KLF9, ZFP629, SNAI2, ZFP941, ZSCAN20, TRPS1, ZFP688, E4F1, ZFP61, ZFP825, PEG3	356	693	10425	0.760616	1	1	100
INTERPRO	IPR013087:Zinc finger C2H2-type/integrase DNA-binding domain	15	2.19619	0.952595	ZFP11, ZFP62, ZBTB20, ZFP46, ZBTB46, ZFP941, KLF9, ZSCAN20, ZFP688, ZFP629, E4F1, SNAI2, ZFP61, ZFP825, PEG3	650	652	20594	0.728905	1	1	100
Annotation Cluster 52	Enrichment Score: 0.5688693591383422
Category	Term	Count	%	PValue	Genes	List Total	Pop Hits	Pop Total	Fold Enrichment	Bonferroni	Benjamini	FDR
UP_KEYWORDS	Innate immunity	12	1.75695	0.107686	LCN2, IRAK4, HAVCR2, C1QB, SARM1, IRF7, GSDMD, IRF1, C1RL, SERPING1, SPON2, C1QC	677	241	22680	1.66809	1	0.458551	78.9504
UP_KEYWORDS	Immunity	15	2.19619	0.318362	HAVCR2, GSDMD, SERPING1, C1QC, PRKCB, IL31RA, DCLRE1C, LCN2, IRAK4, C1QB, SARM1, IRF7, C1RL, IRF1, SPON2	677	401	22680	1.25314	1	0.749145	99.4709
GOTERM_BP_DIRECT	GO:0045087~innate immune response	16	2.34261	0.371993	HAVCR2, GSDMD, DEFB36, SERPING1, C1QC, TRIM62, IRAK4, LCN2, C1QB, SARM1, TRIM59, IRF7, C1RL, IRF1, IFNA14, SPON2	609	400	18082	1.18765	1	0.998415	99.9759
GOTERM_BP_DIRECT	GO:0002376~immune system process	15	2.19619	0.415823	HAVCR2, GSDMD, SERPING1, C1QC, PRKCB, IL31RA, DCLRE1C, LCN2, IRAK4, C1QB, SARM1, IRF7, C1RL, IRF1, SPON2	609	383	18082	1.16284	1	0.999095	99.9934
Annotation Cluster 53	Enrichment Score: 0.5572635629749239
Category	Term	Count	%	PValue	Genes	List Total	Pop Hits	Pop Total	Fold Enrichment	Bonferroni	Benjamini	FDR
INTERPRO	IPR000008:C2 calcium-dependent membrane targeting	8	1.1713	0.222526	SYT1, ABR, HECW2, PKN2, INPP4A, GAK, PRKCB, ESYT3	650	156	20594	1.62477	1	0.998678	98.28
UP_SEQ_FEATURE	domain:C2	5	0.732064	0.226586	ABR, HECW2, PKN2, INPP4A, PRKCB	628	70	18012	2.04868	1	0.998501	98.7253
SMART	SM00239:C2	6	0.878477	0.422274	SYT1, ABR, HECW2, PKN2, PRKCB, ESYT3	356	125	10425	1.40562	1	0.995415	99.9248
Annotation Cluster 54	Enrichment Score: 0.5463963573689481
Category	Term	Count	%	PValue	Genes	List Total	Pop Hits	Pop Total	Fold Enrichment	Bonferroni	Benjamini	FDR
UP_KEYWORDS	Guanine-nucleotide releasing factor	8	1.1713	0.103194	ABR, TIAM2, ARHGEF25, RASGRP4, FGD5, ST5, IQSEC1, RGL2	677	133	22680	2.01508	1	0.448788	77.4543
GOTERM_MF_DIRECT	GO:0005089~Rho guanyl-nucleotide exchange factor activity	5	0.732064	0.237188	ABR, TIAM2, ARHGEF25, FGD5, RGL2	587	74	17446	2.00815	1	0.981287	98.5002
GOTERM_MF_DIRECT	GO:0005085~guanyl-nucleotide exchange factor activity	8	1.1713	0.271111	ABR, TIAM2, ARHGEF25, RASGRP4, FGD5, ST5, IQSEC1, RGL2	587	156	17446	1.52413	1	0.985273	99.2594
UP_SEQ_FEATURE	domain:DH	4	0.585652	0.338122	ABR, TIAM2, ARHGEF25, FGD5	628	59	18012	1.94451	1	0.999656	99.9094
INTERPRO	IPR000219:Dbl homology (DH) domain	4	0.585652	0.362604	ABR, TIAM2, ARHGEF25, FGD5	650	68	20594	1.86371	1	0.999692	99.9304
SMART	SM00325:RhoGEF	4	0.585652	0.382012	ABR, TIAM2, ARHGEF25, FGD5	356	65	10425	1.80207	1	0.993913	99.8181
GOTERM_BP_DIRECT	GO:0035023~regulation of Rho protein signal transduction	4	0.585652	0.481667	ABR, TIAM2, ARHGEF25, FGD5	609	77	18082	1.54241	1	0.999623	99.9992
Annotation Cluster 55	Enrichment Score: 0.5437383214127071
Category	Term	Count	%	PValue	Genes	List Total	Pop Hits	Pop Total	Fold Enrichment	Bonferroni	Benjamini	FDR
INTERPRO	IPR013098:Immunoglobulin I-set	10	1.46413	0.0433792	NRCAM, ISLR, PTPRK, PTPRD, FGFR3, ROBO4, SDK1, BCAM, MFAP3L, UNC5C	650	147	20594	2.15531	1	0.937082	51.1219
UP_SEQ_FEATURE	domain:Ig-like C2-type 1	9	1.31772	0.0901407	NRCAM, PTPRD, FGFR3, PDGFRL, TEK, ROBO4, SDK1, BCAM, FCRLA	628	132	18012	1.95556	1	0.987128	79.8881
UP_SEQ_FEATURE	domain:Ig-like C2-type 2	9	1.31772	0.093162	NRCAM, PTPRD, FGFR3, PDGFRL, TEK, ROBO4, SDK1, BCAM, FCRLA	628	133	18012	1.94086	1	0.984764	80.9924
UP_KEYWORDS	Immunoglobulin domain	19	2.78184	0.19658	HAVCR2, PTPRK, PTPRD, VSTM4, FGFR3, SDK1, BCAM, FCGRT, MXRA8, NRCAM, ISLR, PDGFRL, TEK, VSIG8, ROBO4, SEMA4B, FCRLA, MFAP3L, UNC5C	677	481	22680	1.32331	1	0.616183	94.989
INTERPRO	IPR003598:Immunoglobulin subtype 2	11	1.61054	0.233861	NRCAM, ISLR, PTPRD, FGFR3, ROBO4, VSIG8, SDK1, BCAM, FCRLA, MFAP3L, UNC5C	650	242	20594	1.44014	1	0.998407	98.643
SMART	SM00408:IGc2	11	1.61054	0.310709	NRCAM, ISLR, PTPRD, FGFR3, ROBO4, VSIG8, SDK1, BCAM, FCRLA, MFAP3L, UNC5C	356	242	10425	1.33108	1	0.996973	99.2389
UP_SEQ_FEATURE	domain:Ig-like C2-type 3	5	0.732064	0.367191	NRCAM, PTPRD, FGFR3, SDK1, BCAM	628	88	18012	1.62963	1	0.999753	99.9577
INTERPRO	IPR003599:Immunoglobulin subtype	15	2.19619	0.758374	PVR, HAVCR2, PTPRK, PTPRD, FGFR3, SDK1, BCAM, MXRA8, NRCAM, PDGFRL, VSIG8, ROBO4, FCRLA, MFAP3L, UNC5C	650	518	20594	0.917464	1	1	100
SMART	SM00409:IG	15	2.19619	0.84915	PVR, HAVCR2, PTPRK, PTPRD, FGFR3, SDK1, BCAM, MXRA8, NRCAM, PDGFRL, VSIG8, ROBO4, FCRLA, MFAP3L, UNC5C	356	518	10425	0.847984	1	0.999993	100
INTERPRO	IPR013783:Immunoglobulin-like fold	30	4.39239	0.86314	PVR, FGFR3, MILL2, F13A1, BCAM, FCGRT, IL7R, GPCPD1, FNDC7, IL31RA, NRCAM, ISLR, TRIM2, TEK, ROBO4, MFAP3L, UNC5C, IL13RA1, HAVCR2, PTPRK, PTPRD, VSTM4, SDK1, MXRA8, EPHA7, PTPRV, PDGFRL, VSIG8, FCRLA, IL22RA2	650	1099	20594	0.86487	1	1	100
INTERPRO	IPR007110:Immunoglobulin-like domain	20	2.92826	0.983437	HAVCR2, PVR, PTPRK, PTPRD, VSTM4, MILL2, FGFR3, SDK1, BCAM, FCGRT, MXRA8, NRCAM, ISLR, PDGFRL, TEK, VSIG8, ROBO4, FCRLA, MFAP3L, UNC5C	650	920	20594	0.688763	1	1	100
Annotation Cluster 56	Enrichment Score: 0.5071845542591843
Category	Term	Count	%	PValue	Genes	List Total	Pop Hits	Pop Total	Fold Enrichment	Bonferroni	Benjamini	FDR
INTERPRO	IPR006671:Cyclin, N-terminal	3	0.439239	0.243793	CCNI, CCND3, CCNT1	650	30	20594	3.16831	1	0.99867	98.9007
SMART	SM00385:CYCLIN	3	0.439239	0.297766	CCNI, CCND3, CCNT1	356	32	10425	2.74535	1	0.997133	99.0286
UP_KEYWORDS	Cyclin	3	0.439239	0.357454	CCNI, CCND3, CCNT1	677	42	22680	2.39291	1	0.764685	99.7641
INTERPRO	IPR013763:Cyclin-like	3	0.439239	0.360701	CCNI, CCND3, CCNT1	650	40	20594	2.37623	1	0.999713	99.9269
Annotation Cluster 57	Enrichment Score: 0.4867365186873155
Category	Term	Count	%	PValue	Genes	List Total	Pop Hits	Pop Total	Fold Enrichment	Bonferroni	Benjamini	FDR
INTERPRO	IPR001623:DnaJ domain	4	0.585652	0.225018	DNAJC15, DNAJB3, DNAJC19, GAK	650	52	20594	2.43716	1	0.998594	98.3669
SMART	SM00271:DnaJ	4	0.585652	0.232727	DNAJC15, DNAJB3, DNAJC19, GAK	356	49	10425	2.39051	1	0.993358	96.8976
UP_SEQ_FEATURE	domain:J	4	0.585652	0.318913	DNAJC15, DNAJB3, DNAJC19, GAK	628	57	18012	2.01274	1	0.999702	99.8527
UP_KEYWORDS	Chaperone	6	0.878477	0.676577	BAG5, DNAJC15, TIMM8A1, HSPB8, DNAJB3, DNAJC19	677	191	22680	1.05238	1	0.914042	100
Annotation Cluster 58	Enrichment Score: 0.4770269651025311
Category	Term	Count	%	PValue	Genes	List Total	Pop Hits	Pop Total	Fold Enrichment	Bonferroni	Benjamini	FDR
KEGG_PATHWAY	mmu04060:Cytokine-cytokine receptor interaction	14	2.04978	0.0856278	ACVR2A, TNFRSF1A, IL5, TNFSF13B, CLCF1, TGFBR2, IFNA14, CX3CL1, FAS, IL15, NGFR, IL7R, IL13RA1, TGFB2	273	242	7691	1.62979	1	0.851876	68.8781
GOTERM_MF_DIRECT	GO:0005125~cytokine activity	10	1.46413	0.293242	WNT5A, IL5, TNFSF13B, CLCF1, GRN, IL1RN, IFNA14, IL15, CX3CL1, TGFB2	587	214	17446	1.38881	1	0.982859	99.5409
UP_KEYWORDS	Cytokine	8	1.1713	0.387309	IL5, TNFSF13B, CLCF1, GRN, IL1RN, IFNA14, IL15, CX3CL1	677	200	22680	1.34003	1	0.777775	99.8769
INTERPRO	IPR009079:Four-helical cytokine-like, core	4	0.585652	0.550233	IL5, CLCF1, IFNA14, IL15	650	91	20594	1.39266	1	0.999979	99.9997
INTERPRO	IPR012351:Four-helical cytokine, core	3	0.439239	0.769874	IL5, CLCF1, IFNA14	650	88	20594	1.0801	1	1	100
Annotation Cluster 59	Enrichment Score: 0.4720010788825692
Category	Term	Count	%	PValue	Genes	List Total	Pop Hits	Pop Total	Fold Enrichment	Bonferroni	Benjamini	FDR
GOTERM_BP_DIRECT	GO:0090630~activation of GTPase activity	5	0.732064	0.230496	WNT5A, TBC1D2B, RALGAPB, TBC1D5, TBC1D9B	609	73	18082	2.03365	1	0.994045	99.0831
GOTERM_MF_DIRECT	GO:0017137~Rab GTPase binding	7	1.02489	0.277952	TBC1D2B, ULK1, TBC1D5, NGFR, EHD1, LLGL2, TBC1D9B	587	131	17446	1.58812	1	0.983295	99.3602
UP_SEQ_FEATURE	domain:Rab-GAP TBC	3	0.439239	0.319743	TBC1D2B, TBC1D5, TBC1D9B	628	33	18012	2.60741	1	0.999681	99.8558
GOTERM_BP_DIRECT	GO:0031338~regulation of vesicle fusion	3	0.439239	0.354813	TBC1D2B, TBC1D5, TBC1D9B	609	37	18082	2.4074	1	0.998019	99.9609
SMART	SM00164:TBC	3	0.439239	0.360664	TBC1D2B, TBC1D5, TBC1D9B	356	37	10425	2.37435	1	0.997334	99.7161
INTERPRO	IPR000195:Rab-GTPase-TBC domain	3	0.439239	0.360701	TBC1D2B, TBC1D5, TBC1D9B	650	40	20594	2.37623	1	0.999713	99.9269
GOTERM_BP_DIRECT	GO:0006886~intracellular protein transport	9	1.31772	0.525181	TBC1D2B, TBC1D5, RAB6A, NGFR, WLS, EHD1, TNPO2, TNPO1, TBC1D9B	609	232	18082	1.15182	1	0.999805	99.9998
Annotation Cluster 60	Enrichment Score: 0.46601607616605684
Category	Term	Count	%	PValue	Genes	List Total	Pop Hits	Pop Total	Fold Enrichment	Bonferroni	Benjamini	FDR
KEGG_PATHWAY	mmu04610:Complement and coagulation cascades	6	0.878477	0.13076	C1QB, F13A1, F8, SERPING1, C1QC, PLAU	273	76	7691	2.22412	1	0.804202	83.9151
UP_KEYWORDS	Blood coagulation	3	0.439239	0.378987	F13A1, F8, SERPING1	677	44	22680	2.28414	1	0.771355	99.852
UP_KEYWORDS	Hemostasis	3	0.439239	0.378987	F13A1, F8, SERPING1	677	44	22680	2.28414	1	0.771355	99.852
GOTERM_BP_DIRECT	GO:0007599~hemostasis	3	0.439239	0.460988	F13A1, F8, SERPING1	609	46	18082	1.93639	1	0.999502	99.9984
GOTERM_BP_DIRECT	GO:0007596~blood coagulation	4	0.585652	0.540142	F13A1, F8, SERPING1, WEE1	609	84	18082	1.41387	1	0.999839	99.9999
Annotation Cluster 61	Enrichment Score: 0.46156980763438266
Category	Term	Count	%	PValue	Genes	List Total	Pop Hits	Pop Total	Fold Enrichment	Bonferroni	Benjamini	FDR
UP_KEYWORDS	Acyltransferase	8	1.1713	0.249512	KAT8, GGT5, NAT6, PLA2G15, SPTLC1, NAGS, F13A1, LPCAT3	677	171	22680	1.56729	1	0.684856	98.0271
GOTERM_MF_DIRECT	GO:0016746~transferase activity, transferring acyl groups	8	1.1713	0.329822	KAT8, GGT5, NAT6, PLA2G15, SPTLC1, NAGS, F13A1, LPCAT3	587	167	17446	1.42374	1	0.98547	99.7987
INTERPRO	IPR016181:Acyl-CoA N-acyltransferase	3	0.439239	0.501094	KAT8, NAT6, NAGS	650	53	20594	1.79338	1	0.999962	99.9987
Annotation Cluster 62	Enrichment Score: 0.45947694156429747
Category	Term	Count	%	PValue	Genes	List Total	Pop Hits	Pop Total	Fold Enrichment	Bonferroni	Benjamini	FDR
INTERPRO	IPR000504:RNA recognition motif domain	11	1.61054	0.229859	SRSF3, PTBP1, RBMS2, RBM18, RBMS3, NIFK, HNRNPLL, RNPC3, TNRC6B, ENOX1, HNRNPAB	650	241	20594	1.44612	1	0.998619	98.524
INTERPRO	IPR012677:Nucleotide-binding, alpha-beta plait	12	1.75695	0.272833	SRSF3, LARP4, PTBP1, RBMS2, RBM18, RBMS3, NIFK, HNRNPLL, RNPC3, TNRC6B, ENOX1, HNRNPAB	650	281	20594	1.35301	1	0.998671	99.4158
SMART	SM00360:RRM	10	1.46413	0.377837	SRSF3, PTBP1, RBMS2, RBM18, RBMS3, NIFK, HNRNPLL, RNPC3, ENOX1, HNRNPAB	356	229	10425	1.27876	1	0.994699	99.8014
UP_SEQ_FEATURE	domain:RRM 2	6	0.878477	0.461293	PTBP1, RBMS2, RBMS3, HNRNPLL, RNPC3, HNRNPAB	628	128	18012	1.34445	1	0.999959	99.9973
UP_SEQ_FEATURE	domain:RRM 1	6	0.878477	0.461293	PTBP1, RBMS2, RBMS3, HNRNPLL, RNPC3, HNRNPAB	628	128	18012	1.34445	1	0.999959	99.9973
Annotation Cluster 63	Enrichment Score: 0.4391775385555333
Category	Term	Count	%	PValue	Genes	List Total	Pop Hits	Pop Total	Fold Enrichment	Bonferroni	Benjamini	FDR
GOTERM_CC_DIRECT	GO:0005903~brush border	5	0.732064	0.242624	MYO1B, ACTN3, ADD3, CAPZB, ESPN	642	77	19662	1.98871	1	0.844241	98.0721
UP_KEYWORDS	Actin-binding	10	1.46413	0.338324	CORO1A, MYO1B, CAP1, ACTN3, MYH8, ADD3, CAPZB, SNTA1, SPTB, ESPN	677	252	22680	1.32939	1	0.757581	99.6476
GOTERM_MF_DIRECT	GO:0051015~actin filament binding	6	0.878477	0.456992	CORO1A, MYO1B, ACTN3, CAPZB, SPTB, ESPN	587	132	17446	1.35094	1	0.99354	99.9923
GOTERM_MF_DIRECT	GO:0003779~actin binding	13	1.90337	0.466783	CORO1A, MYO1B, OPHN1, CAP1, ACTN3, FXYD5, ADD3, CAPZB, MYH8, MSRB2, SPTB, SNTA1, ESPN	587	338	17446	1.1431	1	0.993578	99.9942
Annotation Cluster 64	Enrichment Score: 0.4310078938153556
Category	Term	Count	%	PValue	Genes	List Total	Pop Hits	Pop Total	Fold Enrichment	Bonferroni	Benjamini	FDR
INTERPRO	IPR002219:Protein kinase C-like, phorbol ester/diacylglycerol binding	4	0.585652	0.345293	GMIP, RASGRP4, ARHGAP29, PRKCB	650	66	20594	1.92019	1	0.999695	99.8927
SMART	SM00109:C1	4	0.585652	0.37269	GMIP, RASGRP4, ARHGAP29, PRKCB	356	64	10425	1.83023	1	0.996364	99.7787
UP_SEQ_FEATURE	zinc finger region:Phorbol-ester/DAG-type	3	0.439239	0.395767	GMIP, RASGRP4, ARHGAP29	628	39	18012	2.20627	1	0.999834	99.9807
Annotation Cluster 65	Enrichment Score: 0.4236478237141822
Category	Term	Count	%	PValue	Genes	List Total	Pop Hits	Pop Total	Fold Enrichment	Bonferroni	Benjamini	FDR
UP_KEYWORDS	Protease inhibitor	6	0.878477	0.293426	RECK, WFDC6B, SERPING1, NAIP1, TIMP2, SPINK8	677	121	22680	1.66119	1	0.733226	99.1351
GOTERM_BP_DIRECT	GO:0010466~negative regulation of peptidase activity	6	0.878477	0.35798	RECK, WFDC6B, SERPING1, NAIP1, TIMP2, SPINK8	609	117	18082	1.52263	1	0.997974	99.9642
GOTERM_MF_DIRECT	GO:0030414~peptidase inhibitor activity	6	0.878477	0.397325	RECK, WFDC6B, SERPING1, NAIP1, TIMP2, SPINK8	587	123	17446	1.44979	1	0.990161	99.9612
GOTERM_MF_DIRECT	GO:0004867~serine-type endopeptidase inhibitor activity	6	0.878477	0.397325	SERPINB6E, RECK, AGT, WFDC6B, SERPING1, SPINK8	587	123	17446	1.44979	1	0.990161	99.9612
UP_KEYWORDS	Serine protease inhibitor	4	0.585652	0.459316	RECK, WFDC6B, SERPING1, SPINK8	677	84	22680	1.59527	1	0.816339	99.9777
Annotation Cluster 66	Enrichment Score: 0.4172555933108952
Category	Term	Count	%	PValue	Genes	List Total	Pop Hits	Pop Total	Fold Enrichment	Bonferroni	Benjamini	FDR
UP_SEQ_FEATURE	repeat:HEAT 6	3	0.439239	0.241673	VAC14, TNPO2, TNPO1	628	27	18012	3.18684	1	0.998897	99.0876
UP_SEQ_FEATURE	repeat:HEAT 5	3	0.439239	0.293813	VAC14, TNPO2, TNPO1	628	31	18012	2.77563	1	0.999596	99.7278
UP_SEQ_FEATURE	repeat:HEAT 4	3	0.439239	0.383339	VAC14, TNPO2, TNPO1	628	38	18012	2.26433	1	0.9998	99.9728
INTERPRO	IPR011989:Armadillo-like helical	9	1.31772	0.387986	FAM65A, SARM1, VAC14, CAB39L, PKP2, SERAC1, TNPO2, TNPO1, ARMCX5	650	219	20594	1.30204	1	0.999831	99.9639
UP_SEQ_FEATURE	repeat:HEAT 3	3	0.439239	0.432326	VAC14, TNPO2, TNPO1	628	42	18012	2.04868	1	0.999932	99.9933
UP_SEQ_FEATURE	repeat:HEAT 1	3	0.439239	0.512684	VAC14, TNPO2, TNPO1	628	49	18012	1.75601	1	0.999989	99.9995
UP_SEQ_FEATURE	repeat:HEAT 2	3	0.439239	0.512684	VAC14, TNPO2, TNPO1	628	49	18012	1.75601	1	0.999989	99.9995
Annotation Cluster 67	Enrichment Score: 0.41600098734036745
Category	Term	Count	%	PValue	Genes	List Total	Pop Hits	Pop Total	Fold Enrichment	Bonferroni	Benjamini	FDR
SMART	SM00454:SAM	5	0.732064	0.313047	SAMD8, EPHA7, SARM1, USH1G, ARAP1	356	83	10425	1.76408	1	0.996026	99.272
INTERPRO	IPR001660:Sterile alpha motif domain	5	0.732064	0.322595	SAMD8, EPHA7, SARM1, USH1G, ARAP1	650	91	20594	1.74083	1	0.999482	99.8139
UP_SEQ_FEATURE	domain:SAM	4	0.585652	0.442061	SAMD8, EPHA7, USH1G, ARAP1	628	70	18012	1.63894	1	0.999945	99.995
INTERPRO	IPR013761:Sterile alpha motif/pointed domain	5	0.732064	0.485565	SAMD8, EPHA7, SARM1, USH1G, ARAP1	650	114	20594	1.38961	1	0.999959	99.9978
Annotation Cluster 68	Enrichment Score: 0.4038244615258996
Category	Term	Count	%	PValue	Genes	List Total	Pop Hits	Pop Total	Fold Enrichment	Bonferroni	Benjamini	FDR
GOTERM_BP_DIRECT	GO:0006631~fatty acid metabolic process	9	1.31772	0.155884	ACOX2, PLA2G15, LIPA, PRKAG1, ACOT11, PRKAB1, NDUFAB1, ADIPOR2, CYB5A	609	156	18082	1.71296	1	0.986698	95.191
UP_KEYWORDS	Fatty acid metabolism	6	0.878477	0.310907	ACOX2, PLA2G15, PRKAG1, PRKAB1, NDUFAB1, ADIPOR2	677	124	22680	1.621	1	0.750056	99.386
KEGG_PATHWAY	mmu04932:Non-alcoholic fatty liver disease (NAFLD)	8	1.1713	0.320116	TNFRSF1A, PRKAG1, PRKAB1, NDUFAB1, ADIPOR2, ERN1, COX6A1, FAS	273	157	7691	1.43552	1	0.910104	99.3468
UP_KEYWORDS	Fatty acid biosynthesis	3	0.439239	0.481334	PRKAG1, PRKAB1, NDUFAB1	677	54	22680	1.86115	1	0.822293	99.9874
UP_KEYWORDS	Lipid biosynthesis	5	0.732064	0.706095	PRKAG1, SERAC1, PRKAB1, NDUFAB1, LPCAT3	677	160	22680	1.0469	1	0.925535	100
GOTERM_BP_DIRECT	GO:0006633~fatty acid biosynthetic process	3	0.439239	0.716148	PRKAG1, PRKAB1, NDUFAB1	609	74	18082	1.2037	1	0.999996	100
Annotation Cluster 69	Enrichment Score: 0.38293080251771267
Category	Term	Count	%	PValue	Genes	List Total	Pop Hits	Pop Total	Fold Enrichment	Bonferroni	Benjamini	FDR
UP_KEYWORDS	Flavoprotein	6	0.878477	0.346239	ACOX2, FMO1, MAOB, AOX3, PRODH, IYD	677	130	22680	1.54619	1	0.760771	99.7011
GOTERM_MF_DIRECT	GO:0050660~flavin adenine dinucleotide binding	4	0.585652	0.437166	ACOX2, FMO1, MAOB, AOX3	587	72	17446	1.65115	1	0.992078	99.9866
UP_KEYWORDS	FAD	5	0.732064	0.469014	ACOX2, FMO1, MAOB, AOX3, PRODH	677	118	22680	1.41952	1	0.818097	99.9826
Annotation Cluster 70	Enrichment Score: 0.3825662614722347
Category	Term	Count	%	PValue	Genes	List Total	Pop Hits	Pop Total	Fold Enrichment	Bonferroni	Benjamini	FDR
INTERPRO	IPR005829:Sugar transporter, conserved site	3	0.439239	0.243793	SLC2A8, SLC2A13, SLC46A1	650	30	20594	3.16831	1	0.99867	98.9007
UP_KEYWORDS	Sugar transport	3	0.439239	0.313643	SLC2A8, SLC2A13, SLC37A2	677	38	22680	2.6448	1	0.750072	99.4185
GOTERM_BP_DIRECT	GO:0008643~carbohydrate transport	3	0.439239	0.354813	SLC2A8, SLC2A13, SLC37A2	609	37	18082	2.4074	1	0.998019	99.9609
GOTERM_MF_DIRECT	GO:0022857~transmembrane transporter activity	3	0.439239	0.460451	SLC2A8, SLC2A13, SLC37A2	587	46	17446	1.9383	1	0.99357	99.993
GOTERM_MF_DIRECT	GO:0005215~transporter activity	8	1.1713	0.596666	LCN2, SLC2A8, SLC2A13, SLC15A2, AQP11, ABCB1B, SLC37A2, SLC46A1	587	217	17446	1.09569	1	0.997867	99.9999
INTERPRO	IPR020846:Major facilitator superfamily domain	5	0.732064	0.679567	SLC2A8, SLC2A13, SLC15A2, SLC37A2, SLC46A1	650	146	20594	1.08504	1	0.999998	100
Annotation Cluster 71	Enrichment Score: 0.3751725175008481
Category	Term	Count	%	PValue	Genes	List Total	Pop Hits	Pop Total	Fold Enrichment	Bonferroni	Benjamini	FDR
UP_KEYWORDS	Protein biosynthesis	8	1.1713	0.150377	TARS, EIF4G2, PARS2, AIMP2, FARS2, EIF4A1, TCEAL5, EIF1A	677	147	22680	1.82317	1	0.552168	89.2343
GOTERM_BP_DIRECT	GO:0006413~translational initiation	3	0.439239	0.546301	EIF4G2, EIF4A1, EIF1A	609	54	18082	1.64952	1	0.999856	99.9999
UP_KEYWORDS	Initiation factor	3	0.439239	0.572648	EIF4G2, EIF4A1, EIF1A	677	64	22680	1.57035	1	0.869714	99.9991
GOTERM_MF_DIRECT	GO:0003743~translation initiation factor activity	3	0.439239	0.671132	EIF4G2, EIF4A1, EIF1A	587	68	17446	1.3112	1	0.999028	100
Annotation Cluster 72	Enrichment Score: 0.35920243938235386
Category	Term	Count	%	PValue	Genes	List Total	Pop Hits	Pop Total	Fold Enrichment	Bonferroni	Benjamini	FDR
GOTERM_BP_DIRECT	GO:0006511~ubiquitin-dependent protein catabolic process	8	1.1713	0.261592	USP3, UBE2G1, USP1, UCHL1, UCHL5, RANBP1, PSMA7, USP14	609	154	18082	1.54241	1	0.995683	99.5619
UP_KEYWORDS	Proteasome	3	0.439239	0.500545	UCHL5, PSMA7, USP14	677	56	22680	1.79468	1	0.832478	99.9925
GOTERM_CC_DIRECT	GO:0000502~proteasome complex	3	0.439239	0.638742	UCHL5, PSMA7, USP14	642	66	19662	1.3921	1	0.978261	99.9999
Annotation Cluster 73	Enrichment Score: 0.3585935197517557
Category	Term	Count	%	PValue	Genes	List Total	Pop Hits	Pop Total	Fold Enrichment	Bonferroni	Benjamini	FDR
INTERPRO	IPR013088:Zinc finger, NHR/GATA-type	4	0.585652	0.267394	VDR, TRPS1, RARB, NR5A2	650	57	20594	2.22337	1	0.998618	99.3411
UP_SEQ_FEATURE	region of interest:Ligand-binding	3	0.439239	0.26775	VDR, RARB, NR5A2	628	29	18012	2.96705	1	0.999369	99.4963
INTERPRO	IPR001628:Zinc finger, nuclear hormone receptor-type	3	0.439239	0.438616	VDR, RARB, NR5A2	650	47	20594	2.02232	1	0.999915	99.991
INTERPRO	IPR001723:Steroid hormone receptor	3	0.439239	0.449331	VDR, RARB, NR5A2	650	48	20594	1.98019	1	0.999929	99.9934
INTERPRO	IPR000536:Nuclear hormone receptor, ligand-binding, core	3	0.439239	0.459929	VDR, RARB, NR5A2	650	49	20594	1.93978	1	0.999941	99.9952
SMART	SM00399:ZnF_C4	3	0.439239	0.479004	VDR, RARB, NR5A2	356	47	10425	1.86917	1	0.996847	99.9806
UP_SEQ_FEATURE	zinc finger region:NR C4-type	3	0.439239	0.490489	VDR, RARB, NR5A2	628	47	18012	1.83074	1	0.99998	99.9989
UP_SEQ_FEATURE	DNA-binding region:Nuclear receptor	3	0.439239	0.490489	VDR, RARB, NR5A2	628	47	18012	1.83074	1	0.99998	99.9989
SMART	SM00430:HOLI	3	0.439239	0.501058	VDR, RARB, NR5A2	356	49	10425	1.79288	1	0.997377	99.989
GOTERM_BP_DIRECT	GO:0043401~steroid hormone mediated signaling pathway	3	0.439239	0.536165	VDR, RARB, NR5A2	609	53	18082	1.68064	1	0.999828	99.9999
GOTERM_MF_DIRECT	GO:0003707~steroid hormone receptor activity	3	0.439239	0.565543	VDR, RARB, NR5A2	587	56	17446	1.59218	1	0.997327	99.9998
Annotation Cluster 74	Enrichment Score: 0.35469365270325315
Category	Term	Count	%	PValue	Genes	List Total	Pop Hits	Pop Total	Fold Enrichment	Bonferroni	Benjamini	FDR
GOTERM_BP_DIRECT	GO:0051092~positive regulation of NF-kappaB transcription factor activity	6	0.878477	0.304698	WNT5A, CRHR2, KRAS, SPHK1, TRIM62, PRKCB	609	109	18082	1.63438	1	0.996551	99.8508
KEGG_PATHWAY	mmu04071:Sphingolipid signaling pathway	6	0.878477	0.447892	TNFRSF1A, KRAS, SPTLC1, SPHK1, PRKCB, ASAH2	273	124	7691	1.36317	1	0.91733	99.9567
KEGG_PATHWAY	mmu04370:VEGF signaling pathway	3	0.439239	0.632232	KRAS, SPHK1, PRKCB	273	60	7691	1.40861	1	0.955971	99.9998
Annotation Cluster 75	Enrichment Score: 0.3544899337216704
Category	Term	Count	%	PValue	Genes	List Total	Pop Hits	Pop Total	Fold Enrichment	Bonferroni	Benjamini	FDR
KEGG_PATHWAY	mmu04068:FoxO signaling pathway	8	1.1713	0.195988	KRAS, PRKAG1, TGFBR2, GADD45G, PRKAB1, IL7R, G6PC3, TGFB2	273	134	7691	1.68192	1	0.825378	94.1833
KEGG_PATHWAY	mmu05210:Colorectal cancer	4	0.585652	0.395746	KRAS, TGFBR2, AXIN2, TGFB2	273	64	7691	1.76076	1	0.928058	99.8596
KEGG_PATHWAY	mmu05212:Pancreatic cancer	3	0.439239	0.675511	KRAS, TGFBR2, TGFB2	273	65	7691	1.30025	1	0.964927	100
KEGG_PATHWAY	mmu05220:Chronic myeloid leukemia	3	0.439239	0.729057	KRAS, TGFBR2, TGFB2	273	72	7691	1.17384	1	0.965841	100
Annotation Cluster 76	Enrichment Score: 0.34570344928706015
Category	Term	Count	%	PValue	Genes	List Total	Pop Hits	Pop Total	Fold Enrichment	Bonferroni	Benjamini	FDR
UP_KEYWORDS	Ubl conjugation pathway	27	3.95315	0.0619034	UBE2D2A, HECW2, USP3, DZIP3, UBE2G1, UCHL1, KEAP1, SUMO2, G2E3, TRIM2, FBXO27, RNF38, FBXO41, E4F1, RNF34, USP14, FBXO46, TBL1XR1, ANAPC5, USP1, TRIM62, RBBP6, MED8, UBA3, UCHL5, FBXL22, FBXL6	677	631	22680	1.43347	1	0.38505	58.2712
GOTERM_MF_DIRECT	GO:0061630~ubiquitin protein ligase activity	9	1.31772	0.353234	G2E3, TRIM2, TRIM59, DZIP3, UBE2G1, RNF38, FBXL22, RNF34, RBBP6	587	199	17446	1.34415	1	0.986998	99.884
INTERPRO	IPR000315:Zinc finger, B-box	4	0.585652	0.388422	TRIM2, TRIM59, TRIM30D, TRIM62	650	71	20594	1.78496	1	0.99981	99.9643
GOTERM_MF_DIRECT	GO:0004842~ubiquitin-protein transferase activity	13	1.90337	0.417212	UBE2D2A, G2E3, TRIM2, HECW2, DZIP3, UBE2G1, RNF38, KBTBD7, KEAP1, NAIP1, RNF34, RBBP6, TRIM62	587	326	17446	1.18518	1	0.991577	99.977
UP_SEQ_FEATURE	zinc finger region:B box-type	3	0.439239	0.432326	TRIM2, TRIM59, TRIM62	628	42	18012	2.04868	1	0.999932	99.9933
INTERPRO	IPR013083:Zinc finger, RING/FYVE/PHD-type	15	2.19619	0.540973	ING5, USP3, DZIP3, TRIM62, RBBP6, G2E3, TRIM2, SCAF11, TRIM59, TRIM30D, USP39, RNF38, MDM4, FGD5, RNF34	650	445	20594	1.06797	1	0.999978	99.9997
INTERPRO	IPR001841:Zinc finger, RING-type	10	1.46413	0.549118	TRIM2, SCAF11, TRIM59, DZIP3, TRIM30D, RNF38, MDM4, RNF34, RBBP6, TRIM62	650	286	20594	1.1078	1	0.999981	99.9997
GOTERM_BP_DIRECT	GO:0043161~proteasome-mediated ubiquitin-dependent protein catabolic process	6	0.878477	0.565021	TBL1XR1, DZIP3, RNF38, FBXL22, KEAP1, RNF34	609	149	18082	1.19562	1	0.9999	100
GOTERM_BP_DIRECT	GO:0016567~protein ubiquitination	12	1.75695	0.676575	UBE2D2A, TRIM2, TRIM59, DZIP3, MED8, RNF38, KBTBD7, FBXL22, KEAP1, E4F1, RNF34, RBBP6	609	362	18082	0.984242	1	0.999989	100
SMART	SM00184:RING	8	1.1713	0.689689	TRIM2, TRIM59, DZIP3, TRIM30D, RNF38, RNF34, RBBP6, TRIM62	356	234	10425	1.00115	1	0.999771	100
INTERPRO	IPR017907:Zinc finger, RING-type, conserved site	5	0.732064	0.759306	TRIM2, SCAF11, TRIM59, TRIM30D, TRIM62	650	163	20594	0.971874	1	1	100
UP_SEQ_FEATURE	zinc finger region:RING-type	6	0.878477	0.779862	TRIM2, TRIM59, RNF38, MDM4, RNF34, TRIM62	628	186	18012	0.925211	1	1	100
Annotation Cluster 77	Enrichment Score: 0.3448242091069294
Category	Term	Count	%	PValue	Genes	List Total	Pop Hits	Pop Total	Fold Enrichment	Bonferroni	Benjamini	FDR
GOTERM_MF_DIRECT	GO:0004497~monooxygenase activity	6	0.878477	0.29736	CYP7B1, CYP27A1, CYP4F18, FMO1, CYP4F16, CYP4V3	587	108	17446	1.65115	1	0.983086	99.5807
UP_KEYWORDS	Monooxygenase	6	0.878477	0.364008	CYP7B1, CYP27A1, CYP4F18, FMO1, CYP4F16, CYP4V3	677	133	22680	1.51131	1	0.76618	99.795
UP_SEQ_FEATURE	metal ion-binding site:Iron (heme axial ligand)	6	0.878477	0.364807	CYP7B1, CYP27A1, CYP4F18, CYBRD1, CYB5A, CYP4V3	628	114	18012	1.50955	1	0.999757	99.955
COG_ONTOLOGY	Secondary metabolites biosynthesis, transport, and catabolism	5	0.732064	0.384469	CYP7B1, CYP27A1, CYP4F18, CYP4F16, CYP4V3	58	117	2126	1.56646	0.999901	0.953735	97.3664
UP_KEYWORDS	Heme	7	1.02489	0.401314	CYP7B1, CYP27A1, CYP4F18, CYP4F16, CYBRD1, CYB5A, CYP4V3	677	171	22680	1.37138	1	0.784473	99.9103
INTERPRO	IPR001128:Cytochrome P450	5	0.732064	0.415791	CYP7B1, CYP27A1, CYP4F18, CYP4F16, CYP4V3	650	104	20594	1.52322	1	0.999888	99.9829
GOTERM_MF_DIRECT	GO:0016705~oxidoreductase activity, acting on paired donors, with incorporation or reduction of molecular oxygen	5	0.732064	0.426656	CYP7B1, CYP27A1, CYP4F18, CYP4F16, CYP4V3	587	99	17446	1.50104	1	0.991563	99.9821
UP_KEYWORDS	Iron	13	1.90337	0.44323	CYP4V3, CYB5A, TRF, LCN2, ADI1, CYP7B1, NUBP1, CYP4F18, CYP27A1, CYP4F16, CYBRD1, AOX3, MOCS1	677	375	22680	1.16136	1	0.808508	99.9668
INTERPRO	IPR002401:Cytochrome P450, E-class, group I	4	0.585652	0.488261	CYP27A1, CYP4F18, CYP4F16, CYP4V3	650	83	20594	1.5269	1	0.999957	99.998
GOTERM_MF_DIRECT	GO:0005506~iron ion binding	8	1.1713	0.571948	LCN2, ADI1, CYP7B1, CYP27A1, CYP4F18, CYP4F16, AOX3, CYP4V3	587	212	17446	1.12153	1	0.997474	99.9998
INTERPRO	IPR017972:Cytochrome P450, conserved site	4	0.585652	0.586639	CYP27A1, CYP4F18, CYP4F16, CYP4V3	650	96	20594	1.32013	1	0.999989	99.9999
GOTERM_CC_DIRECT	GO:0031090~organelle membrane	4	0.585652	0.595523	CYP7B1, CYP4F18, FMO1, CYB5A	642	94	19662	1.30324	1	0.970403	99.9997
GOTERM_MF_DIRECT	GO:0020037~heme binding	6	0.878477	0.704083	CYP7B1, CYP27A1, CYP4F18, CYP4F16, CYB5A, CYP4V3	587	175	17446	1.01899	1	0.999345	100
Annotation Cluster 78	Enrichment Score: 0.3244315940556438
Category	Term	Count	%	PValue	Genes	List Total	Pop Hits	Pop Total	Fold Enrichment	Bonferroni	Benjamini	FDR
INTERPRO	IPR008160:Collagen triple helix repeat	4	0.585652	0.430828	C1QB, COL6A2, SCARA3, C1QC	650	76	20594	1.66753	1	0.999906	99.9888
UP_KEYWORDS	Collagen	4	0.585652	0.467052	C1QB, COL6A2, SCARA3, C1QC	677	85	22680	1.57651	1	0.818679	99.9817
UP_KEYWORDS	Hydroxylation	4	0.585652	0.489956	C1QB, COL6A2, PRNP, C1QC	677	88	22680	1.52276	1	0.827699	99.99
GOTERM_CC_DIRECT	GO:0005581~collagen trimer	4	0.585652	0.511031	C1QB, COL6A2, SCARA3, C1QC	642	83	19662	1.47596	1	0.962679	99.9962
Annotation Cluster 79	Enrichment Score: 0.3112904683910512
Category	Term	Count	%	PValue	Genes	List Total	Pop Hits	Pop Total	Fold Enrichment	Bonferroni	Benjamini	FDR
UP_SEQ_FEATURE	binding site:S-adenosyl-L-methionine	4	0.585652	0.20584	RNMT, TRMT2B, COMT, MOCS1	628	45	18012	2.54947	1	0.997736	98.0019
UP_KEYWORDS	Methyltransferase	7	1.02489	0.427884	TYMS, RNMT, AMT, TRMT2B, THUMPD3, COMT, SETD3	677	176	22680	1.33242	1	0.801158	99.9518
GOTERM_MF_DIRECT	GO:0008168~methyltransferase activity	6	0.878477	0.669715	TYMS, RNMT, TRMT2B, THUMPD3, COMT, SETD3	587	168	17446	1.06145	1	0.999051	100
GOTERM_BP_DIRECT	GO:0032259~methylation	6	0.878477	0.675634	TYMS, RNMT, TRMT2B, THUMPD3, COMT, SETD3	609	169	18082	1.05413	1	0.999989	100
UP_KEYWORDS	S-adenosyl-L-methionine	5	0.732064	0.696773	RNMT, TRMT2B, COMT, SETD3, MOCS1	677	158	22680	1.06015	1	0.921654	100
Annotation Cluster 80	Enrichment Score: 0.29756169103389823
Category	Term	Count	%	PValue	Genes	List Total	Pop Hits	Pop Total	Fold Enrichment	Bonferroni	Benjamini	FDR
UP_KEYWORDS	Citrullination	6	0.878477	0.149345	HIST1H3A, HIST1H2AI, NIFK, HIST1H4C, TMPO, MYBBP1A	677	94	22680	2.13835	1	0.554581	89.054
KEGG_PATHWAY	mmu05034:Alcoholism	9	1.31772	0.413684	HDAC5, KRAS, GRIN2B, MAOB, HIST1H3A, HIST1H2AI, HIST1H4C, HDAC7, CAMKK1	273	202	7691	1.2552	1	0.924136	99.9053
KEGG_PATHWAY	mmu05322:Systemic lupus erythematosus	7	1.02489	0.419768	C1QB, GRIN2B, HIST1H3A, HIST1H2AI, HIST1H4C, ACTN3, C1QC	273	147	7691	1.34153	1	0.916953	99.9173
UP_KEYWORDS	Nucleosome core	3	0.439239	0.803102	HIST1H3A, HIST1H2AI, HIST1H4C	677	100	22680	1.00502	1	0.960508	100
GOTERM_CC_DIRECT	GO:0000786~nucleosome	3	0.439239	0.871325	HIST1H3A, HIST1H2AI, HIST1H4C	642	108	19662	0.850727	1	0.999053	100
INTERPRO	IPR009072:Histone-fold	3	0.439239	0.903257	HIST1H3A, HIST1H2AI, HIST1H4C	650	123	20594	0.772758	1	1	100
Annotation Cluster 81	Enrichment Score: 0.2967045117443978
Category	Term	Count	%	PValue	Genes	List Total	Pop Hits	Pop Total	Fold Enrichment	Bonferroni	Benjamini	FDR
GOTERM_MF_DIRECT	GO:0004714~transmembrane receptor protein tyrosine kinase activity	4	0.585652	0.272102	EPHA7, FGFR3, TEK, DDR2	587	54	17446	2.20153	1	0.983588	99.2749
GOTERM_BP_DIRECT	GO:0018108~peptidyl-tyrosine phosphorylation	4	0.585652	0.374332	FGFR3, TEK, DDR2, WEE1	609	65	18082	1.82716	1	0.998447	99.9775
UP_KEYWORDS	Tyrosine-protein kinase	5	0.732064	0.436055	EPHA7, FGFR3, TEK, DDR2, WEE1	677	113	22680	1.48233	1	0.804054	99.9604
INTERPRO	IPR020635:Tyrosine-protein kinase, catalytic domain	4	0.585652	0.472124	EPHA7, FGFR3, TEK, DDR2	650	81	20594	1.5646	1	0.999953	99.9967
SMART	SM00219:TyrKc	4	0.585652	0.524405	EPHA7, FGFR3, TEK, DDR2	356	81	10425	1.44611	1	0.997441	99.9941
GOTERM_MF_DIRECT	GO:0004713~protein tyrosine kinase activity	5	0.732064	0.583193	EPHA7, FGFR3, TEK, DDR2, WEE1	587	121	17446	1.22812	1	0.997689	99.9999
INTERPRO	IPR008266:Tyrosine-protein kinase, active site	4	0.585652	0.607556	EPHA7, FGFR3, TEK, DDR2	650	99	20594	1.28012	1	0.999992	100
INTERPRO	IPR001245:Serine-threonine/tyrosine-protein kinase catalytic domain	5	0.732064	0.641827	EPHA7, FGFR3, TGFBR2, TEK, DDR2	650	139	20594	1.13968	1	0.999995	100
GOTERM_BP_DIRECT	GO:0007169~transmembrane receptor protein tyrosine kinase signaling pathway	3	0.439239	0.85426	EPHA7, TEK, DDR2	609	100	18082	0.890739	1	1	100
Annotation Cluster 82	Enrichment Score: 0.2730919605217117
Category	Term	Count	%	PValue	Genes	List Total	Pop Hits	Pop Total	Fold Enrichment	Bonferroni	Benjamini	FDR
GOTERM_MF_DIRECT	GO:0003700~transcription factor activity, sequence-specific DNA binding	33	4.83163	0.35631	ZFP11, WNT5A, ZFP46, NFYA, SOX9, HOXD10, HOXC6, VDR, ZFP957, ZSCAN20, DMRTC1A, E4F1, RARB, HNRNPAB, MAF, TBX6, ZFP629, PURB, HOXD9, TAF10, ZFP941, HOXD8, MEOX2, IRF7, HOXD3, TRPS1, IRF1, PBX1, NR5A2, TCF12, ARAP1, NFIB, PEG3	587	883	17446	1.11074	1	0.986316	99.8923
GOTERM_BP_DIRECT	GO:0045944~positive regulation of transcription from RNA polymerase II promoter	36	5.27086	0.424704	WNT5A, HMGN3, CCNT1, FGF10, JAG1, NFYA, SOX9, HOXD10, YBX1, TNFRSF1A, SUMO2, VDR, ZFP957, RARB, OGT, MAF, TBL1XR1, TBX6, KLF9, PTBP1, AKAP8L, SIX5, HOXD9, HDAC5, ACVR2A, HOXD8, MEOX2, IRF7, HIPK2, IRF1, PBX1, NR5A2, TCF12, SETD3, PEG3, NFIB	609	995	18082	1.07426	1	0.999209	99.995
GOTERM_MF_DIRECT	GO:0043565~sequence-specific DNA binding	22	3.22108	0.555429	MAF, PTBP1, SIX5, TSN, NFYA, SOX9, SNAI2, HOXD10, YBX1, HOXC6, HOXD9, VDR, HOXD8, MEOX2, HOXD3, TRPS1, IRF1, PBX1, RARB, NR5A2, MYBBP1A, HNRNPAB	587	633	17446	1.03294	1	0.99741	99.9997
UP_KEYWORDS	DNA-binding	47	6.88141	0.63062	POLR2H, ZFP11, HMGN3, TSHZ2, ZFP46, ARHGAP35, NFYA, SOX9, HOXD10, YBX1, HOXC6, VDR, HIST1H4C, POLG2, RARB, E4F1, THAP11, HNRNPAB, MAF, TBX6, ZBTB20, POGZ, SMG6, KLF9, SWAP70, ZFP629, SIX5, TSN, SNAI2, PURB, MXD3, HOXD9, HOXD8, SEBOX, MEOX2, IRF7, HOXD3, TRPS1, HIST1H3A, IRF1, HIST1H2AI, PBX1, TMPO, MIS18BP1, NR5A2, TCF12, NFIB	677	1604	22680	0.98163	1	0.89295	99.9999
GOTERM_MF_DIRECT	GO:0003677~DNA binding	57	8.34553	0.813261	ZFP11, HMGN3, ZFP46, CCNT1, HOXD10, YBX1, HOXC6, POLG2, E4F1, RARB, TBL1XR1, ZBTB20, POGZ, ZFP629, SIX5, PURB, MXD3, HOXD9, TAF10, HOXD8, HOXD3, HIPK2, MYBBP1A, POLR2H, TSHZ2, ARHGAP35, NFYA, SOX9, VDR, ZFP957, HIST1H4C, THAP11, HNRNPAB, MAF, TBX6, UPF1, SMG6, KLF9, SWAP70, SPHK1, AKAP8L, TSN, SNAI2, MPG, SEBOX, MEOX2, IRF7, TRPS1, HOPX, HIST1H2AI, IRF1, PBX1, MIS18BP1, TMPO, NR5A2, TCF12, NFIB	587	1847	17446	0.917204	1	0.999916	100
Annotation Cluster 83	Enrichment Score: 0.24444454092947704
Category	Term	Count	%	PValue	Genes	List Total	Pop Hits	Pop Total	Fold Enrichment	Bonferroni	Benjamini	FDR
GOTERM_MF_DIRECT	GO:0004867~serine-type endopeptidase inhibitor activity	6	0.878477	0.397325	SERPINB6E, RECK, AGT, WFDC6B, SERPING1, SPINK8	587	123	17446	1.44979	1	0.990161	99.9612
INTERPRO	IPR023796:Serpin domain	3	0.439239	0.628322	SERPINB6E, AGT, SERPING1	650	67	20594	1.41865	1	0.999994	100
INTERPRO	IPR000215:Serpin family	3	0.439239	0.628322	SERPINB6E, AGT, SERPING1	650	67	20594	1.41865	1	0.999994	100
SMART	SM00093:SERPIN	3	0.439239	0.670983	SERPINB6E, AGT, SERPING1	356	67	10425	1.31121	1	0.999721	100
Annotation Cluster 84	Enrichment Score: 0.2432937167450354
Category	Term	Count	%	PValue	Genes	List Total	Pop Hits	Pop Total	Fold Enrichment	Bonferroni	Benjamini	FDR
UP_SEQ_FEATURE	lipid moiety-binding region:GPI-anchor amidated serine	4	0.585652	0.357297	RECK, PRNP, NT5E, DPEP2	628	61	18012	1.88076	1	0.999766	99.945
UP_KEYWORDS	GPI-anchor	5	0.732064	0.603533	RECK, LYPD1, PRNP, NT5E, DPEP2	677	140	22680	1.19645	1	0.882864	99.9997
GOTERM_CC_DIRECT	GO:0031225~anchored component of membrane	5	0.732064	0.679014	RECK, LYPD1, PRNP, NT5E, DPEP2	642	141	19662	1.08603	1	0.985058	100
UP_SEQ_FEATURE	propeptide:Removed in mature form	8	1.1713	0.726466	RECK, LYPD1, SRPX, KRAS, RAB18, PRNP, NT5E, DPEP2	628	238	18012	0.964085	1	1	100
Annotation Cluster 85	Enrichment Score: 0.2415918410308928
Category	Term	Count	%	PValue	Genes	List Total	Pop Hits	Pop Total	Fold Enrichment	Bonferroni	Benjamini	FDR
INTERPRO	IPR015915:Kelch-type beta propeller	3	0.439239	0.511066	KBTBD7, KEAP1, KLHDC10	650	54	20594	1.76017	1	0.999968	99.999
SMART	SM00612:Kelch	3	0.439239	0.573353	KBTBD7, KEAP1, KLHDC10	356	56	10425	1.56877	1	0.998418	99.9986
INTERPRO	IPR006652:Kelch repeat type 1	3	0.439239	0.585985	KBTBD7, KEAP1, KLHDC10	650	62	20594	1.53305	1	0.99999	99.9999
UP_KEYWORDS	Kelch repeat	3	0.439239	0.629285	KBTBD7, KEAP1, KLHDC10	677	71	22680	1.41552	1	0.893619	99.9999
Annotation Cluster 86	Enrichment Score: 0.23624340324000045
Category	Term	Count	%	PValue	Genes	List Total	Pop Hits	Pop Total	Fold Enrichment	Bonferroni	Benjamini	FDR
UP_KEYWORDS	Lysosome	9	1.31772	0.465469	ARSB, PLA2G15, LIPA, ANK3, MMD, SPPL2A, MAN2B1, DRAM1, ACPP	677	249	22680	1.21087	1	0.819625	99.981
GOTERM_CC_DIRECT	GO:0005764~lysosome	12	1.75695	0.517453	ARSB, PLA2G15, FGFR3, LIPA, ANK3, MMD, PON2, SPPL2A, MAN2B1, DRAM1, ACPP, ADA	642	331	19662	1.11031	1	0.962471	99.9968
KEGG_PATHWAY	mmu04142:Lysosome	4	0.585652	0.811911	ARSB, PLA2G15, LIPA, MAN2B1	273	122	7691	0.923677	1	0.979524	100
Annotation Cluster 87	Enrichment Score: 0.2348395582562986
Category	Term	Count	%	PValue	Genes	List Total	Pop Hits	Pop Total	Fold Enrichment	Bonferroni	Benjamini	FDR
GOTERM_BP_DIRECT	GO:0006397~mRNA processing	14	2.04978	0.290583	SRSF3, FIP1L1, ADARB1, RNMT, NUDT21, FMR1, PTBP1, USP39, AKAP8L, ERN1, PPIL3, HNRNPLL, RBBP6, YBX1	609	322	18082	1.29093	1	0.996422	99.7862
UP_KEYWORDS	mRNA processing	10	1.46413	0.567259	SRSF3, FIP1L1, ADARB1, RNMT, FMR1, NUDT21, PTBP1, USP39, PPIL3, YBX1	677	307	22680	1.09123	1	0.867587	99.9989
GOTERM_BP_DIRECT	GO:0008380~RNA splicing	7	1.02489	0.824538	SRSF3, SCAF11, FMR1, PTBP1, USP39, PPIL3, YBX1	609	241	18082	0.862403	1	1	100
UP_KEYWORDS	mRNA splicing	6	0.878477	0.846019	SRSF3, FMR1, PTBP1, USP39, PPIL3, YBX1	677	240	22680	0.837518	1	0.973693	100
Annotation Cluster 88	Enrichment Score: 0.18638911571529718
Category	Term	Count	%	PValue	Genes	List Total	Pop Hits	Pop Total	Fold Enrichment	Bonferroni	Benjamini	FDR
GOTERM_MF_DIRECT	GO:0004252~serine-type endopeptidase activity	10	1.46413	0.284144	IMMP1L, HTRA1, PAMR1, CLPP, C1RL, F8, RHBDL3, MMP2, PRSS12, PLAU	587	212	17446	1.40192	1	0.983125	99.4402
GOTERM_MF_DIRECT	GO:0008236~serine-type peptidase activity	7	1.02489	0.468555	IMMP1L, HTRA1, CLPP, C1RL, RHBDL3, PRSS12, PLAU	587	163	17446	1.27635	1	0.993143	99.9945
UP_KEYWORDS	Serine protease	6	0.878477	0.590232	HTRA1, CLPP, C1RL, RHBDL3, PRSS12, PLAU	677	173	22680	1.16188	1	0.878744	99.9995
UP_SEQ_FEATURE	domain:Peptidase S1	4	0.585652	0.76332	PAMR1, C1RL, PRSS12, PLAU	628	114	18012	1.00637	1	1	100
INTERPRO	IPR009003:Trypsin-like cysteine/serine peptidase domain	5	0.732064	0.779598	HTRA1, PAMR1, C1RL, PRSS12, PLAU	650	168	20594	0.942949	1	1	100
INTERPRO	IPR001314:Peptidase S1A, chymotrypsin-type	4	0.585652	0.858721	PAMR1, C1RL, PRSS12, PLAU	650	151	20594	0.839287	1	1	100
INTERPRO	IPR001254:Peptidase S1	4	0.585652	0.883783	PAMR1, C1RL, PRSS12, PLAU	650	160	20594	0.792077	1	1	100
SMART	SM00020:Tryp_SPc	4	0.585652	0.909475	PAMR1, C1RL, PRSS12, PLAU	356	158	10425	0.74136	1	0.999999	100
Annotation Cluster 89	Enrichment Score: 0.16957357185360747
Category	Term	Count	%	PValue	Genes	List Total	Pop Hits	Pop Total	Fold Enrichment	Bonferroni	Benjamini	FDR
GOTERM_BP_DIRECT	GO:0030030~cell projection organization	6	0.878477	0.576923	MKS1, NUBP1, TMEM237, EHD1, CAPZB, PTPDC1	609	151	18082	1.17979	1	0.999915	100
UP_KEYWORDS	Cilium biogenesis/degradation	5	0.732064	0.603533	MKS1, NUBP1, TMEM237, EHD1, PTPDC1	677	140	22680	1.19645	1	0.882864	99.9997
UP_KEYWORDS	Cilium	6	0.878477	0.676577	MKS1, NUBP1, TMEM237, TTLL5, EHD1, CDK20	677	191	22680	1.05238	1	0.914042	100
GOTERM_BP_DIRECT	GO:0060271~cilium morphogenesis	6	0.878477	0.680643	MKS1, TRIM59, TMEM237, EHD1, TTLL1, PTPDC1	609	170	18082	1.04793	1	0.999989	100
GOTERM_CC_DIRECT	GO:0005929~cilium	8	1.1713	0.736708	LDHC, MKS1, TRIM59, NUBP1, TMEM237, TTLL5, EHD1, CDK20	642	257	19662	0.953344	1	0.991294	100
GOTERM_BP_DIRECT	GO:0042384~cilium assembly	4	0.585652	0.813219	MKS1, TRIM59, TMEM237, EHD1	609	129	18082	0.92066	1	1	100
Annotation Cluster 90	Enrichment Score: 0.16462918729517192
Category	Term	Count	%	PValue	Genes	List Total	Pop Hits	Pop Total	Fold Enrichment	Bonferroni	Benjamini	FDR
GOTERM_MF_DIRECT	GO:0030507~spectrin binding	3	0.439239	0.279649	ANK2, ANK3, USH1G	587	31	17446	2.87619	1	0.982798	99.3831
UP_SEQ_FEATURE	repeat:ANK 9	3	0.439239	0.332625	ANK2, DAPK1, ESPN	628	34	18012	2.53072	1	0.999716	99.8957
UP_SEQ_FEATURE	repeat:ANK 8	3	0.439239	0.395767	ANK2, DAPK1, ESPN	628	39	18012	2.20627	1	0.999834	99.9807
UP_SEQ_FEATURE	repeat:ANK 7	3	0.439239	0.55512	ANK2, DAPK1, ESPN	628	53	18012	1.62348	1	0.999995	99.9999
UP_SEQ_FEATURE	repeat:ANK 6	3	0.439239	0.760184	ANK2, DAPK1, ESPN	628	78	18012	1.10314	1	1	100
UP_SEQ_FEATURE	repeat:ANK 3	5	0.732064	0.812287	TRPC1, ANK2, USH1G, DAPK1, ESPN	628	160	18012	0.896298	1	1	100
UP_KEYWORDS	ANK repeat	6	0.878477	0.846019	TRPC1, ANK2, ANK3, USH1G, DAPK1, ESPN	677	240	22680	0.837518	1	0.973693	100
INTERPRO	IPR002110:Ankyrin repeat	6	0.878477	0.859221	TRPC1, ANK2, ANK3, USH1G, DAPK1, ESPN	650	232	20594	0.81939	1	1	100
INTERPRO	IPR020683:Ankyrin repeat-containing domain	6	0.878477	0.882293	TRPC1, ANK2, ANK3, USH1G, DAPK1, ESPN	650	242	20594	0.785531	1	1	100
SMART	SM00248:ANK	6	0.878477	0.886195	TRPC1, ANK2, ANK3, USH1G, DAPK1, ESPN	356	225	10425	0.780899	1	0.999998	100
UP_SEQ_FEATURE	repeat:ANK 5	3	0.439239	0.894068	ANK2, DAPK1, ESPN	628	108	18012	0.796709	1	1	100
UP_SEQ_FEATURE	repeat:ANK 1	5	0.732064	0.907491	TRPC1, ANK2, USH1G, DAPK1, ESPN	628	193	18012	0.743045	1	1	100
UP_SEQ_FEATURE	repeat:ANK 2	5	0.732064	0.907491	TRPC1, ANK2, USH1G, DAPK1, ESPN	628	193	18012	0.743045	1	1	100
UP_SEQ_FEATURE	repeat:ANK 4	3	0.439239	0.938612	ANK2, DAPK1, ESPN	628	127	18012	0.677516	1	1	100
Annotation Cluster 91	Enrichment Score: 0.16036534163015265
Category	Term	Count	%	PValue	Genes	List Total	Pop Hits	Pop Total	Fold Enrichment	Bonferroni	Benjamini	FDR
KEGG_PATHWAY	mmu05164:Influenza A	7	1.02489	0.566793	NXT1, IRAK4, TNFRSF1A, IRF7, IFNA14, FAS, PRKCB	273	171	7691	1.15325	1	0.946796	99.9982
KEGG_PATHWAY	mmu05161:Hepatitis B	6	0.878477	0.593124	KRAS, IRF7, IFNA14, FAS, TGFB2, PRKCB	273	146	7691	1.15776	1	0.949698	99.9992
KEGG_PATHWAY	mmu05160:Hepatitis C	5	0.732064	0.714595	TNFRSF1A, KRAS, IRF7, IRF1, IFNA14	273	136	7691	1.03574	1	0.96469	100
KEGG_PATHWAY	mmu05162:Measles	5	0.732064	0.714595	IRAK4, CCND3, IRF7, IFNA14, FAS	273	136	7691	1.03574	1	0.96469	100
KEGG_PATHWAY	mmu04650:Natural killer cell mediated cytotoxicity	4	0.585652	0.723976	KRAS, IFNA14, FAS, PRKCB	273	105	7691	1.07323	1	0.965357	100
KEGG_PATHWAY	mmu04620:Toll-like receptor signaling pathway	3	0.439239	0.877796	IRAK4, IRF7, IFNA14	273	101	7691	0.836797	1	0.989542	100
Annotation Cluster 92	Enrichment Score: 0.15725162248289504
Category	Term	Count	%	PValue	Genes	List Total	Pop Hits	Pop Total	Fold Enrichment	Bonferroni	Benjamini	FDR
INTERPRO	IPR000483:Cysteine-rich flanking region, C-terminal	4	0.585652	0.430828	ISLR, LRTM1, LGI3, SLIT2	650	76	20594	1.66753	1	0.999906	99.9888
UP_KEYWORDS	Leucine-rich repeat	10	1.46413	0.435602	LRRIQ3, ISLR, OMD, LRRC8A, LRTM1, FBXL22, LGI3, FBXL6, TBCEL, SLIT2	677	275	22680	1.21821	1	0.806209	99.96
SMART	SM00082:LRRCT	4	0.585652	0.472868	ISLR, LRTM1, LGI3, SLIT2	356	75	10425	1.5618	1	0.997123	99.9774
INTERPRO	IPR000372:Leucine-rich repeat-containing N-terminal	3	0.439239	0.501094	OMD, LRTM1, SLIT2	650	53	20594	1.79338	1	0.999962	99.9987
SMART	SM00013:LRRNT	3	0.439239	0.543323	OMD, LRTM1, SLIT2	356	53	10425	1.65757	1	0.997777	99.9966
UP_SEQ_FEATURE	repeat:LRR 1	10	1.46413	0.61762	LRRIQ3, ISLR, OMD, LRRC8A, LRTM1, FBXL22, LGI3, FBXL6, TBCEL, SLIT2	628	274	18012	1.04677	1	0.999999	100
UP_SEQ_FEATURE	repeat:LRR 2	10	1.46413	0.61762	LRRIQ3, ISLR, OMD, LRRC8A, LRTM1, FBXL22, LGI3, FBXL6, TBCEL, SLIT2	628	274	18012	1.04677	1	0.999999	100
INTERPRO	IPR003591:Leucine-rich repeat, typical subtype	6	0.878477	0.649573	ISLR, OMD, LRRC8A, LRTM1, LGI3, SLIT2	650	175	20594	1.08628	1	0.999996	100
SMART	SM00369:LRR_TYP	6	0.878477	0.716292	ISLR, OMD, LRRC8A, LRTM1, LGI3, SLIT2	356	175	10425	1.00401	1	0.999847	100
UP_SEQ_FEATURE	repeat:LRR 5	7	1.02489	0.743464	ISLR, OMD, LRRC8A, LRTM1, LGI3, TBCEL, SLIT2	628	210	18012	0.956051	1	1	100
UP_SEQ_FEATURE	repeat:LRR 12	3	0.439239	0.766366	OMD, LRRC8A, SLIT2	628	79	18012	1.08917	1	1	100
UP_SEQ_FEATURE	repeat:LRR 3	8	1.1713	0.781797	ISLR, OMD, LRRC8A, LRTM1, LGI3, FBXL6, TBCEL, SLIT2	628	253	18012	0.906926	1	1	100
UP_SEQ_FEATURE	repeat:LRR 4	7	1.02489	0.809501	ISLR, OMD, LRRC8A, LRTM1, LGI3, TBCEL, SLIT2	628	228	18012	0.880573	1	1	100
UP_SEQ_FEATURE	repeat:LRR 11	3	0.439239	0.816021	OMD, LRRC8A, SLIT2	628	88	18012	0.977779	1	1	100
INTERPRO	IPR001611:Leucine-rich repeat	7	1.02489	0.829219	LRRIQ3, ISLR, OMD, LRRC8A, LRTM1, LGI3, SLIT2	650	259	20594	0.856299	1	1	100
UP_SEQ_FEATURE	repeat:LRR 10	3	0.439239	0.8781	OMD, LRRC8A, SLIT2	628	103	18012	0.835384	1	1	100
UP_SEQ_FEATURE	repeat:LRR 6	5	0.732064	0.903248	ISLR, OMD, LRRC8A, TBCEL, SLIT2	628	191	18012	0.750825	1	1	100
UP_SEQ_FEATURE	repeat:LRR 9	3	0.439239	0.93104	OMD, LRRC8A, SLIT2	628	123	18012	0.699549	1	1	100
UP_SEQ_FEATURE	repeat:LRR 8	3	0.439239	0.950001	OMD, LRRC8A, SLIT2	628	134	18012	0.642124	1	1	100
UP_SEQ_FEATURE	repeat:LRR 7	3	0.439239	0.975606	OMD, LRRC8A, SLIT2	628	158	18012	0.544586	1	1	100
Annotation Cluster 93	Enrichment Score: 0.14583853805390687
Category	Term	Count	%	PValue	Genes	List Total	Pop Hits	Pop Total	Fold Enrichment	Bonferroni	Benjamini	FDR
UP_KEYWORDS	DNA damage	12	1.75695	0.419286	DCLRE1C, MPG, MCRS1, USP3, NUAK1, AEN, USP1, FMR1, HIPK2, UCHL5, RBBP6, FANCC	677	336	22680	1.19645	1	0.795093	99.9409
UP_KEYWORDS	DNA recombination	3	0.439239	0.621565	DCLRE1C, MCRS1, UCHL5	677	70	22680	1.43575	1	0.891702	99.9998
GOTERM_BP_DIRECT	GO:0006310~DNA recombination	3	0.439239	0.784526	DCLRE1C, MCRS1, UCHL5	609	85	18082	1.04793	1	0.999999	100
GOTERM_BP_DIRECT	GO:0006974~cellular response to DNA damage stimulus	12	1.75695	0.83985	DCLRE1C, MPG, MCRS1, USP3, NUAK1, AEN, USP1, FMR1, HIPK2, UCHL5, RBBP6, FANCC	609	420	18082	0.848323	1	1	100
GOTERM_BP_DIRECT	GO:0006281~DNA repair	9	1.31772	0.842689	DCLRE1C, MPG, MCRS1, UPF1, USP3, USP1, UCHL5, POLG2, FANCC	609	318	18082	0.84032	1	1	100
UP_KEYWORDS	DNA repair	6	0.878477	0.921499	DCLRE1C, MPG, MCRS1, USP1, UCHL5, FANCC	677	279	22680	0.720446	1	0.991673	100
Annotation Cluster 94	Enrichment Score: 0.14225607953237332
Category	Term	Count	%	PValue	Genes	List Total	Pop Hits	Pop Total	Fold Enrichment	Bonferroni	Benjamini	FDR
UP_SEQ_FEATURE	domain:PDZ	4	0.585652	0.687776	TIAM2, HTRA1, SNTA1, LIN7A	628	101	18012	1.1359	1	1	100
INTERPRO	IPR001478:PDZ domain	5	0.732064	0.71919	TIAM2, HTRA1, SLC9A3R1, SNTA1, LIN7A	650	154	20594	1.02867	1	1	100
SMART	SM00228:PDZ	5	0.732064	0.756731	TIAM2, HTRA1, SLC9A3R1, SNTA1, LIN7A	356	150	10425	0.976124	1	0.999933	100
Annotation Cluster 95	Enrichment Score: 0.13892910193131142
Category	Term	Count	%	PValue	Genes	List Total	Pop Hits	Pop Total	Fold Enrichment	Bonferroni	Benjamini	FDR
GOTERM_MF_DIRECT	GO:0004004~ATP-dependent RNA helicase activity	3	0.439239	0.629883	UPF1, DDX49, EIF4A1	587	63	17446	1.41527	1	0.998465	100
UP_KEYWORDS	Helicase	4	0.585652	0.748213	PEO1, UPF1, DDX49, EIF4A1	677	130	22680	1.03079	1	0.943487	100
GOTERM_MF_DIRECT	GO:0004386~helicase activity	4	0.585652	0.812695	PEO1, UPF1, DDX49, EIF4A1	587	129	17446	0.921569	1	0.99992	100
Annotation Cluster 96	Enrichment Score: 0.127223431528205
Category	Term	Count	%	PValue	Genes	List Total	Pop Hits	Pop Total	Fold Enrichment	Bonferroni	Benjamini	FDR
UP_KEYWORDS	Ligand-gated ion channel	3	0.439239	0.644355	P2RX7, GABRB3, GRIN2B	677	73	22680	1.37674	1	0.897276	99.9999
GOTERM_MF_DIRECT	GO:0005216~ion channel activity	6	0.878477	0.679794	TRPC1, P2RX7, KCNQ3, GABRB3, GRIN2B, FXYD5	587	170	17446	1.04896	1	0.999135	100
UP_KEYWORDS	Ion transport	17	2.48902	0.754611	SLC9A8, TRPC1, LRRC8A, GABRB3, SARAF, FXYD5, TRF, TMEM38B, LCN2, MRS2, P2RX7, KCNQ3, GRIN2B, SLC24A3, SLC41A2, CLIC5, CP	677	619	22680	0.920053	1	0.94456	100
UP_KEYWORDS	Ion channel	9	1.31772	0.787204	TRPC1, P2RX7, KCNQ3, LRRC8A, GABRB3, GRIN2B, CLIC5, FXYD5, TMEM38B	677	336	22680	0.897341	1	0.955516	100
GOTERM_BP_DIRECT	GO:0006811~ion transport	16	2.34261	0.88832	SLC9A8, TRPC1, GABRB3, SARAF, FXYD5, TRF, TMEM38B, LCN2, MRS2, P2RX7, KCNQ3, GRIN2B, SLC24A3, SLC41A2, CLIC5, CP	609	584	18082	0.81346	1	1	100
Annotation Cluster 97	Enrichment Score: 0.09306127890803172
Category	Term	Count	%	PValue	Genes	List Total	Pop Hits	Pop Total	Fold Enrichment	Bonferroni	Benjamini	FDR
INTERPRO	IPR011990:Tetratricopeptide-like helical	7	1.02489	0.624963	ANAPC5, SMG6, COA7, NASP, OGT, TTC39B, ST7	650	204	20594	1.08716	1	0.999994	100
UP_SEQ_FEATURE	repeat:TPR 4	3	0.439239	0.805877	ANAPC5, NASP, OGT	628	86	18012	1.00052	1	1	100
UP_KEYWORDS	TPR repeat	4	0.585652	0.806909	ANAPC5, NASP, OGT, TTC39B	677	144	22680	0.930576	1	0.961304	100
UP_SEQ_FEATURE	repeat:TPR 3	4	0.585652	0.815033	ANAPC5, NASP, OGT, TTC39B	628	125	18012	0.917809	1	1	100
UP_SEQ_FEATURE	repeat:TPR 1	4	0.585652	0.860196	ANAPC5, NASP, OGT, TTC39B	628	137	18012	0.837417	1	1	100
UP_SEQ_FEATURE	repeat:TPR 2	4	0.585652	0.860196	ANAPC5, NASP, OGT, TTC39B	628	137	18012	0.837417	1	1	100
INTERPRO	IPR019734:Tetratricopeptide repeat	3	0.439239	0.910443	NASP, OGT, TTC39B	650	126	20594	0.754359	1	1	100
Annotation Cluster 98	Enrichment Score: 0.08381429438831879
Category	Term	Count	%	PValue	Genes	List Total	Pop Hits	Pop Total	Fold Enrichment	Bonferroni	Benjamini	FDR
UP_SEQ_FEATURE	repeat:WD 8	3	0.439239	0.490489	TBL1XR1, NLE1, LLGL2	628	47	18012	1.83074	1	0.99998	99.9989
INTERPRO	IPR020472:G-protein beta WD-40 repeat	4	0.585652	0.550233	TBL1XR1, WDR86, NLE1, PAFAH1B1	650	91	20594	1.39266	1	0.999979	99.9997
INTERPRO	IPR019775:WD40 repeat, conserved site	6	0.878477	0.576047	TBL1XR1, CORO1A, WDR86, NLE1, PAFAH1B1, LLGL2	650	161	20594	1.18074	1	0.999988	99.9999
UP_SEQ_FEATURE	repeat:WD 7	4	0.585652	0.823331	TBL1XR1, NLE1, PAFAH1B1, LLGL2	628	127	18012	0.903355	1	1	100
INTERPRO	IPR001680:WD40 repeat	7	1.02489	0.839771	TBL1XR1, CORO1A, WDR86, WDR6, NLE1, PAFAH1B1, LLGL2	650	263	20594	0.843276	1	1	100
UP_KEYWORDS	WD repeat	6	0.878477	0.882287	TBL1XR1, CORO1A, WDR6, NLE1, PAFAH1B1, LLGL2	677	256	22680	0.785174	1	0.982918	100
SMART	SM00320:WD40	7	1.02489	0.886788	TBL1XR1, CORO1A, WDR86, WDR6, NLE1, PAFAH1B1, LLGL2	356	262	10425	0.782389	1	0.999997	100
INTERPRO	IPR015943:WD40/YVTN repeat-like-containing domain	8	1.1713	0.914158	TBL1XR1, CORO1A, WDR86, WDR6, NLE1, SEMA4B, PAFAH1B1, LLGL2	650	340	20594	0.745484	1	1	100
INTERPRO	IPR017986:WD40-repeat-containing domain	7	1.02489	0.924369	TBL1XR1, CORO1A, WDR86, WDR6, NLE1, PAFAH1B1, LLGL2	650	307	20594	0.722415	1	1	100
UP_SEQ_FEATURE	repeat:WD 6	4	0.585652	0.933391	TBL1XR1, NLE1, PAFAH1B1, LLGL2	628	167	18012	0.686983	1	1	100
UP_SEQ_FEATURE	repeat:WD 5	5	0.732064	0.938824	TBL1XR1, CORO1A, NLE1, PAFAH1B1, LLGL2	628	211	18012	0.679657	1	1	100
UP_SEQ_FEATURE	repeat:WD 4	5	0.732064	0.961156	TBL1XR1, CORO1A, NLE1, PAFAH1B1, LLGL2	628	230	18012	0.623511	1	1	100
UP_SEQ_FEATURE	repeat:WD 3	5	0.732064	0.971795	TBL1XR1, CORO1A, NLE1, PAFAH1B1, LLGL2	628	243	18012	0.590155	1	1	100
UP_SEQ_FEATURE	repeat:WD 2	5	0.732064	0.975107	TBL1XR1, CORO1A, NLE1, PAFAH1B1, LLGL2	628	248	18012	0.578257	1	1	100
UP_SEQ_FEATURE	repeat:WD 1	5	0.732064	0.975107	TBL1XR1, CORO1A, NLE1, PAFAH1B1, LLGL2	628	248	18012	0.578257	1	1	100
Annotation Cluster 99	Enrichment Score: 0.07706661100052457
Category	Term	Count	%	PValue	Genes	List Total	Pop Hits	Pop Total	Fold Enrichment	Bonferroni	Benjamini	FDR
GOTERM_BP_DIRECT	GO:0006813~potassium ion transport	4	0.585652	0.804828	SLC9A8, KCNQ3, SLC24A3, TMEM38B	609	127	18082	0.935159	1	1	100
UP_KEYWORDS	Potassium transport	3	0.439239	0.832387	KCNQ3, SLC24A3, TMEM38B	677	107	22680	0.939273	1	0.969571	100
UP_KEYWORDS	Potassium	3	0.439239	0.87654	KCNQ3, SLC24A3, TMEM38B	677	120	22680	0.837518	1	0.981699	100
Annotation Cluster 100	Enrichment Score: 0.07045515456443352
Category	Term	Count	%	PValue	Genes	List Total	Pop Hits	Pop Total	Fold Enrichment	Bonferroni	Benjamini	FDR
INTERPRO	IPR011992:EF-hand-like domain	9	1.31772	0.632273	LETM1, SWAP70, RASGRP4, NCS1, S100A11, ACTN3, RHBDL3, EHD1, TBC1D9B	650	273	20594	1.0445	1	0.999994	100
INTERPRO	IPR002048:EF-hand domain	6	0.878477	0.835334	NCS1, S100A11, ACTN3, RHBDL3, EHD1, TBC1D9B	650	223	20594	0.852459	1	1	100
SMART	SM00054:EFh	4	0.585652	0.876172	NCS1, S100A11, ACTN3, TBC1D9B	356	145	10425	0.807826	1	0.999997	100
INTERPRO	IPR018247:EF-Hand 1, calcium-binding site	4	0.585652	0.916845	LETM1, NCS1, S100A11, EHD1	650	175	20594	0.724185	1	1	100
UP_SEQ_FEATURE	domain:EF-hand 2	4	0.585652	0.942917	NCS1, S100A11, ACTN3, RHBDL3	628	173	18012	0.663157	1	1	100
UP_SEQ_FEATURE	domain:EF-hand 1	4	0.585652	0.944376	NCS1, S100A11, ACTN3, RHBDL3	628	174	18012	0.659345	1	1	100
Annotation Cluster 101	Enrichment Score: 0.052903993352556355
Category	Term	Count	%	PValue	Genes	List Total	Pop Hits	Pop Total	Fold Enrichment	Bonferroni	Benjamini	FDR
GOTERM_BP_DIRECT	GO:0007156~homophilic cell adhesion via plasma membrane adhesion molecules	5	0.732064	0.802221	PVR, DSG2, PCDHB6, SDK1, PCDHA11	609	163	18082	0.910776	1	1	100
INTERPRO	IPR020894:Cadherin conserved site	3	0.439239	0.881382	DSG2, PCDHB6, PCDHA11	650	115	20594	0.826515	1	1	100
INTERPRO	IPR002126:Cadherin	3	0.439239	0.908105	DSG2, PCDHB6, PCDHA11	650	125	20594	0.760394	1	1	100
INTERPRO	IPR015919:Cadherin-like	3	0.439239	0.912725	DSG2, PCDHB6, PCDHA11	650	127	20594	0.748419	1	1	100
SMART	SM00112:CA	3	0.439239	0.927994	DSG2, PCDHB6, PCDHA11	356	124	10425	0.708477	1	1	100
Annotation Cluster 102	Enrichment Score: 0.05107396619715415
Category	Term	Count	%	PValue	Genes	List Total	Pop Hits	Pop Total	Fold Enrichment	Bonferroni	Benjamini	FDR
UP_SEQ_FEATURE	repeat:5	4	0.585652	0.752753	APOA1, RRBP1, PRNP, EPN2	628	112	18012	1.02434	1	1	100
UP_SEQ_FEATURE	repeat:4	4	0.585652	0.831309	APOA1, RRBP1, PRNP, EPN2	628	129	18012	0.88935	1	1	100
UP_SEQ_FEATURE	repeat:6	3	0.439239	0.859938	APOA1, RRBP1, EPN2	628	98	18012	0.878006	1	1	100
UP_SEQ_FEATURE	repeat:3	3	0.439239	0.968944	RRBP1, PRNP, EPN2	628	150	18012	0.573631	1	1	100
UP_SEQ_FEATURE	repeat:1	4	0.585652	0.972078	APOA1, RRBP1, PRNP, EPN2	628	200	18012	0.573631	1	1	100
UP_SEQ_FEATURE	repeat:2	4	0.585652	0.974259	APOA1, RRBP1, PRNP, EPN2	628	203	18012	0.565153	1	1	100
Annotation Cluster 103	Enrichment Score: 0.01320956808396934
Category	Term	Count	%	PValue	Genes	List Total	Pop Hits	Pop Total	Fold Enrichment	Bonferroni	Benjamini	FDR
SMART	SM01381:SM01381	6	0.878477	0.795401	OLFR1234, OLFR313, AGTR1A, HTR1D, HTR2B, TAAR3	356	194	10425	0.905682	1	0.999973	100
KEGG_PATHWAY	mmu04080:Neuroactive ligand-receptor interaction	9	1.31772	0.796782	CRHR2, P2RX7, GABRB3, GRIN2B, AGTR1A, P2RY14, HTR1D, HTR2B, TAAR3	273	285	7691	0.889647	1	0.977112	100
GOTERM_MF_DIRECT	GO:0004871~signal transducer activity	9	1.31772	0.999841	CRHR2, GPR158, AGTR1A, P2RY14, PPM1A, GPR20, HTR1D, HTR2B, TAAR3	587	648	17446	0.412786	1	1	100
GOTERM_BP_DIRECT	GO:0007186~G-protein coupled receptor signaling pathway	18	2.63543	1	GPR158, OLFR1234, OLFR313, ADIPOR2, CX3CL1, CRHR2, OLFR350, APOA1, AGTR1A, AGT, P2RY14, OLFR700, GPR20, OLFR694, HTR2B, HTR1D, ENTPD2, TAAR3	609	1706	18082	0.313273	1	1	100
INTERPRO	IPR000276:G protein-coupled receptor, rhodopsin-like	11	1.61054	1	OLFR350, OLFR1234, OLFR313, AGTR1A, P2RY14, OLFR700, OLFR694, GPR20, HTR1D, HTR2B, TAAR3	650	1458	20594	0.239036	1	1	100
UP_KEYWORDS	Olfaction	5	0.732064	1	OLFR350, OLFR1234, OLFR313, OLFR700, OLFR694	677	1158	22680	0.144649	1	1	100
UP_KEYWORDS	G-protein coupled receptor	13	1.90337	1	CRHR2, GPR158, OLFR350, OLFR1234, OLFR313, AGTR1A, P2RY14, OLFR700, OLFR694, GPR20, HTR1D, HTR2B, TAAR3	677	1741	22680	0.250149	1	1	100
GOTERM_BP_DIRECT	GO:0007608~sensory perception of smell	6	0.878477	1	OLFR350, OLFR1234, NXNL2, OLFR313, OLFR700, OLFR694	609	1143	18082	0.15586	1	1	100
INTERPRO	IPR000725:Olfactory receptor	5	0.732064	1	OLFR350, OLFR1234, OLFR313, OLFR700, OLFR694	650	1149	20594	0.137872	1	1	100
UP_KEYWORDS	Transducer	13	1.90337	1	CRHR2, GPR158, OLFR350, OLFR1234, OLFR313, AGTR1A, P2RY14, OLFR700, OLFR694, GPR20, HTR1D, HTR2B, TAAR3	677	1801	22680	0.241815	1	1	100
UP_KEYWORDS	Sensory transduction	6	0.878477	1	OLFR350, OLFR1234, OLFR313, RSPO3, OLFR700, OLFR694	677	1320	22680	0.152276	1	1	100
GOTERM_MF_DIRECT	GO:0004984~olfactory receptor activity	5	0.732064	1	OLFR350, OLFR1234, OLFR313, OLFR700, OLFR694	587	1154	17446	0.128772	1	1	100
KEGG_PATHWAY	mmu04740:Olfactory transduction	5	0.732064	1	OLFR350, OLFR1234, OLFR313, OLFR700, OLFR694	273	1080	7691	0.130427	1	1	100
GOTERM_MF_DIRECT	GO:0004930~G-protein coupled receptor activity	14	2.04978	1	CRHR2, GPR158, OLFR350, OLFR1234, SFRP1, OLFR313, AGTR1A, P2RY14, OLFR700, HTR1D, HTR2B, OLFR694, GPR20, TAAR3	587	1749	17446	0.237901	1	1	100
INTERPRO	IPR017452:GPCR, rhodopsin-like, 7TM	11	1.61054	1	OLFR350, OLFR1234, OLFR313, AGTR1A, P2RY14, OLFR700, OLFR694, GPR20, HTR1D, HTR2B, TAAR3	650	1708	20594	0.204048	1	1	100
Annotation Cluster 104	Enrichment Score: 0.010990124513390603
Category	Term	Count	%	PValue	Genes	List Total	Pop Hits	Pop Total	Fold Enrichment	Bonferroni	Benjamini	FDR
UP_SEQ_FEATURE	domain:BTB	3	0.439239	0.967997	ZBTB20, ZBTB46, KEAP1	628	149	18012	0.57748	1	1	100
INTERPRO	IPR000210:BTB/POZ-like	4	0.585652	0.972609	ZBTB20, ZBTB46, KBTBD7, KEAP1	650	222	20594	0.570866	1	1	100
INTERPRO	IPR011333:BTB/POZ fold	4	0.585652	0.978587	ZBTB20, ZBTB46, KBTBD7, KEAP1	650	232	20594	0.54626	1	1	100
SMART	SM00225:BTB	4	0.585652	0.980907	ZBTB20, ZBTB46, KBTBD7, KEAP1	356	218	10425	0.537316	1	1	100

## Sheet: blueviolet
Annotation Cluster 1	Enrichment Score: 3.2782046281242936
Category	Term	Count	%	PValue	Genes	List Total	Pop Hits	Pop Total	Fold Enrichment	Bonferroni	Benjamini	FDR
GOTERM_CC_DIRECT	GO:0005794~Golgi apparatus	61	9.80707	2.6207e-05	SH3RF1, CLSTN2, CLSTN3, LMAN2L, SNCA, GJA1, HP, LGR5, CUL3, ACBD3, NSG1, DYNC2H1, ATP8B2, CAT, KDELR1, HTR5A, DHCR24, STX6, CEP83, WBSCR17, HEPACAM2, PI4KB, JAM3, EXT2, TRAPPC3, PMEPA1, GLG1, AFTPH, GAL3ST4, ENPP7, GANAB, SLC39A13, RER1, TRRAP, UBAC1, SEC14L1, COL26A1, GALNT10, CDC42EP1, CEP57, CSDE1, SLC39A7, TNRC6A, B4GALT4, TMEM79, GDI1, FKTN, PDCD10, BMP1, DNM1L, LZTR1, MAP2K1, NDFIP2, MAL, H…	576	1190	19662	1.7498	0.0121901	0.00306157	0.0373817
GOTERM_CC_DIRECT	GO:0000139~Golgi membrane	24	3.85852	0.00188244	GLG1, FKTN, PDCD10, DNM1L, CLSTN2, WBSCR17, CLSTN3, SLC39A13, LMAN2L, NDFIP2, MAL, HEPACAM2, AGTRAP, CUL3, ACBD3, NOTCH1, GALNT10, NSG1, GOSR2, RNF121, EXT2, PMEPA1, TRAPPC3, DHCR24	576	403	19662	2.03288	0.585969	0.0844052	2.6523
UP_KEYWORDS	Golgi apparatus	35	5.62701	0.00296651	GLG1, SH3RF1, GANAB, CLSTN2, CLSTN3, SLC39A13, LMAN2L, RER1, LGR5, SEC14L1, CUL3, ACBD3, GALNT10, NSG1, SLC39A7, TMEM79, B4GALT4, DHCR24, STX6, GDI1, FKTN, BMP1, DNM1L, PDCD10, WBSCR17, NDFIP2, MAL, HEPACAM2, PI4KB, HID1, AGTRAP, GOSR2, EXT2, TRAPPC3, PMEPA1	619	753	22680	1.70304	0.618093	0.0520718	3.93702
Annotation Cluster 2	Enrichment Score: 2.5225461499293926
Category	Term	Count	%	PValue	Genes	List Total	Pop Hits	Pop Total	Fold Enrichment	Bonferroni	Benjamini	FDR
UP_KEYWORDS	RNA-binding	33	5.30547	0.0002669	SRSF1, HDLBP, U2SURP, YBX3, SYNCRIP, PCBP4, TARDBP, RBMS2, CSDE1, ZC3H12A, TNRC6A, RBMS1, RBM26, ZC3H14, KRR1, TRMU, ALYREF2, EXOSC7, ALYREF, MBNL2, RBMY, SSB, THUMPD3, NXF1, HNRNPDL, KDM2B, AQR, RPL22, ZRANB2, CELF2, AHCYL1, HNRNPH1, MATR3	619	601	22680	2.01183	0.0828528	0.0107527	0.360241
GOTERM_MF_DIRECT	GO:0003723~RNA binding	43	6.91318	0.000331805	SRSF1, HDLBP, CRNKL1, PUS10, U2SURP, YBX3, SYNCRIP, PCBP4, TARDBP, RBMS2, CSDE1, ZC3H12A, TNRC6A, RBMS1, RBM26, PRPF40A, ZFP239, ZC3H14, KRR1, TRMU, UPF2, ALYREF2, EXOSC7, ALYREF, THUMPD1, MBNL2, THUMPD3, RBMY, SSB, NXF1, HNRNPDL, SF3A3, SUZ12, TARS, KDM2B, AQR, RPL22, ZRANB2, CELF2, AHCYL1, CWC22, HNRNPH1, MATR3	539	780	17446	1.78435	0.214364	0.077272	0.501738
INTERPRO	IPR012677:Nucleotide-binding, alpha-beta plait	18	2.89389	0.00282718	SRSF1, ENOX2, ALYREF2, ALYREF, U2SURP, SYNCRIP, RBMY, SSB, NXF1, HNRNPDL, TARDBP, RBMS2, CELF2, HNRNPH1, TNRC6A, MATR3, RBMS1, RBM26	584	281	20594	2.25888	0.955716	0.955716	4.42705
INTERPRO	IPR000504:RNA recognition motif domain	16	2.57235	0.00376114	SRSF1, ENOX2, ALYREF2, U2SURP, ALYREF, SYNCRIP, RBMY, SSB, HNRNPDL, TARDBP, RBMS2, CELF2, HNRNPH1, MATR3, RBMS1, RBM26	584	241	20594	2.34116	0.984217	0.87437	5.84868
SMART	SM00360:RRM	16	2.57235	0.00553302	SRSF1, ENOX2, ALYREF2, U2SURP, ALYREF, SYNCRIP, RBMY, SSB, HNRNPDL, TARDBP, RBMS2, CELF2, HNRNPH1, MATR3, RBMS1, RBM26	327	229	10425	2.22747	0.747413	0.747413	6.94577
UP_SEQ_FEATURE	domain:RRM 2	10	1.60772	0.0205425	SRSF1, TARDBP, RBMS2, SYNCRIP, CELF2, HNRNPH1, HNRNPDL, MATR3, RBMS1, RBM26	571	128	18012	2.46443	1	0.999756	29.3651
UP_SEQ_FEATURE	domain:RRM 1	10	1.60772	0.0205425	SRSF1, TARDBP, RBMS2, SYNCRIP, CELF2, HNRNPH1, HNRNPDL, MATR3, RBMS1, RBM26	571	128	18012	2.46443	1	0.999756	29.3651
Annotation Cluster 3	Enrichment Score: 2.5074582236767107
Category	Term	Count	%	PValue	Genes	List Total	Pop Hits	Pop Total	Fold Enrichment	Bonferroni	Benjamini	FDR
GOTERM_CC_DIRECT	GO:0005783~endoplasmic reticulum	62	9.96785	0.000277026	PXDN, CLSTN2, CLSTN3, LMAN2L, GJA1, SYNCRIP, HP, TMEM64, DNASE1L1, SEZ6L2, PLOD2, HMOX1, ATP8B2, CAT, IFNGR2, KDELR1, AGPAT3, DNAJC1, DHCR24, PIGA, AGPAT1, RINT1, CNPY3, UBE2J2, PI4KB, CERCAM, UFL1, CLN8, EXT2, TRAPPC3, SPAST, FKBP7, GANAB, APH1B, EDEM2, EDEM1, ALDH3A2, FIS1, COL26A1, DNAJA1, SLC39A7, ZC3H12A, EMD, PRL2C2, REEP6, FKTN, DNM1L, CYP46A1, MAP2K1, NDFIP2, MAL, KCNK2, AGTRAP, NOTCH1, T…	576	1323	19662	1.59969	0.121611	0.0160776	0.394493
UP_KEYWORDS	Endoplasmic reticulum	43	6.91318	0.00365185	FKBP7, GANAB, CLSTN2, CLSTN3, LMAN2L, GJA1, SYNCRIP, EDEM1, TMEM64, ALDH3A2, DNASE1L1, SEZ6L2, PLOD2, HMOX1, DNAJA1, ZC3H12A, ATP8B2, SLC39A7, AGPAT3, KDELR1, DNAJC1, PRL2C2, AGPAT1, PIGA, DHCR24, REEP6, CYP46A1, RINT1, CNPY3, UBE2J2, PI4KB, CERCAM, AGTRAP, UFL1, SUMF2, AHCYL1, MAPK8IP1, RCN3, CLN8, EXT2, TRAPPC3, SPAST, SLC9A1	619	997	22680	1.58025	0.694366	0.0604814	4.82592
GOTERM_CC_DIRECT	GO:0005789~endoplasmic reticulum membrane	31	4.98392	0.0296887	FKBP7, CLSTN2, CLSTN3, LMAN2L, ALDH3A2, SEZ6L2, HMOX1, ATP8B2, SLC39A7, RNF121, AGPAT3, KDELR1, DNAJC1, AGPAT1, PIGA, DHCR24, REEP6, CYP46A1, RINT1, UBE2J2, AGTRAP, UFL1, NOTCH1, BAX, GOSR2, MAPK8IP1, TMPO, CLN8, EXT2, SPAST, SLC9A1	576	710	19662	1.49042	0.999999	0.385146	34.9469
Annotation Cluster 4	Enrichment Score: 2.1269947554080737
Category	Term	Count	%	PValue	Genes	List Total	Pop Hits	Pop Total	Fold Enrichment	Bonferroni	Benjamini	FDR
UP_KEYWORDS	DNA damage	20	3.21543	0.0023303	SMARCAD1, USP7, MORF4L2, TOPORS, WRN, CEP63, BRAT1, RAD50, GTF2H1, UBE2N, MPG, DCLRE1B, ZC3H12A, FBXO31, ACTR8, TLK2, ZRANB3, SMC1A, OGG1, RAD17	619	336	22680	2.18094	0.530412	0.0461451	3.10496
GOTERM_BP_DIRECT	GO:0006281~DNA repair	20	3.21543	0.00371932	SMARCAD1, USP7, PDS5B, MORF4L2, HSPA1A, WRN, TRRAP, RAD50, GTF2H1, UBE2N, MPG, DCLRE1B, RFC1, CHRNA4, ACTR8, ZRANB3, SMC1A, OGG1, PARP2, RAD17	545	318	18082	2.08667	0.999879	0.724386	6.33962
GOTERM_BP_DIRECT	GO:0006974~cellular response to DNA damage stimulus	24	3.85852	0.00442887	USP7, SMARCAD1, MORF4L2, TOPORS, WRN, CEP63, BRAT1, RAD50, GTF2H1, UBE2N, MPG, DCLRE1B, NIPBL, UBA1, BAX, ZC3H12A, FBXO31, ACTR8, ZRANB3, TLK2, SMC1A, OGG1, RAD17, APC	545	420	18082	1.89588	0.999978	0.739008	7.50517
UP_KEYWORDS	DNA repair	13	2.09003	0.080882	USP7, UBE2N, SMARCAD1, MPG, DCLRE1B, MORF4L2, ACTR8, ZRANB3, WRN, SMC1A, OGG1, RAD50, GTF2H1	619	279	22680	1.70723	1	0.470328	68.0266
Annotation Cluster 5	Enrichment Score: 1.9468509797097286
Category	Term	Count	%	PValue	Genes	List Total	Pop Hits	Pop Total	Fold Enrichment	Bonferroni	Benjamini	FDR
GOTERM_BP_DIRECT	GO:0006397~mRNA processing	22	3.53698	0.000797641	SRSF1, ALYREF2, CRNKL1, STRAP, ZFP326, ALYREF, SYNCRIP, RBMY, MBNL2, SF3A3, H2AFB1, RNGTT, AQR, TARDBP, ZRANB2, CELF2, GPATCH1, CWC22, HNRNPH1, LUC7L3, PRPF40A, RBM26	545	322	18082	2.26682	0.855121	0.474788	1.39275
UP_KEYWORDS	mRNA processing	20	3.21543	0.000821338	SRSF1, ALYREF2, CRNKL1, STRAP, ZFP326, ALYREF, SYNCRIP, RBMY, MBNL2, SF3A3, H2AFB1, RNGTT, AQR, TARDBP, ZRANB2, CELF2, CWC22, HNRNPH1, LUC7L3, PRPF40A	619	307	22680	2.38695	0.233732	0.0239115	1.10474
UP_KEYWORDS	mRNA splicing	17	2.73312	0.000952899	SRSF1, ALYREF2, CRNKL1, STRAP, ZFP326, ALYREF, SYNCRIP, MBNL2, RBMY, SF3A3, AQR, TARDBP, ZRANB2, CWC22, HNRNPH1, LUC7L3, PRPF40A	619	240	22680	2.59532	0.265736	0.0254121	1.28064
GOTERM_BP_DIRECT	GO:0008380~RNA splicing	17	2.73312	0.00270679	SRSF1, ALYREF2, CRNKL1, STRAP, ZFP326, ALYREF, SYNCRIP, MBNL2, RBMY, SF3A3, AQR, TARDBP, ZRANB2, CWC22, HNRNPH1, LUC7L3, PRPF40A	545	241	18082	2.34036	0.998587	0.806118	4.65237
UP_KEYWORDS	Spliceosome	9	1.44695	0.0148335	SRSF1, AQR, ALYREF2, CRNKL1, ALYREF, SYNCRIP, HNRNPH1, CWC22, SF3A3	619	117	22680	2.81844	0.992109	0.182703	18.2944
GOTERM_CC_DIRECT	GO:0005681~spliceosomal complex	10	1.60772	0.0186046	SRSF1, AQR, ALYREF2, CRNKL1, ZFP326, ALYREF, SYNCRIP, HNRNPH1, CWC22, SF3A3	576	136	19662	2.50996	0.999848	0.355608	23.5032
GOTERM_CC_DIRECT	GO:0071013~catalytic step 2 spliceosome	8	1.28617	0.0224922	SRSF1, AQR, CRNKL1, GPATCH1, SYNCRIP, HNRNPH1, CWC22, SF3A3	576	96	19662	2.84462	0.999976	0.346794	27.7146
KEGG_PATHWAY	mmu03040:Spliceosome	9	1.44695	0.0391787	SRSF1, AQR, ALYREF2, CRNKL1, ALYREF, U2SURP, HSPA1A, SF3A3, PRPF40A	224	133	7691	2.32341	0.999942	0.704471	40.3826
COG_ONTOLOGY	RNA processing and modification	3	0.482315	0.189578	CRNKL1, SF3A3, PRPF40A	64	27	2126	3.69097	0.990191	0.990191	80.7007
GOTERM_BP_DIRECT	GO:0000398~mRNA splicing, via spliceosome	5	0.803859	0.436439	AQR, CRNKL1, CWC22, SF3A3, PRPF40A	545	112	18082	1.48116	1	0.999625	99.9958
Annotation Cluster 6	Enrichment Score: 1.8686263954615214
Category	Term	Count	%	PValue	Genes	List Total	Pop Hits	Pop Total	Fold Enrichment	Bonferroni	Benjamini	FDR
GOTERM_MF_DIRECT	GO:0000166~nucleotide binding	85	13.6656	0.000751225	SRSF1, ENOX2, RAB9B, RAB5C, U2SURP, GTPBP10, EIF5, SYNCRIP, TTLL1, RNGTT, TARDBP, NT5C2, DYNC2H1, RBMS2, RHOB, ATP8B2, VPS4A, RHOC, TLK2, ACTR8, IFT27, INSR, RBMS1, AASDH, KIF2A, BCR, DARS, ALYREF2, ACTA2, CDK8, UBE2J2, CCT6A, PI4KB, UBE2H, NME7, RAD50, UBE2N, MAST3, TARS, MAPK6, RFC1, GNAQ, MAPK9, CELF2, NEK9, MAPK8, CSNK1G3, LRRK1, SPAST, MATR3, RAD17, SMARCAD1, ADSS, TOR4A, TK2, IRAK4, VRK1, T…	539	1936	17446	1.42109	0.420938	0.127669	1.1326
UP_KEYWORDS	Nucleotide-binding	69	11.0932	0.00205763	RAB9B, RAB5C, EIF5, GTPBP10, TTLL1, RNGTT, NT5C2, DYNC2H1, RHOB, ATP8B2, VPS4A, RHOC, ACTR8, TLK2, IFT27, INSR, KIF2A, AASDH, BCR, DARS, ACTA2, CDK8, UBE2J2, CCT6A, UBE2H, PI4KB, NME7, RAD50, UBE2N, MAST3, TARS, MAPK6, RFC1, GNAQ, MAPK9, NEK9, MAPK8, CSNK1G3, LRRK1, RAD17, SPAST, SMARCAD1, ADSS, TOR4A, HSPA1A, TK2, IRAK4, VRK1, TYW1, CHD1, UBE2D1, TRIP13, ACTB, TRMU, DNM1L, KIF3A, MAP2K1, MAT2A, …	619	1754	22680	1.44136	0.486938	0.0465502	2.74631
UP_KEYWORDS	ATP-binding	56	9.00322	0.00235922	TTLL1, DYNC2H1, ATP8B2, VPS4A, ACTR8, TLK2, INSR, KIF2A, AASDH, BCR, DARS, ACTA2, CDK8, UBE2J2, UBE2H, PI4KB, CCT6A, RAD50, NME7, MAST3, UBE2N, TARS, RFC1, MAPK6, MAPK9, NEK9, MAPK8, CSNK1G3, LRRK1, RAD17, SPAST, SMARCAD1, TOR4A, HSPA1A, TK2, IRAK4, VRK1, CHD1, UBE2D1, TRIP13, ACTB, TRMU, KIF3A, MAP2K1, MAT2A, WRN, AFG3L1, IDNK, CCT5, UBA1, UBA2, DYRK1A, JAK2, GRK4, ZRANB3, SMC1A	619	1363	22680	1.50537	0.534802	0.0440189	3.14293
GOTERM_MF_DIRECT	GO:0005524~ATP binding	59	9.48553	0.0459968	TTLL1, DYNC2H1, ATP8B2, VPS4A, ACTR8, TLK2, INSR, KIF2A, AASDH, BCR, DARS, ACTA2, CDK8, UBE2J2, UBE2H, PI4KB, CCT6A, RAD50, NME7, UBE2N, MAST3, TARS, RFC1, MAPK6, MAPK9, NEK9, MAPK8, CSNK1G3, LRRK1, RAD17, SPAST, SMARCAD1, TOR4A, HSPA1A, ATP6V1B1, TK2, IRAK4, VRK1, DNAJA1, CHD1, HSPE1, UBE2D1, TRIP13, ACTB, TRMU, KIF3A, MAP2K1, MAT2A, WRN, AFG3L1, IDNK, CCT5, UBA1, UBA2, DYRK1A, JAK2, GRK4, ZRANB…	539	1507	17446	1.2672	1	0.942315	51.018
UP_SEQ_FEATURE	nucleotide phosphate-binding region:ATP	39	6.2701	0.095621	SMARCAD1, TOR4A, TK2, IRAK4, VRK1, DYNC2H1, VPS4A, CHD1, TLK2, INSR, KIF2A, AASDH, TRIP13, TRMU, KIF3A, MAP2K1, MAT2A, CDK8, WRN, AFG3L1, IDNK, RAD50, MAST3, RFC1, MAPK6, UBA1, UBA2, DYRK1A, NEK9, MAPK9, MAPK8, JAK2, GRK4, ZRANB3, CSNK1G3, SMC1A, LRRK1, RAD17, SPAST	571	963	18012	1.27751	1	0.99934	81.4253
GOTERM_BP_DIRECT	GO:0016310~phosphorylation	21	3.37621	0.382873	BCR, MAP2K1, CDK8, PI4KB, NME7, IDNK, TK2, IRAK4, MAST3, VRK1, MAPK6, DYRK1A, NEK9, MAPK9, GRK4, JAK2, MAPK8, CSNK1G3, TLK2, INSR, LRRK1	545	612	18082	1.13846	1	0.999415	99.9793
Annotation Cluster 7	Enrichment Score: 1.7687158888163899
Category	Term	Count	%	PValue	Genes	List Total	Pop Hits	Pop Total	Fold Enrichment	Bonferroni	Benjamini	FDR
UP_KEYWORDS	Metal-binding	120	19.2926	0.0019376	SLC6A1, LMAN2L, SNCA, LMO7, PLOD2, ZFP930, NT5C2, GIT2, CFI, ZC3HC1, NUDT19, FECH, ZFP326, ZFP467, MTA1, TATDN1, NME7, SUZ12, ADAMTS7, KDM2B, EIF2S2, VSNL1, NEK9, ADAMTS1, HBB-BT, RNF135, EXT2, LRRK1, ITGA2B, FCER2A, ADSS, TSHZ2, CXXC5, ZFP563, TTC3, TCF20, ZFP157, DNAJA1, B4GALT4, PLAGL2, ZC3H14, IKZF3, BMP1, CYP46A1, LPP, MYL12B, WRN, AFG3L1, DAGLB, PPA2, NOTCH1, RNF4, PRICKLE3, UBA2, YBEY, ADA…	619	3395	22680	1.29507	0.466552	0.0471882	2.58806
UP_KEYWORDS	Zinc	75	12.0579	0.0127867	SH3RF1, LMO7, DPH3, ZZEF1, SMAP2, SHARPIN, ZFP930, GIT2, KDM5C, ZFP239, ZCCHC12, ZC3HC1, ZFP326, ZFP467, MTA1, MBNL2, TOPORS, RAD50, SUZ12, ADAMTS7, KDM2B, ZFP869, EIF2S2, ADAMTS1, RNF135, ZFP367, MATR3, ABLIM1, TSHZ2, LIMS2, UBE3A, SLC39A13, YPEL3, ZFP68, ADAMTS15, CXXC5, ZFP318, ZFP113, ZFP563, TTC3, DPF1, NGLY1, TCF20, ZFP114, ZFP157, DNAJA1, SLC39A7, LIMD2, ZC3H12A, RNF121, RASA2, RBM26, SLC3…	619	2099	22680	1.30919	0.984542	0.17265	15.9693
GOTERM_MF_DIRECT	GO:0046872~metal ion binding	122	19.6141	0.0313845	SLC6A1, LMAN2L, SNCA, PLOD2, ZFP930, NT5C2, GIT2, CFI, ZC3HC1, NUDT19, FECH, NUDT13, ZFP326, ZFP467, MTA1, TATDN1, NME7, SUZ12, ADAMTS7, KDM2B, EIF2S2, VSNL1, NEK9, ADAMTS1, RNF135, EXT2, LRRK1, ITGA2B, FCER2A, ADSS, TSHZ2, CXXC5, ZFP563, TTC3, TCF20, ZFP157, DNAJA1, HSPE1, B4GALT4, PLAGL2, ZC3H14, IKZF3, BMP1, CYP46A1, LPP, MYL12B, WRN, ZBTB45, AFG3L1, DAGLB, PPA2, NOTCH1, RNF4, PRICKLE3, UBA2, …	539	3355	17446	1.17699	1	0.944854	38.3267
UP_KEYWORDS	Zinc-finger	52	8.36013	0.108243	SH3RF1, DPH3, ZZEF1, SMAP2, ZFP930, SHARPIN, GIT2, KDM5C, ZFP239, ZCCHC12, ZC3HC1, ZFP326, ZFP467, MTA1, MBNL2, TOPORS, SUZ12, KDM2B, ZFP869, EIF2S2, RNF135, MATR3, ZFP367, TSHZ2, UBE3A, ZFP68, CXXC5, ZFP318, ZFP113, ZFP563, TTC3, DPF1, TCF20, ZFP114, ZFP157, DNAJA1, ZC3H12A, RNF121, RBM26, RASA2, PLAGL2, ZC3H14, IKZF3, ZFP704, RUFY3, SF3A3, RNF4, ZRANB2, ZFP281, ZRANB1, ZRANB3, KLF4	619	1565	22680	1.21742	1	0.52401	78.7506
Annotation Cluster 8	Enrichment Score: 1.7434519686090237
Category	Term	Count	%	PValue	Genes	List Total	Pop Hits	Pop Total	Fold Enrichment	Bonferroni	Benjamini	FDR
KEGG_PATHWAY	mmu04120:Ubiquitin mediated proteolysis	11	1.76849	0.00811328	UBE2N, CUL3, ANAPC2, UBA1, VHL, UBE3A, UBA2, FBXO4, UBE2J2, UBE2H, UBE2D1	224	142	7691	2.65974	0.862992	0.629854	10.0058
GOTERM_MF_DIRECT	GO:0061630~ubiquitin protein ligase activity	14	2.2508	0.00893896	ANAPC2, UBE3A, VHL, CDK8, UBE2J2, UBE2H, TOPORS, CUL3, UBE2N, MED30, RNF4, FBXO4, PELI3, RNF121	539	199	17446	2.2771	0.998538	0.663102	12.7242
GOTERM_BP_DIRECT	GO:0006511~ubiquitin-dependent protein catabolic process	11	1.76849	0.0182002	UBE2N, CUL3, USP7, ANAPC2, UBE3A, COPS3, FBXL12, FBXO4, TOPORS, UBE2D1, TTC3	545	154	18082	2.36986	1	0.855347	27.5914
GOTERM_MF_DIRECT	GO:0004842~ubiquitin-protein transferase activity	16	2.57235	0.0804697	UBE3A, UBE2H, TOPORS, TTC3, CUL3, UBE2N, RNF4, SHARPIN, UBA1, KLHL15, FBXO31, FBXO4, KLHL23, PELI3, UBE2D1, RNF135	539	326	17446	1.58858	1	0.937479	71.9605
Annotation Cluster 9	Enrichment Score: 1.391391198136529
Category	Term	Count	%	PValue	Genes	List Total	Pop Hits	Pop Total	Fold Enrichment	Bonferroni	Benjamini	FDR
UP_KEYWORDS	Mitochondrion	41	6.59164	0.0227323	NDUFAF5, SLC44A1, NDUFB9, UQCRQ, PDHB, TK2, GLRX2, GOT2, SLC25A20, FIS1, ACBD3, MRPL15, DNAJA1, SLC25A3, ETFDH, MTERF2, ABHD10, HSPE1, FH1, DLST, NDUFA5, ATPAF2, TRMU, DNM1L, FECH, ALDH5A1, AIFM1, ACADS, PI4KB, AFG3L1, PPA2, DBT, MPG, UBA1, MRPL27, BAX, MTERF1B, METAP1D, MAPK8IP1, GSTP1, DAP3	619	1058	22680	1.41988	0.999419	0.249149	26.72
UP_KEYWORDS	Transit peptide	22	3.53698	0.0409038	DLST, NDUFAF5, ATPAF2, FECH, ACADS, AIFM1, ALDH5A1, PPA2, TK2, PDHB, GLRX2, GOT2, DBT, MRPL15, ETFDH, SLC25A3, MTERF1B, MTERF2, ABHD10, METAP1D, FH1, DAP3	619	510	22680	1.58054	0.999999	0.34483	43.1434
UP_SEQ_FEATURE	transit peptide:Mitochondrion	23	3.69775	0.0720144	DLST, NDUFAF5, ATPAF2, FECH, NUDT19, ISOC2B, ALDH5A1, ACADS, AIFM1, PPA2, TK2, PDHB, GLRX2, GOT2, DBT, MRPL15, ETFDH, SLC25A3, MTERF2, ABHD10, METAP1D, FH1, DAP3	571	496	18012	1.46276	1	0.999954	71.4008
Annotation Cluster 10	Enrichment Score: 1.2854170214934546
Category	Term	Count	%	PValue	Genes	List Total	Pop Hits	Pop Total	Fold Enrichment	Bonferroni	Benjamini	FDR
KEGG_PATHWAY	mmu01200:Carbon metabolism	9	1.44695	0.0191977	GOT2, DLST, ACADS, ESD, PGAM1, FH1, CAT, PDHB, MDH1	224	116	7691	2.66391	0.991172	0.611693	22.1868
UP_KEYWORDS	Tricarboxylic acid cycle	4	0.643087	0.0296667	DLST, FH1, PDHB, MDH1	619	25	22680	5.86236	0.999942	0.285709	33.446
GOTERM_BP_DIRECT	GO:0006099~tricarboxylic acid cycle	4	0.643087	0.0554902	DLST, FH1, PDHB, MDH1	545	29	18082	4.57627	1	0.947171	63.3382
KEGG_PATHWAY	mmu00020:Citrate cycle (TCA cycle)	4	0.643087	0.0644215	DLST, FH1, PDHB, MDH1	224	32	7691	4.29185	1	0.741795	57.7584
KEGG_PATHWAY	mmu01130:Biosynthesis of antibiotics	11	1.76849	0.0927006	GOT2, DLST, DBT, PGAM1, FH1, UAP1L1, CAT, NME7, PDHB, ALDH3A2, MDH1	224	214	7691	1.76487	1	0.732523	71.6052
KEGG_PATHWAY	mmu00620:Pyruvate metabolism	4	0.643087	0.102719	FH1, PDHB, ALDH3A2, MDH1	224	39	7691	3.52152	1	0.751398	75.4056
Annotation Cluster 11	Enrichment Score: 1.2687934047497396
Category	Term	Count	%	PValue	Genes	List Total	Pop Hits	Pop Total	Fold Enrichment	Bonferroni	Benjamini	FDR
UP_KEYWORDS	Cell cycle	28	4.50161	0.0135836	PARD3, E2F6, AHCTF1, CDC73, VRK1, NIPBL, VPS4A, TLK2, ACTR8, FAM32A, KIF2A, ANAPC2, PDS5B, ZC3HC1, CKAP5, RINT1, HEPACAM2, APPL1, CEP63, RAD50, NEDD1, MAPK6, DMTF1, FBXO31, NEK9, SMC1A, SPAST, RAD17	619	626	22680	1.63884	0.9881	0.17524	16.8817
GOTERM_BP_DIRECT	GO:0007049~cell cycle	28	4.50161	0.0319711	PARD3, E2F6, AHCTF1, CDC73, VRK1, NIPBL, VPS4A, TLK2, ACTR8, FAM32A, KIF2A, ANAPC2, PDS5B, ZC3HC1, CKAP5, RINT1, HEPACAM2, APPL1, CEP63, RAD50, NEDD1, MAPK6, DMTF1, FBXO31, NEK9, SMC1A, SPAST, RAD17	545	614	18082	1.513	1	0.914422	43.5109
UP_KEYWORDS	Mitosis	13	2.09003	0.0522352	ANAPC2, ZC3HC1, PDS5B, CKAP5, AHCTF1, HEPACAM2, CEP63, NEDD1, VRK1, NEK9, ACTR8, SMC1A, KIF2A	619	259	22680	1.83906	1	0.36709	51.5831
GOTERM_BP_DIRECT	GO:0007067~mitotic nuclear division	14	2.2508	0.0773023	ANAPC2, ZC3HC1, PDS5B, MAP2K1, CKAP5, AHCTF1, HEPACAM2, CEP63, VRK1, NEDD1, NEK9, ACTR8, SMC1A, KIF2A	545	277	18082	1.67687	1	0.971028	75.6856
UP_KEYWORDS	Cell division	16	2.57235	0.0860441	ANAPC2, PARD3, PDS5B, ZC3HC1, CKAP5, AHCTF1, HEPACAM2, CEP63, VRK1, NEDD1, NEK9, VPS4A, ACTR8, SMC1A, SPAST, KIF2A	619	372	22680	1.5759	1	0.469387	70.3709
GOTERM_BP_DIRECT	GO:0051301~cell division	16	2.57235	0.161655	ANAPC2, PARD3, PDS5B, ZC3HC1, CKAP5, AHCTF1, HEPACAM2, CEP63, VRK1, NEDD1, NEK9, VPS4A, ACTR8, SMC1A, SPAST, KIF2A	545	374	18082	1.41938	1	0.991289	95.4915
Annotation Cluster 12	Enrichment Score: 1.2572343643488113
Category	Term	Count	%	PValue	Genes	List Total	Pop Hits	Pop Total	Fold Enrichment	Bonferroni	Benjamini	FDR
INTERPRO	IPR004000:Actin-related protein	4	0.643087	0.0478315	ACTB, ACTRT2, ACTA2, ACTR8	584	29	20594	4.86396	1	0.965704	54.3374
INTERPRO	IPR020902:Actin/actin-like conserved site	3	0.482315	0.0581466	ACTB, ACTRT2, ACTA2	584	14	20594	7.55651	1	0.979344	61.6377
SMART	SM00268:ACTIN	4	0.643087	0.0608217	ACTB, ACTRT2, ACTA2, ACTR8	327	29	10425	4.39734	1	0.955506	55.6985
Annotation Cluster 13	Enrichment Score: 1.2241596573188647
Category	Term	Count	%	PValue	Genes	List Total	Pop Hits	Pop Total	Fold Enrichment	Bonferroni	Benjamini	FDR
GOTERM_BP_DIRECT	GO:0000723~telomere maintenance	6	0.96463	0.00534889	DCLRE1B, FBXO4, HSPA1A, WRN, TERF2IP, RAD50	545	38	18082	5.23863	0.999998	0.727043	8.99609
GOTERM_CC_DIRECT	GO:0000784~nuclear chromosome, telomeric region	9	1.44695	0.0331357	HIST4H4, DCLRE1B, LRIF1, HMBOX1, SSB, CDC73, WRN, TERF2IP, RAD50	576	127	19662	2.41905	1	0.398734	38.1673
GOTERM_CC_DIRECT	GO:0000781~chromosome, telomeric region	4	0.643087	0.240412	DCLRE1B, TERF2IP, RAD50, RAD17	576	58	19662	2.35417	1	0.857705	98.0218
UP_KEYWORDS	Telomere	3	0.482315	0.297746	DCLRE1B, TERF2IP, RAD50	619	40	22680	2.74798	1	0.74006	99.1593
Annotation Cluster 14	Enrichment Score: 1.2185896059592751
Category	Term	Count	%	PValue	Genes	List Total	Pop Hits	Pop Total	Fold Enrichment	Bonferroni	Benjamini	FDR
KEGG_PATHWAY	mmu04120:Ubiquitin mediated proteolysis	11	1.76849	0.00811328	UBE2N, CUL3, ANAPC2, UBA1, VHL, UBE3A, UBA2, FBXO4, UBE2J2, UBE2H, UBE2D1	224	142	7691	2.65974	0.862992	0.629854	10.0058
UP_SEQ_FEATURE	active site:Glycyl thioester intermediate	7	1.1254	0.0454526	UBE2N, UBA1, UBE3A, UBA2, UBE2J2, UBE2H, UBE2D1	571	82	18012	2.69284	1	0.999976	54.1191
GOTERM_MF_DIRECT	GO:0061631~ubiquitin conjugating enzyme activity	4	0.643087	0.0748047	UBE2N, UBE2J2, UBE2H, UBE2D1	539	32	17446	4.04592	1	0.956728	69.2249
INTERPRO	IPR016135:Ubiquitin-conjugating enzyme/RWD-like	5	0.803859	0.0776376	UBE2N, RWDD4A, UBE2J2, UBE2H, UBE2D1	584	57	20594	3.09331	1	0.971538	72.5428
INTERPRO	IPR000608:Ubiquitin-conjugating enzyme, E2	4	0.643087	0.121597	UBE2N, UBE2J2, UBE2H, UBE2D1	584	43	20594	3.28034	1	0.989995	87.4261
INTERPRO	IPR023313:Ubiquitin-conjugating enzyme, active site	3	0.482315	0.187406	UBE2N, UBE2H, UBE2D1	584	28	20594	3.77825	1	0.995661	96.3811
Annotation Cluster 15	Enrichment Score: 1.1502450852055421
Category	Term	Count	%	PValue	Genes	List Total	Pop Hits	Pop Total	Fold Enrichment	Bonferroni	Benjamini	FDR
GOTERM_CC_DIRECT	GO:0005913~cell-cell adherens junction	17	2.73312	0.024201	PARD3, HDLBP, CKAP5, FLOT1, EIF5, LMO7, HSPA1A, CLIC1, FLNB, MPRIP, CDC42EP1, CC2D1A, TMPO, EMD, CD200, APC, UNC45A	576	316	19662	1.8364	0.99999	0.336003	29.4966
GOTERM_BP_DIRECT	GO:0098609~cell-cell adhesion	11	1.76849	0.0600812	HDLBP, CDC42EP1, CKAP5, EIF5, HSPA1A, TMPO, CC2D1A, EMD, FLNB, MPRIP, UNC45A	545	189	18082	1.93099	1	0.956072	66.3473
GOTERM_MF_DIRECT	GO:0098641~cadherin binding involved in cell-cell adhesion	12	1.92926	0.243609	HDLBP, CDC42EP1, CKAP5, EIF5, HSPA1A, TMPO, CC2D1A, CLIC1, EMD, FLNB, MPRIP, UNC45A	539	279	17446	1.39214	1	0.986682	98.5474
Annotation Cluster 16	Enrichment Score: 1.1482698294258291
Category	Term	Count	%	PValue	Genes	List Total	Pop Hits	Pop Total	Fold Enrichment	Bonferroni	Benjamini	FDR
GOTERM_CC_DIRECT	GO:0035267~NuA4 histone acetyltransferase complex	4	0.643087	0.0195831	ACTB, YEATS4, MORF4L2, TRRAP	576	20	19662	6.82708	0.999904	0.356449	24.5842
GOTERM_BP_DIRECT	GO:0043968~histone H2A acetylation	3	0.482315	0.0732659	YEATS4, MORF4L2, TRRAP	545	15	18082	6.6356	1	0.969059	73.7467
GOTERM_BP_DIRECT	GO:0043967~histone H4 acetylation	3	0.482315	0.250269	YEATS4, MORF4L2, TRRAP	545	32	18082	3.11044	1	0.996859	99.3672
Annotation Cluster 17	Enrichment Score: 1.1464509752266743
Category	Term	Count	%	PValue	Genes	List Total	Pop Hits	Pop Total	Fold Enrichment	Bonferroni	Benjamini	FDR
UP_KEYWORDS	Transcription	66	10.6109	0.0230443	GPBP1, E2F6, TAF1D, MORF4L2, YBX3, BBX, TBP, TERF2IP, WBP5, SMARCD2, HSF2, TARDBP, PSIP1, ACTR8, TGS1, KDM5C, ZFP239, ZCCHC12, LRIF1, ZFP326, ZFP467, CDK8, HMG20A, MTA1, GTF2H1, SUZ12, BRWD1, KDM2B, RFC1, MNT, MTERF1B, TGIF2, ZFP367, BCLAF1, TSHZ2, AHCTF1, CDC73, TRRAP, ZFP318, VPS72, CCDC59, DPF1, TCF20, SNF8, PBRM1, CHD1, MTERF2, CC2D1A, YEATS4, IKZF3, HMBOX1, PTPN14, HNRNPDL, USF1, NOTCH1, MED…	619	1859	22680	1.30082	0.999476	0.244041	27.0357
UP_KEYWORDS	Transcription regulation	64	10.2894	0.0235929	GPBP1, E2F6, TAF1D, MORF4L2, YBX3, BBX, TBP, TERF2IP, WBP5, SMARCD2, HSF2, TARDBP, PSIP1, ACTR8, TGS1, KDM5C, ZFP239, ZCCHC12, LRIF1, ZFP326, ZFP467, CDK8, HMG20A, MTA1, GTF2H1, SUZ12, BRWD1, KDM2B, RFC1, MNT, MTERF1B, TGIF2, ZFP367, BCLAF1, TSHZ2, TRRAP, ZFP318, VPS72, CCDC59, DPF1, TCF20, SNF8, PBRM1, CHD1, MTERF2, CC2D1A, YEATS4, IKZF3, HMBOX1, PTPN14, HNRNPDL, USF1, NOTCH1, MED30, SRFBP1, RNF…	619	1799	22680	1.30347	0.999563	0.241396	27.5876
GOTERM_BP_DIRECT	GO:0006355~regulation of transcription, DNA-templated	83	13.3441	0.0467418	GPBP1, E2F6, TAF1D, MORF4L2, YBX3, BBX, TBP, TERF2IP, WBP5, SMARCD2, ZFP930, HSF2, TARDBP, PSIP1, ACTR8, TGS1, INSR, KDM5C, ZFP239, ZCCHC12, LRIF1, ZFP326, ZFP467, CDK8, HMG20A, MTA1, GTF2H1, SUZ12, BRWD1, KDM2B, RFC1, IGSF1, ZFP869, MNT, MTERF1B, TGIF2, MAPK8, ZFP367, BCLAF1, TSHZ2, ZFP68, AHCTF1, TRRAP, ZFP318, ZFP113, ZFP563, CCDC59, VPS72, DPF1, TSC22D3, SUMO1, TCF20, ZFP114, ZFP157, SNF8, CS…	545	2279	18082	1.20832	1	0.928203	56.8886
GOTERM_BP_DIRECT	GO:0006351~transcription, DNA-templated	68	10.9325	0.0837111	GPBP1, E2F6, TAF1D, MORF4L2, YBX3, BBX, TBP, TERF2IP, WBP5, SMARCD2, PPP1R1B, HSF2, TARDBP, PSIP1, ACTR8, TGS1, KDM5C, ZFP239, ZCCHC12, LRIF1, ZFP326, ZFP467, CDK8, HMG20A, MTA1, GTF2H1, SUZ12, BRWD1, KDM2B, RFC1, MNT, MTERF1B, TGIF2, ZFP367, BCLAF1, TSHZ2, AHCTF1, CDC73, TRRAP, ZFP318, VPS72, CCDC59, DPF1, TCF20, SNF8, PBRM1, CHD1, MTERF2, CC2D1A, YEATS4, IKZF3, HMBOX1, PTPN14, AFF1, HNRNPDL, US…	545	1885	18082	1.19687	1	0.970623	78.4891
UP_KEYWORDS	DNA-binding	51	8.19936	0.175824	HIST4H4, E2F6, GPBP1, TAF1D, YBX3, BBX, TBP, TOP1, HSF2, PCBP4, TARDBP, PSIP1, DNAJC1, LUC7L3, RBMS1, ZFP239, AIFM1, ZFP326, ZFP467, HMG20A, MTA1, RFC1, MNT, MTERF1B, TGIF2, ZFP367, SMARCAD1, TSHZ2, BCLAF1, AHCTF1, VPS72, H2AFB1, TCF20, ZC3H12A, PBRM1, CHD1, CC2D1A, IKZF3, HMBOX1, WRN, HNRNPDL, USF1, RNF4, MEOX1, DMTF1, MLX, ZFP281, TMPO, TCF12, PARP2, KLF4	619	1604	22680	1.16498	1	0.618589	92.6783
GOTERM_MF_DIRECT	GO:0003677~DNA binding	61	9.80707	0.353495	HIST4H4, GPBP1, E2F6, TAF1D, YBX3, BBX, TBP, TERF2IP, TOP1, PCBP4, HSF2, TARDBP, PSIP1, DNAJC1, KDM5C, LUC7L3, RBMS1, ZFP239, AIFM1, ZFP326, ZFP467, HMG20A, MTA1, TOPORS, RAD50, KDM2B, RFC1, MNT, MTERF1B, TGIF2, ZFP367, SMARCAD1, TSHZ2, BCLAF1, AHCTF1, CXXC5, VPS72, H2AFB1, TCF20, CSDE1, PBRM1, CHD1, ZC3H12A, CC2D1A, IKZF3, PDS5B, HMBOX1, WRN, HNRNPDL, USF1, MPG, RNF4, MEOX1, DMTF1, MLX, ZFP281, …	539	1847	17446	1.06898	1	0.993483	99.8655
Annotation Cluster 18	Enrichment Score: 1.127010439009873
Category	Term	Count	%	PValue	Genes	List Total	Pop Hits	Pop Total	Fold Enrichment	Bonferroni	Benjamini	FDR
GOTERM_BP_DIRECT	GO:0008544~epidermis development	7	1.1254	0.010673	NOTCH1, KIF3A, SHARPIN, FGF10, INSR, ALDH3A2, IFT74	545	62	18082	3.7459	1	0.80282	17.1885
GOTERM_BP_DIRECT	GO:0007368~determination of left/right symmetry	6	0.96463	0.0970094	NOTCH1, KIF3A, DYNC2H1, FGF10, NME7, IFT74	545	81	18082	2.45763	1	0.972135	83.3635
GOTERM_BP_DIRECT	GO:0050679~positive regulation of epithelial cell proliferation	4	0.643087	0.401669	NOTCH1, KIF3A, VHL, FGF10	545	76	18082	1.74621	1	0.99949	99.988
Annotation Cluster 19	Enrichment Score: 1.1134854493586328
Category	Term	Count	%	PValue	Genes	List Total	Pop Hits	Pop Total	Fold Enrichment	Bonferroni	Benjamini	FDR
INTERPRO	IPR003960:ATPase, AAA-type, conserved site	4	0.643087	0.0398967	VPS4A, AFG3L1, SPAST, TRIP13	584	27	20594	5.22425	1	0.968197	47.856
INTERPRO	IPR003959:ATPase, AAA-type, core	5	0.803859	0.0464531	RFC1, VPS4A, AFG3L1, SPAST, TRIP13	584	48	20594	3.6733	1	0.969542	53.2686
INTERPRO	IPR003593:AAA+ ATPase domain	8	1.28617	0.115059	RFC1, DYNC2H1, TOR4A, VPS4A, AFG3L1, SPAST, RAD17, TRIP13	584	144	20594	1.95909	1	0.990349	85.8429
SMART	SM00382:AAA	8	1.28617	0.164886	RFC1, DYNC2H1, TOR4A, VPS4A, AFG3L1, SPAST, RAD17, TRIP13	327	144	10425	1.77115	1	0.993023	90.3465
Annotation Cluster 20	Enrichment Score: 1.112717976967954
Category	Term	Count	%	PValue	Genes	List Total	Pop Hits	Pop Total	Fold Enrichment	Bonferroni	Benjamini	FDR
INTERPRO	IPR018097:EGF-like calcium-binding, conserved site	8	1.28617	0.0202422	NOTCH1, BMP1, CRELD1, CD93, FBLN2, C1S1, C1S2, LRP4	584	97	20594	2.90835	1	0.959904	27.8963
INTERPRO	IPR000152:EGF-type aspartate/asparagine hydroxylation site	8	1.28617	0.0212871	NOTCH1, BMP1, CRELD1, CD93, FBLN2, C1S1, C1S2, LRP4	584	98	20594	2.87867	1	0.928083	29.1163
UP_SEQ_FEATURE	metal ion-binding site:Calcium; via carbonyl oxygen	4	0.643087	0.0854663	PXDN, NOTCH1, C1S1, C1S2	571	33	18012	3.82359	1	0.999781	77.6055
UP_KEYWORDS	Hydroxylation	5	0.803859	0.218811	NOTCH1, COL26A1, RPL27A, C1S1, C1S2	619	88	22680	2.0818	1	0.675955	96.4512
UP_SEQ_FEATURE	metal ion-binding site:Calcium	4	0.643087	0.338977	PXDN, NOTCH1, C1S1, C1S2	571	65	18012	1.94121	1	0.999994	99.9025
Annotation Cluster 21	Enrichment Score: 1.0569932433913907
Category	Term	Count	%	PValue	Genes	List Total	Pop Hits	Pop Total	Fold Enrichment	Bonferroni	Benjamini	FDR
GOTERM_BP_DIRECT	GO:2001244~positive regulation of intrinsic apoptotic signaling pathway	5	0.803859	0.0119398	FIS1, BCLAF1, DNM1L, BAX, PLAGL2	545	30	18082	5.52966	1	0.819244	19.0327
GOTERM_BP_DIRECT	GO:0043653~mitochondrial fragmentation involved in apoptotic process	3	0.482315	0.0346442	FIS1, DNM1L, BAX	545	10	18082	9.95339	1	0.912742	46.1908
GOTERM_BP_DIRECT	GO:0001836~release of cytochrome c from mitochondria	4	0.643087	0.0421562	FIS1, DNM1L, BAX, MAPK9	545	26	18082	5.1043	1	0.926233	53.0945
GOTERM_BP_DIRECT	GO:0070584~mitochondrion morphogenesis	3	0.482315	0.250269	FIS1, DNM1L, BAX	545	32	18082	3.11044	1	0.996859	99.3672
GOTERM_CC_DIRECT	GO:0005741~mitochondrial outer membrane	7	1.1254	0.290969	FIS1, SLC44A1, DNM1L, AIFM1, BAX, GJA1, PI4KB	576	153	19662	1.56175	1	0.886353	99.2595
UP_KEYWORDS	Mitochondrion outer membrane	5	0.803859	0.358341	FIS1, SLC44A1, DNM1L, BAX, PI4KB	619	111	22680	1.65044	1	0.776307	99.7518
Annotation Cluster 22	Enrichment Score: 1.0477098214405218
Category	Term	Count	%	PValue	Genes	List Total	Pop Hits	Pop Total	Fold Enrichment	Bonferroni	Benjamini	FDR
UP_SEQ_FEATURE	domain:LIM zinc-binding 3	4	0.643087	0.0477893	ABLIM1, LIMS2, LPP, PRICKLE3	571	26	18012	4.85302	1	0.999945	55.9644
UP_KEYWORDS	LIM domain	6	0.96463	0.051339	ABLIM1, LIMS2, LPP, PRICKLE3, LMO7, LIMD2	619	74	22680	2.97079	1	0.369671	50.9604
INTERPRO	IPR001781:Zinc finger, LIM-type	6	0.96463	0.058578	ABLIM1, LIMS2, LPP, PRICKLE3, LMO7, LIMD2	584	74	20594	2.85922	1	0.975084	61.9178
SMART	SM00132:LIM	6	0.96463	0.0815101	ABLIM1, LIMS2, LPP, PRICKLE3, LMO7, LIMD2	327	74	10425	2.58492	1	0.970233	66.8176
UP_SEQ_FEATURE	domain:LIM zinc-binding 1	4	0.643087	0.21014	ABLIM1, LIMS2, LPP, PRICKLE3	571	50	18012	2.52357	1	0.999877	98.0765
UP_SEQ_FEATURE	domain:LIM zinc-binding 2	4	0.643087	0.21014	ABLIM1, LIMS2, LPP, PRICKLE3	571	50	18012	2.52357	1	0.999877	98.0765
Annotation Cluster 23	Enrichment Score: 1.036629151786074
Category	Term	Count	%	PValue	Genes	List Total	Pop Hits	Pop Total	Fold Enrichment	Bonferroni	Benjamini	FDR
GOTERM_BP_DIRECT	GO:0071577~zinc II ion transmembrane transport	3	0.482315	0.012505	SLC39A13, SLC39A7, SLC39A1	545	6	18082	16.589	1	0.815947	19.8429
GOTERM_BP_DIRECT	GO:0030001~metal ion transport	4	0.643087	0.038118	SLC39A13, SLC39A7, NDFIP2, SLC39A1	545	25	18082	5.30848	1	0.921364	49.4945
INTERPRO	IPR003689:Zinc/iron permease	3	0.482315	0.0581466	SLC39A13, SLC39A7, SLC39A1	584	14	20594	7.55651	1	0.979344	61.6377
GOTERM_MF_DIRECT	GO:0046873~metal ion transmembrane transporter activity	3	0.482315	0.0591438	SLC39A13, SLC39A7, SLC39A1	539	13	17446	7.46939	1	0.937344	60.309
UP_KEYWORDS	Zinc transport	3	0.482315	0.11979	SLC39A13, SLC39A7, SLC39A1	619	22	22680	4.99633	1	0.534932	82.1837
GOTERM_MF_DIRECT	GO:0005385~zinc ion transmembrane transporter activity	3	0.482315	0.146479	SLC39A13, SLC39A7, SLC39A1	539	22	17446	4.41373	1	0.975629	90.934
GOTERM_BP_DIRECT	GO:0006829~zinc II ion transport	3	0.482315	0.18353	SLC39A13, SLC39A7, SLC39A1	545	26	18082	3.82823	1	0.993323	97.1672
GOTERM_BP_DIRECT	GO:0055085~transmembrane transport	7	1.1254	0.964753	SLC23A2, SLC39A13, SLC39A7, GJA1, KCNA6, SLC39A1, SLC9A1	545	364	18082	0.638038	1	1	100
Annotation Cluster 24	Enrichment Score: 1.0020797260656804
Category	Term	Count	%	PValue	Genes	List Total	Pop Hits	Pop Total	Fold Enrichment	Bonferroni	Benjamini	FDR
KEGG_PATHWAY	mmu05132:Salmonella infection	9	1.44695	0.00180178	ACTB, ARPC1B, MYD88, IL18, DYNC2H1, MAPK9, MAPK8, IFNGR2, FLNB	224	78	7691	3.96171	0.355983	0.355983	2.30682
KEGG_PATHWAY	mmu05164:Influenza A	12	1.92926	0.0107989	IRAK4, ACTB, IFNAR2, MYD88, MAP2K1, IL18, MAPK9, MAPK8, JAK2, HSPA1A, NXF1, IFNGR2	224	171	7691	2.40946	0.929297	0.484345	13.1087
KEGG_PATHWAY	mmu05145:Toxoplasmosis	8	1.28617	0.0324994	IRAK4, MYD88, IL10RB, MAPK9, MAPK8, JAK2, HSPA1A, IFNGR2	224	105	7691	2.61599	0.999685	0.739094	34.7909
KEGG_PATHWAY	mmu05133:Pertussis	6	0.96463	0.0630013	IRAK4, MYD88, MAPK9, MAPK8, C1S1, C1S2	224	74	7691	2.7839	1	0.763887	56.921
KEGG_PATHWAY	mmu05152:Tuberculosis	10	1.60772	0.0697791	IRAK4, MYD88, RAB5C, IL10RB, BAX, IL18, MAPK9, MAPK8, JAK2, IFNGR2	224	176	7691	1.95084	1	0.742733	60.784
GOTERM_BP_DIRECT	GO:0007254~JNK cascade	4	0.643087	0.0815409	IRAK4, MYD88, MAPK9, MAPK8	545	34	18082	3.90329	1	0.973022	77.5758
KEGG_PATHWAY	mmu04620:Toll-like receptor signaling pathway	6	0.96463	0.169052	IRAK4, IFNAR2, MYD88, MAP2K1, MAPK9, MAPK8	224	101	7691	2.03969	1	0.835925	90.897
KEGG_PATHWAY	mmu05142:Chagas disease (American trypanosomiasis)	6	0.96463	0.178758	IRAK4, MYD88, GNAQ, MAPK9, MAPK8, IFNGR2	224	103	7691	2.00009	1	0.820247	92.1812
KEGG_PATHWAY	mmu05162:Measles	7	1.1254	0.202139	IRAK4, IFNAR2, MYD88, RAB9B, JAK2, HSPA1A, IFNGR2	224	136	7691	1.76723	1	0.840655	94.6197
KEGG_PATHWAY	mmu05140:Leishmaniasis	4	0.643087	0.283533	IRAK4, MYD88, JAK2, IFNGR2	224	64	7691	2.14593	1	0.895636	98.6632
KEGG_PATHWAY	mmu04722:Neurotrophin signaling pathway	5	0.803859	0.473992	IRAK4, MAP2K1, BAX, MAPK9, MAPK8	224	122	7691	1.40716	1	0.920206	99.9755
KEGG_PATHWAY	mmu05161:Hepatitis B	5	0.803859	0.616205	MYD88, MAP2K1, BAX, MAPK9, MAPK8	224	146	7691	1.17585	1	0.94011	99.9996
GOTERM_BP_DIRECT	GO:0019221~cytokine-mediated signaling pathway	4	0.643087	0.819442	IRAK4, MYD88, JAK2, IFNGR2	545	146	18082	0.908986	1	1	100
Annotation Cluster 25	Enrichment Score: 1.0000204637534347
Category	Term	Count	%	PValue	Genes	List Total	Pop Hits	Pop Total	Fold Enrichment	Bonferroni	Benjamini	FDR
INTERPRO	IPR001060:FCH domain	4	0.643087	0.0205403	PACSIN3, FNBP1L, SRGAP3, FCHO2	584	21	20594	6.71689	1	0.942519	28.2463
UP_SEQ_FEATURE	domain:FCH	4	0.643087	0.0209423	PACSIN3, FNBP1L, SRGAP3, FCHO2	571	19	18012	6.64098	1	0.99887	29.8465
SMART	SM00055:FCH	4	0.643087	0.0232807	PACSIN3, FNBP1L, SRGAP3, FCHO2	327	20	10425	6.37615	0.997097	0.946117	26.3339
UP_KEYWORDS	Endocytosis	7	1.1254	0.103776	DNM1L, PACSIN3, TFRC, FNBP1L, ARHGAP27, FCHO2, LRP4	619	118	22680	2.17354	1	0.515419	77.2656
UP_KEYWORDS	SH3 domain	9	1.44695	0.207889	SH3RF1, SORBS3, PACSIN3, FNBP1L, UBASH3B, SRGAP3, ARHGAP27, DLG3, MAPK8IP1	619	208	22680	1.58537	1	0.665239	95.7183
INTERPRO	IPR001452:Src homology-3 domain	9	1.44695	0.256707	SH3RF1, SORBS3, PACSIN3, FNBP1L, UBASH3B, SRGAP3, ARHGAP27, DLG3, MAPK8IP1	584	212	20594	1.49704	1	0.997894	99.1302
SMART	SM00326:SH3	8	1.28617	0.419886	SH3RF1, SORBS3, PACSIN3, FNBP1L, UBASH3B, SRGAP3, DLG3, MAPK8IP1	327	197	10425	1.29465	1	0.999181	99.9146
UP_SEQ_FEATURE	domain:SH3	7	1.1254	0.429251	PACSIN3, FNBP1L, UBASH3B, SRGAP3, ARHGAP27, DLG3, MAPK8IP1	571	166	18012	1.3302	1	0.999998	99.9917
Annotation Cluster 26	Enrichment Score: 0.9890224855944487
Category	Term	Count	%	PValue	Genes	List Total	Pop Hits	Pop Total	Fold Enrichment	Bonferroni	Benjamini	FDR
UP_KEYWORDS	Biological rhythms	8	1.28617	0.0571535	TOP1, SRRD, ENOX2, UBE3A, MAPK9, MTA1, MAPK8, KDM5C	619	126	22680	2.32633	1	0.379171	54.8718
GOTERM_BP_DIRECT	GO:0048511~rhythmic process	8	1.28617	0.0918156	TOP1, SRRD, ENOX2, UBE3A, MAPK9, MTA1, MAPK8, KDM5C	545	128	18082	2.07362	1	0.970775	81.599
GOTERM_BP_DIRECT	GO:0042752~regulation of circadian rhythm	4	0.643087	0.205576	UBE3A, MAPK9, MAPK8, KDM5C	545	52	18082	2.55215	1	0.994785	98.2491
Annotation Cluster 27	Enrichment Score: 0.935899915745356
Category	Term	Count	%	PValue	Genes	List Total	Pop Hits	Pop Total	Fold Enrichment	Bonferroni	Benjamini	FDR
INTERPRO	IPR004087:K Homology domain	4	0.643087	0.0919238	KRR1, HDLBP, PCBP4, ANKHD1	584	38	20594	3.71197	1	0.980397	78.6089
SMART	SM00322:KH	4	0.643087	0.114835	KRR1, HDLBP, PCBP4, ANKHD1	327	38	10425	3.35587	1	0.986722	79.4571
INTERPRO	IPR004088:K Homology domain, type 1	4	0.643087	0.147502	KRR1, HDLBP, PCBP4, ANKHD1	584	47	20594	3.00117	1	0.992408	92.2097
Annotation Cluster 28	Enrichment Score: 0.897944658107788
Category	Term	Count	%	PValue	Genes	List Total	Pop Hits	Pop Total	Fold Enrichment	Bonferroni	Benjamini	FDR
UP_SEQ_FEATURE	domain:Bromo 2	3	0.482315	0.0310536	PHIP, BRWD1, PBRM1	571	9	18012	10.5149	1	0.999781	41.0427
UP_SEQ_FEATURE	domain:Bromo 1	3	0.482315	0.0310536	PHIP, BRWD1, PBRM1	571	9	18012	10.5149	1	0.999781	41.0427
INTERPRO	IPR018359:Bromodomain, conserved site	3	0.482315	0.15692	PHIP, BRWD1, PBRM1	584	25	20594	4.23164	1	0.993776	93.4779
UP_KEYWORDS	Bromodomain	3	0.482315	0.226654	PHIP, BRWD1, PBRM1	619	33	22680	3.33089	1	0.67056	96.9037
INTERPRO	IPR001487:Bromodomain	3	0.482315	0.323988	PHIP, BRWD1, PBRM1	584	41	20594	2.58027	1	0.999329	99.8093
SMART	SM00297:BROMO	3	0.482315	0.368587	PHIP, BRWD1, PBRM1	327	41	10425	2.33274	1	0.999197	99.7435
Annotation Cluster 29	Enrichment Score: 0.8839113890107074
Category	Term	Count	%	PValue	Genes	List Total	Pop Hits	Pop Total	Fold Enrichment	Bonferroni	Benjamini	FDR
GOTERM_BP_DIRECT	GO:0055114~oxidation-reduction process	28	4.50161	0.0813639	PXDN, CYB5R1, ENOX2, NDUFB9, SNCA, UQCRQ, PDHB, ALDH3A2, GLRX2, SESN3, PLOD2, HMOX1, TYW1, ETFDH, CAT, KDM5C, AASDH, DHCR24, NDUFA5, GDI1, CYP46A1, ALDH5A1, ACADS, AIFM1, MSRB1, DHRS4, KDM2B, MDH1	545	676	18082	1.37424	1	0.974496	77.4997
GOTERM_MF_DIRECT	GO:0016491~oxidoreductase activity	25	4.01929	0.124773	GDI1, PXDN, CYB5R1, ENOX2, CYP46A1, ACADS, AIFM1, ALDH5A1, SNCA, MSRB1, OSGIN1, ALDH3A2, PDHB, SESN3, DHRS4, 4933434E20RIK, KDM2B, PLOD2, HMOX1, ETFDH, CAT, KDM5C, DHCR24, AASDH, MDH1	539	604	17446	1.33971	1	0.97236	86.7346
UP_KEYWORDS	Oxidoreductase	22	3.53698	0.21964	NDUFAF5, PXDN, CYB5R1, ENOX2, CYP46A1, ACADS, AIFM1, ALDH5A1, MSRB1, ALDH3A2, PDHB, SESN3, DHRS4, KDM2B, PLOD2, HMOX1, ETFDH, CAT, KDM5C, DHCR24, AASDH, MDH1	619	639	22680	1.26146	1	0.672413	96.5017
Annotation Cluster 30	Enrichment Score: 0.882451712557602
Category	Term	Count	%	PValue	Genes	List Total	Pop Hits	Pop Total	Fold Enrichment	Bonferroni	Benjamini	FDR
UP_KEYWORDS	WD repeat	13	2.09003	0.0484475	STRAP, WDR5B, AMBRA1, WIPI2, RPTOR, EML4, PHIP, ARPC1B, BRWD1, NEDD1, TULP4, GNB3, NSMAF	619	256	22680	1.86061	1	0.368535	48.9005
INTERPRO	IPR001680:WD40 repeat	13	2.09003	0.0717691	STRAP, WDR5B, AMBRA1, WIPI2, RPTOR, EML4, PHIP, ARPC1B, BRWD1, NEDD1, TULP4, GNB3, NSMAF	584	263	20594	1.74307	1	0.975938	69.6115
UP_SEQ_FEATURE	repeat:WD 6	10	1.60772	0.083974	PHIP, ARPC1B, BRWD1, NEDD1, WDR5B, STRAP, GNB3, NSMAF, RPTOR, EML4	571	167	18012	1.8889	1	0.999847	76.9856
UP_SEQ_FEATURE	repeat:WD 3	13	2.09003	0.0860594	STRAP, WDR5B, AMBRA1, WIPI2, RPTOR, EML4, PHIP, ARPC1B, BRWD1, NEDD1, TULP4, GNB3, NSMAF	571	243	18012	1.68757	1	0.999669	77.8475
UP_SEQ_FEATURE	repeat:WD 2	13	2.09003	0.0968786	STRAP, WDR5B, AMBRA1, WIPI2, RPTOR, EML4, PHIP, ARPC1B, BRWD1, NEDD1, TULP4, GNB3, NSMAF	571	248	18012	1.65355	1	0.999176	81.8532
UP_SEQ_FEATURE	repeat:WD 1	13	2.09003	0.0968786	STRAP, WDR5B, AMBRA1, WIPI2, RPTOR, EML4, PHIP, ARPC1B, BRWD1, NEDD1, TULP4, GNB3, NSMAF	571	248	18012	1.65355	1	0.999176	81.8532
INTERPRO	IPR015943:WD40/YVTN repeat-like-containing domain	15	2.41158	0.105035	WDR5B, STRAP, PLXNB1, AMBRA1, WIPI2, RPTOR, EML4, PHIP, ARPC1B, NEDD1, SEMA6B, TULP4, BRWD1, GNB3, NSMAF	584	340	20594	1.55575	1	0.987267	83.0483
UP_SEQ_FEATURE	repeat:WD 7	8	1.28617	0.10855	PHIP, BRWD1, NEDD1, WDR5B, STRAP, GNB3, RPTOR, EML4	571	127	18012	1.98707	1	0.999162	85.4056
SMART	SM00320:WD40	13	2.09003	0.121773	STRAP, WDR5B, AMBRA1, WIPI2, RPTOR, EML4, PHIP, ARPC1B, BRWD1, NEDD1, TULP4, GNB3, NSMAF	327	262	10425	1.58187	1	0.982143	81.4509
INTERPRO	IPR017986:WD40-repeat-containing domain	13	2.09003	0.163306	STRAP, WDR5B, AMBRA1, WIPI2, RPTOR, EML4, PHIP, ARPC1B, BRWD1, NEDD1, TULP4, GNB3, NSMAF	584	307	20594	1.49325	1	0.994292	94.2247
INTERPRO	IPR019775:WD40 repeat, conserved site	8	1.28617	0.172938	PHIP, BRWD1, NEDD1, WDR5B, STRAP, AMBRA1, GNB3, EML4	584	161	20594	1.75223	1	0.994627	95.201
UP_SEQ_FEATURE	repeat:WD 8	4	0.643087	0.185698	PHIP, BRWD1, NEDD1, EML4	571	47	18012	2.68465	1	0.999785	96.7955
UP_SEQ_FEATURE	repeat:WD 5	10	1.60772	0.22757	PHIP, ARPC1B, BRWD1, NEDD1, WDR5B, STRAP, GNB3, NSMAF, RPTOR, EML4	571	211	18012	1.49501	1	0.999918	98.6763
UP_SEQ_FEATURE	repeat:WD 4	10	1.60772	0.310381	PHIP, ARPC1B, BRWD1, NEDD1, WDR5B, STRAP, GNB3, NSMAF, RPTOR, EML4	571	230	18012	1.37151	1	0.999987	99.8019
INTERPRO	IPR020472:G-protein beta WD-40 repeat	4	0.643087	0.477961	PHIP, WDR5B, STRAP, GNB3	584	91	20594	1.55005	1	0.999952	99.9969
Annotation Cluster 31	Enrichment Score: 0.8420880764888956
Category	Term	Count	%	PValue	Genes	List Total	Pop Hits	Pop Total	Fold Enrichment	Bonferroni	Benjamini	FDR
INTERPRO	IPR018097:EGF-like calcium-binding, conserved site	8	1.28617	0.0202422	NOTCH1, BMP1, CRELD1, CD93, FBLN2, C1S1, C1S2, LRP4	584	97	20594	2.90835	1	0.959904	27.8963
INTERPRO	IPR000152:EGF-type aspartate/asparagine hydroxylation site	8	1.28617	0.0212871	NOTCH1, BMP1, CRELD1, CD93, FBLN2, C1S1, C1S2, LRP4	584	98	20594	2.87867	1	0.928083	29.1163
INTERPRO	IPR001881:EGF-like calcium-binding	9	1.44695	0.0269866	SELP, NOTCH1, BMP1, CRELD1, CD93, FBLN2, C1S1, C1S2, LRP4	584	126	20594	2.51884	1	0.95081	35.4377
UP_KEYWORDS	EGF-like domain	12	1.92926	0.0436978	PRF1, SELP, NOTCH1, BMP1, CRELD1, CD93, FBLN2, ADAM21, C1S1, C1S2, LRP4, CLEC14A	619	224	22680	1.96284	0.999999	0.355119	45.3423
SMART	SM00179:EGF_CA	9	1.44695	0.0438726	SELP, NOTCH1, BMP1, CRELD1, CD93, FBLN2, C1S1, C1S2, LRP4	327	126	10425	2.2772	0.999985	0.975492	44.1271
INTERPRO	IPR009030:Insulin-like growth factor binding protein, N-terminal	8	1.28617	0.0765362	NOTCH1, WISP1, CRELD1, CD93, FBLN2, IGFBP7, INSR, LRP4	584	130	20594	2.17007	1	0.97408	72.0137
INTERPRO	IPR026823:Complement Clr-like EGF domain	3	0.482315	0.118057	CD93, FBLN2, LRP4	584	21	20594	5.03767	1	0.990054	86.5908
INTERPRO	IPR013032:EGF-like, conserved site	9	1.44695	0.19658	SELP, NOTCH1, BMP1, CRELD1, CD93, FBLN2, ADAM20, ADAM21, LRP4	584	197	20594	1.61103	1	0.995818	96.9821
UP_SEQ_FEATURE	domain:EGF-like 5; calcium-binding	3	0.482315	0.257095	NOTCH1, CD93, FBLN2	571	31	18012	3.05271	1	0.99996	99.3109
INTERPRO	IPR000742:Epidermal growth factor-like domain	9	1.44695	0.356315	SELP, NOTCH1, BMP1, CRELD1, CD93, FBLN2, ADAM20, ADAM21, LRP4	584	237	20594	1.33913	1	0.999547	99.9129
GOTERM_MF_DIRECT	GO:0005509~calcium ion binding	24	3.85852	0.399725	SELP, PRF1, PNLIPRP1, BMP1, FKBP7, CRELD1, CLSTN2, CLSTN3, SNCA, MYL12B, PCDH7, EDEM2, EDEM1, ZZEF1, NOTCH1, CD93, FBLN2, VSNL1, DOC2G, SYTL2, C1S1, RCN3, C1S2, LRP4	539	699	17446	1.11133	1	0.996382	99.9563
UP_SEQ_FEATURE	domain:EGF-like 2; calcium-binding	3	0.482315	0.493244	BMP1, CRELD1, LRP4	571	52	18012	1.81988	1	1	99.9989
SMART	SM00181:EGF	7	1.1254	0.501007	SELP, NOTCH1, BMP1, CRELD1, CD93, FBLN2, LRP4	327	181	10425	1.23296	1	0.999445	99.9879
UP_SEQ_FEATURE	domain:EGF-like 2	3	0.482315	0.749324	NOTCH1, CD93, FBLN2	571	84	18012	1.12659	1	1	100
UP_SEQ_FEATURE	domain:EGF-like 1	3	0.482315	0.870438	NOTCH1, CRELD1, CD93	571	111	18012	0.852558	1	1	100
Annotation Cluster 32	Enrichment Score: 0.8293573061462828
Category	Term	Count	%	PValue	Genes	List Total	Pop Hits	Pop Total	Fold Enrichment	Bonferroni	Benjamini	FDR
UP_SEQ_FEATURE	short sequence motif:TXY	3	0.482315	0.0619215	MAPK6, MAPK9, MAPK8	571	13	18012	7.27954	1	0.999965	65.7201
GOTERM_MF_DIRECT	GO:0004707~MAP kinase activity	3	0.482315	0.0676285	MAPK6, MAPK9, MAPK8	539	14	17446	6.93586	1	0.949941	65.4012
BIOCARTA	m_mapkPathway:MAPKinase Signaling Pathway	4	0.643087	0.776171	MAP2K1, MAPK6, MAPK9, MAPK8	60	87	1289	0.987739	1	0.999999	100
Annotation Cluster 33	Enrichment Score: 0.8027163688034906
Category	Term	Count	%	PValue	Genes	List Total	Pop Hits	Pop Total	Fold Enrichment	Bonferroni	Benjamini	FDR
GOTERM_BP_DIRECT	GO:0060271~cilium morphogenesis	11	1.76849	0.0331449	ABLIM1, NOTCH1, CEP83, KIF3A, FNBP1L, TMEM216, DYNC2H1, IFT81, TMEM107, TTLL1, IFT74	545	170	18082	2.14681	1	0.915655	44.7028
GOTERM_BP_DIRECT	GO:0042384~cilium assembly	9	1.44695	0.0412041	ABLIM1, CEP83, KIF3A, FNBP1L, TMEM216, DYNC2H1, IFT81, TMEM107, IFT74	545	129	18082	2.31474	1	0.931488	52.2682
GOTERM_BP_DIRECT	GO:0042073~intraciliary transport	4	0.643087	0.0463999	IFT81, IFT27, NME7, IFT74	545	27	18082	4.91526	1	0.931091	56.6161
GOTERM_BP_DIRECT	GO:0030030~cell projection organization	9	1.44695	0.0861205	CUL3, CEP83, KIF3A, TMEM216, TSC2, DYNC2H1, IFT81, TMEM107, IFT74	545	151	18082	1.9775	1	0.971963	79.4619
UP_KEYWORDS	Cilium biogenesis/degradation	8	1.28617	0.0887894	CUL3, CEP83, KIF3A, TMEM216, DYNC2H1, IFT81, TMEM107, IFT74	619	140	22680	2.0937	1	0.473222	71.5518
GOTERM_CC_DIRECT	GO:0030992~intraciliary transport particle B	3	0.482315	0.124545	IFT81, IFT27, IFT74	576	21	19662	4.87649	1	0.734052	85.0072
GOTERM_CC_DIRECT	GO:0072372~primary cilium	4	0.643087	0.179533	KIF3A, IFT81, IFT27, IFT74	576	50	19662	2.73083	1	0.820032	94.0577
GOTERM_CC_DIRECT	GO:0005929~cilium	10	1.60772	0.339174	TULP4, KIF3A, VHL, TMEM216, TMEM218, DYNC2H1, IFT81, STARD10, IFT27, IFT74	576	257	19662	1.32823	1	0.908693	99.7288
UP_KEYWORDS	Cilium	6	0.96463	0.598272	KIF3A, DYNC2H1, IFT81, STARD10, IFT27, IFT74	619	191	22680	1.15099	1	0.896991	99.9996
UP_KEYWORDS	Cell projection	17	2.73312	0.756422	SH3RF1, KIF3A, TMEM216, TMEM218, STARD10, CYTH2, BASP1, RUFY3, AMIGO1, FAM65B, DYNC2H1, IFT81, ANTXR1, IFT27, FHOD1, IFT74, APC	619	678	22680	0.918696	1	0.957396	100
GOTERM_CC_DIRECT	GO:0042995~cell projection	17	2.73312	0.889656	SH3RF1, KIF3A, TMEM216, TMEM218, STARD10, CYTH2, BASP1, RUFY3, AMIGO1, FAM65B, DYNC2H1, IFT81, ANTXR1, IFT27, FHOD1, IFT74, APC	576	712	19662	0.815031	1	0.999492	100
Annotation Cluster 34	Enrichment Score: 0.7633248200121169
Category	Term	Count	%	PValue	Genes	List Total	Pop Hits	Pop Total	Fold Enrichment	Bonferroni	Benjamini	FDR
UP_KEYWORDS	mRNA transport	6	0.96463	0.0857481	SRSF1, ALYREF2, NUP50, ALYREF, AHCTF1, NXF1	619	86	22680	2.55626	1	0.475586	70.2409
GOTERM_BP_DIRECT	GO:0051028~mRNA transport	6	0.96463	0.125868	SRSF1, ALYREF2, NUP50, ALYREF, AHCTF1, NXF1	545	88	18082	2.26214	1	0.984631	90.6
KEGG_PATHWAY	mmu03015:mRNA surveillance pathway	6	0.96463	0.145755	UPF2, ALYREF2, SMG5, ALYREF, NXF1, RNGTT	224	96	7691	2.14593	1	0.811991	86.9807
GOTERM_CC_DIRECT	GO:0005643~nuclear pore	3	0.482315	0.562263	NUP50, AHCTF1, NXF1	576	64	19662	1.6001	1	0.972122	99.9992
Annotation Cluster 35	Enrichment Score: 0.7537514868933739
Category	Term	Count	%	PValue	Genes	List Total	Pop Hits	Pop Total	Fold Enrichment	Bonferroni	Benjamini	FDR
UP_KEYWORDS	Neurogenesis	11	1.76849	0.136742	AMIGO1, ANAPC2, SEMA6B, EFNB2, ZC3H12A, AMBRA1, TCF12, SPAST, RUFY3, KIF2A, DPF1	619	247	22680	1.63173	1	0.560186	86.3026
UP_KEYWORDS	Differentiation	23	3.69775	0.161375	ANAPC2, PARD3, BMP1, EFNB2, AMBRA1, RUFY3, PSMB8, AMIGO1, NOTCH1, SEMA6B, SFRP2, ZFP281, RHOB, ZC3H12A, IFT81, TLK2, TCF12, UNC45B, SPAST, LRP4, KIF2A, UNC45A, TRIP13	619	646	22680	1.30451	1	0.607326	90.7391
GOTERM_BP_DIRECT	GO:0007399~nervous system development	15	2.41158	0.248318	ANAPC2, EFNB2, AMBRA1, RUFY3, DPF1, AMIGO1, SEMA6B, BAX, DLG3, ZC3H12A, VPS13A, TCF12, CLN8, SPAST, KIF2A	545	377	18082	1.32008	1	0.996845	99.3376
Annotation Cluster 36	Enrichment Score: 0.7515595139801217
Category	Term	Count	%	PValue	Genes	List Total	Pop Hits	Pop Total	Fold Enrichment	Bonferroni	Benjamini	FDR
GOTERM_BP_DIRECT	GO:0098779~mitophagy in response to mitochondrial depolarization	10	1.60772	0.0183722	ADAMTS7, PPY, SLC6A1, CRNKL1, CD93, MAP2K1, PLOD2, NDUFB9, AMBRA1, MDH1	545	132	18082	2.51348	1	0.833991	27.8141
GOTERM_BP_DIRECT	GO:0002230~positive regulation of defense response to virus by host	5	0.803859	0.502261	PPY, CRNKL1, CD93, ZC3H12A, MDH1	545	122	18082	1.35975	1	0.999875	99.9995
GOTERM_BP_DIRECT	GO:0098792~xenophagy	4	0.643087	0.602879	PPY, CRNKL1, CD93, MDH1	545	103	18082	1.28847	1	0.99997	100
Annotation Cluster 37	Enrichment Score: 0.7481895766318177
Category	Term	Count	%	PValue	Genes	List Total	Pop Hits	Pop Total	Fold Enrichment	Bonferroni	Benjamini	FDR
GOTERM_BP_DIRECT	GO:0030178~negative regulation of Wnt signaling pathway	5	0.803859	0.0876245	SFRP2, TSC2, APCDD1, LRP4, APC	545	56	18082	2.96232	1	0.97052	80.048
UP_KEYWORDS	Wnt signaling pathway	8	1.28617	0.205582	WISP1, SFRP2, ZRANB1, CDC73, CSNK1G3, APCDD1, LRP4, APC	619	176	22680	1.66544	1	0.665986	95.5466
GOTERM_BP_DIRECT	GO:0016055~Wnt signaling pathway	9	1.44695	0.316098	CUL3, WISP1, SFRP2, ZRANB1, CDC73, CSNK1G3, APCDD1, LRP4, APC	545	213	18082	1.40189	1	0.998845	99.8742
Annotation Cluster 38	Enrichment Score: 0.7410419801002677
Category	Term	Count	%	PValue	Genes	List Total	Pop Hits	Pop Total	Fold Enrichment	Bonferroni	Benjamini	FDR
GOTERM_BP_DIRECT	GO:1901998~toxin transport	4	0.643087	0.0872834	CCT5, PTPRG, DNAJA1, CCT6A	545	35	18082	3.79177	1	0.971739	79.9165
GOTERM_MF_DIRECT	GO:0051082~unfolded protein binding	5	0.803859	0.200718	CCT5, DNAJA1, HSPE1, HSPA1A, CCT6A	539	75	17446	2.15782	1	0.984646	96.6486
GOTERM_BP_DIRECT	GO:0006457~protein folding	6	0.96463	0.341472	CCT5, FKBP7, DNAJA1, HSPE1, CCT6A, DNAJC1	545	128	18082	1.55522	1	0.999109	99.9353
Annotation Cluster 39	Enrichment Score: 0.7255780742190734
Category	Term	Count	%	PValue	Genes	List Total	Pop Hits	Pop Total	Fold Enrichment	Bonferroni	Benjamini	FDR
INTERPRO	IPR006586:ADAM, cysteine-rich	5	0.803859	0.0328539	ADAMTS7, ADAMTS15, ADAM20, ADAM21, ADAMTS1	584	43	20594	4.10043	1	0.953345	41.3903
SMART	SM00608:ACR	5	0.803859	0.0445446	ADAMTS7, ADAMTS15, ADAM20, ADAM21, ADAMTS1	327	43	10425	3.70706	0.999988	0.940701	44.6345
UP_SEQ_FEATURE	metal ion-binding site:Zinc; in inhibited form	4	0.643087	0.0626981	ADAMTS7, ADAMTS15, ADAM21, ADAMTS1	571	29	18012	4.35099	1	0.99992	66.1924
INTERPRO	IPR002870:Peptidase M12B, propeptide	5	0.803859	0.06998	ADAMTS7, ADAMTS15, ADAM20, ADAM21, ADAMTS1	584	55	20594	3.20579	1	0.977711	68.6611
INTERPRO	IPR001590:Peptidase M12B, ADAM/reprolysin	5	0.803859	0.0737581	ADAMTS7, ADAMTS15, ADAM20, ADAM21, ADAMTS1	584	56	20594	3.14854	1	0.974466	70.6364
GOTERM_MF_DIRECT	GO:0004222~metalloendopeptidase activity	8	1.28617	0.0862885	ADAMTS7, BMP1, ADAMTS15, YBEY, ADAM20, ADAM21, ADAMTS1, AFG3L1	539	123	17446	2.10519	1	0.942293	74.5327
UP_SEQ_FEATURE	region of interest:Spacer	3	0.482315	0.0895676	ADAMTS7, ADAMTS15, ADAMTS1	571	16	18012	5.91462	1	0.999635	79.2295
UP_SEQ_FEATURE	domain:Disintegrin	4	0.643087	0.118041	ADAMTS7, ADAMTS15, ADAM21, ADAMTS1	571	38	18012	3.32049	1	0.999035	87.8009
UP_SEQ_FEATURE	short sequence motif:Cysteine switch	4	0.643087	0.125039	ADAMTS7, ADAMTS15, ADAM21, ADAMTS1	571	39	18012	3.23535	1	0.999205	89.3248
UP_SEQ_FEATURE	domain:Peptidase M12B	4	0.643087	0.125039	ADAMTS7, ADAMTS15, ADAM21, ADAMTS1	571	39	18012	3.23535	1	0.999205	89.3248
INTERPRO	IPR024079:Metallopeptidase, catalytic domain	6	0.96463	0.140787	ADAMTS7, BMP1, ADAMTS15, ADAM20, ADAM21, ADAMTS1	584	97	20594	2.18126	1	0.99367	91.1682
INTERPRO	IPR013273:Peptidase M12B, ADAM-TS	3	0.482315	0.146982	ADAMTS7, ADAMTS15, ADAMTS1	584	24	20594	4.40796	1	0.993268	92.1334
INTERPRO	IPR010294:ADAM-TS Spacer 1	3	0.482315	0.146982	ADAMTS7, ADAMTS15, ADAMTS1	584	24	20594	4.40796	1	0.993268	92.1334
UP_SEQ_FEATURE	metal ion-binding site:Zinc; catalytic	7	1.1254	0.175874	ADAMTS7, BMP1, ADAMTS15, YBEY, ADAM21, ADAMTS1, AFG3L1	571	119	18012	1.85557	1	0.999771	96.0826
UP_SEQ_FEATURE	domain:TSP type-1 3	3	0.482315	0.209949	ADAMTS7, ADAMTS15, ADAMTS1	571	27	18012	3.50496	1	0.9999	98.0687
INTERPRO	IPR000884:Thrombospondin, type 1 repeat	4	0.643087	0.287156	ADAMTS7, WISP1, ADAMTS15, ADAMTS1	584	66	20594	2.13719	1	0.99838	99.5545
SMART	SM00209:TSP1	4	0.643087	0.315019	ADAMTS7, WISP1, ADAMTS15, ADAMTS1	327	63	10425	2.02417	1	0.999598	99.2621
UP_SEQ_FEATURE	domain:TSP type-1 2	3	0.482315	0.316145	ADAMTS7, ADAMTS15, ADAMTS1	571	36	18012	2.62872	1	0.999987	99.8279
UP_SEQ_FEATURE	domain:TSP type-1 1	3	0.482315	0.316145	ADAMTS7, ADAMTS15, ADAMTS1	571	36	18012	2.62872	1	0.999987	99.8279
GOTERM_MF_DIRECT	GO:0008201~heparin binding	7	1.1254	0.322775	LPL, SELP, WISP1, RPL22, ADAMTS15, FGF10, ADAMTS1	539	151	17446	1.50047	1	0.991791	99.7281
UP_KEYWORDS	Metalloprotease	6	0.96463	0.350588	ADAMTS7, BMP1, ADAMTS15, ADAM21, ADAMTS1, AFG3L1	619	143	22680	1.53733	1	0.770598	99.708
UP_KEYWORDS	Cleavage on pair of basic residues	8	1.28617	0.51263	ADAMTS7, PPY, BMP1, ADAMTS15, 1500015O10RIK, ADAMTS1, CFI, INSR	619	248	22680	1.18193	1	0.861026	99.994
UP_KEYWORDS	Zymogen	7	1.1254	0.522888	ADAMTS7, PSMB7, BMP1, ADAMTS15, ADAM21, ADAMTS1, PSMB8	619	213	22680	1.20412	1	0.866653	99.9955
GOTERM_MF_DIRECT	GO:0008237~metallopeptidase activity	6	0.96463	0.551221	ADAMTS7, BMP1, ADAMTS15, ADAM21, ADAMTS1, AFG3L1	539	160	17446	1.21378	1	0.998454	99.9995
GOTERM_CC_DIRECT	GO:0005578~proteinaceous extracellular matrix	10	1.60772	0.57931	GLG1, ADAMTS7, PXDN, COL26A1, BMP1, WISP1, FBLN2, GPC6, ADAMTS15, ADAMTS1	576	316	19662	1.08023	1	0.974874	99.9996
UP_KEYWORDS	Extracellular matrix	7	1.1254	0.620731	ADAMTS7, PXDN, COL26A1, BMP1, FBLN2, ADAMTS15, ADAMTS1	619	235	22680	1.0914	1	0.909089	99.9998
UP_SEQ_FEATURE	compositionally biased region:Cys-rich	5	0.803859	0.62239	ADAMTS7, SLC44A1, ADAMTS15, ADAM21, ADAMTS1	571	135	18012	1.16832	1	1	100
Annotation Cluster 40	Enrichment Score: 0.6889425775014644
Category	Term	Count	%	PValue	Genes	List Total	Pop Hits	Pop Total	Fold Enrichment	Bonferroni	Benjamini	FDR
UP_SEQ_FEATURE	domain:PDZ 2	4	0.643087	0.0854663	PARD3, APBA2, DLG3, SDCBP2	571	33	18012	3.82359	1	0.999781	77.6055
UP_SEQ_FEATURE	domain:PDZ 1	4	0.643087	0.0916365	PARD3, APBA2, DLG3, SDCBP2	571	34	18012	3.71114	1	0.999349	80.006
INTERPRO	IPR001478:PDZ domain	6	0.96463	0.442291	MAST3, PARD3, LMO7, APBA2, DLG3, SDCBP2	584	154	20594	1.37391	1	0.99991	99.9912
SMART	SM00228:PDZ	6	0.96463	0.506592	MAST3, PARD3, LMO7, APBA2, DLG3, SDCBP2	327	150	10425	1.27523	1	0.999324	99.9895
Annotation Cluster 41	Enrichment Score: 0.6689136117091842
Category	Term	Count	%	PValue	Genes	List Total	Pop Hits	Pop Total	Fold Enrichment	Bonferroni	Benjamini	FDR
UP_KEYWORDS	Endocytosis	7	1.1254	0.103776	DNM1L, PACSIN3, TFRC, FNBP1L, ARHGAP27, FCHO2, LRP4	619	118	22680	2.17354	1	0.515419	77.2656
GOTERM_BP_DIRECT	GO:0006897~endocytosis	9	1.44695	0.179938	DNM1L, PACSIN3, TFRC, FNBP1L, FLOT1, ARHGAP27, CSNK1G3, FCHO2, LRP4	545	181	18082	1.64973	1	0.993625	96.94
GOTERM_CC_DIRECT	GO:0005905~clathrin-coated pit	3	0.482315	0.527277	DNM1L, TFRC, FCHO2	576	60	19662	1.70677	1	0.964545	99.9977
Annotation Cluster 42	Enrichment Score: 0.6565833677110651
Category	Term	Count	%	PValue	Genes	List Total	Pop Hits	Pop Total	Fold Enrichment	Bonferroni	Benjamini	FDR
KEGG_PATHWAY	mmu05145:Toxoplasmosis	8	1.28617	0.0324994	IRAK4, MYD88, IL10RB, MAPK9, MAPK8, JAK2, HSPA1A, IFNGR2	224	105	7691	2.61599	0.999685	0.739094	34.7909
GOTERM_BP_DIRECT	GO:2001235~positive regulation of apoptotic signaling pathway	3	0.482315	0.32871	MAPK9, MAPK8, JAK2	545	39	18082	2.55215	1	0.998933	99.9093
KEGG_PATHWAY	mmu04917:Prolactin signaling pathway	4	0.643087	0.355418	MAP2K1, MAPK9, MAPK8, JAK2	224	73	7691	1.88136	1	0.902648	99.6597
KEGG_PATHWAY	mmu04920:Adipocytokine signaling pathway	3	0.482315	0.622642	MAPK9, MAPK8, JAK2	224	72	7691	1.43062	1	0.937026	99.9997
Annotation Cluster 43	Enrichment Score: 0.5863519682093373
Category	Term	Count	%	PValue	Genes	List Total	Pop Hits	Pop Total	Fold Enrichment	Bonferroni	Benjamini	FDR
UP_SEQ_FEATURE	domain:F-box	5	0.803859	0.16214	FBXO38, KDM2B, FBXL12, FBXO31, FBXO4	571	67	18012	2.35408	1	0.999621	94.8333
INTERPRO	IPR001810:F-box domain, cyclin-like	5	0.803859	0.220505	FBXO38, KDM2B, FBXL12, FBXO31, FBXO4	584	85	20594	2.07434	1	0.997078	98.1391
SMART	SM00256:FBOX	3	0.482315	0.487121	FBXL12, FBXO31, FBXO4	327	52	10425	1.83927	1	0.999462	99.9827
Annotation Cluster 44	Enrichment Score: 0.5832012976688807
Category	Term	Count	%	PValue	Genes	List Total	Pop Hits	Pop Total	Fold Enrichment	Bonferroni	Benjamini	FDR
GOTERM_BP_DIRECT	GO:0070527~platelet aggregation	5	0.803859	0.0266642	ACTB, TSPAN32, MYL12B, CLIC1, ITGA2B	545	38	18082	4.36552	1	0.895254	37.8132
KEGG_PATHWAY	mmu04810:Regulation of actin cytoskeleton	8	1.28617	0.422583	ACTB, ARPC1B, MAP2K1, FGF10, MYL12B, ITGA2B, APC, SLC9A1	224	213	7691	1.28957	1	0.916384	99.9181
KEGG_PATHWAY	mmu04510:Focal adhesion	7	1.1254	0.559171	ACTB, MAP2K1, MAPK9, MAPK8, MYL12B, FLNB, ITGA2B	224	207	7691	1.16108	1	0.930387	99.9975
KEGG_PATHWAY	mmu04611:Platelet activation	4	0.643087	0.737581	ACTB, GNAQ, MYL12B, ITGA2B	224	131	7691	1.04839	1	0.961775	100
Annotation Cluster 45	Enrichment Score: 0.5787879265641787
Category	Term	Count	%	PValue	Genes	List Total	Pop Hits	Pop Total	Fold Enrichment	Bonferroni	Benjamini	FDR
BIOCARTA	m_gleevecPathway:Inhibition of Cellular Proliferation by Gleevec	4	0.643087	0.102552	BCR, MAP2K1, MAPK8, JAK2	60	25	1289	3.43733	1	0.994448	72.2785
BIOCARTA	m_epoPathway:EPO Signaling Pathway	3	0.482315	0.266669	MAP2K1, MAPK8, JAK2	60	22	1289	2.92955	1	0.998306	97.4717
KEGG_PATHWAY	mmu04917:Prolactin signaling pathway	4	0.643087	0.355418	MAP2K1, MAPK9, MAPK8, JAK2	224	73	7691	1.88136	1	0.902648	99.6597
BIOCARTA	m_biopeptidesPathway:Bioactive Peptide Induced Signaling Pathway	3	0.482315	0.497957	MAP2K1, MAPK8, JAK2	60	36	1289	1.79028	1	0.999516	99.9717
Annotation Cluster 46	Enrichment Score: 0.5725556416004561
Category	Term	Count	%	PValue	Genes	List Total	Pop Hits	Pop Total	Fold Enrichment	Bonferroni	Benjamini	FDR
UP_SEQ_FEATURE	repeat:HEAT 2	4	0.643087	0.201912	PPP4R4, NIPBL, CKAP5, INTS4	571	49	18012	2.57507	1	0.999881	97.7119
UP_SEQ_FEATURE	repeat:HEAT 1	4	0.643087	0.201912	PPP4R4, NIPBL, CKAP5, INTS4	571	49	18012	2.57507	1	0.999881	97.7119
UP_SEQ_FEATURE	repeat:HEAT 5	3	0.482315	0.257095	NIPBL, CKAP5, INTS4	571	31	18012	3.05271	1	0.99996	99.3109
UP_SEQ_FEATURE	repeat:HEAT 4	3	0.482315	0.339513	NIPBL, CKAP5, INTS4	571	38	18012	2.49037	1	0.999993	99.9039
UP_SEQ_FEATURE	repeat:HEAT 3	3	0.482315	0.385432	NIPBL, CKAP5, INTS4	571	42	18012	2.25319	1	0.999997	99.9712
Annotation Cluster 47	Enrichment Score: 0.5716943800135503
Category	Term	Count	%	PValue	Genes	List Total	Pop Hits	Pop Total	Fold Enrichment	Bonferroni	Benjamini	FDR
UP_KEYWORDS	Lectin	10	1.60772	0.0478955	GLG1, FCER2A, SELP, KLRG1, GALNT10, CD93, WBSCR17, LMAN2L, LGALS2, CLEC14A	619	173	22680	2.1179	1	0.373564	48.4984
GOTERM_MF_DIRECT	GO:0030246~carbohydrate binding	12	1.92926	0.0975863	GLG1, FCER2A, SELP, KLRG1, GANAB, GALNT10, CD93, WBSCR17, LMAN2L, HEXB, LGALS2, CLEC14A	539	229	17446	1.69611	1	0.955418	78.9097
UP_SEQ_FEATURE	domain:C-type lectin	5	0.803859	0.390242	FCER2A, SELP, KLRG1, CD93, CLEC14A	571	100	18012	1.57723	1	0.999997	99.9748
INTERPRO	IPR016187:C-type lectin fold	6	0.96463	0.391971	FCER2A, SELP, KLRG1, CD93, SUMF2, CLEC14A	584	145	20594	1.45919	1	0.999781	99.965
INTERPRO	IPR001304:C-type lectin	5	0.803859	0.467492	FCER2A, SELP, KLRG1, CD93, CLEC14A	584	124	20594	1.42192	1	0.999943	99.9958
INTERPRO	IPR016186:C-type lectin-like	5	0.803859	0.545531	FCER2A, SELP, KLRG1, CD93, CLEC14A	584	137	20594	1.287	1	0.999971	99.9997
SMART	SM00034:CLECT	5	0.803859	0.546102	FCER2A, SELP, KLRG1, CD93, CLEC14A	327	124	10425	1.28551	1	0.999294	99.9965
Annotation Cluster 48	Enrichment Score: 0.556847244496838
Category	Term	Count	%	PValue	Genes	List Total	Pop Hits	Pop Total	Fold Enrichment	Bonferroni	Benjamini	FDR
UP_KEYWORDS	Innate immunity	11	1.76849	0.123972	IRAK4, KLRG1, MYD88, CNPY3, MSRB1, JAK2, CFI, RNF135, C1S1, C1S2, SEC14L1	619	241	22680	1.67235	1	0.541458	83.2946
UP_KEYWORDS	Immunity	14	2.2508	0.295637	CNPY3, MSRB1, HP, PSMB8, SEC14L1, IRAK4, KLRG1, MYD88, ZC3H12A, JAK2, CFI, RNF135, C1S1, C1S2	619	401	22680	1.27919	1	0.741221	99.1245
GOTERM_BP_DIRECT	GO:0002376~immune system process	14	2.2508	0.3735	CNPY3, MSRB1, HP, PSMB8, SEC14L1, IRAK4, KLRG1, MYD88, ZC3H12A, JAK2, CFI, RNF135, C1S1, C1S2	545	383	18082	1.21277	1	0.999358	99.973
GOTERM_BP_DIRECT	GO:0045087~innate immune response	14	2.2508	0.432752	DEFB19, CNPY3, MSRB1, ANKHD1, SEC14L1, IRAK4, KLRG1, MYD88, JAK2, CFI, RNF135, C1S1, C1S2, TYROBP	545	400	18082	1.16123	1	0.999642	99.9953
Annotation Cluster 49	Enrichment Score: 0.549697076973138
Category	Term	Count	%	PValue	Genes	List Total	Pop Hits	Pop Total	Fold Enrichment	Bonferroni	Benjamini	FDR
UP_KEYWORDS	Proteasome	4	0.643087	0.195841	PSMB7, PSMD12, UBE3A, PSMB8	619	56	22680	2.61712	1	0.651461	94.7489
GOTERM_CC_DIRECT	GO:0000502~proteasome complex	4	0.643087	0.304068	PSMB7, PSMD12, UBE3A, PSMB8	576	66	19662	2.06881	1	0.89586	99.4325
KEGG_PATHWAY	mmu03050:Proteasome	3	0.482315	0.376735	PSMB7, PSMD12, PSMB8	224	45	7691	2.28899	1	0.909582	99.7798
Annotation Cluster 50	Enrichment Score: 0.5491955083789282
Category	Term	Count	%	PValue	Genes	List Total	Pop Hits	Pop Total	Fold Enrichment	Bonferroni	Benjamini	FDR
UP_KEYWORDS	Sushi	5	0.803859	0.0387126	SEZ6L2, SELP, HP, C1S1, C1S2	619	47	22680	3.89784	0.999997	0.338106	41.3619
INTERPRO	IPR000859:CUB domain	5	0.803859	0.0737581	SEZ6L2, BMP1, C1S1, C1S2, ZZEF1	584	56	20594	3.14854	1	0.974466	70.6364
INTERPRO	IPR000436:Sushi/SCR/CCP	5	0.803859	0.0737581	SEZ6L2, SELP, HP, C1S1, C1S2	584	56	20594	3.14854	1	0.974466	70.6364
UP_SEQ_FEATURE	domain:Sushi 2	4	0.643087	0.0979855	SEZ6L2, SELP, C1S1, C1S2	571	35	18012	3.6051	1	0.99898	82.2222
UP_SEQ_FEATURE	domain:Sushi 1	4	0.643087	0.0979855	SEZ6L2, SELP, C1S1, C1S2	571	35	18012	3.6051	1	0.99898	82.2222
UP_SEQ_FEATURE	domain:CUB 1	4	0.643087	0.132184	SEZ6L2, BMP1, C1S1, C1S2	571	40	18012	3.15447	1	0.999177	90.6946
UP_SEQ_FEATURE	domain:CUB 2	4	0.643087	0.132184	SEZ6L2, BMP1, C1S1, C1S2	571	40	18012	3.15447	1	0.999177	90.6946
UP_KEYWORDS	Complement pathway	3	0.482315	0.166921	CFI, C1S1, C1S2	619	27	22680	4.07108	1	0.614947	91.5337
KEGG_PATHWAY	mmu05150:Staphylococcus aureus infection	4	0.643087	0.176144	SELP, CFI, C1S1, C1S2	224	50	7691	2.74679	1	0.826401	91.8528
SMART	SM00042:CUB	4	0.643087	0.213322	SEZ6L2, BMP1, C1S1, C1S2	327	51	10425	2.50045	1	0.997395	95.5536
SMART	SM00032:CCP	4	0.643087	0.238201	SEZ6L2, SELP, C1S1, C1S2	327	54	10425	2.36154	1	0.997832	97.0696
UP_SEQ_FEATURE	active site:Charge relay system	8	1.28617	0.475591	LPL, PNLIPRP1, ESD, ABHD10, CFI, C1S1, C1S2, DAGLB	571	205	18012	1.23101	1	1	99.998
GOTERM_BP_DIRECT	GO:0006958~complement activation, classical pathway	3	0.482315	0.49602	CFI, C1S1, C1S2	545	55	18082	1.80971	1	0.99986	99.9994
INTERPRO	IPR001314:Peptidase S1A, chymotrypsin-type	5	0.803859	0.62244	HP, CFI, C1S1, C1S2, CTRL	584	151	20594	1.16767	1	0.999994	100
KEGG_PATHWAY	mmu04610:Complement and coagulation cascades	3	0.482315	0.652052	CFI, C1S1, C1S2	224	76	7691	1.35532	1	0.942853	99.9999
INTERPRO	IPR001254:Peptidase S1	5	0.803859	0.667313	HP, CFI, C1S1, C1S2, CTRL	584	160	20594	1.10199	1	0.999998	100
INTERPRO	IPR009003:Trypsin-like cysteine/serine peptidase domain	5	0.803859	0.704022	HP, CFI, C1S1, C1S2, CTRL	584	168	20594	1.04951	1	0.999999	100
UP_SEQ_FEATURE	domain:Peptidase S1	4	0.643087	0.704046	HP, CFI, C1S1, C1S2	571	114	18012	1.10683	1	1	100
SMART	SM00020:Tryp_SPc	5	0.803859	0.73311	HP, CFI, C1S1, C1S2, CTRL	327	158	10425	1.00888	1	0.999888	100
UP_KEYWORDS	Serine protease	4	0.643087	0.853839	CFI, C1S1, C1S2, CTRL	619	173	22680	0.847162	1	0.983413	100
GOTERM_MF_DIRECT	GO:0008236~serine-type peptidase activity	4	0.643087	0.882623	CFI, C1S1, C1S2, CTRL	539	163	17446	0.794291	1	0.999994	100
GOTERM_MF_DIRECT	GO:0004252~serine-type endopeptidase activity	5	0.803859	0.895848	HP, CFI, C1S1, C1S2, CTRL	539	212	17446	0.763381	1	0.999996	100
Annotation Cluster 51	Enrichment Score: 0.5489201834830955
Category	Term	Count	%	PValue	Genes	List Total	Pop Hits	Pop Total	Fold Enrichment	Bonferroni	Benjamini	FDR
INTERPRO	IPR009071:High mobility group (HMG) box domain	4	0.643087	0.226016	HMGXB4, BBX, HMG20A, PBRM1	584	58	20594	2.43198	1	0.997196	98.3387
SMART	SM00398:HMG	4	0.643087	0.238201	HMGXB4, BBX, HMG20A, PBRM1	327	54	10425	2.36154	1	0.997832	97.0696
UP_SEQ_FEATURE	DNA-binding region:HMG box	3	0.482315	0.418944	BBX, HMG20A, PBRM1	571	45	18012	2.10298	1	0.999998	99.9888
Annotation Cluster 52	Enrichment Score: 0.548748551887409
Category	Term	Count	%	PValue	Genes	List Total	Pop Hits	Pop Total	Fold Enrichment	Bonferroni	Benjamini	FDR
KEGG_PATHWAY	mmu05412:Arrhythmogenic right ventricular cardiomyopathy (ARVC)	5	0.803859	0.129092	ACTB, LMNA, GJA1, EMD, ITGA2B	224	67	7691	2.5623	1	0.784107	83.2828
KEGG_PATHWAY	mmu05410:Hypertrophic cardiomyopathy (HCM)	4	0.643087	0.402956	ACTB, LMNA, EMD, ITGA2B	224	79	7691	1.73847	1	0.919293	99.8738
KEGG_PATHWAY	mmu05414:Dilated cardiomyopathy	4	0.643087	0.434107	ACTB, LMNA, EMD, ITGA2B	224	83	7691	1.65469	1	0.912597	99.9369
Annotation Cluster 53	Enrichment Score: 0.5447266064346121
Category	Term	Count	%	PValue	Genes	List Total	Pop Hits	Pop Total	Fold Enrichment	Bonferroni	Benjamini	FDR
KEGG_PATHWAY	mmu05210:Colorectal cancer	6	0.96463	0.0374681	MAP2K1, BAX, MAPK9, MAPK8, APPL1, APC	224	64	7691	3.21889	0.99991	0.735821	38.9943
KEGG_PATHWAY	mmu04310:Wnt signaling pathway	4	0.643087	0.781524	SFRP2, MAPK9, MAPK8, APC	224	141	7691	0.974037	1	0.971807	100
GOTERM_BP_DIRECT	GO:0031175~neuron projection development	4	0.643087	0.792896	BLOC1S3, MAPK9, MAPK8, APC	545	139	18082	0.954762	1	0.999999	100
Annotation Cluster 54	Enrichment Score: 0.53333820753634
Category	Term	Count	%	PValue	Genes	List Total	Pop Hits	Pop Total	Fold Enrichment	Bonferroni	Benjamini	FDR
GOTERM_MF_DIRECT	GO:0004725~protein tyrosine phosphatase activity	7	1.1254	0.079318	PALD1, UBASH3B, PTPRG, DUSP16, PTPN14, ACP1, RNGTT	539	97	17446	2.33579	1	0.950411	71.4235
INTERPRO	IPR003595:Protein-tyrosine phosphatase, catalytic	3	0.482315	0.535955	PALD1, PTPRG, PTPN14	584	63	20594	1.67922	1	0.999971	99.9995
SMART	SM00404:PTPc_motif	3	0.482315	0.590861	PALD1, PTPRG, PTPN14	327	63	10425	1.51813	1	0.99952	99.9991
Annotation Cluster 55	Enrichment Score: 0.5319038799139025
Category	Term	Count	%	PValue	Genes	List Total	Pop Hits	Pop Total	Fold Enrichment	Bonferroni	Benjamini	FDR
UP_KEYWORDS	Transferase	60	9.6463	0.020383	NDUFAF5, TRMT10A, RNGTT, GOT2, GSTM1, PACSIN3, GIT2, TLK2, TGS1, AGPAT3, INSR, PIGA, AGPAT1, BCR, WBSCR17, CDK8, UBE2J2, GSTT3, PI4KB, UBE2H, NME7, MAST3, UBE2N, MAPK6, MAPK9, NEK9, MAPK8, CSNK1G3, LRRK1, EXT2, GSTP1, SULT5A1, STRAP, UBE3A, TK2, GLRX2, IRAK4, VRK1, GALNT10, DUSP16, PCMT1, UBE2D1, ZDHHC20, B4GALT4, TYROBP, DLST, TRMU, FKTN, MAP2K1, MAT2A, THUMPD3, UAP1L1, IDNK, ATE1, DBT, DYRK1A, …	619	1654	22680	1.32913	0.998735	0.234245	24.3022
UP_SEQ_FEATURE	nucleotide phosphate-binding region:ATP	39	6.2701	0.095621	SMARCAD1, TOR4A, TK2, IRAK4, VRK1, DYNC2H1, VPS4A, CHD1, TLK2, INSR, KIF2A, AASDH, TRIP13, TRMU, KIF3A, MAP2K1, MAT2A, CDK8, WRN, AFG3L1, IDNK, RAD50, MAST3, RFC1, MAPK6, UBA1, UBA2, DYRK1A, NEK9, MAPK9, MAPK8, JAK2, GRK4, ZRANB3, CSNK1G3, SMC1A, LRRK1, RAD17, SPAST	571	963	18012	1.27751	1	0.99934	81.4253
UP_KEYWORDS	Kinase	26	4.18006	0.110506	STRAP, TK2, IRAK4, VRK1, PACSIN3, DUSP16, GIT2, TLK2, INSR, TYROBP, BCR, MAP2K1, CDK8, PI4KB, NME7, IDNK, MAST3, MAPK6, DYRK1A, MAPK9, NEK9, MAPK8, JAK2, GRK4, CSNK1G3, LRRK1	619	707	22680	1.34743	1	0.524766	79.4684
GOTERM_MF_DIRECT	GO:0016301~kinase activity	27	4.34084	0.142216	STRAP, TRRAP, TK2, IRAK4, VRK1, PACSIN3, DUSP16, GIT2, TLK2, INSR, TYROBP, BCR, MAP2K1, CDK8, PI4KB, IDNK, NME7, MAST3, MAPK6, DYRK1A, MAPK9, NEK9, MAPK8, JAK2, GRK4, CSNK1G3, LRRK1	539	674	17446	1.29661	1	0.978628	90.223
GOTERM_MF_DIRECT	GO:0016740~transferase activity	53	8.5209	0.166767	NDUFAF5, TRMT10A, RNGTT, GOT2, GSTM1, TLK2, TGS1, AGPAT3, INSR, PIGA, AGPAT1, BCR, WBSCR17, CDK8, UBE2J2, PI4KB, UBE2H, NME7, MAST3, UBE2N, MAPK6, MAPK9, NEK9, MAPK8, CSNK1G3, LRRK1, EXT2, GSTP1, UBE3A, TK2, GLRX2, IRAK4, VRK1, GALNT10, PCMT1, UBE2D1, ZDHHC20, B4GALT4, DLST, FKTN, TRMU, MAP2K1, MAT2A, THUMPD3, UAP1L1, IDNK, ATE1, DBT, DYRK1A, JAK2, GRK4, SETD2, PARP2	539	1472	17446	1.1654	1	0.977395	93.7041
GOTERM_BP_DIRECT	GO:0018105~peptidyl-serine phosphorylation	7	1.1254	0.212062	MAST3, VRK1, DYRK1A, MAPK8, CSNK1G3, TLK2, RICTOR	545	133	18082	1.74621	1	0.995217	98.4841
UP_KEYWORDS	Serine/threonine-protein kinase	15	2.41158	0.21789	BCR, MAP2K1, CDK8, IRAK4, MAST3, VRK1, MAPK6, DYRK1A, NEK9, MAPK9, GRK4, MAPK8, CSNK1G3, TLK2, LRRK1	619	405	22680	1.35703	1	0.679386	96.3942
INTERPRO	IPR008271:Serine/threonine-protein kinase, active site	12	1.92926	0.344225	MAST3, VRK1, MAP2K1, MAPK6, DYRK1A, CDK8, MAPK9, NEK9, GRK4, MAPK8, CSNK1G3, TLK2	584	333	20594	1.27076	1	0.999507	99.8827
GOTERM_BP_DIRECT	GO:0016310~phosphorylation	21	3.37621	0.382873	BCR, MAP2K1, CDK8, PI4KB, NME7, IDNK, TK2, IRAK4, MAST3, VRK1, MAPK6, DYRK1A, NEK9, MAPK9, GRK4, JAK2, MAPK8, CSNK1G3, TLK2, INSR, LRRK1	545	612	18082	1.13846	1	0.999415	99.9793
INTERPRO	IPR011009:Protein kinase-like domain	18	2.89389	0.386813	MAP2K1, CDK8, PI4KB, TRRAP, IRAK4, MAST3, VRK1, MAPK6, DYRK1A, NEK9, MAPK9, GRK4, JAK2, MAPK8, CSNK1G3, TLK2, LRRK1, INSR	584	556	20594	1.14163	1	0.999778	99.9599
SMART	SM00220:S_TKc	14	2.2508	0.416831	MAP2K1, CDK8, MAST3, IRAK4, VRK1, MAPK6, DYRK1A, NEK9, MAPK9, GRK4, MAPK8, CSNK1G3, TLK2, LRRK1	327	380	10425	1.17455	1	0.999407	99.9085
GOTERM_MF_DIRECT	GO:0004674~protein serine/threonine kinase activity	15	2.41158	0.448807	BCR, MAP2K1, CDK8, IRAK4, MAST3, VRK1, MAPK6, DYRK1A, NEK9, MAPK9, GRK4, MAPK8, CSNK1G3, TLK2, LRRK1	539	428	17446	1.13437	1	0.996893	99.988
INTERPRO	IPR000719:Protein kinase, catalytic domain	16	2.57235	0.485034	MAP2K1, CDK8, IRAK4, MAST3, VRK1, MAPK6, DYRK1A, NEK9, MAPK9, GRK4, JAK2, MAPK8, CSNK1G3, TLK2, LRRK1, INSR	584	515	20594	1.09557	1	0.999949	99.9975
UP_SEQ_FEATURE	active site:Proton acceptor	23	3.69775	0.571953	PXDN, MAP2K1, ALDH5A1, ACADS, CDK8, SIRT6, ERI2, IRAK4, MAST3, VRK1, DHRS4, MAPK6, DYRK1A, MAPK9, NEK9, GRK4, JAK2, MAPK8, CSNK1G3, TLK2, INSR, LRRK1, MDH1	571	710	18012	1.02187	1	1	99.9999
GOTERM_MF_DIRECT	GO:0004672~protein kinase activity	17	2.73312	0.574106	MAP2K1, CDK8, GTF2H1, IRAK4, MAST3, VRK1, MAPK6, DYRK1A, NEK9, MAPK9, GRK4, JAK2, MAPK8, CSNK1G3, TLK2, LRRK1, INSR	539	531	17446	1.03624	1	0.998735	99.9998
UP_SEQ_FEATURE	binding site:ATP	19	3.05466	0.577102	MAP2K1, MAT2A, CDK8, NME7, IRAK4, MAST3, VRK1, MAPK6, DYRK1A, NEK9, MAPK9, GRK4, JAK2, MAPK8, CSNK1G3, TLK2, LRRK1, INSR, AASDH	571	583	18012	1.02804	1	1	99.9999
GOTERM_BP_DIRECT	GO:0006468~protein phosphorylation	17	2.73312	0.664158	BCR, MAP2K1, CDK8, IRAK4, MAST3, VRK1, MAPK6, DYRK1A, NEK9, MAPK9, GRK4, JAK2, MAPK8, CSNK1G3, TLK2, LRRK1, INSR	545	576	18082	0.979211	1	0.999988	100
UP_SEQ_FEATURE	domain:Protein kinase	15	2.41158	0.723376	MAP2K1, CDK8, IRAK4, MAST3, VRK1, MAPK6, DYRK1A, NEK9, MAPK9, GRK4, MAPK8, CSNK1G3, TLK2, LRRK1, INSR	571	502	18012	0.942569	1	1	100
INTERPRO	IPR017441:Protein kinase, ATP binding site	10	1.60772	0.787818	VRK1, MAP2K1, MAPK6, DYRK1A, CDK8, GRK4, JAK2, CSNK1G3, TLK2, INSR	584	394	20594	0.895018	1	1	100
Annotation Cluster 56	Enrichment Score: 0.5302686020479295
Category	Term	Count	%	PValue	Genes	List Total	Pop Hits	Pop Total	Fold Enrichment	Bonferroni	Benjamini	FDR
UP_SEQ_FEATURE	domain:PID	3	0.482315	0.221674	APBA2, MAPK8IP1, APPL1	571	28	18012	3.37978	1	0.999912	98.4966
INTERPRO	IPR006020:Phosphotyrosine interaction domain	3	0.482315	0.323988	APBA2, MAPK8IP1, APPL1	584	41	20594	2.58027	1	0.999329	99.8093
SMART	SM00462:PTB	3	0.482315	0.357231	APBA2, MAPK8IP1, APPL1	327	40	10425	2.39106	1	0.999329	99.6767
Annotation Cluster 57	Enrichment Score: 0.5235772703254694
Category	Term	Count	%	PValue	Genes	List Total	Pop Hits	Pop Total	Fold Enrichment	Bonferroni	Benjamini	FDR
GOTERM_CC_DIRECT	GO:0005874~microtubule	14	2.2508	0.165269	KIF3A, DNM1L, MAP2K1, MTA1, CCT6A, TTLL1, EML4, CCT5, CEP57, DYNC2H1, EMD, SPAST, KIF2A, APC	576	327	19662	1.46146	1	0.803248	92.4011
GOTERM_MF_DIRECT	GO:0008017~microtubule binding	10	1.60772	0.166236	KIF3A, DNM1L, CEP57, CKAP5, SNCA, OGG1, SPAST, KIF2A, EML4, APC	539	200	17446	1.61837	1	0.979502	93.643
UP_KEYWORDS	Microtubule	9	1.44695	0.429159	KIF3A, CEP57, DYNC2H1, EMD, TTLL1, SPAST, KIF2A, EML4, APC	619	264	22680	1.24908	1	0.822714	99.9489
GOTERM_CC_DIRECT	GO:0015630~microtubule cytoskeleton	5	0.803859	0.682585	KIF3A, DNM1L, CEP57, SPAST, EML4	576	158	19662	1.08023	1	0.987302	100
Annotation Cluster 58	Enrichment Score: 0.5207914094255118
Category	Term	Count	%	PValue	Genes	List Total	Pop Hits	Pop Total	Fold Enrichment	Bonferroni	Benjamini	FDR
UP_KEYWORDS	TPR repeat	8	1.28617	0.0993374	FIS1, TTC14, TTC23, NAA16, VPS13A, TTC3, UNC45B, UNC45A	619	144	22680	2.03554	1	0.506492	75.6953
INTERPRO	IPR011990:Tetratricopeptide-like helical	10	1.60772	0.126129	FIS1, TTC14, CRNKL1, SMG5, TTC23, NAA16, TRRAP, TTC3, UNC45B, UNC45A	584	204	20594	1.72861	1	0.99033	88.4244
INTERPRO	IPR013026:Tetratricopeptide repeat-containing domain	6	0.96463	0.2533	TTC14, CRNKL1, NAA16, TTC3, UNC45B, UNC45A	584	120	20594	1.76318	1	0.997939	99.0642
INTERPRO	IPR019734:Tetratricopeptide repeat	6	0.96463	0.285774	TTC14, TTC23, NAA16, TTC3, UNC45B, UNC45A	584	126	20594	1.67922	1	0.998498	99.5405
SMART	SM00028:TPR	6	0.96463	0.315653	TTC14, TTC23, NAA16, TTC3, UNC45B, UNC45A	327	119	10425	1.60743	1	0.99928	99.2709
UP_SEQ_FEATURE	repeat:TPR 3	6	0.96463	0.362298	TTC14, TTC23, NAA16, VPS13A, UNC45B, UNC45A	571	125	18012	1.51414	1	0.999997	99.9466
UP_SEQ_FEATURE	repeat:TPR 1	6	0.96463	0.437663	TTC14, TTC23, NAA16, VPS13A, UNC45B, UNC45A	571	137	18012	1.38152	1	0.999998	99.9935
UP_SEQ_FEATURE	repeat:TPR 2	6	0.96463	0.437663	TTC14, TTC23, NAA16, VPS13A, UNC45B, UNC45A	571	137	18012	1.38152	1	0.999998	99.9935
UP_SEQ_FEATURE	repeat:TPR 4	4	0.643087	0.514868	TTC14, TTC23, NAA16, VPS13A	571	86	18012	1.46719	1	1	99.9995
UP_SEQ_FEATURE	repeat:TPR 5	3	0.482315	0.605689	TTC23, NAA16, VPS13A	571	64	18012	1.47866	1	1	100
Annotation Cluster 59	Enrichment Score: 0.5121224842517675
Category	Term	Count	%	PValue	Genes	List Total	Pop Hits	Pop Total	Fold Enrichment	Bonferroni	Benjamini	FDR
INTERPRO	IPR004045:Glutathione S-transferase, N-terminal	4	0.643087	0.0658063	GSTM1, GSTT3, CLIC1, GSTP1	584	33	20594	4.27439	1	0.976419	66.3345
INTERPRO	IPR010987:Glutathione S-transferase, C-terminal-like	4	0.643087	0.140865	GSTM1, GSTT3, CLIC1, GSTP1	584	46	20594	3.06641	1	0.992676	91.181
GOTERM_BP_DIRECT	GO:0006749~glutathione metabolic process	4	0.643087	0.182471	GSTM1, ALDH5A1, GSTT3, GSTP1	545	49	18082	2.70841	1	0.993785	97.102
INTERPRO	IPR004046:Glutathione S-transferase, C-terminal	3	0.482315	0.21861	GSTM1, GSTT3, GSTP1	584	31	20594	3.41262	1	0.997272	98.0654
GOTERM_MF_DIRECT	GO:0004364~glutathione transferase activity	3	0.482315	0.270804	GSTM1, GSTT3, GSTP1	539	33	17446	2.94249	1	0.988912	99.1661
UP_SEQ_FEATURE	domain:GST C-terminal	3	0.482315	0.374073	GSTM1, CLIC1, GSTP1	571	41	18012	2.30815	1	0.999996	99.9609
KEGG_PATHWAY	mmu00480:Glutathione metabolism	3	0.482315	0.476861	GSTM1, GSTT3, GSTP1	224	55	7691	1.87281	1	0.91868	99.9772
INTERPRO	IPR012336:Thioredoxin-like fold	5	0.803859	0.539733	GSTM1, GSTT3, CLIC1, GSTP1, GLRX2	584	136	20594	1.29646	1	0.99997	99.9996
KEGG_PATHWAY	mmu00980:Metabolism of xenobiotics by cytochrome P450	3	0.482315	0.558194	GSTM1, GSTT3, GSTP1	224	64	7691	1.60944	1	0.932357	99.9974
KEGG_PATHWAY	mmu00982:Drug metabolism - cytochrome P450	3	0.482315	0.575011	GSTM1, GSTT3, GSTP1	224	66	7691	1.56067	1	0.926455	99.9984
KEGG_PATHWAY	mmu05204:Chemical carcinogenesis	3	0.482315	0.751757	GSTM1, GSTT3, GSTP1	224	92	7691	1.11961	1	0.964318	100
Annotation Cluster 60	Enrichment Score: 0.5030535172523255
Category	Term	Count	%	PValue	Genes	List Total	Pop Hits	Pop Total	Fold Enrichment	Bonferroni	Benjamini	FDR
GOTERM_BP_DIRECT	GO:0008203~cholesterol metabolic process	6	0.96463	0.130282	HDLBP, FECH, CYP46A1, CAT, CLN8, DHCR24	545	89	18082	2.23672	1	0.986125	91.4003
UP_KEYWORDS	Sterol metabolism	4	0.643087	0.238705	HDLBP, CYB5R1, CYP46A1, DHCR24	619	62	22680	2.36385	1	0.682605	97.496
GOTERM_BP_DIRECT	GO:0008202~steroid metabolic process	5	0.803859	0.246405	HDLBP, CYB5R1, DHRS4, CYP46A1, DHCR24	545	84	18082	1.97488	1	0.996985	99.3074
UP_KEYWORDS	Steroid metabolism	4	0.643087	0.327803	HDLBP, CYB5R1, CYP46A1, DHCR24	619	74	22680	1.98053	1	0.768327	99.5346
UP_KEYWORDS	Cholesterol metabolism	3	0.482315	0.44423	HDLBP, CYP46A1, DHCR24	619	55	22680	1.99853	1	0.828334	99.9644
UP_KEYWORDS	NADP	4	0.643087	0.859141	DHRS4, CYP46A1, CAT, DHCR24	619	175	22680	0.83748	1	0.983814	100
Annotation Cluster 61	Enrichment Score: 0.49629146647864986
Category	Term	Count	%	PValue	Genes	List Total	Pop Hits	Pop Total	Fold Enrichment	Bonferroni	Benjamini	FDR
UP_KEYWORDS	Iron-sulfur	4	0.643087	0.231443	FECH, TYW1, ETFDH, GLRX2	619	61	22680	2.40261	1	0.674449	97.1531
GOTERM_MF_DIRECT	GO:0051536~iron-sulfur cluster binding	4	0.643087	0.316023	FECH, TYW1, ETFDH, GLRX2	539	64	17446	2.02296	1	0.992129	99.684
UP_KEYWORDS	Iron	12	1.92926	0.44357	PXDN, FECH, KDM2B, CYP46A1, PLOD2, TYW1, HMOX1, ETFDH, HBB-BT, CAT, KDM5C, GLRX2	619	375	22680	1.17247	1	0.83053	99.9639
Annotation Cluster 62	Enrichment Score: 0.4879654502402245
Category	Term	Count	%	PValue	Genes	List Total	Pop Hits	Pop Total	Fold Enrichment	Bonferroni	Benjamini	FDR
GOTERM_BP_DIRECT	GO:0030154~cell differentiation	30	4.82315	0.141685	PARD3, ZC3H12A, RHOB, TLK2, UNC45B, KIF2A, TRIP13, UNC45A, ANAPC2, BMP1, STX2, EFNB2, AMBRA1, FLNB, RUFY3, PSMB8, AMIGO1, SEMA6B, NOTCH1, DMTF1, SFRP2, ZFP281, JAK2, IFT81, EXT2, TCF12, KLF4, LRP4, SPAST, SLC9A1	545	780	18082	1.27608	1	0.987115	93.1808
UP_KEYWORDS	Differentiation	23	3.69775	0.161375	ANAPC2, PARD3, BMP1, EFNB2, AMBRA1, RUFY3, PSMB8, AMIGO1, NOTCH1, SEMA6B, SFRP2, ZFP281, RHOB, ZC3H12A, IFT81, TLK2, TCF12, UNC45B, SPAST, LRP4, KIF2A, UNC45A, TRIP13	619	646	22680	1.30451	1	0.607326	90.7391
UP_KEYWORDS	Developmental protein	27	4.34084	0.576176	USP7, TSHZ2, AHCTF1, DYNC2H1, RHOB, ZC3H12A, TLK2, TMEM107, UNC45B, UNC45A, KIF2A, BMP1, EFNB2, AMBRA1, DONSON, RICTOR, RUFY3, AMIGO1, SEMA6B, NOTCH1, MEOX1, SFRP2, IFT81, TCF12, SPAST, LRP4, RAD17	619	976	22680	1.0136	1	0.89194	99.9991
GOTERM_BP_DIRECT	GO:0007275~multicellular organism development	27	4.34084	0.848051	USP7, TSHZ2, AHCTF1, DYNC2H1, RHOB, ZC3H12A, TLK2, TMEM107, UNC45B, UNC45A, KIF2A, BMP1, EFNB2, AMBRA1, DONSON, RICTOR, RUFY3, AMIGO1, SEMA6B, NOTCH1, MEOX1, SFRP2, IFT81, TCF12, SPAST, LRP4, RAD17	545	1029	18082	0.870559	1	1	100
Annotation Cluster 63	Enrichment Score: 0.4711200094766553
Category	Term	Count	%	PValue	Genes	List Total	Pop Hits	Pop Total	Fold Enrichment	Bonferroni	Benjamini	FDR
UP_KEYWORDS	Ubiquinone	3	0.482315	0.147676	NDUFA5, NDUFB9, ETFDH	619	25	22680	4.39677	1	0.578045	88.4709
UP_KEYWORDS	Electron transport	6	0.96463	0.167861	NDUFA5, ENOX2, NDUFB9, ETFDH, UQCRQ, GLRX2	619	107	22680	2.05456	1	0.611332	91.6619
KEGG_PATHWAY	mmu04932:Non-alcoholic fatty liver disease (NAFLD)	8	1.28617	0.170892	NDUFA5, MLX, BAX, NDUFB9, MAPK9, MAPK8, UQCRQ, INSR	224	157	7691	1.74955	1	0.827735	91.1545
KEGG_PATHWAY	mmu00190:Oxidative phosphorylation	6	0.96463	0.377152	ATP6V1C1, NDUFA5, NDUFB9, ATP6V1B1, UQCRQ, PPA2	224	139	7691	1.48208	1	0.905353	99.7817
UP_KEYWORDS	Mitochondrion inner membrane	9	1.44695	0.387921	NDUFA5, NDUFAF5, SLC25A20, FECH, AIFM1, NDUFB9, SLC25A3, ETFDH, UQCRQ	619	254	22680	1.29826	1	0.802685	99.8689
KEGG_PATHWAY	mmu05010:Alzheimer's disease	7	1.1254	0.407744	LPL, NDUFA5, GNAQ, NDUFB9, SNCA, APH1B, UQCRQ	224	177	7691	1.35787	1	0.918414	99.8862
KEGG_PATHWAY	mmu05012:Parkinson's disease	6	0.96463	0.43493	NDUFA5, UBA1, NDUFB9, SNCA, UBE2J2, UQCRQ	224	149	7691	1.38261	1	0.909402	99.9381
UP_KEYWORDS	Respiratory chain	3	0.482315	0.506719	NDUFA5, NDUFB9, UQCRQ	619	62	22680	1.77289	1	0.858711	99.9929
GOTERM_CC_DIRECT	GO:0070469~respiratory chain	3	0.482315	0.509088	NDUFA5, NDUFB9, UQCRQ	576	58	19662	1.76562	1	0.960553	99.9961
KEGG_PATHWAY	mmu05016:Huntington's disease	6	0.96463	0.685792	NDUFA5, GNAQ, BAX, NDUFB9, TBP, UQCRQ	224	198	7691	1.04045	1	0.952041	100
Annotation Cluster 64	Enrichment Score: 0.4706441936073979
Category	Term	Count	%	PValue	Genes	List Total	Pop Hits	Pop Total	Fold Enrichment	Bonferroni	Benjamini	FDR
UP_KEYWORDS	Nuclease	7	1.1254	0.126851	DCLRE1B, ZC3H12A, ERI2, WRN, ZRANB3, TATDN1, DNASE1L1	619	125	22680	2.05183	1	0.537478	84.0219
GOTERM_MF_DIRECT	GO:0004518~nuclease activity	7	1.1254	0.144817	DCLRE1B, ZC3H12A, ERI2, WRN, ZRANB3, TATDN1, DNASE1L1	539	115	17446	1.97019	1	0.977428	90.6627
UP_KEYWORDS	Exonuclease	3	0.482315	0.377589	DCLRE1B, ERI2, WRN	619	48	22680	2.28998	1	0.794801	99.8356
GOTERM_MF_DIRECT	GO:0004527~exonuclease activity	3	0.482315	0.459144	DCLRE1B, ERI2, WRN	539	50	17446	1.94204	1	0.996503	99.991
UP_KEYWORDS	Endonuclease	3	0.482315	0.645024	ZC3H12A, ZRANB3, DNASE1L1	619	80	22680	1.37399	1	0.916732	99.9999
GOTERM_MF_DIRECT	GO:0004519~endonuclease activity	3	0.482315	0.730259	ZC3H12A, ZRANB3, DNASE1L1	539	83	17446	1.1699	1	0.999709	100
Annotation Cluster 65	Enrichment Score: 0.4703363133822182
Category	Term	Count	%	PValue	Genes	List Total	Pop Hits	Pop Total	Fold Enrichment	Bonferroni	Benjamini	FDR
BIOCARTA	m_ceramidePathway:Ceramide Signaling Pathway	5	0.803859	0.0211745	MAP2K1, AIFM1, BAX, MAPK8, NSMAF	60	24	1289	4.47569	0.954127	0.954127	22.4129
KEGG_PATHWAY	mmu05210:Colorectal cancer	6	0.96463	0.0374681	MAP2K1, BAX, MAPK9, MAPK8, APPL1, APC	224	64	7691	3.21889	0.99991	0.735821	38.9943
GOTERM_CC_DIRECT	GO:0043204~perikaryon	9	1.44695	0.073784	AMIGO1, GOT2, TOP1, MAP2K1, MAPK9, PCMT1, MAPK8, HTR5A, RUFY3	576	150	19662	2.04813	1	0.630802	66.4955
KEGG_PATHWAY	mmu04620:Toll-like receptor signaling pathway	6	0.96463	0.169052	IRAK4, IFNAR2, MYD88, MAP2K1, MAPK9, MAPK8	224	101	7691	2.03969	1	0.835925	90.897
BIOCARTA	m_at1rPathway:Angiotensin II mediated activation of JNK Pathway via Pyk2 dependent signaling	4	0.643087	0.189008	GNAQ, MAP2K1, MAPK8, AGTRAP	60	33	1289	2.60404	1	0.997603	91.6597
KEGG_PATHWAY	mmu04910:Insulin signaling pathway	7	1.1254	0.220547	MAP2K1, FLOT1, TSC2, MAPK9, MAPK8, INSR, RPTOR	224	140	7691	1.71674	1	0.859304	96.0224
KEGG_PATHWAY	mmu04071:Sphingolipid signaling pathway	6	0.96463	0.290826	GNAQ, MAP2K1, BAX, MAPK9, MAPK8, NSMAF	224	124	7691	1.66136	1	0.896301	98.829
KEGG_PATHWAY	mmu04380:Osteoclast differentiation	6	0.96463	0.30218	IFNAR2, MAP2K1, MAPK9, MAPK8, IFNGR2, TYROBP	224	126	7691	1.63499	1	0.894708	99.0498
BIOCARTA	m_insulinPathway:Insulin Signaling Pathway	3	0.482315	0.318694	MAP2K1, MAPK8, INSR	60	25	1289	2.578	1	0.997845	98.9435
KEGG_PATHWAY	mmu05231:Choline metabolism in cancer	5	0.803859	0.336343	SLC44A1, MAP2K1, TSC2, MAPK9, MAPK8	224	101	7691	1.69974	1	0.90762	99.5037
KEGG_PATHWAY	mmu04068:FoxO signaling pathway	6	0.96463	0.348169	USP7, MAP2K1, MAPK9, MAPK8, CAT, INSR	224	134	7691	1.53738	1	0.906826	99.6068
KEGG_PATHWAY	mmu04917:Prolactin signaling pathway	4	0.643087	0.355418	MAP2K1, MAPK9, MAPK8, JAK2	224	73	7691	1.88136	1	0.902648	99.6597
BIOCARTA	m_pyk2Pathway:Links between Pyk2 and Map Kinases	3	0.482315	0.36991	GNAQ, MAP2K1, MAPK8	60	28	1289	2.30179	1	0.997634	99.5817
KEGG_PATHWAY	mmu04930:Type II diabetes mellitus	3	0.482315	0.427938	MAPK9, MAPK8, INSR	224	50	7691	2.06009	1	0.91227	99.9274
KEGG_PATHWAY	mmu04010:MAPK signaling pathway	9	1.44695	0.449112	MAP2K1, DUSP16, MAPK9, FGF10, MAPK8, HSPA1A, MAPK8IP1, FLNB, RASA2	224	251	7691	1.23113	1	0.915054	99.9554
KEGG_PATHWAY	mmu04914:Progesterone-mediated oocyte maturation	4	0.643087	0.464649	ANAPC2, MAP2K1, MAPK9, MAPK8	224	87	7691	1.57861	1	0.921211	99.9692
KEGG_PATHWAY	mmu04912:GnRH signaling pathway	4	0.643087	0.472174	GNAQ, MAP2K1, MAPK9, MAPK8	224	88	7691	1.56067	1	0.922382	99.9744
KEGG_PATHWAY	mmu04722:Neurotrophin signaling pathway	5	0.803859	0.473992	IRAK4, MAP2K1, BAX, MAPK9, MAPK8	224	122	7691	1.40716	1	0.920206	99.9755
KEGG_PATHWAY	mmu04014:Ras signaling pathway	8	1.28617	0.498817	MAP2K1, RAB5C, MAPK9, FGF10, MAPK8, GNB3, INSR, RASA2	224	229	7691	1.19947	1	0.925212	99.9869
KEGG_PATHWAY	mmu04510:Focal adhesion	7	1.1254	0.559171	ACTB, MAP2K1, MAPK9, MAPK8, MYL12B, FLNB, ITGA2B	224	207	7691	1.16108	1	0.930387	99.9975
KEGG_PATHWAY	mmu05212:Pancreatic cancer	3	0.482315	0.566661	MAP2K1, MAPK9, MAPK8	224	65	7691	1.58468	1	0.929341	99.998
KEGG_PATHWAY	mmu04664:Fc epsilon RI signaling pathway	3	0.482315	0.591358	MAP2K1, MAPK9, MAPK8	224	68	7691	1.51477	1	0.930256	99.9991
KEGG_PATHWAY	mmu05161:Hepatitis B	5	0.803859	0.616205	MYD88, MAP2K1, BAX, MAPK9, MAPK8	224	146	7691	1.17585	1	0.94011	99.9996
KEGG_PATHWAY	mmu04668:TNF signaling pathway	4	0.643087	0.617133	DNM1L, MAP2K1, MAPK9, MAPK8	224	109	7691	1.25999	1	0.938503	99.9996
KEGG_PATHWAY	mmu04931:Insulin resistance	4	0.643087	0.623333	MLX, MAPK9, MAPK8, INSR	224	110	7691	1.24854	1	0.935326	99.9997
KEGG_PATHWAY	mmu04024:cAMP signaling pathway	6	0.96463	0.681486	SSTR2, MAP2K1, PPP1R1B, MAPK9, MAPK8, SLC9A1	224	197	7691	1.04573	1	0.951893	100
KEGG_PATHWAY	mmu04012:ErbB signaling pathway	3	0.482315	0.723561	MAP2K1, MAPK9, MAPK8	224	87	7691	1.18396	1	0.957953	100
KEGG_PATHWAY	mmu05160:Hepatitis C	4	0.643087	0.760361	IFNAR2, OCLN, MAPK9, MAPK8	224	136	7691	1.00985	1	0.966099	100
BIOCARTA	m_mapkPathway:MAPKinase Signaling Pathway	4	0.643087	0.776171	MAP2K1, MAPK6, MAPK9, MAPK8	60	87	1289	0.987739	1	0.999999	100
Annotation Cluster 66	Enrichment Score: 0.4594365985107725
Category	Term	Count	%	PValue	Genes	List Total	Pop Hits	Pop Total	Fold Enrichment	Bonferroni	Benjamini	FDR
UP_SEQ_FEATURE	nucleotide phosphate-binding region:FAD	5	0.803859	0.116316	CYB5R1, AIFM1, ACADS, ETFDH, DHCR24	571	59	18012	2.67328	1	0.999158	87.395
UP_KEYWORDS	FAD	5	0.803859	0.401658	CYB5R1, AIFM1, ACADS, ETFDH, DHCR24	619	118	22680	1.55253	1	0.813784	99.9035
UP_KEYWORDS	Flavoprotein	5	0.803859	0.4744	CYB5R1, AIFM1, ACADS, ETFDH, DHCR24	619	130	22680	1.40922	1	0.841858	99.9833
GOTERM_MF_DIRECT	GO:0050660~flavin adenine dinucleotide binding	3	0.482315	0.655565	AIFM1, ACADS, DHCR24	539	72	17446	1.34864	1	0.999331	100
Annotation Cluster 67	Enrichment Score: 0.43627703825864683
Category	Term	Count	%	PValue	Genes	List Total	Pop Hits	Pop Total	Fold Enrichment	Bonferroni	Benjamini	FDR
INTERPRO	IPR018253:DnaJ domain, conserved site	3	0.482315	0.16698	DNAJC9, DNAJA1, DNAJC1	584	26	20594	4.06889	1	0.994245	94.6172
INTERPRO	IPR001623:DnaJ domain	3	0.482315	0.435265	DNAJC9, DNAJA1, DNAJC1	584	52	20594	2.03444	1	0.999904	99.9893
SMART	SM00271:DnaJ	3	0.482315	0.456114	DNAJC9, DNAJA1, DNAJC1	327	49	10425	1.95188	1	0.999248	99.963
UP_SEQ_FEATURE	domain:J	3	0.482315	0.542502	DNAJC9, DNAJA1, DNAJC1	571	57	18012	1.66025	1	1	99.9998
Annotation Cluster 68	Enrichment Score: 0.4269007509982729
Category	Term	Count	%	PValue	Genes	List Total	Pop Hits	Pop Total	Fold Enrichment	Bonferroni	Benjamini	FDR
KEGG_PATHWAY	mmu04130:SNARE interactions in vesicular transport	3	0.482315	0.248044	STX6, STX2, GOSR2	224	33	7691	3.12135	1	0.878501	97.501
GOTERM_MF_DIRECT	GO:0005484~SNAP receptor activity	3	0.482315	0.316782	STX6, STX2, GOSR2	539	37	17446	2.62438	1	0.991561	99.6893
GOTERM_CC_DIRECT	GO:0031201~SNARE complex	3	0.482315	0.421861	STX6, STX2, GOSR2	576	49	19662	2.08992	1	0.940274	99.9597
GOTERM_MF_DIRECT	GO:0000149~SNARE binding	3	0.482315	0.591475	STX6, STX2, GOSR2	539	64	17446	1.51722	1	0.998694	99.9999
Annotation Cluster 69	Enrichment Score: 0.40310367368414074
Category	Term	Count	%	PValue	Genes	List Total	Pop Hits	Pop Total	Fold Enrichment	Bonferroni	Benjamini	FDR
UP_KEYWORDS	Ribosome biogenesis	4	0.643087	0.224224	KRR1, RRP36, GTPBP10, MPHOSPH10	619	60	22680	2.44265	1	0.67595	96.7695
UP_KEYWORDS	rRNA processing	4	0.643087	0.40953	KRR1, RRP36, EXOSC7, MPHOSPH10	619	85	22680	1.72422	1	0.81549	99.9193
GOTERM_BP_DIRECT	GO:0042254~ribosome biogenesis	4	0.643087	0.503818	KRR1, RRP36, GTPBP10, MPHOSPH10	545	89	18082	1.49115	1	0.999874	99.9996
GOTERM_BP_DIRECT	GO:0006364~rRNA processing	5	0.803859	0.527649	KRR1, RRP36, EXOSC7, MPHOSPH10, YBEY	545	126	18082	1.31659	1	0.99991	99.9998
Annotation Cluster 70	Enrichment Score: 0.4001594683974855
Category	Term	Count	%	PValue	Genes	List Total	Pop Hits	Pop Total	Fold Enrichment	Bonferroni	Benjamini	FDR
GOTERM_MF_DIRECT	GO:0004725~protein tyrosine phosphatase activity	7	1.1254	0.079318	PALD1, UBASH3B, PTPRG, DUSP16, PTPN14, ACP1, RNGTT	539	97	17446	2.33579	1	0.950411	71.4235
INTERPRO	IPR016130:Protein-tyrosine phosphatase, active site	4	0.643087	0.341597	PTPRG, DUSP16, PTPN14, RNGTT	584	73	20594	1.93226	1	0.999533	99.875
INTERPRO	IPR000387:Protein-tyrosine/Dual specificity phosphatase	4	0.643087	0.410986	PTPRG, DUSP16, PTPN14, RNGTT	584	82	20594	1.72018	1	0.999854	99.9789
UP_KEYWORDS	Protein phosphatase	5	0.803859	0.4744	PPM1E, UBASH3B, PTPRG, PTPN14, ACP1	619	130	22680	1.40922	1	0.841858	99.9833
GOTERM_MF_DIRECT	GO:0016791~phosphatase activity	5	0.803859	0.495573	PTPRG, DUSP16, PTPN14, ACP1, RNGTT	539	118	17446	1.3715	1	0.997507	99.9969
GOTERM_BP_DIRECT	GO:0006470~protein dephosphorylation	5	0.803859	0.599727	PPM1E, PTPRG, PTPN14, ACP1, RNGTT	545	138	18082	1.2021	1	0.999968	100
GOTERM_MF_DIRECT	GO:0004721~phosphoprotein phosphatase activity	5	0.803859	0.624973	PPM1E, UBASH3B, PTPRG, PTPN14, ACP1	539	139	17446	1.16429	1	0.999015	100
GOTERM_BP_DIRECT	GO:0016311~dephosphorylation	4	0.643087	0.641129	PTPRG, DUSP16, PTPN14, RNGTT	545	109	18082	1.21754	1	0.999984	100
Annotation Cluster 71	Enrichment Score: 0.3967741159818028
Category	Term	Count	%	PValue	Genes	List Total	Pop Hits	Pop Total	Fold Enrichment	Bonferroni	Benjamini	FDR
KEGG_PATHWAY	mmu05142:Chagas disease (American trypanosomiasis)	6	0.96463	0.178758	IRAK4, MYD88, GNAQ, MAPK9, MAPK8, IFNGR2	224	103	7691	2.00009	1	0.820247	92.1812
KEGG_PATHWAY	mmu04071:Sphingolipid signaling pathway	6	0.96463	0.290826	GNAQ, MAP2K1, BAX, MAPK9, MAPK8, NSMAF	224	124	7691	1.66136	1	0.896301	98.829
KEGG_PATHWAY	mmu04723:Retrograde endocannabinoid signaling	5	0.803859	0.349609	GNAQ, MAPK9, MAPK8, GNB3, DAGLB	224	103	7691	1.66674	1	0.902951	99.6178
KEGG_PATHWAY	mmu04912:GnRH signaling pathway	4	0.643087	0.472174	GNAQ, MAP2K1, MAPK9, MAPK8	224	88	7691	1.56067	1	0.922382	99.9744
KEGG_PATHWAY	mmu04728:Dopaminergic synapse	5	0.803859	0.547964	GNAQ, PPP1R1B, MAPK9, MAPK8, GNB3	224	134	7691	1.28115	1	0.93217	99.9966
KEGG_PATHWAY	mmu04750:Inflammatory mediator regulation of TRP channels	3	0.482315	0.885154	GNAQ, MAPK9, MAPK8	224	126	7691	0.817496	1	0.990265	100
Annotation Cluster 72	Enrichment Score: 0.39399555421773064
Category	Term	Count	%	PValue	Genes	List Total	Pop Hits	Pop Total	Fold Enrichment	Bonferroni	Benjamini	FDR
UP_KEYWORDS	Protease	18	2.89389	0.310632	USP7, METAP2, BMP1, ADAMTS15, AFG3L1, OTUB2, PSMB8, ADAMTS7, PSMB7, DESI2, ZRANB1, METAP1D, ADAMTS1, ADAM21, CFI, C1S1, C1S2, CTRL	619	542	22680	1.21682	1	0.753751	99.3455
GOTERM_BP_DIRECT	GO:0006508~proteolysis	20	3.21543	0.385931	USP7, METAP2, BMP1, ADAMTS15, SCRN1, HP, FAM76A, OTUB2, AFG3L1, PSMB8, ADAMTS7, PSMB7, ZRANB1, METAP1D, ADAMTS1, ADAM21, CFI, C1S1, C1S2, CTRL	545	582	18082	1.14014	1	0.999376	99.9811
GOTERM_MF_DIRECT	GO:0008233~peptidase activity	18	2.89389	0.4235	USP7, METAP2, BMP1, ADAMTS15, AFG3L1, OTUB2, PSMB8, ADAMTS7, PSMB7, DESI2, ZRANB1, METAP1D, ADAMTS1, ADAM21, CFI, C1S1, C1S2, CTRL	539	516	17446	1.12909	1	0.996721	99.9763
UP_KEYWORDS	Zymogen	7	1.1254	0.522888	ADAMTS7, PSMB7, BMP1, ADAMTS15, ADAM21, ADAMTS1, PSMB8	619	213	22680	1.20412	1	0.866653	99.9955
Annotation Cluster 73	Enrichment Score: 0.38360699095009787
Category	Term	Count	%	PValue	Genes	List Total	Pop Hits	Pop Total	Fold Enrichment	Bonferroni	Benjamini	FDR
INTERPRO	IPR015373:Interferon alpha/beta receptor, beta chain	3	0.482315	0.0437623	IFNAR2, IL10RB, IFNGR2	584	12	20594	8.81592	1	0.970376	51.1143
INTERPRO	IPR003961:Fibronectin, type III	7	1.1254	0.553068	IGDCC4, IFNAR2, IL27RA, IL10RB, PTPRG, IFNGR2, INSR	584	211	20594	1.16989	1	0.999974	99.9997
KEGG_PATHWAY	mmu04060:Cytokine-cytokine receptor interaction	7	1.1254	0.709286	CCL11, IFNAR2, IL10RB, IL18, CCL27A, TNFRSF19, IFNGR2	224	242	7691	0.993156	1	0.956718	100
KEGG_PATHWAY	mmu04630:Jak-STAT signaling pathway	4	0.643087	0.79733	IFNAR2, IL10RB, JAK2, IFNGR2	224	145	7691	0.947167	1	0.973744	100
GOTERM_BP_DIRECT	GO:0051607~defense response to virus	4	0.643087	0.882321	PRF1, IFNAR2, IL10RB, IFNGR2	545	167	18082	0.794682	1	1	100
Annotation Cluster 74	Enrichment Score: 0.35713594631716045
Category	Term	Count	%	PValue	Genes	List Total	Pop Hits	Pop Total	Fold Enrichment	Bonferroni	Benjamini	FDR
GOTERM_BP_DIRECT	GO:0070936~protein K48-linked ubiquitination	6	0.96463	0.0142906	RNF4, UBE3A, TOPORS, UBE2H, UBE2D1, TTC3	545	48	18082	4.14725	1	0.824893	22.3526
INTERPRO	IPR013083:Zinc finger, RING/FYVE/PHD-type	11	1.76849	0.812681	SH3RF1, KDM2B, RNF4, SYTL2, TOPORS, RNF121, RNF135, TTC3, KDM5C, RUFY3, DPF1	584	445	20594	0.871687	1	1	100
INTERPRO	IPR017907:Zinc finger, RING-type, conserved site	4	0.643087	0.843908	SH3RF1, RNF4, TOPORS, RNF135	584	163	20594	0.865367	1	1	100
SMART	SM00184:RING	6	0.96463	0.861142	SH3RF1, RNF4, TOPORS, RNF121, RNF135, TTC3	327	234	10425	0.817455	1	0.999996	100
INTERPRO	IPR001841:Zinc finger, RING-type	6	0.96463	0.910466	SH3RF1, RNF4, TOPORS, RNF121, RNF135, TTC3	584	286	20594	0.739798	1	1	100
UP_SEQ_FEATURE	zinc finger region:RING-type	4	0.643087	0.936657	SH3RF1, RNF4, TOPORS, RNF135	571	186	18012	0.67838	1	1	100
Annotation Cluster 75	Enrichment Score: 0.34379788729823935
Category	Term	Count	%	PValue	Genes	List Total	Pop Hits	Pop Total	Fold Enrichment	Bonferroni	Benjamini	FDR
INTERPRO	IPR000008:C2 calcium-dependent membrane targeting	7	1.1254	0.280991	PRF1, BCR, DOC2G, SYTL2, CC2D1A, C2CD2L, RASA2	584	156	20594	1.58235	1	0.998475	99.4887
SMART	SM00239:C2	6	0.96463	0.352915	PRF1, BCR, DOC2G, SYTL2, CC2D1A, RASA2	327	125	10425	1.53028	1	0.999552	99.6474
UP_SEQ_FEATURE	domain:C2 2	3	0.482315	0.542502	DOC2G, SYTL2, RASA2	571	57	18012	1.66025	1	1	99.9998
UP_SEQ_FEATURE	domain:C2 1	3	0.482315	0.542502	DOC2G, SYTL2, RASA2	571	57	18012	1.66025	1	1	99.9998
UP_SEQ_FEATURE	domain:C2	3	0.482315	0.654402	PRF1, BCR, CC2D1A	571	70	18012	1.35191	1	1	100
Annotation Cluster 76	Enrichment Score: 0.334543824859954
Category	Term	Count	%	PValue	Genes	List Total	Pop Hits	Pop Total	Fold Enrichment	Bonferroni	Benjamini	FDR
UP_KEYWORDS	Steroid biosynthesis	3	0.482315	0.277441	ACBD3, CYB5R1, DHCR24	619	38	22680	2.89261	1	0.731813	98.764
GOTERM_BP_DIRECT	GO:0006694~steroid biosynthetic process	3	0.482315	0.560543	ACBD3, CYB5R1, DHCR24	545	62	18082	1.60539	1	0.999939	99.9999
UP_KEYWORDS	Lipid biosynthesis	5	0.803859	0.63766	ACBD3, CYB5R1, AGPAT3, DHCR24, AGPAT1	619	160	22680	1.14499	1	0.914102	99.9999
Annotation Cluster 77	Enrichment Score: 0.3270406378509244
Category	Term	Count	%	PValue	Genes	List Total	Pop Hits	Pop Total	Fold Enrichment	Bonferroni	Benjamini	FDR
INTERPRO	IPR008936:Rho GTPase activation protein	5	0.803859	0.244857	BCR, PLXNB1, SRGAP3, ARHGAP27, RASA2	584	89	20594	1.98111	1	0.997938	98.8799
INTERPRO	IPR000198:Rho GTPase-activating protein domain	3	0.482315	0.561198	BCR, SRGAP3, ARHGAP27	584	66	20594	1.6029	1	0.999977	99.9998
UP_SEQ_FEATURE	domain:Rho-GAP	3	0.482315	0.597082	BCR, SRGAP3, ARHGAP27	571	63	18012	1.50213	1	1	100
SMART	SM00324:RhoGAP	3	0.482315	0.599481	BCR, SRGAP3, ARHGAP27	327	64	10425	1.49441	1	0.999481	99.9993
Annotation Cluster 78	Enrichment Score: 0.3209415273184134
Category	Term	Count	%	PValue	Genes	List Total	Pop Hits	Pop Total	Fold Enrichment	Bonferroni	Benjamini	FDR
UP_SEQ_FEATURE	domain:Leucine-zipper	7	1.1254	0.127821	TSC22D3, TCF20, E2F6, MLX, MNT, USF1, TCF12	571	108	18012	2.04456	1	0.999151	89.8792
GOTERM_MF_DIRECT	GO:0046983~protein dimerization activity	8	1.28617	0.370573	STX2, AIFM1, E2F6, MLX, MNT, USF1, TCF12, CEACAM1	539	190	17446	1.36284	1	0.99436	99.9103
INTERPRO	IPR011598:Myc-type, basic helix-loop-helix (bHLH) domain	4	0.643087	0.624153	MLX, MNT, USF1, TCF12	584	113	20594	1.24827	1	0.999994	100
SMART	SM00353:HLH	4	0.643087	0.673651	MLX, MNT, USF1, TCF12	327	110	10425	1.1593	1	0.999779	100
UP_SEQ_FEATURE	domain:Helix-loop-helix motif	4	0.643087	0.680904	MLX, MNT, USF1, TCF12	571	110	18012	1.14708	1	1	100
UP_SEQ_FEATURE	DNA-binding region:Basic motif	4	0.643087	0.87511	MLX, MNT, USF1, TCF12	571	156	18012	0.808837	1	1	100
Annotation Cluster 79	Enrichment Score: 0.3035186905950878
Category	Term	Count	%	PValue	Genes	List Total	Pop Hits	Pop Total	Fold Enrichment	Bonferroni	Benjamini	FDR
INTERPRO	IPR001005:SANT/Myb domain	3	0.482315	0.355127	DMTF1, MTA1, DNAJC1	584	44	20594	2.40434	1	0.999586	99.9103
SMART	SM00717:SANT	3	0.482315	0.402153	DMTF1, MTA1, DNAJC1	327	44	10425	2.17369	1	0.999449	99.8737
INTERPRO	IPR009057:Homeodomain-like	8	1.28617	0.860339	TSHZ2, MEOX1, DMTF1, HMBOX1, MTA1, TGIF2, TERF2IP, DNAJC1	584	345	20594	0.817709	1	1	100
Annotation Cluster 80	Enrichment Score: 0.3010795021572964
Category	Term	Count	%	PValue	Genes	List Total	Pop Hits	Pop Total	Fold Enrichment	Bonferroni	Benjamini	FDR
UP_KEYWORDS	Peroxisome	5	0.803859	0.333531	FIS1, DNM1L, NUDT19, DHRS4, CAT	619	107	22680	1.71214	1	0.764181	99.5855
GOTERM_CC_DIRECT	GO:0005777~peroxisome	5	0.803859	0.535897	FIS1, DNM1L, NUDT19, DHRS4, CAT	576	131	19662	1.30288	1	0.96518	99.9982
KEGG_PATHWAY	mmu04146:Peroxisome	3	0.482315	0.699108	NUDT19, DHRS4, CAT	224	83	7691	1.24102	1	0.954255	100
Annotation Cluster 81	Enrichment Score: 0.28542415179603864
Category	Term	Count	%	PValue	Genes	List Total	Pop Hits	Pop Total	Fold Enrichment	Bonferroni	Benjamini	FDR
INTERPRO	IPR011993:Pleckstrin homology-like domain	15	2.41158	0.265663	BCR, PTPN14, ARHGAP27, CYTH2, APPL1, MPRIP, GTF2H1, DAPP1, SBF1, NUP50, APBA2, JAK2, MAPK8IP1, NSMAF, RASA2	584	409	20594	1.29329	1	0.997932	99.2835
INTERPRO	IPR001849:Pleckstrin homology domain	8	1.28617	0.614492	BCR, SBF1, DAPP1, ARHGAP27, CYTH2, APPL1, MPRIP, RASA2	584	262	20594	1.07675	1	0.999993	100
UP_SEQ_FEATURE	domain:PH	7	1.1254	0.647742	BCR, SBF1, DAPP1, ARHGAP27, CYTH2, APPL1, RASA2	571	208	18012	1.0616	1	1	100
SMART	SM00233:PH	8	1.28617	0.682423	BCR, SBF1, DAPP1, ARHGAP27, CYTH2, APPL1, MPRIP, RASA2	327	253	10425	1.00809	1	0.999767	100
Annotation Cluster 82	Enrichment Score: 0.2791822524621547
Category	Term	Count	%	PValue	Genes	List Total	Pop Hits	Pop Total	Fold Enrichment	Bonferroni	Benjamini	FDR
UP_KEYWORDS	ANK repeat	9	1.44695	0.330412	NOTCH1, ANK2, BCORL1, GIT2, ZRANB1, ANKRD10, ANKHD1, LRRK1, KANK4	619	240	22680	1.37399	1	0.764002	99.5585
UP_SEQ_FEATURE	repeat:ANK 3	7	1.1254	0.395333	NOTCH1, ANK2, BCORL1, GIT2, ANKRD10, LRRK1, KANK4	571	160	18012	1.38008	1	0.999997	99.9781
INTERPRO	IPR002110:Ankyrin repeat	8	1.28617	0.485018	NOTCH1, ANK2, BCORL1, GIT2, ANKRD10, ANKHD1, LRRK1, KANK4	584	232	20594	1.21599	1	0.999955	99.9975
INTERPRO	IPR020683:Ankyrin repeat-containing domain	8	1.28617	0.530094	NOTCH1, ANK2, BCORL1, GIT2, ANKRD10, ANKHD1, LRRK1, KANK4	584	242	20594	1.16574	1	0.999969	99.9994
SMART	SM00248:ANK	8	1.28617	0.559732	NOTCH1, ANK2, BCORL1, GIT2, ANKRD10, ANKHD1, LRRK1, KANK4	327	225	10425	1.13354	1	0.999301	99.9976
UP_SEQ_FEATURE	repeat:ANK 4	5	0.803859	0.574111	NOTCH1, ANK2, ANKRD10, LRRK1, KANK4	571	127	18012	1.24192	1	1	99.9999
UP_SEQ_FEATURE	repeat:ANK 1	7	1.1254	0.575186	NOTCH1, ANK2, BCORL1, GIT2, ANKRD10, LRRK1, KANK4	571	193	18012	1.14411	1	1	99.9999
UP_SEQ_FEATURE	repeat:ANK 2	7	1.1254	0.575186	NOTCH1, ANK2, BCORL1, GIT2, ANKRD10, LRRK1, KANK4	571	193	18012	1.14411	1	1	99.9999
UP_SEQ_FEATURE	repeat:ANK 5	3	0.482315	0.860278	NOTCH1, ANK2, KANK4	571	108	18012	0.876241	1	1	100
Annotation Cluster 83	Enrichment Score: 0.27548383595994835
Category	Term	Count	%	PValue	Genes	List Total	Pop Hits	Pop Total	Fold Enrichment	Bonferroni	Benjamini	FDR
GOTERM_CC_DIRECT	GO:0008076~voltage-gated potassium channel complex	5	0.803859	0.20033	AMIGO1, SUMO1, KCNT2, KCNA6, KCNK2	576	79	19662	2.16047	1	0.830228	95.8802
GOTERM_BP_DIRECT	GO:0071805~potassium ion transmembrane transport	4	0.643087	0.511315	KCNT2, KCNA6, KCNK2, SLC9A1	545	90	18082	1.47458	1	0.999886	99.9997
GOTERM_MF_DIRECT	GO:0005249~voltage-gated potassium channel activity	3	0.482315	0.640333	KCNT2, KCNA6, KCNK2	539	70	17446	1.38717	1	0.999158	100
GOTERM_MF_DIRECT	GO:0005267~potassium channel activity	3	0.482315	0.711369	KCNT2, KCNA6, KCNK2	539	80	17446	1.21378	1	0.999708	100
GOTERM_BP_DIRECT	GO:0006813~potassium ion transport	3	0.482315	0.898762	KCNT2, KCNA6, KCNK2	545	127	18082	0.783732	1	1	100
Annotation Cluster 84	Enrichment Score: 0.2721684649574208
Category	Term	Count	%	PValue	Genes	List Total	Pop Hits	Pop Total	Fold Enrichment	Bonferroni	Benjamini	FDR
GOTERM_MF_DIRECT	GO:0004601~peroxidase activity	3	0.482315	0.24774	PXDN, HBB-BT, CAT	539	31	17446	3.13232	1	0.986588	98.6631
UP_KEYWORDS	Iron	12	1.92926	0.44357	PXDN, FECH, KDM2B, CYP46A1, PLOD2, TYW1, HMOX1, ETFDH, HBB-BT, CAT, KDM5C, GLRX2	619	375	22680	1.17247	1	0.83053	99.9639
GOTERM_MF_DIRECT	GO:0020037~heme binding	7	1.1254	0.454682	PXDN, FECH, CYP46A1, HMOX1, JAK2, HBB-BT, CAT	539	175	17446	1.29469	1	0.996974	99.9898
UP_KEYWORDS	Heme	5	0.803859	0.688558	PXDN, CYP46A1, HMOX1, HBB-BT, CAT	619	171	22680	1.07134	1	0.932775	100
UP_SEQ_FEATURE	metal ion-binding site:Iron (heme axial ligand)	4	0.643087	0.704046	PXDN, CYP46A1, HMOX1, CAT	571	114	18012	1.10683	1	1	100
GOTERM_MF_DIRECT	GO:0005506~iron ion binding	4	0.643087	0.961129	FECH, CYP46A1, PLOD2, HBB-BT	539	212	17446	0.610705	1	1	100
Annotation Cluster 85	Enrichment Score: 0.2720044641170045
Category	Term	Count	%	PValue	Genes	List Total	Pop Hits	Pop Total	Fold Enrichment	Bonferroni	Benjamini	FDR
BIOCARTA	m_il12Pathway:IL12 and Stat4 Dependent Signaling Pathway in Th1 Development	3	0.482315	0.266669	IL18, MAPK8, JAK2	60	22	1289	2.92955	1	0.998306	97.4717
GOTERM_BP_DIRECT	GO:0071222~cellular response to lipopolysaccharide	7	1.1254	0.603504	BCR, IL18, ZC3H12A, MAPK8, JAK2, CDC73, GSTP1	545	209	18082	1.11122	1	0.999967	100
GOTERM_BP_DIRECT	GO:0006954~inflammatory response	7	1.1254	0.949148	CCL11, SELP, MYD88, IL18, ZC3H12A, MAPK8, JAK2	545	344	18082	0.675133	1	1	100
Annotation Cluster 86	Enrichment Score: 0.2671314679140872
Category	Term	Count	%	PValue	Genes	List Total	Pop Hits	Pop Total	Fold Enrichment	Bonferroni	Benjamini	FDR
INTERPRO	IPR000330:SNF2-related	3	0.482315	0.23965	SMARCAD1, CHD1, ZRANB3	584	33	20594	3.20579	1	0.997879	98.7497
UP_SEQ_FEATURE	short sequence motif:DEAH box	3	0.482315	0.292593	CHD1, WRN, ZRANB3	571	34	18012	2.78335	1	0.999988	99.6965
UP_SEQ_FEATURE	domain:Helicase C-terminal	4	0.643087	0.582433	SMARCAD1, CHD1, WRN, ZRANB3	571	95	18012	1.3282	1	1	100
INTERPRO	IPR001650:Helicase, C-terminal	4	0.643087	0.599748	SMARCAD1, CHD1, WRN, ZRANB3	584	109	20594	1.29408	1	0.999992	100
UP_SEQ_FEATURE	domain:Helicase ATP-binding	4	0.643087	0.603586	SMARCAD1, CHD1, WRN, ZRANB3	571	98	18012	1.28754	1	1	100
INTERPRO	IPR014001:Helicase, superfamily 1/2, ATP-binding domain	4	0.643087	0.612079	SMARCAD1, CHD1, WRN, ZRANB3	584	111	20594	1.27076	1	0.999994	100
SMART	SM00490:HELICc	4	0.643087	0.661498	SMARCAD1, CHD1, WRN, ZRANB3	327	108	10425	1.18077	1	0.999774	99.9999
SMART	SM00487:DEXDc	4	0.643087	0.673651	SMARCAD1, CHD1, WRN, ZRANB3	327	110	10425	1.1593	1	0.999779	100
UP_KEYWORDS	Helicase	4	0.643087	0.691577	SMARCAD1, CHD1, WRN, ZRANB3	619	130	22680	1.12738	1	0.932993	100
GOTERM_MF_DIRECT	GO:0004386~helicase activity	4	0.643087	0.764327	SMARCAD1, CHD1, WRN, ZRANB3	539	129	17446	1.00364	1	0.999854	100
Annotation Cluster 87	Enrichment Score: 0.2671310188815237
Category	Term	Count	%	PValue	Genes	List Total	Pop Hits	Pop Total	Fold Enrichment	Bonferroni	Benjamini	FDR
UP_KEYWORDS	GTP-binding	12	1.92926	0.293722	ADSS, DNM1L, GNAQ, RAB9B, RAB5C, EIF5, GTPBP10, RHOB, RHOC, IFT27, LRRK1, RNGTT	619	332	22680	1.32433	1	0.742688	99.0918
UP_KEYWORDS	Prenylation	6	0.96463	0.426222	RAB9B, RAB5C, DNAJA1, LMNA, RHOB, RHOC	619	157	22680	1.40024	1	0.822828	99.9453
GOTERM_MF_DIRECT	GO:0005525~GTP binding	13	2.09003	0.513797	ADSS, DNM1L, RAB9B, RAB5C, GTPBP10, EIF5, RNGTT, GNAQ, RHOB, RHOC, IFT27, INSR, LRRK1	539	383	17446	1.09863	1	0.997585	99.9982
INTERPRO	IPR001806:Small GTPase superfamily	5	0.803859	0.528026	RAB9B, RAB5C, RHOB, RHOC, IFT27	584	134	20594	1.31581	1	0.999971	99.9994
GOTERM_MF_DIRECT	GO:0019003~GDP binding	3	0.482315	0.556248	RAB9B, RAB5C, RHOB	539	60	17446	1.61837	1	0.998483	99.9996
GOTERM_BP_DIRECT	GO:0007264~small GTPase mediated signal transduction	8	1.28617	0.568615	GDI1, RAB9B, RAB5C, HMOX1, RHOB, RHOC, IFT27, LRRK1	545	236	18082	1.12468	1	0.999949	100
UP_SEQ_FEATURE	short sequence motif:Effector region	4	0.643087	0.61729	RAB9B, RAB5C, RHOB, RHOC	571	100	18012	1.26179	1	1	100
UP_SEQ_FEATURE	lipid moiety-binding region:S-geranylgeranyl cysteine	4	0.643087	0.680904	RAB9B, RAB5C, GM13342, RHOC	571	110	18012	1.14708	1	1	100
UP_SEQ_FEATURE	nucleotide phosphate-binding region:GTP	10	1.60772	0.683559	ADSS, DNM1L, GNAQ, RAB9B, RAB5C, EIF5, GTPBP10, RHOB, RHOC, IFT27	571	319	18012	0.988861	1	1	100
INTERPRO	IPR005225:Small GTP-binding protein domain	5	0.803859	0.69061	RAB9B, RAB5C, RHOB, RHOC, IFT27	584	165	20594	1.0686	1	0.999999	100
Annotation Cluster 88	Enrichment Score: 0.2617989526861907
Category	Term	Count	%	PValue	Genes	List Total	Pop Hits	Pop Total	Fold Enrichment	Bonferroni	Benjamini	FDR
UP_KEYWORDS	Sodium	5	0.803859	0.413953	SLC38A2, SLC6A1, SLC23A2, SLC38A10, SLC9A1	619	120	22680	1.52666	1	0.816834	99.9271
UP_KEYWORDS	Symport	4	0.643087	0.585998	SLC38A2, SLC6A1, SLC23A2, SLC25A3	619	111	22680	1.32035	1	0.892715	99.9993
GOTERM_MF_DIRECT	GO:0015293~symporter activity	4	0.643087	0.675703	SLC38A2, SLC6A1, SLC23A2, SLC25A3	539	112	17446	1.15598	1	0.999524	100
Annotation Cluster 89	Enrichment Score: 0.2605109561195076
Category	Term	Count	%	PValue	Genes	List Total	Pop Hits	Pop Total	Fold Enrichment	Bonferroni	Benjamini	FDR
INTERPRO	IPR001965:Zinc finger, PHD-type	4	0.643087	0.477961	TCF20, KDM2B, KDM5C, DPF1	584	91	20594	1.55005	1	0.999952	99.9969
INTERPRO	IPR011011:Zinc finger, FYVE/PHD-type	5	0.803859	0.539733	KDM2B, SYTL2, KDM5C, RUFY3, DPF1	584	136	20594	1.29646	1	0.99997	99.9996
SMART	SM00249:PHD	4	0.643087	0.545375	TCF20, KDM2B, KDM5C, DPF1	327	91	10425	1.40135	1	0.999457	99.9964
INTERPRO	IPR019787:Zinc finger, PHD-finger	3	0.482315	0.645192	KDM2B, KDM5C, DPF1	584	77	20594	1.37391	1	0.999996	100
Annotation Cluster 90	Enrichment Score: 0.24861995935354383
Category	Term	Count	%	PValue	Genes	List Total	Pop Hits	Pop Total	Fold Enrichment	Bonferroni	Benjamini	FDR
UP_KEYWORDS	Sodium	5	0.803859	0.413953	SLC38A2, SLC6A1, SLC23A2, SLC38A10, SLC9A1	619	120	22680	1.52666	1	0.816834	99.9271
UP_KEYWORDS	Sodium transport	4	0.643087	0.59813	SLC38A2, SLC23A2, SLC38A10, SLC9A1	619	113	22680	1.29698	1	0.8987	99.9996
GOTERM_BP_DIRECT	GO:0006814~sodium ion transport	4	0.643087	0.725093	SLC38A2, SLC23A2, SLC38A10, SLC9A1	545	124	18082	1.07026	1	0.999997	100
Annotation Cluster 91	Enrichment Score: 0.23634367347826843
Category	Term	Count	%	PValue	Genes	List Total	Pop Hits	Pop Total	Fold Enrichment	Bonferroni	Benjamini	FDR
UP_KEYWORDS	Methyltransferase	6	0.96463	0.525528	NDUFAF5, TRMT10A, PCMT1, THUMPD3, TGS1, SETD2	619	176	22680	1.24908	1	0.866411	99.9958
GOTERM_BP_DIRECT	GO:0032259~methylation	6	0.96463	0.577916	NDUFAF5, TRMT10A, PCMT1, THUMPD3, TGS1, SETD2	545	169	18082	1.17792	1	0.99995	100
GOTERM_MF_DIRECT	GO:0008168~methyltransferase activity	6	0.96463	0.594717	NDUFAF5, TRMT10A, PCMT1, THUMPD3, TGS1, SETD2	539	168	17446	1.15598	1	0.998683	99.9999
UP_KEYWORDS	S-adenosyl-L-methionine	5	0.803859	0.627849	TYW1, TRMT10A, PCMT1, TGS1, SETD2	619	158	22680	1.15949	1	0.910002	99.9998
Annotation Cluster 92	Enrichment Score: 0.21450888894961614
Category	Term	Count	%	PValue	Genes	List Total	Pop Hits	Pop Total	Fold Enrichment	Bonferroni	Benjamini	FDR
UP_KEYWORDS	Guanine-nucleotide releasing factor	5	0.803859	0.492089	SERGEF, BCR, SBF1, CYTH2, DENND1C	619	133	22680	1.37743	1	0.851718	99.9895
UP_SEQ_FEATURE	domain:PH	7	1.1254	0.647742	BCR, SBF1, DAPP1, ARHGAP27, CYTH2, APPL1, RASA2	571	208	18012	1.0616	1	1	100
GOTERM_MF_DIRECT	GO:0005085~guanyl-nucleotide exchange factor activity	5	0.803859	0.712898	SERGEF, BCR, SBF1, CYTH2, DENND1C	539	156	17446	1.03741	1	0.999697	100
Annotation Cluster 93	Enrichment Score: 0.21347371487955544
Category	Term	Count	%	PValue	Genes	List Total	Pop Hits	Pop Total	Fold Enrichment	Bonferroni	Benjamini	FDR
BIOCARTA	m_ghPathway:Growth Hormone Signaling Pathway	3	0.482315	0.403262	MAP2K1, JAK2, INSR	60	30	1289	2.14833	1	0.997961	99.7805
GOTERM_BP_DIRECT	GO:0018108~peptidyl-tyrosine phosphorylation	3	0.482315	0.586332	DYRK1A, JAK2, INSR	545	65	18082	1.53129	1	0.999958	100
UP_KEYWORDS	Tyrosine-protein kinase	4	0.643087	0.59813	MAP2K1, DYRK1A, JAK2, INSR	619	113	22680	1.29698	1	0.8987	99.9996
GOTERM_BP_DIRECT	GO:0046777~protein autophosphorylation	6	0.96463	0.648118	VRK1, BCR, DYRK1A, JAK2, CSNK1G3, INSR	545	183	18082	1.0878	1	0.999984	100
GOTERM_MF_DIRECT	GO:0004713~protein tyrosine kinase activity	4	0.643087	0.725356	MAP2K1, DYRK1A, JAK2, INSR	539	121	17446	1.06999	1	0.999696	100
INTERPRO	IPR017441:Protein kinase, ATP binding site	10	1.60772	0.787818	VRK1, MAP2K1, MAPK6, DYRK1A, CDK8, GRK4, JAK2, CSNK1G3, TLK2, INSR	584	394	20594	0.895018	1	1	100
Annotation Cluster 94	Enrichment Score: 0.19666527193447778
Category	Term	Count	%	PValue	Genes	List Total	Pop Hits	Pop Total	Fold Enrichment	Bonferroni	Benjamini	FDR
UP_KEYWORDS	Manganese	7	1.1254	0.420491	PPM1E, GALNT10, NUDT19, WBSCR17, EXT2, LRRK1, B4GALT4	619	191	22680	1.34282	1	0.820248	99.9374
GOTERM_BP_DIRECT	GO:0006486~protein glycosylation	4	0.643087	0.682386	GALNT10, WBSCR17, EXT2, B4GALT4	545	116	18082	1.14407	1	0.999991	100
UP_KEYWORDS	Glycosyltransferase	6	0.96463	0.73721	GALNT10, WBSCR17, EXT2, PARP2, B4GALT4, PIGA	619	225	22680	0.97706	1	0.951584	100
GOTERM_MF_DIRECT	GO:0016757~transferase activity, transferring glycosyl groups	6	0.96463	0.772611	GALNT10, WBSCR17, EXT2, PARP2, B4GALT4, PIGA	539	208	17446	0.933673	1	0.999873	100
Annotation Cluster 95	Enrichment Score: 0.18836287561357992
Category	Term	Count	%	PValue	Genes	List Total	Pop Hits	Pop Total	Fold Enrichment	Bonferroni	Benjamini	FDR
UP_KEYWORDS	Cell junction	19	3.05466	0.53511	PHACTR1, PARD3, GJA6, DNM1L, LIMS2, OCLN, BCR, LPP, SNCA, GJA1, RUFY3, SORBS3, ANK2, SHARPIN, CHRNA4, JAM3, CHRNE, CEACAM1, APC	619	661	22680	1.05318	1	0.869211	99.9968
GOTERM_CC_DIRECT	GO:0045202~synapse	15	2.41158	0.619155	PHACTR1, DNM1L, BCR, SNCA, DLGAP4, SUMO1, ANK2, SHARPIN, CHRNA4, DOC2G, DLG3, MAPK8IP1, CHRNE, INSR, APC	576	505	19662	1.01392	1	0.980995	99.9999
GOTERM_CC_DIRECT	GO:0030054~cell junction	21	3.37621	0.621055	PHACTR1, GJA6, PARD3, DNM1L, LIMS2, OCLN, BCR, LPP, SNCA, GJA1, BASP1, RUFY3, SORBS3, ANK2, SHARPIN, CHRNA4, TLK2, JAM3, CHRNE, CEACAM1, APC	576	718	19662	0.99839	1	0.980725	99.9999
UP_KEYWORDS	Synapse	8	1.28617	0.857386	PHACTR1, BCR, DNM1L, ANK2, SHARPIN, SNCA, CHRNA4, CHRNE	619	357	22680	0.821059	1	0.983826	100
Annotation Cluster 96	Enrichment Score: 0.18261327355381354
Category	Term	Count	%	PValue	Genes	List Total	Pop Hits	Pop Total	Fold Enrichment	Bonferroni	Benjamini	FDR
INTERPRO	IPR015915:Kelch-type beta propeller	3	0.482315	0.454469	LZTR1, KLHL15, KLHL23	584	54	20594	1.95909	1	0.999927	99.9938
SMART	SM00612:Kelch	3	0.482315	0.526706	LZTR1, KLHL15, KLHL23	327	56	10425	1.7079	1	0.999401	99.9939
INTERPRO	IPR006652:Kelch repeat type 1	3	0.482315	0.527321	LZTR1, KLHL15, KLHL23	584	62	20594	1.70631	1	0.999975	99.9994
UP_KEYWORDS	Kelch repeat	3	0.482315	0.580031	LZTR1, KLHL15, KLHL23	619	71	22680	1.54816	1	0.890665	99.9992
INTERPRO	IPR000210:BTB/POZ-like	5	0.803859	0.877413	LZTR1, KLHL15, KCNA6, KLHL23, ZBTB45	584	222	20594	0.794227	1	1	100
INTERPRO	IPR011333:BTB/POZ fold	5	0.803859	0.897414	LZTR1, KLHL15, KCNA6, KLHL23, ZBTB45	584	232	20594	0.759994	1	1	100
SMART	SM00225:BTB	5	0.803859	0.913926	LZTR1, KLHL15, KCNA6, KLHL23, ZBTB45	327	218	10425	0.731209	1	0.999999	100
Annotation Cluster 97	Enrichment Score: 0.18212747501670098
Category	Term	Count	%	PValue	Genes	List Total	Pop Hits	Pop Total	Fold Enrichment	Bonferroni	Benjamini	FDR
GOTERM_MF_DIRECT	GO:0016887~ATPase activity	7	1.1254	0.584747	KIF3A, DYNC2H1, VPS4A, HSPA1A, WRN, RAD50, KIF2A	539	200	17446	1.13286	1	0.998713	99.9998
UP_KEYWORDS	Motor protein	4	0.643087	0.681493	KIF3A, DYNC2H1, MYL12B, KIF2A	619	128	22680	1.14499	1	0.930529	100
GOTERM_MF_DIRECT	GO:0003777~microtubule motor activity	3	0.482315	0.684476	KIF3A, DYNC2H1, KIF2A	539	76	17446	1.27766	1	0.999576	100
GOTERM_BP_DIRECT	GO:0007018~microtubule-based movement	3	0.482315	0.685019	KIF3A, DYNC2H1, KIF2A	545	78	18082	1.27608	1	0.999992	100
Annotation Cluster 98	Enrichment Score: 0.16856423739890883
Category	Term	Count	%	PValue	Genes	List Total	Pop Hits	Pop Total	Fold Enrichment	Bonferroni	Benjamini	FDR
GOTERM_CC_DIRECT	GO:0016020~membrane	223	35.8521	0.0687763	SNCA, PGAM1, LPAR4, STOML1, SYNCRIP, GOT2, CUL3, ACBD3, PLOD2, DYNC2H1, VPS4A, CHRNA4, CFI, PI16, ITFG1, KRR1, LRRC3, BCR, PTPRG, EFNB2, RINT1, UBE2J2, TMEM134, SSTR2, AQR, RHCG, DOC2G, EXT2, ITGA2B, GLG1, FCER2A, CRELD1, RER1, TOR4A, FAM65B, CDC42EP1, EMD, FCHO2, TYROBP, PRPF40A, LAPTM4B, CYP46A1, MAP2K1, NDFIP2, KCNK2, AFG3L1, DAGLB, SEMA6B, NOTCH1, GOSR2, SYTL2, CHRNE, CD200, SLC9A1, GJA6, ENO…	576	6998	19662	1.08777	1	0.614337	63.8165
UP_SEQ_FEATURE	transmembrane region	131	21.0611	0.754765	SLC44A1, NPCD, OCLN, SLC6A1, LMAN2L, STOML1, LPAR4, C2CD2L, SCTR, SLC25A20, SEZ6L2, NSG1, CHRNA4, PI16, INSR, DNAJC1, ITFG1, LRRC3, PLXNB1, PTPRG, EFNB2, UBE2J2, TMEM134, SSTR2, 4933434E20RIK, RHCG, IGSF1, EXT2, ITGA2B, GLG1, FCER2A, SLC38A2, CRELD1, TMEM216, TMEM218, TOR4A, RER1, SLC38A10, KCNA6, FIS1, EMD, TMEM79, B4GALT4, TYROBP, LAPTM4B, REEP6, FKTN, CYP46A1, NDFIP2, AFG3L1, KCNK2, DAGLB, SEM…	571	4312	18012	0.958337	1	1	100
UP_SEQ_FEATURE	topological domain:Cytoplasmic	81	13.0225	0.91354	IGDCC4, SLC44A1, NPCD, GJA6, OCLN, IL27RA, SLC6A1, CLSTN2, CLSTN3, LMAN2L, LPAR4, STOML1, GJA1, APCDD1, LGR5, SCTR, SLC25A20, SEZ6L2, CD93, NSG1, ATP8B2, CHRNA4, PI16, KDELR1, INSR, HTR5A, CEACAM1, DNAJC1, PIGA, STX6, TM9SF2, STX2, PTPRG, PLXNB1, WBSCR17, EFNB2, UBE2J2, HEPACAM2, AMIGO1, IFNAR2, TMEM134, SSTR2, KLRG1, RHCG, IGSF1, EXT2, JAM3, PMEPA1, ITGA2B, GLG1, FCER2A, SLC38A2, CRELD1, SLC39A1…	571	2880	18012	0.887194	1	1	100
UP_SEQ_FEATURE	topological domain:Extracellular	59	9.48553	0.96587	IGDCC4, NPCD, GJA6, OCLN, IL27RA, CLSTN2, SLC6A1, CLSTN3, LPAR4, GJA1, APCDD1, LGR5, SCTR, SEZ6L2, CD93, ATP8B2, CHRNA4, PI16, INSR, HTR5A, CEACAM1, PLXNB1, PTPRG, EFNB2, HEPACAM2, AMIGO1, IFNAR2, TMEM134, SSTR2, KLRG1, RHCG, IGSF1, JAM3, PMEPA1, ITGA2B, GLG1, FCER2A, SLC38A2, CRELD1, SLC39A13, GPRC5B, IL10RB, TNFRSF19, SLC39A1, TYROBP, SELP, MAL, DAGLB, AGTRAP, NOTCH1, SEMA6B, TFRC, ADAM21, ANTX…	571	2256	18012	0.824971	1	1	100
UP_KEYWORDS	Membrane	214	34.4051	0.978962	SNCA, LPAR4, STOML1, D17H6S56E-5, GOT2, ACBD3, PLOD2, DYNC2H1, VPS4A, CHRNA4, ITFG1, LRRC3, BCR, PTPRG, EFNB2, RINT1, UBE2J2, TMEM134, SSTR2, RHCG, EXT2, ITGA2B, GLG1, FCER2A, CRELD1, RER1, TOR4A, FAM65B, CDC42EP1, NUP50, EMD, FCHO2, TYROBP, LAPTM4B, CYP46A1, MAP2K1, NDFIP2, KCNK2, AFG3L1, DAGLB, SEMA6B, NOTCH1, GOSR2, SYTL2, CHRNE, CD200, SLC9A1, GJA6, ENOX2, IL27RA, RAB5C, GJA1, APCDD1, SLC23A2…	619	8683	22680	0.903018	1	0.999491	100
UP_KEYWORDS	Transmembrane	152	24.4373	0.999783	SLC44A1, OCLN, SLC6A1, LMAN2L, STOML1, LPAR4, D17H6S56E-5, OLFR802, OTUB2, C2CD2L, SCTR, SLC25A20, SEZ6L2, NSG1, CHRNA4, INSR, DNAJC1, ITFG1, LRRC3, PLXNB1, PTPRG, EFNB2, UBE2J2, SUZ12, TMEM134, SSTR2, 4933434E20RIK, RHCG, KCNT2, IGSF1, EXT2, LRRK1, ITGA2B, GLG1, FCER2A, GAL3ST4, SLC38A2, CRELD1, TMEM216, TMEM218, SLC38A10, TOR4A, RER1, KCNA6, TTC3, FIS1, EMD, TMEM79, B4GALT4, TYROBP, REEP6, LAPT…	619	6955	22680	0.800754	1	1	100
UP_KEYWORDS	Transmembrane helix	151	24.2765	0.999822	SLC44A1, OCLN, SLC6A1, LMAN2L, STOML1, LPAR4, D17H6S56E-5, OLFR802, OTUB2, C2CD2L, SCTR, SLC25A20, SEZ6L2, NSG1, CHRNA4, INSR, DNAJC1, ITFG1, LRRC3, PLXNB1, PTPRG, EFNB2, UBE2J2, SUZ12, TMEM134, SSTR2, 4933434E20RIK, RHCG, KCNT2, IGSF1, EXT2, LRRK1, ITGA2B, GLG1, FCER2A, GAL3ST4, SLC38A2, CRELD1, TMEM216, TMEM218, SLC38A10, TOR4A, RER1, KCNA6, TTC3, FIS1, EMD, TMEM79, B4GALT4, TYROBP, REEP6, LAPT…	619	6938	22680	0.797435	1	1	100
GOTERM_CC_DIRECT	GO:0016021~integral component of membrane	156	25.0804	0.999988	SLC44A1, OCLN, SLC6A1, LMAN2L, STOML1, LPAR4, D17H6S56E-5, OLFR802, OTUB2, C2CD2L, SCTR, SLC25A20, ACBD3, SEZ6L2, NSG1, CHRNA4, PI16, INSR, DNAJC1, ITFG1, LRRC3, PLXNB1, PTPRG, EFNB2, UBE2J2, SUZ12, TMEM134, SSTR2, 4933434E20RIK, RHCG, KCNT2, IGSF1, EXT2, LRRK1, ITGA2B, GLG1, FCER2A, GAL3ST4, SLC38A2, CRELD1, TMEM216, TMEM218, SLC38A10, TOR4A, RER1, KCNA6, TTC3, FIS1, EMD, TMEM79, B4GALT4, TYROBP…	576	6878	19662	0.774226	1	1	100
Annotation Cluster 99	Enrichment Score: 0.16160931457835057
Category	Term	Count	%	PValue	Genes	List Total	Pop Hits	Pop Total	Fold Enrichment	Bonferroni	Benjamini	FDR
UP_KEYWORDS	Lipid biosynthesis	5	0.803859	0.63766	ACBD3, CYB5R1, AGPAT3, DHCR24, AGPAT1	619	160	22680	1.14499	1	0.914102	99.9999
UP_KEYWORDS	Lipid metabolism	11	1.76849	0.703042	LPL, ACBD3, HDLBP, CYB5R1, CYP46A1, ACADS, AGPAT3, DAGLB, DHCR24, AGPAT1, AASDH	619	417	22680	0.966516	1	0.93736	100
GOTERM_BP_DIRECT	GO:0006629~lipid metabolic process	13	2.09003	0.730469	LPL, PNLIPRP1, CYB5R1, HDLBP, CYP46A1, ACADS, DAGLB, ACBD3, AGPAT3, AASDH, AGPAT1, DHCR24, PLAGL2	545	459	18082	0.939681	1	0.999997	100
Annotation Cluster 100	Enrichment Score: 0.16041521276230308
Category	Term	Count	%	PValue	Genes	List Total	Pop Hits	Pop Total	Fold Enrichment	Bonferroni	Benjamini	FDR
INTERPRO	IPR003961:Fibronectin, type III	7	1.1254	0.553068	IGDCC4, IFNAR2, IL27RA, IL10RB, PTPRG, IFNGR2, INSR	584	211	20594	1.16989	1	0.999974	99.9997
UP_SEQ_FEATURE	domain:Fibronectin type-III 3	3	0.482315	0.698193	IGDCC4, IL27RA, INSR	571	76	18012	1.24518	1	1	100
SMART	SM00060:FN3	5	0.803859	0.70973	IGDCC4, IL27RA, IL10RB, PTPRG, INSR	327	153	10425	1.04185	1	0.999844	100
UP_SEQ_FEATURE	domain:Fibronectin type-III 2	4	0.643087	0.756254	IGDCC4, IL27RA, IL10RB, INSR	571	124	18012	1.01757	1	1	100
UP_SEQ_FEATURE	domain:Fibronectin type-III 1	4	0.643087	0.761043	IGDCC4, IL27RA, IL10RB, INSR	571	125	18012	1.00943	1	1	100
Annotation Cluster 101	Enrichment Score: 0.1456829595889431
Category	Term	Count	%	PValue	Genes	List Total	Pop Hits	Pop Total	Fold Enrichment	Bonferroni	Benjamini	FDR
GOTERM_MF_DIRECT	GO:0004843~thiol-dependent ubiquitin-specific protease activity	4	0.643087	0.457924	USP7, ZC3H12A, ZRANB1, OTUB2	539	81	17446	1.59839	1	0.996679	99.9907
GOTERM_MF_DIRECT	GO:0036459~thiol-dependent ubiquitinyl hydrolase activity	3	0.482315	0.691386	USP7, ZRANB1, OTUB2	539	77	17446	1.26107	1	0.999607	100
UP_KEYWORDS	Thiol protease	3	0.482315	0.883441	USP7, ZRANB1, OTUB2	619	134	22680	0.820293	1	0.988152	100
GOTERM_MF_DIRECT	GO:0008234~cysteine-type peptidase activity	3	0.482315	0.934494	USP7, ZRANB1, OTUB2	539	141	17446	0.688667	1	0.999999	100
Annotation Cluster 102	Enrichment Score: 0.14439065688018446
Category	Term	Count	%	PValue	Genes	List Total	Pop Hits	Pop Total	Fold Enrichment	Bonferroni	Benjamini	FDR
UP_KEYWORDS	Ribonucleoprotein	10	1.60772	0.461412	KRR1, MRPL15, MRPL27, RPL22, PCBP4, MPHOSPH10, RPL27A, SYNCRIP, HNRNPH1, DAP3	619	308	22680	1.1896	1	0.833059	99.9767
GOTERM_CC_DIRECT	GO:0005840~ribosome	6	0.96463	0.646742	MRPL15, MRPL27, RPL22, SNCA, RPL27A, DAP3	576	188	19662	1.08943	1	0.984427	100
KEGG_PATHWAY	mmu03010:Ribosome	4	0.643087	0.79733	MRPL15, MRPL27, RPL22, RPL27A	224	145	7691	0.947167	1	0.973744	100
UP_KEYWORDS	Ribosomal protein	5	0.803859	0.806998	MRPL15, MRPL27, RPL22, RPL27A, DAP3	619	203	22680	0.902457	1	0.972045	100
GOTERM_MF_DIRECT	GO:0003735~structural constituent of ribosome	7	1.1254	0.827677	SLC25A20, MRPL15, MRPL27, RPL22, RPL27A, SLC25A3, DAP3	539	264	17446	0.858225	1	0.999969	100
GOTERM_BP_DIRECT	GO:0006412~translation	10	1.60772	0.855982	TARS, SLC25A20, DARS, MRPL15, MRPL27, RPL22, EIF5, EIF2S2, RPL27A, SLC25A3	545	401	18082	0.827381	1	1	100
Annotation Cluster 103	Enrichment Score: 0.10560759732783609
Category	Term	Count	%	PValue	Genes	List Total	Pop Hits	Pop Total	Fold Enrichment	Bonferroni	Benjamini	FDR
GOTERM_BP_DIRECT	GO:0007156~homophilic cell adhesion via plasma membrane adhesion molecules	6	0.96463	0.545672	AMIGO1, CLSTN2, CLSTN3, PCDH7, CD200, CEACAM1	545	163	18082	1.22128	1	0.999925	99.9999
INTERPRO	IPR002126:Cadherin	3	0.482315	0.872641	CLSTN2, CLSTN3, PCDH7	584	125	20594	0.846329	1	1	100
INTERPRO	IPR015919:Cadherin-like	3	0.482315	0.878272	CLSTN2, CLSTN3, PCDH7	584	127	20594	0.833001	1	1	100
SMART	SM00112:CA	3	0.482315	0.904011	CLSTN2, CLSTN3, PCDH7	327	124	10425	0.771308	1	0.999999	100
Annotation Cluster 104	Enrichment Score: 0.10090969133041008
Category	Term	Count	%	PValue	Genes	List Total	Pop Hits	Pop Total	Fold Enrichment	Bonferroni	Benjamini	FDR
UP_KEYWORDS	Leucine-rich repeat	8	1.28617	0.625011	AMIGO1, LRRC3, PXDN, KDM2B, FBXL12, NXF1, LGR5, LRRK1	619	275	22680	1.06588	1	0.909965	99.9998
UP_SEQ_FEATURE	repeat:LRR 3	8	1.28617	0.693062	AMIGO1, LRRC3, PXDN, KDM2B, FBXL12, NXF1, LGR5, LRRK1	571	253	18012	0.99746	1	1	100
UP_SEQ_FEATURE	repeat:LRR 4	7	1.1254	0.731878	AMIGO1, PXDN, KDM2B, FBXL12, NXF1, LGR5, LRRK1	571	228	18012	0.968476	1	1	100
INTERPRO	IPR003591:Leucine-rich repeat, typical subtype	5	0.803859	0.733666	AMIGO1, LRRC3, PXDN, LGR5, LRRK1	584	175	20594	1.00753	1	1	100
UP_SEQ_FEATURE	repeat:LRR 1	8	1.28617	0.767985	AMIGO1, LRRC3, PXDN, KDM2B, FBXL12, NXF1, LGR5, LRRK1	571	274	18012	0.921012	1	1	100
UP_SEQ_FEATURE	repeat:LRR 2	8	1.28617	0.767985	AMIGO1, LRRC3, PXDN, KDM2B, FBXL12, NXF1, LGR5, LRRK1	571	274	18012	0.921012	1	1	100
SMART	SM00369:LRR_TYP	5	0.803859	0.802027	AMIGO1, LRRC3, PXDN, LGR5, LRRK1	327	175	10425	0.910878	1	0.999981	100
INTERPRO	IPR001611:Leucine-rich repeat	6	0.96463	0.860596	AMIGO1, LRRC3, PXDN, NXF1, LGR5, LRRK1	584	259	20594	0.81692	1	1	100
UP_SEQ_FEATURE	repeat:LRR 5	5	0.803859	0.902803	AMIGO1, PXDN, FBXL12, LGR5, LRRK1	571	210	18012	0.751063	1	1	100
UP_SEQ_FEATURE	repeat:LRR 6	4	0.643087	0.943657	AMIGO1, PXDN, LGR5, LRRK1	571	191	18012	0.660621	1	1	100
UP_SEQ_FEATURE	repeat:LRR 7	3	0.482315	0.962268	PXDN, LGR5, LRRK1	571	158	18012	0.598949	1	1	100
Annotation Cluster 105	Enrichment Score: 0.09046320220515836
Category	Term	Count	%	PValue	Genes	List Total	Pop Hits	Pop Total	Fold Enrichment	Bonferroni	Benjamini	FDR
COG_ONTOLOGY	Signal transduction mechanisms / Cytoskeleton / Cell division and chromosome partitioning / General function prediction only	3	0.482315	0.429998	VSNL1, MYL12B, RCN3	64	49	2126	2.0338	0.999996	0.997936	98.7714
UP_SEQ_FEATURE	domain:EF-hand 3	3	0.482315	0.787782	VSNL1, MYL12B, RCN3	571	91	18012	1.03993	1	1	100
SMART	SM00054:EFh	4	0.643087	0.836593	VSNL1, MYL12B, RCN3, ZZEF1	327	145	10425	0.879469	1	0.999993	100
INTERPRO	IPR018247:EF-Hand 1, calcium-binding site	4	0.643087	0.876149	FKBP7, VSNL1, MYL12B, RCN3	584	175	20594	0.806027	1	1	100
INTERPRO	IPR002048:EF-hand domain	5	0.803859	0.879555	FKBP7, VSNL1, MYL12B, RCN3, ZZEF1	584	223	20594	0.790666	1	1	100
UP_SEQ_FEATURE	calcium-binding region:2	3	0.482315	0.879914	FKBP7, VSNL1, RCN3	571	114	18012	0.830123	1	1	100
UP_SEQ_FEATURE	domain:EF-hand 2	4	0.643087	0.914543	FKBP7, VSNL1, MYL12B, RCN3	571	173	18012	0.729356	1	1	100
UP_SEQ_FEATURE	domain:EF-hand 1	4	0.643087	0.916467	FKBP7, VSNL1, MYL12B, RCN3	571	174	18012	0.725165	1	1	100
INTERPRO	IPR011992:EF-hand-like domain	5	0.803859	0.95245	FKBP7, VSNL1, MYL12B, RCN3, ZZEF1	584	273	20594	0.645855	1	1	100
Annotation Cluster 106	Enrichment Score: 0.07550330179299442
Category	Term	Count	%	PValue	Genes	List Total	Pop Hits	Pop Total	Fold Enrichment	Bonferroni	Benjamini	FDR
INTERPRO	IPR003598:Immunoglobulin subtype 2	8	1.28617	0.530094	AMIGO1, IGDCC4, PXDN, IGSF1, IGFBP7, HEPACAM2, JAM3, CEACAM1	584	242	20594	1.16574	1	0.999969	99.9994
SMART	SM00408:IGc2	8	1.28617	0.636858	AMIGO1, IGDCC4, PXDN, IGSF1, IGFBP7, HEPACAM2, JAM3, CEACAM1	327	242	10425	1.05391	1	0.999698	99.9998
UP_SEQ_FEATURE	domain:Ig-like C2-type	4	0.643087	0.637236	AMIGO1, IGFBP7, JAM3, CD200	571	103	18012	1.22504	1	1	100
UP_SEQ_FEATURE	domain:Ig-like C2-type 3	3	0.482315	0.771981	PXDN, IGSF1, CEACAM1	571	88	18012	1.07539	1	1	100
UP_SEQ_FEATURE	domain:Ig-like C2-type 1	4	0.643087	0.79246	PXDN, IGSF1, HEPACAM2, CEACAM1	571	132	18012	0.955899	1	1	100
UP_SEQ_FEATURE	domain:Ig-like C2-type 2	4	0.643087	0.796656	PXDN, IGSF1, HEPACAM2, CEACAM1	571	133	18012	0.948712	1	1	100
UP_SEQ_FEATURE	domain:Ig-like V-type	3	0.482315	0.860278	JAM3, CD200, CEACAM1	571	108	18012	0.876241	1	1	100
UP_KEYWORDS	Immunoglobulin domain	10	1.60772	0.910441	AMIGO1, IGDCC4, VSTM4, PXDN, IGSF1, IGFBP7, HEPACAM2, JAM3, CD200, CEACAM1	619	481	22680	0.761741	1	0.992902	100
INTERPRO	IPR013098:Immunoglobulin I-set	3	0.482315	0.923186	AMIGO1, IGDCC4, PXDN	584	147	20594	0.719667	1	1	100
INTERPRO	IPR003599:Immunoglobulin subtype	9	1.44695	0.980655	AMIGO1, IGDCC4, PXDN, IGSF1, IGFBP7, HEPACAM2, JAM3, CD200, CEACAM1	584	518	20594	0.61269	1	1	100
SMART	SM00409:IG	9	1.44695	0.992994	AMIGO1, IGDCC4, PXDN, IGSF1, IGFBP7, HEPACAM2, JAM3, CD200, CEACAM1	327	518	10425	0.553912	1	1	100
INTERPRO	IPR013783:Immunoglobulin-like fold	18	2.89389	0.99842	IGDCC4, PXDN, VSTM4, IL27RA, PTPRG, PLXNB1, IGFBP7, HEPACAM2, FLNB, AMIGO1, IFNAR2, IL10RB, IGSF1, JAM3, INSR, CD200, IFNGR2, CEACAM1	584	1099	20594	0.577567	1	1	100
INTERPRO	IPR013106:Immunoglobulin V-set	5	0.803859	0.99991	VSTM4, PXDN, JAM3, CD200, CEACAM1	584	554	20594	0.318264	1	1	100
INTERPRO	IPR007110:Immunoglobulin-like domain	10	1.60772	0.999978	AMIGO1, IGDCC4, VSTM4, PXDN, IGSF1, IGFBP7, HEPACAM2, JAM3, CD200, CEACAM1	584	920	20594	0.383301	1	1	100
SMART	SM00406:IGv	3	0.482315	0.999983	PXDN, JAM3, CD200	327	423	10425	0.226104	1	1	100
Annotation Cluster 107	Enrichment Score: 0.07445268342511643
Category	Term	Count	%	PValue	Genes	List Total	Pop Hits	Pop Total	Fold Enrichment	Bonferroni	Benjamini	FDR
KEGG_PATHWAY	mmu04060:Cytokine-cytokine receptor interaction	7	1.1254	0.709286	CCL11, IFNAR2, IL10RB, IL18, CCL27A, TNFRSF19, IFNGR2	224	242	7691	0.993156	1	0.956718	100
UP_KEYWORDS	Cytokine	5	0.803859	0.7977	CCL11, BMP1, IL18, CCL27A, CMTM5	619	200	22680	0.915994	1	0.969752	100
GOTERM_MF_DIRECT	GO:0005125~cytokine activity	5	0.803859	0.899867	CCL11, BMP1, IL18, CCL27A, CMTM5	539	214	17446	0.756246	1	0.999996	100
GOTERM_BP_DIRECT	GO:0006955~immune response	4	0.643087	0.98935	CCL11, MYD88, IL18, CCL27A	545	272	18082	0.487911	1	1	100
Annotation Cluster 108	Enrichment Score: 0.07407256064008311
Category	Term	Count	%	PValue	Genes	List Total	Pop Hits	Pop Total	Fold Enrichment	Bonferroni	Benjamini	FDR
INTERPRO	IPR013087:Zinc finger C2H2-type/integrase DNA-binding domain	17	2.73312	0.755546	IKZF3, ZFP68, ZFP467, ZBTB45, ZFP113, ZFP563, DPF1, RLF, ZFP114, ZFP930, ZFP157, ZFP869, ZFP281, ZFP367, KLF4, ZFP239, PLAGL2	584	652	20594	0.919452	1	1	100
INTERPRO	IPR007087:Zinc finger, C2H2	19	3.05466	0.760997	TSHZ2, IKZF3, ZFP704, ZFP68, ZFP467, ZBTB45, ZFP113, ZFP563, DPF1, RLF, ZFP114, ZFP930, ZFP157, ZFP869, ZFP281, ZFP367, KLF4, ZFP239, PLAGL2	584	731	20594	0.916567	1	1	100
INTERPRO	IPR015880:Zinc finger, C2H2-like	18	2.89389	0.76126	TSHZ2, IKZF3, ZFP68, ZFP467, ZBTB45, ZFP113, ZFP563, DPF1, RLF, ZFP114, ZFP930, ZFP157, ZFP869, ZFP281, ZFP367, KLF4, ZFP239, PLAGL2	584	693	20594	0.91594	1	1	100
SMART	SM00355:ZnF_C2H2	18	2.89389	0.881437	TSHZ2, IKZF3, ZFP68, ZFP467, ZBTB45, ZFP113, ZFP563, DPF1, RLF, ZFP114, ZFP930, ZFP157, ZFP869, ZFP281, ZFP367, KLF4, ZFP239, PLAGL2	327	693	10425	0.828071	1	0.999998	100
INTERPRO	IPR001909:Krueppel-associated box	7	1.1254	0.954953	ZFP114, ZFP930, ZFP157, ZFP869, ZFP68, ZFP113, ZFP563	584	373	20594	0.661785	1	1	100
SMART	SM00349:KRAB	7	1.1254	0.975472	ZFP114, ZFP930, ZFP157, ZFP869, ZFP68, ZFP113, ZFP563	327	367	10425	0.608079	1	1	100
Annotation Cluster 109	Enrichment Score: 0.07400391383573357
Category	Term	Count	%	PValue	Genes	List Total	Pop Hits	Pop Total	Fold Enrichment	Bonferroni	Benjamini	FDR
GOTERM_CC_DIRECT	GO:0005615~extracellular space	44	7.07395	0.58552	PRF1, PPY, PXDN, ENOX2, IL18, IGFBP7, HEXB, SNCA, ADAMTS15, 1500015O10RIK, FGF10, HP, GPRC5B, AHSG, IRAK4, GPC6, DNAJC9, DLG3, PCMT1, ANGPTL1, CFI, CAT, PI16, TGS1, CEACAM1, PRL2C2, ACTB, SELP, LPL, PNLIPRP1, BMP1, STX2, ACTA2, PTPRG, CLIC1, CCL11, IFNAR2, TFRC, SFRP2, CCL27A, JAM3, GSTP1, CMTM5, MDH1	576	1504	19662	0.998643	1	0.975604	99.9997
GOTERM_CC_DIRECT	GO:0005576~extracellular region	43	6.91318	0.929806	PRF1, PPY, PXDN, ENOX2, IL18, IGFBP7, SNCA, ADAMTS15, 1500015O10RIK, FGF10, HP, AHSG, GSTM1, COL26A1, WISP1, GPC6, GLIPR1, PINLYP, TNFRSF19, ANGPTL1, CFI, PI16, GUCA2B, PRL2C2, ITFG1, DEFB19, LPL, PNLIPRP1, VSTM4, BMP1, CCL11, ADAMTS7, IFNAR2, NOTCH1, TFRC, FBLN2, IGSF1, SFRP2, CCL27A, ADAMTS1, C1S1, JAM3, C1S2	576	1753	19662	0.837321	1	0.999878	100
UP_KEYWORDS	Secreted	37	5.94855	0.951384	PRF1, PPY, PXDN, ENOX2, IGFBP7, IL18, SNCA, ADAMTS15, 1500015O10RIK, FGF10, HP, AHSG, COL26A1, WISP1, GPC6, PINLYP, TNFRSF19, ANGPTL1, CFI, PI16, GUCA2B, PRL2C2, ITFG1, DEFB19, LPL, PNLIPRP1, VSTM4, BMP1, CCL11, ADAMTS7, IFNAR2, FBLN2, IGSF1, SFRP2, CCL27A, ADAMTS1, JAM3	619	1685	22680	0.804552	1	0.997636	100
UP_SEQ_FEATURE	signal peptide	83	13.3441	0.976549	IGDCC4, PXDN, IL27RA, CLSTN2, CLSTN3, IGFBP7, LMAN2L, HEXB, FGF10, HP, APCDD1, LGR5, SCTR, DNASE1L1, SEZ6L2, WISP1, CD93, PLOD2, GPC6, CHRNA4, CFI, GUCA2B, PI16, INSR, CEACAM1, DNAJC1, ITFG1, DHCR24, DEFB19, LRRC3, TM9SF2, PTPRG, PLXNB1, EFNB2, CNPY3, HEPACAM2, CERCAM, AMIGO1, ADAMTS7, IFNAR2, IGSF1, ADAMTS1, JAM3, ITGA2B, GLG1, PRF1, PPY, GANAB, FKBP7, CRELD1, ADAMTS15, TMEM158, 1500015O10RIK, G…	571	3124	18012	0.838094	1	1	100
Annotation Cluster 110	Enrichment Score: 0.04242721228382653
Category	Term	Count	%	PValue	Genes	List Total	Pop Hits	Pop Total	Fold Enrichment	Bonferroni	Benjamini	FDR
UP_SEQ_FEATURE	repeat:1	5	0.803859	0.881216	CDC42EP1, NUP50, SNCA, CHD1, TBP	571	200	18012	0.788616	1	1	100
UP_SEQ_FEATURE	repeat:2	5	0.803859	0.888094	CDC42EP1, NUP50, SNCA, CHD1, TBP	571	203	18012	0.776962	1	1	100
UP_SEQ_FEATURE	repeat:3	3	0.482315	0.953185	CDC42EP1, NUP50, CHD1	571	150	18012	0.630893	1	1	100
Annotation Cluster 111	Enrichment Score: 0.033940396109544156
Category	Term	Count	%	PValue	Genes	List Total	Pop Hits	Pop Total	Fold Enrichment	Bonferroni	Benjamini	FDR
UP_KEYWORDS	Disulfide bond	81	13.0225	0.74476	IGDCC4, PXDN, SLC6A1, IGFBP7, LMAN2L, HEXB, LPAR4, GJA1, HP, LGR5, DNASE1L1, SEZ6L2, WISP1, CD93, CHRNA4, CFI, GUCA2B, INSR, HTR5A, CEACAM1, DEFB19, ALDH5A1, PTPRG, PLXNB1, WBSCR17, EFNB2, CNPY3, HEPACAM2, CLIC1, AMIGO1, ADAMTS7, IFNAR2, SSTR2, KLRG1, IGSF1, ADAMTS1, EXT2, JAM3, ITGA2B, FCER2A, PRF1, CRELD1, ADAMTS15, AHSG, GLRX2, COL26A1, GALNT10, IL10RB, PINLYP, TNFRSF19, ANGPTL1, FCHO2, B4GALT…	619	3124	22680	0.950006	1	0.953694	100
UP_SEQ_FEATURE	topological domain:Cytoplasmic	81	13.0225	0.91354	IGDCC4, SLC44A1, NPCD, GJA6, OCLN, IL27RA, SLC6A1, CLSTN2, CLSTN3, LMAN2L, LPAR4, STOML1, GJA1, APCDD1, LGR5, SCTR, SLC25A20, SEZ6L2, CD93, NSG1, ATP8B2, CHRNA4, PI16, KDELR1, INSR, HTR5A, CEACAM1, DNAJC1, PIGA, STX6, TM9SF2, STX2, PTPRG, PLXNB1, WBSCR17, EFNB2, UBE2J2, HEPACAM2, AMIGO1, IFNAR2, TMEM134, SSTR2, KLRG1, RHCG, IGSF1, EXT2, JAM3, PMEPA1, ITGA2B, GLG1, FCER2A, SLC38A2, CRELD1, SLC39A1…	571	2880	18012	0.887194	1	1	100
UP_KEYWORDS	Glycoprotein	93	14.9518	0.914402	IGDCC4, PXDN, METAP2, ENOX2, IL27RA, SLC6A1, CLSTN2, CLSTN3, IGFBP7, LMAN2L, HEXB, LPAR4, FGF10, HP, APCDD1, LGR5, SCTR, DNASE1L1, SEZ6L2, WISP1, CD93, PLOD2, SLC23A2, GPC6, CHRNA4, CFI, PI16, TMEM107, INSR, HTR5A, CEACAM1, ITFG1, PTPRG, PLXNB1, WBSCR17, EFNB2, CNPY3, HEPACAM2, CERCAM, AMIGO1, ADAMTS7, IFNAR2, SSTR2, KLRG1, RHCG, IGSF1, ADAMTS1, EXT2, JAM3, ITGA2B, GLG1, PRF1, FCER2A, GANAB, FKBP…	619	3815	22680	0.893184	1	0.993322	100
UP_SEQ_FEATURE	disulfide bond	69	11.0932	0.931077	IGDCC4, PXDN, LMAN2L, IGFBP7, HEXB, LPAR4, GJA1, HP, DNASE1L1, SEZ6L2, WISP1, CD93, CHRNA4, CFI, GUCA2B, INSR, HTR5A, CEACAM1, DEFB19, ALDH5A1, WBSCR17, EFNB2, CNPY3, HEPACAM2, CLIC1, AMIGO1, ADAMTS7, IFNAR2, SSTR2, KLRG1, IGSF1, ADAMTS1, JAM3, ITGA2B, FCER2A, PRF1, CRELD1, ADAMTS15, AHSG, GLRX2, COL26A1, GALNT10, IL10RB, PINLYP, TNFRSF19, ANGPTL1, FCHO2, B4GALT4, PRL2C2, LPL, SELP, TRMU, PNLIPRP…	571	2510	18012	0.867164	1	1	100
UP_SEQ_FEATURE	topological domain:Extracellular	59	9.48553	0.96587	IGDCC4, NPCD, GJA6, OCLN, IL27RA, CLSTN2, SLC6A1, CLSTN3, LPAR4, GJA1, APCDD1, LGR5, SCTR, SEZ6L2, CD93, ATP8B2, CHRNA4, PI16, INSR, HTR5A, CEACAM1, PLXNB1, PTPRG, EFNB2, HEPACAM2, AMIGO1, IFNAR2, TMEM134, SSTR2, KLRG1, RHCG, IGSF1, JAM3, PMEPA1, ITGA2B, GLG1, FCER2A, SLC38A2, CRELD1, SLC39A13, GPRC5B, IL10RB, TNFRSF19, SLC39A1, TYROBP, SELP, MAL, DAGLB, AGTRAP, NOTCH1, SEMA6B, TFRC, ADAM21, ANTX…	571	2256	18012	0.824971	1	1	100
UP_SEQ_FEATURE	signal peptide	83	13.3441	0.976549	IGDCC4, PXDN, IL27RA, CLSTN2, CLSTN3, IGFBP7, LMAN2L, HEXB, FGF10, HP, APCDD1, LGR5, SCTR, DNASE1L1, SEZ6L2, WISP1, CD93, PLOD2, GPC6, CHRNA4, CFI, GUCA2B, PI16, INSR, CEACAM1, DNAJC1, ITFG1, DHCR24, DEFB19, LRRC3, TM9SF2, PTPRG, PLXNB1, EFNB2, CNPY3, HEPACAM2, CERCAM, AMIGO1, ADAMTS7, IFNAR2, IGSF1, ADAMTS1, JAM3, ITGA2B, GLG1, PRF1, PPY, GANAB, FKBP7, CRELD1, ADAMTS15, TMEM158, 1500015O10RIK, G…	571	3124	18012	0.838094	1	1	100
UP_KEYWORDS	Signal	105	16.881	0.982236	OCLN, LMAN2L, LPAR4, FGF10, DNASE1L1, SCTR, SEZ6L2, PLOD2, CHRNA4, CFI, GUCA2B, PI16, INSR, DNAJC1, ITFG1, DEFB19, LRRC3, PTPRG, PLXNB1, EFNB2, CERCAM, RPTOR, ADAMTS7, IGSF1, ADAMTS1, ITGA2B, GLG1, FCER2A, PPY, ENPP7, CRELD1, AHSG, COL26A1, PINLYP, ANGPTL1, B4GALT4, PLAGL2, TYROBP, CTRL, LPL, VSTM4, KIF3A, BMP1, NOTCH1, SEMA6B, SFRP2, CCL27A, ADAM21, ANTXR1, CD200, CHRNE, CLEC14A, IGDCC4, PXDN, C…	619	4543	22680	0.846835	1	0.999617	100
UP_SEQ_FEATURE	glycosylation site:N-linked (GlcNAc...)	89	14.3087	0.997197	IGDCC4, PXDN, NPCD, IL27RA, SLC6A1, CLSTN2, CLSTN3, IGFBP7, LMAN2L, HEXB, LPAR4, FGF10, HP, APCDD1, LGR5, SCTR, DNASE1L1, SEZ6L2, WISP1, CD93, PLOD2, SLC23A2, CHRNA4, CFI, TMEM107, PI16, INSR, HTR5A, CEACAM1, ITFG1, PTPRG, PLXNB1, WBSCR17, EFNB2, CNPY3, HEPACAM2, CERCAM, AMIGO1, ADAMTS7, IFNAR2, SSTR2, KLRG1, RHCG, IGSF1, ADAMTS1, EXT2, JAM3, ITGA2B, GLG1, FCER2A, PRF1, GANAB, FKBP7, SLC38A2, CRE…	571	3563	18012	0.787952	1	1	100
Annotation Cluster 112	Enrichment Score: 0.02203989348364893
Category	Term	Count	%	PValue	Genes	List Total	Pop Hits	Pop Total	Fold Enrichment	Bonferroni	Benjamini	FDR
UP_KEYWORDS	Ion transport	13	2.09003	0.916434	SLC38A2, SLC39A13, SLC38A10, KCNA6, CLIC1, KCNK2, ATP6V1C1, SLC23A2, CHRNA4, SLC39A7, CHRNE, SLC9A1, SLC39A1	619	619	22680	0.769494	1	0.993437	100
GOTERM_BP_DIRECT	GO:0006811~ion transport	13	2.09003	0.939511	SLC38A2, SLC39A13, SLC38A10, KCNA6, CLIC1, KCNK2, ATP6V1C1, SLC23A2, CHRNA4, SLC39A7, CHRNE, SLC9A1, SLC39A1	545	584	18082	0.738551	1	1	100
GOTERM_BP_DIRECT	GO:0055085~transmembrane transport	7	1.1254	0.964753	SLC23A2, SLC39A13, SLC39A7, GJA1, KCNA6, SLC39A1, SLC9A1	545	364	18082	0.638038	1	1	100
UP_KEYWORDS	Ion channel	5	0.803859	0.9827	CHRNA4, KCNA6, CLIC1, CHRNE, KCNK2	619	336	22680	0.545234	1	0.999618	100
Annotation Cluster 113	Enrichment Score: 0.01961584272992933
Category	Term	Count	%	PValue	Genes	List Total	Pop Hits	Pop Total	Fold Enrichment	Bonferroni	Benjamini	FDR
UP_SEQ_FEATURE	zinc finger region:C2H2-type 1	6	0.96463	0.922257	IKZF3, TSHZ2, ZFP467, ZFP367, KLF4, ZFP239	571	263	18012	0.71965	1	1	100
UP_SEQ_FEATURE	zinc finger region:C2H2-type 2	6	0.96463	0.929432	IKZF3, TSHZ2, ZFP467, ZFP367, KLF4, ZFP239	571	268	18012	0.706224	1	1	100
UP_SEQ_FEATURE	zinc finger region:C2H2-type 5	4	0.643087	0.947505	IKZF3, TSHZ2, ZFP467, ZFP239	571	194	18012	0.650405	1	1	100
UP_SEQ_FEATURE	zinc finger region:C2H2-type 3	4	0.643087	0.990013	IKZF3, ZFP467, KLF4, ZFP239	571	261	18012	0.483443	1	1	100
UP_SEQ_FEATURE	zinc finger region:C2H2-type 4	3	0.482315	0.992268	TSHZ2, ZFP467, ZFP239	571	215	18012	0.440158	1	1	100
Annotation Cluster 114	Enrichment Score: 0.018573398923863296
Category	Term	Count	%	PValue	Genes	List Total	Pop Hits	Pop Total	Fold Enrichment	Bonferroni	Benjamini	FDR
INTERPRO	IPR009057:Homeodomain-like	8	1.28617	0.860339	TSHZ2, MEOX1, DMTF1, HMBOX1, MTA1, TGIF2, TERF2IP, DNAJC1	584	345	20594	0.817709	1	1	100
UP_SEQ_FEATURE	DNA-binding region:Homeobox	3	0.482315	0.979348	TSHZ2, MEOX1, HMBOX1	571	180	18012	0.525744	1	1	100
UP_KEYWORDS	Homeobox	4	0.643087	0.983211	TSHZ2, MEOX1, HMBOX1, TGIF2	619	280	22680	0.523425	1	0.999623	100
INTERPRO	IPR001356:Homeodomain	4	0.643087	0.983831	TSHZ2, MEOX1, HMBOX1, TGIF2	584	271	20594	0.520497	1	1	100
SMART	SM00389:HOX	4	0.643087	0.990739	TSHZ2, MEOX1, HMBOX1, TGIF2	327	266	10425	0.47941	1	1	100
Annotation Cluster 115	Enrichment Score: 0.002073240015500106
Category	Term	Count	%	PValue	Genes	List Total	Pop Hits	Pop Total	Fold Enrichment	Bonferroni	Benjamini	FDR
GOTERM_MF_DIRECT	GO:0004871~signal transducer activity	15	2.41158	0.939827	LPAR4, NDFIP2, GJA1, TFG, CXXC5, GPRC5B, LGR5, SCTR, SSTR2, GNAQ, HMOX1, RHOC, GNB3, CC2D1A, HTR5A	539	648	17446	0.749244	1	1	100
GOTERM_BP_DIRECT	GO:0007186~G-protein coupled receptor signaling pathway	15	2.41158	1	OLFR1093, LPAR4, OLFR802, GPRC5B, KCNK2, LGR5, SCTR, CCL11, SSTR2, GNAQ, JAK2, GNB3, INSR, HTR5A, OLFR860	545	1706	18082	0.291717	1	1	100
UP_KEYWORDS	Transducer	11	1.76849	1	OLFR1093, SSTR2, GNAQ, LPAR4, OLFR802, GNB3, GPRC5B, LGR5, HTR5A, OLFR860, SCTR	619	1801	22680	0.223785	1	1	100
INTERPRO	IPR000276:G protein-coupled receptor, rhodopsin-like	7	1.1254	1	OLFR1093, SSTR2, LPAR4, OLFR802, LGR5, HTR5A, OLFR860	584	1458	20594	0.169304	1	1	100
UP_KEYWORDS	Olfaction	3	0.482315	1	OLFR1093, OLFR802, OLFR860	619	1158	22680	0.0949216	1	1	100
INTERPRO	IPR000725:Olfactory receptor	3	0.482315	1	OLFR1093, OLFR802, OLFR860	584	1149	20594	0.0920723	1	1	100
KEGG_PATHWAY	mmu04740:Olfactory transduction	3	0.482315	1	OLFR1093, OLFR802, OLFR860	224	1080	7691	0.0953745	1	1	100
UP_KEYWORDS	G-protein coupled receptor	9	1.44695	1	OLFR1093, SSTR2, LPAR4, OLFR802, GPRC5B, LGR5, HTR5A, OLFR860, SCTR	619	1741	22680	0.189407	1	1	100
GOTERM_BP_DIRECT	GO:0007608~sensory perception of smell	3	0.482315	1	OLFR1093, OLFR802, OLFR860	545	1143	18082	0.0870813	1	1	100
GOTERM_MF_DIRECT	GO:0004984~olfactory receptor activity	3	0.482315	1	OLFR1093, OLFR802, OLFR860	539	1154	17446	0.0841439	1	1	100
UP_KEYWORDS	Sensory transduction	3	0.482315	1	OLFR1093, OLFR802, OLFR860	619	1320	22680	0.0832721	1	1	100
INTERPRO	IPR017452:GPCR, rhodopsin-like, 7TM	7	1.1254	1	OLFR1093, SSTR2, LPAR4, OLFR802, LGR5, HTR5A, OLFR860	584	1708	20594	0.144523	1	1	100
GOTERM_MF_DIRECT	GO:0004930~G-protein coupled receptor activity	9	1.44695	1	SSTR2, SFRP2, LPAR4, OLFR802, GPRC5B, LGR5, HTR5A, OLFR860, SCTR	539	1749	17446	0.166556	1	1	100

## Sheet: brown1
Annotation Cluster 1	Enrichment Score: 2.6606829982277294
Category	Term	Count	%	PValue	Genes	List Total	Pop Hits	Pop Total	Fold Enrichment	Bonferroni	Benjamini	FDR
UP_KEYWORDS	RNA-binding	24	5.6872	0.00072249	PRPF31, SRSF10, RBFOX3, RBM3, ALYREF, PABPC4, SF1, TRMT1, CDC5L, IGF2BP3, PDCD4, STAU2, SRSF2, HNRNPK, EIF3B, METTL1, EIF4A1, PPRC1, AGO4, RANBP2, RBM10, DHX30, LRPPRC, ADAR	414	601	22680	2.18766	0.194929	0.0267392	0.961165
GOTERM_MF_DIRECT	GO:0044822~poly(A) RNA binding	40	9.47867	0.000766868	MKRN1, CAST, SRSF10, RBM3, SNIP1, PABPC4, SNRPD1, NAP1L1, TRMT1, IGF2BP3, DCN, DIDO1, STAU2, KNOP1, HNRNPK, RBM10, DHX30, TES, NKRF, ACAA2, PRPF31, S100A16, EFTUD2, SF1, HEATR1, CDC5L, TPD52L2, TEFM, RSL1D1, SRSF2, HNRNPH3, LRP1, HUWE1, NOP16, EIF4A1, PPRC1, NOL11, LRPPRC, ADAR, DAP3	359	1113	17446	1.74649	0.368904	0.368904	1.12665
GOTERM_MF_DIRECT	GO:0003723~RNA binding	26	6.16114	0.0188104	SRSF10, RBM3, SNRPD1, TRMT1, IGF2BP3, PDCD4, STAU2, EIF3B, HNRNPK, METTL1, AGO4, RANBP2, DHX30, RBM10, PRPF31, RBFOX3, ALYREF, SF1, CDC5L, RSL1D1, SRSF2, TRIM32, EIF4A1, PPRC1, LRPPRC, ADAR	359	780	17446	1.61987	0.999989	0.850276	24.4565
Annotation Cluster 2	Enrichment Score: 2.607864828882741
Category	Term	Count	%	PValue	Genes	List Total	Pop Hits	Pop Total	Fold Enrichment	Bonferroni	Benjamini	FDR
GOTERM_CC_DIRECT	GO:0005794~Golgi apparatus	42	9.95261	0.00037393	SNAP29, ARSB, COPZ2, ENPP2, NFKBIE, PPARG, ARFGEF2, RAB9, SLC35A3, CALU, GLB1, ST6GALNAC6, RAB43, SERPINA1B, AP3M2, TMED3, B3GALNT1, KIFAP3, MAN1A, TNKS, NDRG2, GOLGA2, DHCR24, STX6, TRPM4, KLF5, RNF144A, GABARAPL2, ARID3A, NAA25, TOPBP1, GPER1, WLS, CAPN2, NRAS, PLSCR1, PTGDS, MAPK3, EXT1, MBTPS1, ARAP1, UBAP1	389	1190	19662	1.78394	0.135398	0.0286779	0.518193
UP_KEYWORDS	Golgi apparatus	25	5.92417	0.00604331	COPZ2, SNAP29, ARFGEF2, RAB9, SLC35A3, CALU, ST6GALNAC6, RAB43, AP3M2, TMED3, B3GALNT1, MAN1A, TNKS, DHCR24, GOLGA2, TRPM4, STX6, GABARAPL2, GPER1, WLS, NRAS, PTGDS, EXT1, MBTPS1, ARAP1	414	753	22680	1.81881	0.83773	0.130541	7.78081
GOTERM_CC_DIRECT	GO:0000139~Golgi membrane	17	4.02844	0.00664263	COPZ2, SNAP29, GABARAPL2, GPER1, WLS, ARFGEF2, RAB9, SLC35A3, NRAS, ST6GALNAC6, MIA3, B3GALNT1, MAN1A, TNKS, EXT1, MBTPS1, DHCR24	389	403	19662	2.13217	0.925175	0.228378	8.8427
Annotation Cluster 3	Enrichment Score: 2.145502444112726
Category	Term	Count	%	PValue	Genes	List Total	Pop Hits	Pop Total	Fold Enrichment	Bonferroni	Benjamini	FDR
UP_KEYWORDS	RNA-binding	24	5.6872	0.00072249	PRPF31, SRSF10, RBFOX3, RBM3, ALYREF, PABPC4, SF1, TRMT1, CDC5L, IGF2BP3, PDCD4, STAU2, SRSF2, HNRNPK, EIF3B, METTL1, EIF4A1, PPRC1, AGO4, RANBP2, RBM10, DHX30, LRPPRC, ADAR	414	601	22680	2.18766	0.194929	0.0267392	0.961165
SMART	SM00360:RRM	12	2.8436	0.00556507	SRSF2, HNRNPH3, EIF3B, SRSF10, RBFOX3, RBM3, ALYREF, PABPC4, SETD1A, PPRC1, IGF2BP3, RBM10	206	229	10425	2.65188	0.697069	0.449609	6.82788
INTERPRO	IPR000504:RNA recognition motif domain	12	2.8436	0.00645568	SRSF2, HNRNPH3, EIF3B, SRSF10, RBFOX3, RBM3, ALYREF, PABPC4, SETD1A, PPRC1, IGF2BP3, RBM10	391	241	20594	2.62258	0.9968	0.852646	9.58537
INTERPRO	IPR012677:Nucleotide-binding, alpha-beta plait	12	2.8436	0.0188057	SRSF2, HNRNPH3, EIF3B, SRSF10, RBFOX3, RBM3, ALYREF, PABPC4, SETD1A, PPRC1, IGF2BP3, RBM10	391	281	20594	2.24926	1	0.783651	25.5742
UP_SEQ_FEATURE	domain:RRM	7	1.65877	0.0383667	SRSF2, EIF3B, SRSF10, RBFOX3, RBM3, ALYREF, PPRC1	386	116	18012	2.81588	1	0.996591	47.2283
Annotation Cluster 4	Enrichment Score: 2.0146032979951283
Category	Term	Count	%	PValue	Genes	List Total	Pop Hits	Pop Total	Fold Enrichment	Bonferroni	Benjamini	FDR
UP_KEYWORDS	mRNA processing	16	3.79147	0.000551767	PRPF31, TSEN54, SRSF10, EFTUD2, RBFOX3, ALYREF, SNRPD1, SF1, CMTR2, CDC5L, SRSF2, HNRNPK, CLP1, CDK12, SREK1IP1, ADAR	414	307	22680	2.85512	0.152594	0.0233761	0.734818
GOTERM_BP_DIRECT	GO:0006397~mRNA processing	16	3.79147	0.00260111	PRPF31, TSEN54, SRSF10, EFTUD2, RBFOX3, ALYREF, SNRPD1, SF1, CMTR2, CDC5L, SRSF2, HNRNPK, CLP1, CDK12, SREK1IP1, ADAR	369	322	18082	2.43492	0.991488	0.795818	4.33475
GOTERM_BP_DIRECT	GO:0008380~RNA splicing	13	3.08057	0.00399952	PRPF31, SRSF10, RBFOX3, EFTUD2, ALYREF, SNRPD1, SF1, CDC5L, SRSF2, HNRNPK, CDK12, RBM10, SREK1IP1	369	241	18082	2.6433	0.999347	0.705448	6.59149
UP_KEYWORDS	mRNA splicing	12	2.8436	0.00474852	SRSF2, PRPF31, HNRNPK, SRSF10, EFTUD2, RBFOX3, ALYREF, SNRPD1, CDK12, SF1, CDC5L, SREK1IP1	414	240	22680	2.73913	0.7602	0.112189	6.16251
GOTERM_CC_DIRECT	GO:0016607~nuclear speck	11	2.60664	0.00773667	SRSF2, PRPF31, SRSF10, CLK2, EFTUD2, ALYREF, CDK12, PDX1, CDC5L, APBB1, ADAR	389	205	19662	2.71217	0.951261	0.24017	10.2275
GOTERM_CC_DIRECT	GO:0005681~spliceosomal complex	8	1.89573	0.0184386	SRSF2, PRPF31, HNRNPK, EFTUD2, ALYREF, SNRPD1, SF1, CDC5L	389	136	19662	2.97323	0.999282	0.363947	22.7814
UP_KEYWORDS	Spliceosome	7	1.65877	0.0203029	PRPF31, HNRNPK, EFTUD2, ALYREF, SNRPD1, SF1, CDC5L	414	117	22680	3.27759	0.997874	0.234744	23.9744
KEGG_PATHWAY	mmu03040:Spliceosome	8	1.89573	0.0317923	SRSF2, PRPF31, HNRNPK, SRSF10, EFTUD2, ALYREF, SNRPD1, CDC5L	176	133	7691	2.6285	0.999407	0.354104	33.9138
GOTERM_CC_DIRECT	GO:0071013~catalytic step 2 spliceosome	4	0.947867	0.294393	HNRNPK, EFTUD2, SNRPD1, CDC5L	389	96	19662	2.10604	1	0.918887	99.2124
Annotation Cluster 5	Enrichment Score: 1.9001046606650325
Category	Term	Count	%	PValue	Genes	List Total	Pop Hits	Pop Total	Fold Enrichment	Bonferroni	Benjamini	FDR
GOTERM_BP_DIRECT	GO:0015031~protein transport	23	5.45024	0.00505591	SNAP29, STX6, COPZ2, GABARAPL2, NUP88, RAB3IL1, CENPF, SNX3, ARFGEF2, RAB9, TIMM21, PEX7, MIA3, CHMP1A, AP3M2, STXBP5, TMED3, TNKS, RANBP2, APPBP2, RAMP1, MON1A, UBAP1	369	592	18082	1.90382	0.999906	0.734227	8.26294
UP_KEYWORDS	Protein transport	20	4.73934	0.0100159	SNAP29, STX6, COPZ2, GABARAPL2, NUP88, RAB3IL1, SNX3, ARFGEF2, RAB9, TIMM21, PEX7, MIA3, CHMP1A, AP3M2, TMED3, STXBP5, TNKS, RANBP2, APPBP2, UBAP1	414	577	22680	1.89888	0.951195	0.172003	12.5863
UP_KEYWORDS	Transport	49	11.6114	0.0131523	SNAP29, COPZ2, RBP1, STX4A, SFXN1, IGF2BP3, SNX3, ARFGEF2, ATP12A, UQCRQ, RAB9, STAU2, KCNMB1, SLC35A3, PEX7, TMEM175, MIA3, SLC48A1, AP3M2, FXN, TMED3, OSBPL1A, MFSD7A, APOBR, ABCD3, TNKS, RANBP2, APPBP2, RAMP1, STX6, TRPM4, GABARAPL2, SLC25A4, TRPM8, NUP88, ALYREF, RAB3IL1, CACNG5, TIMM21, TTPAL, CHMP1A, P2RX6, PTGDS, STXBP5, SLC16A9, SLC25A51, ARL4C, LRPPRC, UBAP1	414	1901	22680	1.41207	0.981162	0.172326	16.2154
GOTERM_BP_DIRECT	GO:0006810~transport	49	11.6114	0.0376781	SNAP29, COPZ2, RBP1, STX4A, SFXN1, IGF2BP3, SNX3, ARFGEF2, ATP12A, UQCRQ, RAB9, STAU2, KCNMB1, SLC35A3, PEX7, TMEM175, MIA3, SLC48A1, AP3M2, FXN, TMED3, OSBPL1A, MFSD7A, APOBR, ABCD3, TNKS, RANBP2, APPBP2, RAMP1, STX6, TRPM4, GABARAPL2, SLC25A4, TRPM8, NUP88, ALYREF, RAB3IL1, CACNG5, TIMM21, TTPAL, CHMP1A, P2RX6, PTGDS, STXBP5, SLC16A9, SLC25A51, ARL4C, LRPPRC, UBAP1	369	1822	18082	1.31786	1	0.918742	47.9766
Annotation Cluster 6	Enrichment Score: 1.8848845323774492
Category	Term	Count	%	PValue	Genes	List Total	Pop Hits	Pop Total	Fold Enrichment	Bonferroni	Benjamini	FDR
UP_KEYWORDS	Apoptosis	19	4.50237	0.00400345	DAB2IP, DFFA, FAM3B, LGALS7, GPER1, PAWR, DIDO1, PDCD4, DDIT3, PRKCB, PPM1F, PDCL3, HIPK3, GADD45G, MAPK3, APBB1, BMF, CASP2, DAP3	414	489	22680	2.12857	0.699842	0.113385	5.21941
GOTERM_BP_DIRECT	GO:0006915~apoptotic process	21	4.9763	0.0130136	PRF1, DAB2IP, DFFA, FAM3B, LGALS7, GPER1, PAWR, DIDO1, PDCD4, DDIT3, PRKCB, PPM1F, PLSCR1, PDCL3, HIPK3, GADD45G, MAPK3, APBB1, BMF, CASP2, DAP3	369	570	18082	1.80536	1	0.841806	19.9787
GOTERM_BP_DIRECT	GO:0043065~positive regulation of apoptotic process	13	3.08057	0.0425124	DAB2IP, DFFA, PPARG, GPER1, PAWR, DDIT3, ALDH1A2, PLSCR1, GADD45G, TGM2, BMF, CASP2, APBB1	369	335	18082	1.9016	1	0.923043	52.2489
Annotation Cluster 7	Enrichment Score: 1.8498129882024086
Category	Term	Count	%	PValue	Genes	List Total	Pop Hits	Pop Total	Fold Enrichment	Bonferroni	Benjamini	FDR
UP_SEQ_FEATURE	domain:Anaphylatoxin-like	3	0.7109	0.00265737	C4A, C4B, C3	386	4	18012	34.9974	0.969125	0.824287	4.25437
GOTERM_BP_DIRECT	GO:0006956~complement activation	4	0.947867	0.00317147	C4A, C4B, C3, C1S1	369	15	18082	13.0674	0.997012	0.766192	5.26132
INTERPRO	IPR001840:Complement C3a/C4a/C5a anaphylatoxin	3	0.7109	0.00344437	C4A, C4B, C3	391	5	20594	31.602	0.953132	0.953132	5.22652
INTERPRO	IPR018081:Anaphylatoxin	3	0.7109	0.00344437	C4A, C4B, C3	391	5	20594	31.602	0.953132	0.953132	5.22652
SMART	SM00643:C345C	4	0.947867	0.00347337	C4A, C4B, C3, NTN5	206	16	10425	12.6517	0.525074	0.525074	4.31357
INTERPRO	IPR018933:Netrin module, non-TIMP type	4	0.947867	0.00376188	C4A, C4B, C3, NTN5	391	17	20594	12.393	0.964672	0.812043	5.69521
BIOCARTA	m_classicPathway:Classical Complement Pathway	4	0.947867	0.00538658	C4A, C4B, C3, C1S1	42	12	1289	10.2302	0.512445	0.512445	6.12014
INTERPRO	IPR000020:Anaphylatoxin/fibulin	3	0.7109	0.00705358	C4A, C4B, C3	391	7	20594	22.5729	0.998124	0.791887	10.4282
SMART	SM00104:ANATO	3	0.7109	0.00757188	C4A, C4B, C3	206	7	10425	21.6886	0.803393	0.418522	9.18281
INTERPRO	IPR001134:Netrin domain	4	0.947867	0.00794431	C4A, C4B, C3, NTN5	391	22	20594	9.57638	0.999154	0.757062	11.6702
UP_SEQ_FEATURE	domain:NTR	4	0.947867	0.00968276	C4A, C4B, C3, NTN5	386	21	18012	8.88823	0.999997	0.958384	14.698
INTERPRO	IPR008993:Tissue inhibitor of metalloproteinases-like, OB-fold	4	0.947867	0.0101542	C4A, C4B, C3, NTN5	391	24	20594	8.77835	0.999883	0.778824	14.6822
INTERPRO	IPR019565:Alpha-2-macroglobulin, thiol-ester bond-forming	3	0.7109	0.0145576	C4A, C4B, C3	391	10	20594	15.801	0.999998	0.764318	20.3998
INTERPRO	IPR019742:Alpha-2-macroglobulin, conserved site	3	0.7109	0.0145576	C4A, C4B, C3	391	10	20594	15.801	0.999998	0.764318	20.3998
UP_SEQ_FEATURE	cross-link:Isoglutamyl cysteine thioester (Cys-Gln)	3	0.7109	0.0148531	C4A, C4B, C3	386	9	18012	15.5544	1	0.961603	21.6902
BIOCARTA	m_compPathway:Complement Pathway	4	0.947867	0.0174917	C4A, C4B, C3, C1S1	42	18	1289	6.82011	0.904342	0.690714	18.6441
INTERPRO	IPR011626:A-macroglobulin complement component	3	0.7109	0.0175719	C4A, C4B, C3	391	11	20594	14.3646	1	0.79247	24.1048
INTERPRO	IPR009048:Alpha-macroglobulin, receptor-binding	3	0.7109	0.0175719	C4A, C4B, C3	391	11	20594	14.3646	1	0.79247	24.1048
SMART	SM01361:SM01361	3	0.7109	0.0188313	C4A, C4B, C3	206	11	10425	13.8019	0.982894	0.63835	21.4095
SMART	SM01359:SM01359	3	0.7109	0.0188313	C4A, C4B, C3	206	11	10425	13.8019	0.982894	0.63835	21.4095
INTERPRO	IPR011625:Alpha-2-macroglobulin, N-terminal 2	3	0.7109	0.0208251	C4A, C4B, C3	391	12	20594	13.1675	1	0.788933	27.922
INTERPRO	IPR001599:Alpha-2-macroglobulin	3	0.7109	0.0208251	C4A, C4B, C3	391	12	20594	13.1675	1	0.788933	27.922
INTERPRO	IPR002890:Alpha-2-macroglobulin, N-terminal	3	0.7109	0.0208251	C4A, C4B, C3	391	12	20594	13.1675	1	0.788933	27.922
SMART	SM01360:SM01360	3	0.7109	0.0223083	C4A, C4B, C3	206	12	10425	12.6517	0.991998	0.619248	24.8668
GOTERM_MF_DIRECT	GO:0004866~endopeptidase inhibitor activity	4	0.947867	0.0251924	C4A, SERPINA1B, C4B, C3	359	31	17446	6.27046	1	0.817501	31.3974
INTERPRO	IPR008930:Terpenoid cyclases/protein prenyltransferase alpha-alpha toroid	3	0.7109	0.0319191	C4A, C4B, C3	391	15	20594	10.534	1	0.890669	39.6313
BIOCARTA	m_lectinPathway:Lectin Induced Complement Pathway	3	0.7109	0.0532609	C4A, C4B, C3	42	12	1289	7.67262	0.99931	0.911649	47.269
GOTERM_CC_DIRECT	GO:0072562~blood microparticle	5	1.18483	0.268225	C4A, C4B, C3, C1S1, TMPRSS13	389	133	19662	1.90019	1	0.911924	98.6938
GOTERM_BP_DIRECT	GO:0006954~inflammatory response	8	1.89573	0.553392	PTGER2, DAB2IP, C4A, C4B, C3, PPARG, PIK3CD, GPER1	369	344	18082	1.1396	1	0.999821	99.9999
Annotation Cluster 8	Enrichment Score: 1.6830811396603162
Category	Term	Count	%	PValue	Genes	List Total	Pop Hits	Pop Total	Fold Enrichment	Bonferroni	Benjamini	FDR
GOTERM_CC_DIRECT	GO:0005759~mitochondrial matrix	12	2.8436	0.00131852	PDP1, TEFM, ACAA2, ACADSB, ALAS1, GSTK1, DTYMK, NFS1, SIRT5, OAT, PCCA, DAP3	389	188	19662	3.22628	0.401448	0.0819839	1.81613
UP_KEYWORDS	Transit peptide	17	4.02844	0.0251773	PDP1, ACAA2, ACADSB, COX10, NFS1, SIRT5, PRDX3, TOP1MT, TIMM21, TEFM, ALAS1, FXN, COQ10B, OAT, LRPPRC, PCCA, DAP3	414	510	22680	1.82609	0.999524	0.239067	28.8765
UP_KEYWORDS	Mitochondrion	28	6.63507	0.049373	PDP1, ACADSB, COX10, NFS1, CHCHD3, SFXN1, PRDX3, UQCRQ, ALAS1, FXN, PPL, GSTK1, DHX30, ACAA2, SLC25A4, SIRT5, TMEM126B, GPER1, TOP1MT, TIMM21, TEFM, PYCR1, COQ10B, SLC25A51, OAT, PCCA, LRPPRC, DAP3	414	1058	22680	1.44982	1	0.336709	49.1666
UP_SEQ_FEATURE	transit peptide:Mitochondrion	16	3.79147	0.113003	PDP1, ACADSB, COX10, CHCHD3, NFS1, SIRT5, TOP1MT, PRDX3, TIMM21, ALAS1, FXN, COQ10B, OAT, LRPPRC, PCCA, DAP3	386	496	18012	1.50526	1	0.999998	85.9031
Annotation Cluster 9	Enrichment Score: 1.4673445335973603
Category	Term	Count	%	PValue	Genes	List Total	Pop Hits	Pop Total	Fold Enrichment	Bonferroni	Benjamini	FDR
GOTERM_BP_DIRECT	GO:0006783~heme biosynthetic process	4	0.947867	0.0063596	ALAS1, FXN, COX10, SNX3	369	19	18082	10.3164	0.999991	0.767625	10.2869
UP_KEYWORDS	Heme biosynthesis	3	0.7109	0.0260496	ALAS1, FXN, COX10	414	14	22680	11.7391	0.999636	0.238945	29.7223
KEGG_PATHWAY	mmu00860:Porphyrin and chlorophyll metabolism	3	0.7109	0.239186	ALAS1, FXN, COX10	176	41	7691	3.19748	1	0.649329	96.9943
Annotation Cluster 10	Enrichment Score: 1.4003581762339399
Category	Term	Count	%	PValue	Genes	List Total	Pop Hits	Pop Total	Fold Enrichment	Bonferroni	Benjamini	FDR
GOTERM_BP_DIRECT	GO:0035196~production of miRNAs involved in gene silencing by miRNA	4	0.947867	0.000902117	RBM3, SNIP1, AGO4, ADAR	369	10	18082	19.6011	0.808261	0.56212	1.5239
UP_KEYWORDS	RNA-mediated gene silencing	3	0.7109	0.237746	SNIP1, AGO4, ADAR	414	51	22680	3.22251	1	0.634125	97.3423
GOTERM_BP_DIRECT	GO:0031047~gene silencing by RNA	3	0.7109	0.293461	SNIP1, AGO4, ADAR	369	53	18082	2.77374	1	0.997068	99.7289
Annotation Cluster 11	Enrichment Score: 1.3950317201624303
Category	Term	Count	%	PValue	Genes	List Total	Pop Hits	Pop Total	Fold Enrichment	Bonferroni	Benjamini	FDR
GOTERM_CC_DIRECT	GO:0005913~cell-cell adherens junction	13	3.08057	0.0237023	CAST, DAB2IP, MRE11A, PI4KA, ABI1, CDH3, RSL1D1, HNRNPK, CGN, PPL, HIST1H3F, GOLGA2, TES	389	316	19662	2.07938	0.999911	0.404528	28.339
GOTERM_MF_DIRECT	GO:0098641~cadherin binding involved in cell-cell adhesion	12	2.8436	0.0298608	CAST, RSL1D1, DAB2IP, HNRNPK, CGN, PPL, MRE11A, PI4KA, ABI1, HIST1H3F, TES, GOLGA2	359	279	17446	2.09015	1	0.753203	36.0929
GOTERM_BP_DIRECT	GO:0098609~cell-cell adhesion	8	1.89573	0.09226	FLRT3, CGN, PPL, MRE11A, PI4KA, ABI1, TES, GOLGA2	369	189	18082	2.07419	1	0.968986	80.7371
Annotation Cluster 12	Enrichment Score: 1.3569149952713724
Category	Term	Count	%	PValue	Genes	List Total	Pop Hits	Pop Total	Fold Enrichment	Bonferroni	Benjamini	FDR
GOTERM_MF_DIRECT	GO:0008134~transcription factor binding	15	3.5545	0.0114101	KLF5, PPARG, CENPF, TLE1, HES7, ABI1, PDX1, DDIT3, 4933416C03RIK, HNRNPK, PPRC1, SOX17, APBB1, ARAP1, TFDP1	359	342	17446	2.13141	0.998977	0.968022	15.5902
UP_KEYWORDS	Activator	19	4.50237	0.0381591	KLF5, TCF7, FOXM1, PPARG, ARID3A, PDX1, CDC5L, MEIS1, DDIT3, HNRNPK, HSF1, AIRE, PPRC1, NOL11, USP22, SOX17, TFAP2C, APBB1, TFDP1	414	624	22680	1.66806	0.999991	0.297909	40.5423
GOTERM_BP_DIRECT	GO:0045893~positive regulation of transcription, DNA-templated	16	3.79147	0.19515	KLF5, FOXM1, PPARG, FZD1, PDX1, MDK, DDIT3, AIRE, CKS2, ROR2, USP22, SOX17, WNT6, APBB1, ARAP1, TFDP1	369	576	18082	1.36119	1	0.994256	97.5126
Annotation Cluster 13	Enrichment Score: 1.3409039212631781
Category	Term	Count	%	PValue	Genes	List Total	Pop Hits	Pop Total	Fold Enrichment	Bonferroni	Benjamini	FDR
UP_KEYWORDS	Lipid metabolism	16	3.79147	0.0100999	ACAA2, CHKA, EBP, ACADSB, HSD17B2, C3, ENPP2, LYPLA1, EPT1, PTGDS, APOBR, ACOT12, PLA1A, PCYT1A, MBTPS1, DHCR24	414	417	22680	2.10197	0.952422	0.164011	12.6853
GOTERM_BP_DIRECT	GO:0006629~lipid metabolic process	17	4.02844	0.0263132	ACAA2, CHKA, EBP, ACADSB, HSD17B2, C3, ENPP2, LYPLA1, EPT1, PTGDS, APOBR, NAA40, ACOT12, PLA1A, PCYT1A, MBTPS1, DHCR24	369	459	18082	1.81492	1	0.902091	36.4734
UP_KEYWORDS	Fatty acid metabolism	6	1.4218	0.0765614	ACAA2, ACADSB, PTGDS, C3, ACOT12, LYPLA1	414	124	22680	2.65077	1	0.419041	65.5057
GOTERM_BP_DIRECT	GO:0006631~fatty acid metabolic process	6	1.4218	0.212756	ACAA2, ACADSB, PTGDS, C3, ACOT12, LYPLA1	369	156	18082	1.88472	1	0.994202	98.2927
Annotation Cluster 14	Enrichment Score: 1.304925932456135
Category	Term	Count	%	PValue	Genes	List Total	Pop Hits	Pop Total	Fold Enrichment	Bonferroni	Benjamini	FDR
UP_SEQ_FEATURE	domain:t-SNARE coiled-coil homology	4	0.947867	0.00843121	STX6, SNAP29, STX4A, ABI1	386	20	18012	9.33264	0.999984	0.974997	12.9195
INTERPRO	IPR000727:Target SNARE coiled-coil domain	4	0.947867	0.0126861	STX6, SNAP29, STX4A, ABI1	391	26	20594	8.10309	0.999988	0.801665	18.0151
SMART	SM00397:t_SNARE	3	0.7109	0.0632724	STX6, SNAP29, STX4A	206	21	10425	7.22954	0.999999	0.902828	56.322
GOTERM_CC_DIRECT	GO:0031201~SNARE complex	4	0.947867	0.0722469	STX6, SNAP29, STXBP5, STX4A	389	49	19662	4.12612	1	0.609762	64.7151
KEGG_PATHWAY	mmu04130:SNARE interactions in vesicular transport	3	0.7109	0.172417	STX6, SNAP29, STX4A	176	33	7691	3.97262	1	0.619876	91.1629
GOTERM_MF_DIRECT	GO:0005484~SNAP receptor activity	3	0.7109	0.175635	STX6, SNAP29, STX4A	359	37	17446	3.94022	1	0.923864	94.2304
Annotation Cluster 15	Enrichment Score: 1.2596431063251519
Category	Term	Count	%	PValue	Genes	List Total	Pop Hits	Pop Total	Fold Enrichment	Bonferroni	Benjamini	FDR
UP_SEQ_FEATURE	domain:Ras-associating	4	0.947867	0.0355605	RASSF4, RIN2, ARAP1, RGL2	386	34	18012	5.48979	1	0.997303	44.6552
INTERPRO	IPR000159:Ras-association	4	0.947867	0.0422979	RASSF4, RIN2, ARAP1, RGL2	391	41	20594	5.13854	1	0.935314	48.9518
SMART	SM00314:RA	3	0.7109	0.110607	RASSF4, RIN2, RGL2	206	29	10425	5.23519	1	0.956524	77.36
Annotation Cluster 16	Enrichment Score: 1.1370511970550556
Category	Term	Count	%	PValue	Genes	List Total	Pop Hits	Pop Total	Fold Enrichment	Bonferroni	Benjamini	FDR
UP_KEYWORDS	Nucleus	113	26.7773	0.000258817	PPP1R26, RBM3, SNIP1, SNRPD1, UBQLN4, CMTR2, PDX1, ZFP93, CLK2, CLP1, TCEANC2, FBXO25, CTDSP1, RBM10, RNF146, RBFOX3, EFTUD2, HES7, TOPBP1, DDIT3, RSL1D1, HUWE1, MAPK3, MCMBP, TFAP2C, DST, LRPPRC, SRSF10, MRE11A, SETD1A, CHCHD3, ZNRD1, IGF2BP3, IL33, DIDO1, MEIS1, CCNG2, KNOP1, HOXA3, HNRNPK, HEXIM2, PPL, METTL1, TNKS, TFDP1, KLF5, NKRF, TCF7, TSEN54, KAT7, KANSL2, LGALS7, ARID3A, ROGDI, ZBTB44, …	414	4534	22680	1.36534	0.0747164	0.0128591	0.345304
UP_KEYWORDS	Transcription	47	11.1374	0.0210832	POLR2H, FOXM1, PPARG, FOXK2, CHCHD3, ZNRD1, PDX1, PAWR, IL33, RLIM, MEIS1, HIC1, HOXA3, ZFP93, HNRNPK, HSF1, HEXIM2, BCL11B, SOX17, INO80B, TFDP1, NKRF, KLF5, TCF7, KAT7, ELP2, SF1, ARID3A, HES7, TLE1, CDC5L, ZBTB44, SFMBT1, DDIT3, PRKCB, TEFM, CHMP1A, RPAP2, HIPK3, AIRE, PPRC1, NOL11, USP22, TFAP2C, APBB1, LRPPRC, ADAR	414	1859	22680	1.38504	0.998326	0.225629	24.7796
UP_KEYWORDS	Activator	19	4.50237	0.0381591	KLF5, TCF7, FOXM1, PPARG, ARID3A, PDX1, CDC5L, MEIS1, DDIT3, HNRNPK, HSF1, AIRE, PPRC1, NOL11, USP22, SOX17, TFAP2C, APBB1, TFDP1	414	624	22680	1.66806	0.999991	0.297909	40.5423
GOTERM_BP_DIRECT	GO:0006351~transcription, DNA-templated	50	11.8483	0.0436959	PPARG, FOXK2, PDX1, PAWR, RLIM, ZFP93, HSF1, TCEANC2, SOX17, INO80B, ELP2, SF1, TLE1, HES7, CDC5L, DDIT3, PRKCB, CHMP1A, HIPK3, MAPK3, NOL11, TFAP2C, USP22, LRPPRC, POLR2H, FOXM1, CHCHD3, ZNRD1, IL33, MEIS1, DIDO1, HIC1, HNRNPK, HOXA3, HEXIM2, BCL11B, TFDP1, KLF5, NKRF, KAT7, TCF7, ARID3A, SFMBT1, ZBTB44, TEFM, RPAP2, AIRE, PPRC1, APBB1, ADAR	369	1885	18082	1.29981	1	0.916061	53.2432
UP_KEYWORDS	Transcription regulation	42	9.95261	0.0814018	FOXM1, PPARG, CHCHD3, PDX1, PAWR, RLIM, HIC1, HOXA3, ZFP93, HNRNPK, HSF1, HEXIM2, BCL11B, SOX17, INO80B, TFDP1, NKRF, KLF5, TCF7, KAT7, ELP2, SF1, ARID3A, HES7, TLE1, CDC5L, ZBTB44, SFMBT1, DDIT3, PRKCB, TEFM, CHMP1A, RPAP2, HIPK3, AIRE, PPRC1, NOL11, USP22, TFAP2C, APBB1, LRPPRC, ADAR	414	1799	22680	1.27897	1	0.418391	67.8452
UP_KEYWORDS	DNA-binding	35	8.29384	0.199742	POLR2H, FOXM1, PPARG, FOXK2, PRRX1, PDX1, MEIS1, HIC1, ZFP93, HOXA3, HNRNPK, HSF1, SOX17, ERCC4, TFDP1, NKRF, KLF5, TCF7, ARID3A, HES7, TOPBP1, TOP1MT, CDC5L, TET2, ZBTB44, DDIT3, PLSCR1, HUWE1, HIPK3, AIRE, RNF138, TFAP2C, HIST1H3F, LRPPRC, ADAR	414	1604	22680	1.19538	1	0.589872	94.9083
GOTERM_MF_DIRECT	GO:0003677~DNA binding	43	10.1896	0.260718	POLR2H, MRE11A, FOXM1, PPARG, FOXK2, PRRX1, ZFP560, PDX1, IGF2BP3, MEIS1, RPA3, HIC1, HOXA3, ZFP93, HNRNPK, HSF1, SOS1, TCEANC2, SUPT3, SOX17, ERCC4, TFDP1, NKRF, KLF5, TCF7, RBFOX3, ARID3A, TOPBP1, HES7, TOP1MT, CDC5L, TET2, ZBTB44, DDIT3, PLSCR1, HUWE1, HIPK3, AIRE, RNF138, TFAP2C, HIST1H3F, LRPPRC, ADAR	359	1847	17446	1.13137	1	0.9607	98.8454
GOTERM_BP_DIRECT	GO:0006355~regulation of transcription, DNA-templated	50	11.8483	0.357765	FOXK2, SNIP1, PPARG, PRRX1, PDX1, PAWR, RLIM, ZFP93, HSF1, SOX17, INO80B, ELP2, SF1, TLE1, HES7, CDC5L, DDIT3, PRKCB, CHMP1A, HIPK3, NOL11, TFAP2C, USP22, LRPPRC, SBNO1, SRSF10, FOXM1, CHCHD3, ZFP560, IGF2BP3, MEIS1, HIC1, HNRNPK, HOXA3, HEXIM2, BCL11B, TFDP1, KLF5, NKRF, KAT7, TCF7, ARID3A, SFMBT1, ZBTB44, TEFM, RPAP2, AIRE, PPRC1, APBB1, ADAR	369	2279	18082	1.07509	1	0.998219	99.9466
GOTERM_MF_DIRECT	GO:0043565~sequence-specific DNA binding	15	3.5545	0.422178	KLF5, TCF7, FOXM1, FOXK2, PPARG, PRRX1, PDX1, CDC5L, MEIS1, DDIT3, HIC1, HOXA3, HSF1, BCL11B, SOX17	359	633	17446	1.15157	1	0.98965	99.9697
GOTERM_MF_DIRECT	GO:0003700~transcription factor activity, sequence-specific DNA binding	17	4.02844	0.731397	KLF5, TCF7, KAT7, FOXM1, PPARG, FOXK2, ZFP560, ARID3A, PDX1, DDIT3, HIC1, HOXA3, HSF1, SOX17, TFAP2C, ARAP1, TFDP1	359	883	17446	0.935599	1	0.999527	100
Annotation Cluster 17	Enrichment Score: 1.0766319713088368
Category	Term	Count	%	PValue	Genes	List Total	Pop Hits	Pop Total	Fold Enrichment	Bonferroni	Benjamini	FDR
GOTERM_BP_DIRECT	GO:0006956~complement activation	4	0.947867	0.00317147	C4A, C4B, C3, C1S1	369	15	18082	13.0674	0.997012	0.766192	5.26132
BIOCARTA	m_classicPathway:Classical Complement Pathway	4	0.947867	0.00538658	C4A, C4B, C3, C1S1	42	12	1289	10.2302	0.512445	0.512445	6.12014
BIOCARTA	m_compPathway:Complement Pathway	4	0.947867	0.0174917	C4A, C4B, C3, C1S1	42	18	1289	6.82011	0.904342	0.690714	18.6441
UP_KEYWORDS	Complement pathway	3	0.7109	0.0861663	C4B, C3, C1S1	414	27	22680	6.08696	1	0.424015	70.0038
KEGG_PATHWAY	mmu05133:Pertussis	4	0.947867	0.237087	C4B, C3, MAPK3, C1S1	176	74	7691	2.3621	1	0.658059	96.8863
KEGG_PATHWAY	mmu04610:Complement and coagulation cascades	4	0.947867	0.249291	SERPINA1B, C4B, C3, C1S1	176	76	7691	2.29994	1	0.660791	97.4678
GOTERM_CC_DIRECT	GO:0072562~blood microparticle	5	1.18483	0.268225	C4A, C4B, C3, C1S1, TMPRSS13	389	133	19662	1.90019	1	0.911924	98.6938
GOTERM_BP_DIRECT	GO:0006958~complement activation, classical pathway	3	0.7109	0.308542	C4B, C3, C1S1	369	55	18082	2.67288	1	0.997591	99.8122
KEGG_PATHWAY	mmu05150:Staphylococcus aureus infection	3	0.7109	0.315451	C4B, C3, C1S1	176	50	7691	2.62193	1	0.733062	99.2241
KEGG_PATHWAY	mmu05322:Systemic lupus erythematosus	5	1.18483	0.4311	C4B, C3, SNRPD1, HIST1H3F, C1S1	176	147	7691	1.48636	1	0.786565	99.9276
Annotation Cluster 18	Enrichment Score: 1.0518540282109599
Category	Term	Count	%	PValue	Genes	List Total	Pop Hits	Pop Total	Fold Enrichment	Bonferroni	Benjamini	FDR
KEGG_PATHWAY	mmu04916:Melanogenesis	9	2.1327	0.00180106	WNT10A, NRAS, TCF7, KRAS, ADCY2, MAPK3, FZD1, WNT6, PRKCB	176	99	7691	3.97262	0.339406	0.187231	2.28461
GOTERM_MF_DIRECT	GO:0005109~frizzled binding	4	0.947867	0.042603	WNT10A, FZD1, ROR2, WNT6	359	38	17446	5.11538	1	0.76572	47.4293
KEGG_PATHWAY	mmu05217:Basal cell carcinoma	4	0.947867	0.124193	WNT10A, TCF7, FZD1, WNT6	176	54	7691	3.23695	1	0.571399	81.7337
KEGG_PATHWAY	mmu04310:Wnt signaling pathway	6	1.4218	0.217857	WNT10A, TCF7, FZD1, SOX17, WNT6, PRKCB	176	141	7691	1.85953	1	0.628978	95.7157
GOTERM_BP_DIRECT	GO:0007267~cell-cell signaling	4	0.947867	0.349668	WNT10A, FZD1, ADRA2C, WNT6	369	103	18082	1.90302	1	0.998253	99.9339
KEGG_PATHWAY	mmu04390:Hippo signaling pathway	4	0.947867	0.672949	WNT10A, TCF7, FZD1, WNT6	176	151	7691	1.15759	1	0.913548	99.9999
Annotation Cluster 19	Enrichment Score: 1.047364108042556
Category	Term	Count	%	PValue	Genes	List Total	Pop Hits	Pop Total	Fold Enrichment	Bonferroni	Benjamini	FDR
GOTERM_CC_DIRECT	GO:0005777~peroxisome	7	1.65877	0.0456298	XDH, GSTK1, VIM, ABCD3, SERHL, PEX11G, PEX7	389	131	19662	2.70088	1	0.489762	47.7317
KEGG_PATHWAY	mmu04146:Peroxisome	5	1.18483	0.120113	XDH, GSTK1, ABCD3, PEX11G, PEX7	176	83	7691	2.63246	1	0.568675	80.6122
UP_KEYWORDS	Peroxisome	5	1.18483	0.131543	XDH, ABCD3, SERHL, PEX11G, PEX7	414	107	22680	2.55993	1	0.530251	84.8123
Annotation Cluster 20	Enrichment Score: 1.027864639968378
Category	Term	Count	%	PValue	Genes	List Total	Pop Hits	Pop Total	Fold Enrichment	Bonferroni	Benjamini	FDR
UP_KEYWORDS	mRNA transport	6	1.4218	0.0204621	NUP88, ALYREF, TNKS, IGF2BP3, RANBP2, LRPPRC	414	86	22680	3.82204	0.997975	0.227737	24.1394
GOTERM_BP_DIRECT	GO:0051028~mRNA transport	6	1.4218	0.0337613	NUP88, ALYREF, TNKS, IGF2BP3, RANBP2, LRPPRC	369	88	18082	3.34109	1	0.910839	44.254
UP_KEYWORDS	Translocation	4	0.947867	0.169881	NUP88, TNKS, RANBP2, TIMM21	414	78	22680	2.80936	1	0.565547	91.6925
UP_KEYWORDS	Nuclear pore complex	3	0.7109	0.171228	NUP88, TNKS, RANBP2	414	41	22680	4.00848	1	0.563328	91.8708
GOTERM_CC_DIRECT	GO:0005643~nuclear pore	3	0.7109	0.361067	NUP88, TNKS, RANBP2	389	64	19662	2.3693	1	0.937084	99.8016
Annotation Cluster 21	Enrichment Score: 0.9962073524776539
Category	Term	Count	%	PValue	Genes	List Total	Pop Hits	Pop Total	Fold Enrichment	Bonferroni	Benjamini	FDR
KEGG_PATHWAY	mmu05231:Choline metabolism in cancer	11	2.60664	9.24229e-05	NRAS, CHKA, KRAS, TSC1, PDGFA, SOS1, MAPK3, PIK3CD, LYPLA1, PCYT1A, PRKCB	176	101	7691	4.75928	0.0210339	0.0210339	0.118425
KEGG_PATHWAY	mmu04916:Melanogenesis	9	2.1327	0.00180106	WNT10A, NRAS, TCF7, KRAS, ADCY2, MAPK3, FZD1, WNT6, PRKCB	176	99	7691	3.97262	0.339406	0.187231	2.28461
KEGG_PATHWAY	mmu05214:Glioma	7	1.65877	0.00346338	NRAS, KRAS, PDGFA, SOS1, MAPK3, PIK3CD, PRKCB	176	65	7691	4.70603	0.549753	0.233551	4.35043
KEGG_PATHWAY	mmu05215:Prostate cancer	8	1.89573	0.00377775	CCNE2, NRAS, TCF7, KRAS, PDGFA, SOS1, MAPK3, PIK3CD	176	88	7691	3.97262	0.581269	0.195578	4.73655
KEGG_PATHWAY	mmu05216:Thyroid cancer	5	1.18483	0.00394347	NRAS, TCF7, KRAS, PPARG, MAPK3	176	29	7691	7.53429	0.596989	0.166197	4.93952
KEGG_PATHWAY	mmu05213:Endometrial cancer	6	1.4218	0.00630866	NRAS, TCF7, KRAS, SOS1, MAPK3, PIK3CD	176	52	7691	5.04218	0.766737	0.215413	7.79315
KEGG_PATHWAY	mmu05205:Proteoglycans in cancer	12	2.8436	0.00652342	WNT10A, NRAS, KRAS, SOS1, LUM, MAPK3, PIK3CD, FZD1, DCN, WNT6, PDCD4, PRKCB	176	203	7691	2.58318	0.77805	0.193493	8.04832
KEGG_PATHWAY	mmu05221:Acute myeloid leukemia	6	1.4218	0.00862235	NRAS, TCF7, KRAS, SOS1, MAPK3, PIK3CD	176	56	7691	4.68202	0.863542	0.220395	10.508
KEGG_PATHWAY	mmu05223:Non-small cell lung cancer	6	1.4218	0.00862235	NRAS, KRAS, SOS1, MAPK3, PIK3CD, PRKCB	176	56	7691	4.68202	0.863542	0.220395	10.508
KEGG_PATHWAY	mmu04650:Natural killer cell mediated cytotoxicity	8	1.89573	0.00982656	PRF1, NRAS, KRAS, SOS1, MAPK3, PIK3CD, IFNGR2, PRKCB	176	105	7691	3.32944	0.896821	0.223039	11.8917
KEGG_PATHWAY	mmu04068:FoxO signaling pathway	9	2.1327	0.0112279	NRAS, GABARAPL2, KRAS, SOS1, MAPK3, PIK3CD, GADD45G, FBXO25, CCNG2	176	134	7691	2.935	0.925504	0.228718	13.477
KEGG_PATHWAY	mmu04540:Gap junction	7	1.65877	0.0133482	NRAS, KRAS, ADCY2, PDGFA, SOS1, MAPK3, PRKCB	176	86	7691	3.55688	0.954533	0.244956	15.8258
KEGG_PATHWAY	mmu04664:Fc epsilon RI signaling pathway	6	1.4218	0.0189408	NRAS, KRAS, SOS1, MAPK3, PIK3CD, PRKCB	176	68	7691	3.85578	0.9877	0.306853	21.7419
KEGG_PATHWAY	mmu04662:B cell receptor signaling pathway	6	1.4218	0.0212135	NRAS, KRAS, NFKBIE, SOS1, MAPK3, PIK3CD	176	70	7691	3.74562	0.992785	0.315697	24.0346
KEGG_PATHWAY	mmu04915:Estrogen signaling pathway	7	1.65877	0.023955	NRAS, KRAS, ADCY2, SOS1, MAPK3, PIK3CD, GPER1	176	98	7691	3.12135	0.996215	0.328565	26.7178
KEGG_PATHWAY	mmu04917:Prolactin signaling pathway	6	1.4218	0.0249446	NRAS, KRAS, SOCS2, SOS1, MAPK3, PIK3CD	176	73	7691	3.59169	0.997003	0.321137	27.6646
KEGG_PATHWAY	mmu05200:Pathways in cancer	16	3.79147	0.0351643	WNT10A, TCF7, PTGER2, ADCY2, PDGFA, PPARG, PIK3CD, FZD1, PRKCB, CCNE2, NRAS, KRAS, SOS1, MAPK3, CKS2, WNT6	176	395	7691	1.77008	0.999734	0.36708	36.8046
KEGG_PATHWAY	mmu04550:Signaling pathways regulating pluripotency of stem cells	8	1.89573	0.0377293	WNT10A, NRAS, KRAS, MAPK3, PIK3CD, FZD1, WNT6, MEIS1	176	138	7691	2.53327	0.999856	0.372218	38.925
KEGG_PATHWAY	mmu04370:VEGF signaling pathway	5	1.18483	0.0471563	NRAS, KRAS, MAPK3, PIK3CD, PRKCB	176	60	7691	3.64157	0.999985	0.410834	46.1669
KEGG_PATHWAY	mmu04012:ErbB signaling pathway	6	1.4218	0.0477745	NRAS, KRAS, SOS1, MAPK3, PIK3CD, PRKCB	176	87	7691	3.01371	0.999987	0.400576	46.613
KEGG_PATHWAY	mmu04912:GnRH signaling pathway	6	1.4218	0.0497593	NRAS, KRAS, ADCY2, SOS1, MAPK3, PRKCB	176	88	7691	2.97947	0.999992	0.399744	48.0222
KEGG_PATHWAY	mmu04960:Aldosterone-regulated sodium reabsorption	4	0.947867	0.0619558	KRAS, MAPK3, PIK3CD, PRKCB	176	40	7691	4.36989	1	0.45824	55.9555
KEGG_PATHWAY	mmu05211:Renal cell carcinoma	5	1.18483	0.0686579	NRAS, KRAS, SOS1, MAPK3, PIK3CD	176	68	7691	3.21315	1	0.480238	59.8239
KEGG_PATHWAY	mmu04270:Vascular smooth muscle contraction	7	1.65877	0.0693088	MYL6, ADCY2, CALD1, MAPK3, RAMP1, KCNMB1, PRKCB	176	127	7691	2.4086	1	0.470276	60.1824
GOTERM_BP_DIRECT	GO:0007265~Ras protein signal transduction	4	0.947867	0.070341	NRAS, KRAS, SOS1, DHCR24	369	47	18082	4.17044	1	0.948497	71.091
BIOCARTA	m_pdgfPathway:PDGF Signaling Pathway	4	0.947867	0.0724551	PDGFA, SOS1, MAPK3, PRKCB	42	31	1289	3.96006	0.999955	0.917986	58.4994
KEGG_PATHWAY	mmu04014:Ras signaling pathway	10	2.36967	0.0772662	NRAS, KRAS, FLT1, PDGFA, SOS1, MAPK3, PIK3CD, PLA1A, RGL2, PRKCB	176	229	7691	1.90825	1	0.495916	64.3331
KEGG_PATHWAY	mmu05218:Melanoma	5	1.18483	0.0778274	NRAS, KRAS, PDGFA, MAPK3, PIK3CD	176	71	7691	3.07738	1	0.486007	64.6102
KEGG_PATHWAY	mmu04660:T cell receptor signaling pathway	6	1.4218	0.0799212	NRAS, KRAS, NFKBIE, SOS1, MAPK3, PIK3CD	176	101	7691	2.59597	1	0.483471	65.6267
KEGG_PATHWAY	mmu05220:Chronic myeloid leukemia	5	1.18483	0.0810139	NRAS, KRAS, SOS1, MAPK3, PIK3CD	176	72	7691	3.03464	1	0.476759	66.1463
KEGG_PATHWAY	mmu04910:Insulin signaling pathway	7	1.65877	0.099497	NRAS, KRAS, SOCS2, TSC1, SOS1, MAPK3, PIK3CD	176	140	7691	2.18494	1	0.540475	73.9096
KEGG_PATHWAY	mmu04930:Type II diabetes mellitus	4	0.947867	0.104611	SOCS2, MAPK3, PIK3CD, PDX1	176	50	7691	3.49591	1	0.548054	75.7466
KEGG_PATHWAY	mmu04320:Dorso-ventral axis formation	3	0.7109	0.109883	KRAS, SOS1, MAPK3	176	25	7691	5.24386	1	0.555717	77.5153
KEGG_PATHWAY	mmu04725:Cholinergic synapse	6	1.4218	0.114735	NRAS, KRAS, ADCY2, MAPK3, PIK3CD, PRKCB	176	113	7691	2.32029	1	0.561504	79.0369
KEGG_PATHWAY	mmu04921:Oxytocin signaling pathway	7	1.65877	0.12676	MYL6, NRAS, KRAS, ADCY2, MAPK3, CACNG5, PRKCB	176	150	7691	2.03928	1	0.569402	82.4084
KEGG_PATHWAY	mmu04914:Progesterone-mediated oocyte maturation	5	1.18483	0.136031	KRAS, ADCY2, MAPK3, PIK3CD, ANAPC7	176	87	7691	2.51143	1	0.577817	84.6582
KEGG_PATHWAY	mmu04722:Neurotrophin signaling pathway	6	1.4218	0.144869	NRAS, KRAS, NFKBIE, SOS1, MAPK3, PIK3CD	176	122	7691	2.14912	1	0.59338	86.5528
KEGG_PATHWAY	mmu04150:mTOR signaling pathway	4	0.947867	0.150354	TSC1, MAPK3, PIK3CD, PRKCB	176	59	7691	2.96263	1	0.599093	87.6176
KEGG_PATHWAY	mmu04730:Long-term depression	4	0.947867	0.161277	NRAS, KRAS, MAPK3, PRKCB	176	61	7691	2.8655	1	0.609656	89.5104
KEGG_PATHWAY	mmu05206:MicroRNAs in cancer	10	2.36967	0.177124	CCNE2, NRAS, KRAS, HNRNPK, PDGFA, SOS1, VIM, PDCD4, BMF, PRKCB	176	276	7691	1.58329	1	0.614805	91.786
KEGG_PATHWAY	mmu05166:HTLV-I infection	10	2.36967	0.177124	WNT10A, NRAS, KRAS, ADCY2, SLC25A4, PDGFA, PIK3CD, FZD1, ANAPC7, WNT6	176	276	7691	1.58329	1	0.614805	91.786
KEGG_PATHWAY	mmu05210:Colorectal cancer	4	0.947867	0.178092	TCF7, KRAS, MAPK3, PIK3CD	176	64	7691	2.73118	1	0.609285	91.9091
KEGG_PATHWAY	mmu05230:Central carbon metabolism in cancer	4	0.947867	0.178092	NRAS, KRAS, MAPK3, PIK3CD	176	64	7691	2.73118	1	0.609285	91.9091
BIOCARTA	m_crebPathway:Transcription factor CREB and its extracellular signals	3	0.7109	0.187383	SOS1, MAPK3, PRKCB	42	25	1289	3.68286	1	0.968242	91.1628
BIOCARTA	m_edg1Pathway:Phospholipids as signalling intermediaries	3	0.7109	0.187383	PDGFA, MAPK3, PRKCB	42	25	1289	3.68286	1	0.968242	91.1628
KEGG_PATHWAY	mmu04720:Long-term potentiation	4	0.947867	0.189561	NRAS, KRAS, MAPK3, PRKCB	176	66	7691	2.64842	1	0.627141	93.2429
KEGG_PATHWAY	mmu04510:Focal adhesion	8	1.89573	0.19226	FLT1, PDGFA, SOS1, MAPK3, PIK3CD, MYL12B, CAPN2, PRKCB	176	207	7691	1.68884	1	0.61822	93.5258
KEGG_PATHWAY	mmu05164:Influenza A	7	1.65877	0.194145	MAPK3, PIK3CD, IL33, TMPRSS13, IFNGR2, PRKCB, ADAR	176	171	7691	1.78884	1	0.615082	93.7169
KEGG_PATHWAY	mmu04066:HIF-1 signaling pathway	5	1.18483	0.202325	FLT1, MAPK3, PIK3CD, IFNGR2, PRKCB	176	102	7691	2.1421	1	0.62506	94.4872
BIOCARTA	m_tpoPathway:TPO Signaling Pathway	3	0.7109	0.210916	SOS1, MAPK3, PRKCB	42	27	1289	3.41005	1	0.969821	93.7327
KEGG_PATHWAY	mmu04810:Regulation of actin cytoskeleton	8	1.89573	0.21148	NRAS, KRAS, PDGFA, SOS1, MAPK3, PIK3CD, CYFIP1, MYL12B	176	213	7691	1.64127	1	0.636505	95.2456
KEGG_PATHWAY	mmu04010:MAPK signaling pathway	9	2.1327	0.212485	NRAS, KRAS, PDGFA, SOS1, MAPK3, GADD45G, CACNG5, DDIT3, PRKCB	176	251	7691	1.56689	1	0.631725	95.3227
KEGG_PATHWAY	mmu04015:Rap1 signaling pathway	8	1.89573	0.214753	NRAS, KRAS, FLT1, ADCY2, PDGFA, MAPK3, PIK3CD, PRKCB	176	214	7691	1.6336	1	0.62951	95.4925
BIOCARTA	m_pyk2Pathway:Links between Pyk2 and Map Kinases	3	0.7109	0.222804	SOS1, MAPK3, PRKCB	42	28	1289	3.28827	1	0.965001	94.7519
KEGG_PATHWAY	mmu05161:Hepatitis B	6	1.4218	0.238744	CCNE2, NRAS, KRAS, MAPK3, PIK3CD, PRKCB	176	146	7691	1.79584	1	0.65472	96.9719
KEGG_PATHWAY	mmu05219:Bladder cancer	3	0.7109	0.239186	NRAS, KRAS, MAPK3	176	41	7691	3.19748	1	0.649329	96.9943
BIOCARTA	m_egfPathway:EGF Signaling Pathway	3	0.7109	0.246741	SOS1, MAPK3, PRKCB	42	30	1289	3.06905	1	0.967481	96.3597
BIOCARTA	m_ghPathway:Growth Hormone Signaling Pathway	3	0.7109	0.246741	SOS1, MAPK3, PRKCB	42	30	1289	3.06905	1	0.967481	96.3597
KEGG_PATHWAY	mmu04919:Thyroid hormone signaling pathway	5	1.18483	0.260939	NRAS, KRAS, MAPK3, PIK3CD, PRKCB	176	114	7691	1.91662	1	0.674278	97.9278
BIOCARTA	m_at1rPathway:Angiotensin II mediated activation of JNK Pathway via Pyk2 dependent signaling	3	0.7109	0.282834	SOS1, MAPK3, PRKCB	42	33	1289	2.79004	1	0.974894	97.9498
KEGG_PATHWAY	mmu04062:Chemokine signaling pathway	7	1.65877	0.28782	NRAS, KRAS, ADCY2, GSK3A, SOS1, MAPK3, PIK3CD	176	196	7691	1.56067	1	0.710375	98.7113
BIOCARTA	m_bcrPathway:BCR Signaling Pathway	3	0.7109	0.294863	SOS1, MAPK3, PRKCB	42	34	1289	2.70798	1	0.971964	98.3177
KEGG_PATHWAY	mmu04071:Sphingolipid signaling pathway	5	1.18483	0.311999	NRAS, KRAS, MAPK3, PIK3CD, PRKCB	176	124	7691	1.76205	1	0.733735	99.1724
BIOCARTA	m_biopeptidesPathway:Bioactive Peptide Induced Signaling Pathway	3	0.7109	0.318848	SOS1, MAPK3, PRKCB	42	36	1289	2.55754	1	0.97395	98.8776
KEGG_PATHWAY	mmu04360:Axon guidance	5	1.18483	0.337913	NRAS, PLXNC1, KRAS, RGS3, MAPK3	176	129	7691	1.69375	1	0.742025	99.4941
KEGG_PATHWAY	mmu04726:Serotonergic synapse	5	1.18483	0.353511	NRAS, KRAS, CYP2J9, MAPK3, PRKCB	176	132	7691	1.65526	1	0.756597	99.6273
BIOCARTA	m_fcer1Pathway:Fc Epsilon Receptor I Signaling in Mast Cells	3	0.7109	0.366253	SOS1, MAPK3, PRKCB	42	40	1289	2.30179	1	0.982475	99.5171
KEGG_PATHWAY	mmu05160:Hepatitis C	5	1.18483	0.374311	NRAS, KRAS, SOS1, MAPK3, PIK3CD	176	136	7691	1.60658	1	0.762589	99.755
BIOCARTA	m_tcrPathway:T Cell Receptor Signaling Pathway	3	0.7109	0.412468	SOS1, MAPK3, PRKCB	42	44	1289	2.09253	1	0.987975	99.8008
KEGG_PATHWAY	mmu05142:Chagas disease (American trypanosomiasis)	4	0.947867	0.417116	C3, MAPK3, PIK3CD, IFNGR2	176	103	7691	1.69704	1	0.784042	99.9012
KEGG_PATHWAY	mmu05203:Viral carcinogenesis	7	1.65877	0.430018	CCNE2, NRAS, KRAS, HNRNPK, C3, MAPK3, PIK3CD	176	231	7691	1.32421	1	0.789394	99.9259
KEGG_PATHWAY	mmu05212:Pancreatic cancer	3	0.7109	0.437639	KRAS, MAPK3, PIK3CD	176	65	7691	2.01687	1	0.789345	99.9376
KEGG_PATHWAY	mmu04151:PI3K-Akt signaling pathway	9	2.1327	0.549952	CCNE2, NRAS, KRAS, FLT1, TSC1, PDGFA, SOS1, MAPK3, PIK3CD	176	351	7691	1.12048	1	0.858228	99.9964
KEGG_PATHWAY	mmu04380:Osteoclast differentiation	4	0.947867	0.550343	PPARG, MAPK3, PIK3CD, IFNGR2	176	126	7691	1.38727	1	0.855587	99.9965
KEGG_PATHWAY	mmu04666:Fc gamma R-mediated phagocytosis	3	0.7109	0.573821	MAPK3, PIK3CD, PRKCB	176	84	7691	1.56067	1	0.870412	99.9982
KEGG_PATHWAY	mmu04611:Platelet activation	4	0.947867	0.576909	ADCY2, MAPK3, PIK3CD, MYL12B	176	131	7691	1.33432	1	0.86718	99.9984
KEGG_PATHWAY	mmu04630:Jak-STAT signaling pathway	4	0.947867	0.645906	SOCS2, SOS1, PIK3CD, IFNGR2	176	145	7691	1.20549	1	0.905975	99.9998
KEGG_PATHWAY	mmu04713:Circadian entrainment	3	0.7109	0.65792	ADCY2, MAPK3, PRKCB	176	98	7691	1.33772	1	0.908862	99.9999
KEGG_PATHWAY	mmu05034:Alcoholism	5	1.18483	0.680139	NRAS, KRAS, SOS1, MAPK3, HIST1H3F	176	202	7691	1.08166	1	0.915694	100
KEGG_PATHWAY	mmu04723:Retrograde endocannabinoid signaling	3	0.7109	0.684582	ADCY2, MAPK3, PRKCB	176	103	7691	1.27278	1	0.916278	100
KEGG_PATHWAY	mmu04724:Glutamatergic synapse	3	0.7109	0.741679	ADCY2, MAPK3, PRKCB	176	115	7691	1.13997	1	0.940996	100
KEGG_PATHWAY	mmu04024:cAMP signaling pathway	4	0.947867	0.831293	PTGER2, ADCY2, MAPK3, PIK3CD	176	197	7691	0.887287	1	0.971538	100
Annotation Cluster 22	Enrichment Score: 0.9638444024895817
Category	Term	Count	%	PValue	Genes	List Total	Pop Hits	Pop Total	Fold Enrichment	Bonferroni	Benjamini	FDR
UP_KEYWORDS	Pyridoxal phosphate	5	1.18483	0.0237467	ALAS1, PDXP, NFS1, THNSL1, OAT	414	60	22680	4.56522	0.999261	0.234354	27.469
GOTERM_MF_DIRECT	GO:0030170~pyridoxal phosphate binding	4	0.947867	0.103246	ALAS1, NFS1, THNSL1, OAT	359	55	17446	3.53426	1	0.870395	80.0005
INTERPRO	IPR015422:Pyridoxal phosphate-dependent transferase, major region, subdomain 2	3	0.7109	0.161599	ALAS1, NFS1, OAT	391	38	20594	4.15816	1	0.999416	93.5576
INTERPRO	IPR015424:Pyridoxal phosphate-dependent transferase	3	0.7109	0.195628	ALAS1, NFS1, OAT	391	43	20594	3.67466	1	0.999679	96.6187
INTERPRO	IPR015421:Pyridoxal phosphate-dependent transferase, major region, subdomain 1	3	0.7109	0.195628	ALAS1, NFS1, OAT	391	43	20594	3.67466	1	0.999679	96.6187
Annotation Cluster 23	Enrichment Score: 0.9494001462420044
Category	Term	Count	%	PValue	Genes	List Total	Pop Hits	Pop Total	Fold Enrichment	Bonferroni	Benjamini	FDR
GOTERM_MF_DIRECT	GO:0004721~phosphoprotein phosphatase activity	8	1.89573	0.0246844	PDP1, PTPRB, PPM1F, MDP1, RPAP2, PTPRA, PDXP, CTDSP1	359	139	17446	2.7969	1	0.846579	30.8675
UP_KEYWORDS	Protein phosphatase	7	1.65877	0.0319105	PDP1, PTPRB, PPM1F, MDP1, RPAP2, PTPRA, CTDSP1	414	130	22680	2.94983	0.99994	0.262168	35.1681
GOTERM_MF_DIRECT	GO:0016791~phosphatase activity	6	1.4218	0.0957963	PTPRB, PPM1F, MDP1, PTPRA, PDXP, CTDSP1	359	118	17446	2.47099	1	0.884429	77.4012
GOTERM_BP_DIRECT	GO:0006470~protein dephosphorylation	6	1.4218	0.151	PDP1, PTPRB, PPM1F, PTPRA, PDXP, CTDSP1	369	138	18082	2.13055	1	0.991391	93.8287
GOTERM_MF_DIRECT	GO:0004722~protein serine/threonine phosphatase activity	3	0.7109	0.296782	PDP1, PPM1F, RPAP2	359	53	17446	2.75072	1	0.96687	99.4484
GOTERM_MF_DIRECT	GO:0004725~protein tyrosine phosphatase activity	3	0.7109	0.594948	PTPRB, MDP1, PTPRA	359	97	17446	1.50297	1	0.997582	99.9998
Annotation Cluster 24	Enrichment Score: 0.9464880095502343
Category	Term	Count	%	PValue	Genes	List Total	Pop Hits	Pop Total	Fold Enrichment	Bonferroni	Benjamini	FDR
INTERPRO	IPR000008:C2 calcium-dependent membrane targeting	7	1.65877	0.076703	PRF1, DAB2IP, RGS3, PIK3CD, SYTL2, SMURF1, PRKCB	391	156	20594	2.3634	1	0.988016	71.1081
SMART	SM00239:C2	6	1.4218	0.100061	PRF1, DAB2IP, RGS3, SYTL2, SMURF1, PRKCB	206	125	10425	2.42913	1	0.960169	73.7123
UP_SEQ_FEATURE	domain:C2	4	0.947867	0.188563	PRF1, DAB2IP, SMURF1, PRKCB	386	70	18012	2.66647	1	0.999999	96.7088
Annotation Cluster 25	Enrichment Score: 0.9111112109463119
Category	Term	Count	%	PValue	Genes	List Total	Pop Hits	Pop Total	Fold Enrichment	Bonferroni	Benjamini	FDR
UP_KEYWORDS	Metal-binding	80	18.9573	0.0118468	ARSB, PDP1, MKRN1, ADCY2, CYP2J9, PPARG, FOXK2, TRMT1, EPT1, RLIM, HPDL, ZFP93, MAN2B2, FXN, CTDSP1, RANBP2, RBM10, ANKZF1, SREK1IP1, RNF146, SPON1, INO80B, AMY1, SPARCL1, NCALD, PDXP, SF1, COLEC12, NME7, RNF170, PRKCB, PPM1F, TRIM32, ROR2, RNF138, CAR9, USP22, EXT1, DST, CAR7, XDH, PRF1, FBXO40, ENPP2, ZFP560, NFS1, ZNRD1, ATP12A, CDH3, DIDO1, FTH1, HIC1, CALU, MDP1, STK32A, BCL11B, MAN1A, TGM2,…	414	3395	22680	1.2909	0.971992	0.163696	14.7221
GOTERM_MF_DIRECT	GO:0046872~metal ion binding	79	18.7204	0.121366	ARSB, PDP1, MKRN1, ADCY2, PPARG, FOXK2, ZBTB39, TRMT1, EPT1, RLIM, HPDL, ZFP93, MAN2B2, FXN, CTDSP1, RANBP2, RBM10, ANKZF1, SREK1IP1, RNF146, SPON1, INO80B, AMY1, SPARCL1, NCALD, SF1, COLEC12, NME7, RNF170, PRKCB, PPM1F, TRIM32, ROR2, RNF138, CAR9, USP22, EXT1, DST, PCCA, CAR7, XDH, PRF1, FBXO40, ENPP2, ZFP560, NFS1, ZNRD1, ATP12A, CDH3, DIDO1, FTH1, HIC1, CALU, MDP1, STK32A, BCL11B, MAN1A, TGM2,…	359	3355	17446	1.14429	1	0.856411	85.2059
GOTERM_MF_DIRECT	GO:0008270~zinc ion binding	28	6.63507	0.161683	MKRN1, FBXO40, ENPP2, PPARG, ZNRD1, RLIM, DIDO1, MAN2B2, TNKS, RANBP2, SREK1IP1, RBM10, RNF146, TES, RNF144A, KAT7, ACY1, SF1, SIRT5, TET2, RNF170, PRKCB, TRIM32, AIRE, CAR9, RNF138, USP22, CAR7	359	1075	17446	1.26576	1	0.914635	92.6074
UP_KEYWORDS	Zinc	42	9.95261	0.342528	MKRN1, FBXO40, ENPP2, PPARG, ZFP560, ZNRD1, TRMT1, RLIM, DIDO1, HIC1, MAN2B2, ZFP93, BCL11B, TNKS, RANBP2, RBM10, SREK1IP1, ANKZF1, RNF146, INO80B, TES, RNF144A, KLF5, KAT7, ACY1, SLX1B, SF1, SIRT5, TET2, ZBTB44, RUFY4, RNF170, PRKCB, RPAP2, TRIM32, AIRE, RNF138, CAR9, USP22, ARAP1, ADAR, CAR7	414	2099	22680	1.09617	1	0.72664	99.6316
UP_KEYWORDS	Zinc-finger	32	7.58294	0.349451	MKRN1, FBXO40, PPARG, ZFP560, TRMT1, ZNRD1, RLIM, DIDO1, HIC1, ZFP93, BCL11B, RANBP2, RBM10, ANKZF1, SREK1IP1, RNF146, INO80B, RNF144A, KLF5, KAT7, SLX1B, SF1, RUFY4, ZBTB44, RNF170, PRKCB, RPAP2, TRIM32, AIRE, RNF138, USP22, ARAP1	414	1565	22680	1.12016	1	0.728242	99.6802
Annotation Cluster 26	Enrichment Score: 0.8969517733074887
Category	Term	Count	%	PValue	Genes	List Total	Pop Hits	Pop Total	Fold Enrichment	Bonferroni	Benjamini	FDR
UP_KEYWORDS	Cholesterol metabolism	4	0.947867	0.0786569	EBP, APOBR, MBTPS1, DHCR24	414	55	22680	3.98419	1	0.420826	66.5372
UP_KEYWORDS	Sterol metabolism	4	0.947867	0.103581	EBP, APOBR, MBTPS1, DHCR24	414	62	22680	3.53436	1	0.45528	76.8044
GOTERM_BP_DIRECT	GO:0008203~cholesterol metabolic process	5	1.18483	0.108058	EBP, LRP1, APOBR, MBTPS1, DHCR24	369	89	18082	2.75296	1	0.977738	85.7116
UP_KEYWORDS	Steroid metabolism	4	0.947867	0.15228	EBP, APOBR, MBTPS1, DHCR24	414	74	22680	2.96122	1	0.544651	89.004
GOTERM_BP_DIRECT	GO:0008202~steroid metabolic process	4	0.947867	0.2443	EBP, APOBR, MBTPS1, DHCR24	369	84	18082	2.33346	1	0.995465	99.1486
Annotation Cluster 27	Enrichment Score: 0.8874778421996438
Category	Term	Count	%	PValue	Genes	List Total	Pop Hits	Pop Total	Fold Enrichment	Bonferroni	Benjamini	FDR
GOTERM_BP_DIRECT	GO:0002230~positive regulation of defense response to virus by host	6	1.4218	0.103793	TMEM39A, SNRPD1, SUPT3, SMURF1, HIST1H3F, CAR7	369	122	18082	2.40997	1	0.977262	84.5034
GOTERM_BP_DIRECT	GO:0098779~mitophagy in response to mitochondrial depolarization	6	1.4218	0.132347	TMEM39A, STK32A, SNRPD1, SUPT3, SMURF1, CAR7	369	132	18082	2.2274	1	0.988657	91.0675
GOTERM_BP_DIRECT	GO:0098792~xenophagy	5	1.18483	0.158375	TMEM39A, SNRPD1, SUPT3, HIST1H3F, CAR7	369	103	18082	2.37877	1	0.99161	94.6801
Annotation Cluster 28	Enrichment Score: 0.8776285900615249
Category	Term	Count	%	PValue	Genes	List Total	Pop Hits	Pop Total	Fold Enrichment	Bonferroni	Benjamini	FDR
UP_KEYWORDS	DNA repair	10	2.36967	0.0708234	HUWE1, SLX1B, FOXM1, MRE11A, RNF138, TOPBP1, CDC5L, ERCC4, INO80B, RPA3	414	279	22680	1.96353	1	0.408261	62.5289
UP_KEYWORDS	DNA damage	11	2.60664	0.0891662	HUWE1, SLX1B, FOXM1, MRE11A, RNF138, TOPBP1, CDC5L, ERCC4, APBB1, INO80B, RPA3	414	336	22680	1.79348	1	0.429002	71.2932
GOTERM_BP_DIRECT	GO:0006281~DNA repair	10	2.36967	0.20549	HUWE1, SLX1B, FOXM1, MRE11A, RNF138, TOPBP1, CDC5L, ERCC4, INO80B, RPA3	369	318	18082	1.54097	1	0.994105	98.0038
GOTERM_BP_DIRECT	GO:0006974~cellular response to DNA damage stimulus	12	2.8436	0.237858	HUWE1, SLX1B, FOXM1, MRE11A, MAPK3, RNF138, TOPBP1, CDC5L, ERCC4, APBB1, INO80B, RPA3	369	420	18082	1.40008	1	0.994948	99.0163
Annotation Cluster 29	Enrichment Score: 0.8705346043009665
Category	Term	Count	%	PValue	Genes	List Total	Pop Hits	Pop Total	Fold Enrichment	Bonferroni	Benjamini	FDR
UP_KEYWORDS	Cell cycle	20	4.73934	0.0218176	DAB2IP, FOXM1, ARPP19, GPER1, CDC5L, TET2, CCNG2, DDIT3, CCNE2, RASSF4, CHMP1A, CCSAP, MAPK3, MCMBP, CKS2, TNKS, USP22, ANAPC7, GOLGA2, TFDP1	414	626	22680	1.75024	0.998664	0.224718	25.5302
GOTERM_BP_DIRECT	GO:0007049~cell cycle	20	4.73934	0.0469019	DAB2IP, FOXM1, ARPP19, GPER1, CDC5L, TET2, CCNG2, DDIT3, CCNE2, RASSF4, CHMP1A, CCSAP, MAPK3, MCMBP, CKS2, TNKS, USP22, ANAPC7, GOLGA2, TFDP1	369	614	18082	1.59618	1	0.913005	55.8399
GOTERM_BP_DIRECT	GO:0007067~mitotic nuclear division	9	2.1327	0.205145	SRSF2, NUP88, CCSAP, ARPP19, MCMBP, TNKS, ANAPC7, CCNG2, GOLGA2	369	277	18082	1.59215	1	0.994412	97.989
UP_KEYWORDS	Cell division	10	2.36967	0.239116	CCNE2, CHMP1A, CCSAP, ARPP19, CKS2, MCMBP, TNKS, ANAPC7, CCNG2, GOLGA2	414	372	22680	1.47265	1	0.632041	97.4055
UP_KEYWORDS	Mitosis	7	1.65877	0.336225	CCSAP, ARPP19, MCMBP, TNKS, ANAPC7, CCNG2, GOLGA2	414	259	22680	1.48061	1	0.729615	99.5815
GOTERM_BP_DIRECT	GO:0051301~cell division	10	2.36967	0.354402	CCNE2, CHMP1A, CCSAP, ARPP19, CKS2, MCMBP, TNKS, ANAPC7, CCNG2, GOLGA2	369	374	18082	1.31023	1	0.998262	99.9416
Annotation Cluster 30	Enrichment Score: 0.8185338631419554
Category	Term	Count	%	PValue	Genes	List Total	Pop Hits	Pop Total	Fold Enrichment	Bonferroni	Benjamini	FDR
INTERPRO	IPR005225:Small GTP-binding protein domain	9	2.1327	0.0135277	NRAS, KRAS, RAB43, RAB19, EFTUD2, DRG1, DRG2, ARL4C, RAB9	391	165	20594	2.87291	0.999994	0.779116	19.0956
GOTERM_BP_DIRECT	GO:0007264~small GTPase mediated signal transduction	10	2.36967	0.0524185	NRAS, KRAS, RAB43, RABL6, RAB19, SOS1, DOCK7, ARL4C, RAB9, RGL2	369	236	18082	2.07639	1	0.914845	59.9931
UP_KEYWORDS	GTP-binding	11	2.60664	0.0834832	NRAS, KRAS, RAB43, ATL2, RABL6, RAB19, EFTUD2, DRG1, DRG2, ARL4C, RAB9	414	332	22680	1.81509	1	0.420067	68.8052
UP_SEQ_FEATURE	nucleotide phosphate-binding region:GTP	11	2.60664	0.146073	NRAS, KRAS, RAB43, ATL2, RABL6, RAB19, EFTUD2, DRG1, DRG2, ARL4C, RAB9	386	319	18012	1.60908	1	1	92.4226
UP_KEYWORDS	Prenylation	6	1.4218	0.159289	NRAS, KRAS, RAB43, RAB19, NAP1L1, RAB9	414	157	22680	2.0936	1	0.556615	90.1588
GOTERM_MF_DIRECT	GO:0005525~GTP binding	12	2.8436	0.164277	NRAS, KRAS, RAB43, ATL2, RABL6, RAB19, EFTUD2, TGM2, DRG1, DRG2, ARL4C, RAB9	359	383	17446	1.52259	1	0.913461	92.9381
UP_SEQ_FEATURE	short sequence motif:Effector region	5	1.18483	0.166213	NRAS, KRAS, RAB43, RAB19, RAB9	386	100	18012	2.33316	1	0.999999	94.8694
INTERPRO	IPR001806:Small GTPase superfamily	5	1.18483	0.249192	NRAS, KRAS, RAB43, RAB19, RAB9	391	134	20594	1.9653	1	0.999844	98.8427
INTERPRO	IPR027417:P-loop containing nucleoside triphosphate hydrolase	20	4.73934	0.359629	SBNO1, RABL6, ATL2, EFTUD2, DTYMK, DRG1, DRG2, RAB9, NRAS, KRAS, RAB43, RAB19, CLP1, N4BP2L1, EIF4A1, ABCD3, THNSL1, DHX30, ARL4C, DAP3	391	909	20594	1.15886	1	0.999983	99.9026
GOTERM_MF_DIRECT	GO:0003924~GTPase activity	6	1.4218	0.429304	NRAS, KRAS, RAB43, ATL2, EFTUD2, RAB9	359	209	17446	1.3951	1	0.990049	99.9747
UP_SEQ_FEATURE	lipid moiety-binding region:S-geranylgeranyl cysteine	3	0.7109	0.68497	RAB43, RAB19, RAB9	386	110	18012	1.27263	1	1	100
Annotation Cluster 31	Enrichment Score: 0.8007105274769544
Category	Term	Count	%	PValue	Genes	List Total	Pop Hits	Pop Total	Fold Enrichment	Bonferroni	Benjamini	FDR
GOTERM_MF_DIRECT	GO:0016791~phosphatase activity	6	1.4218	0.0957963	PTPRB, PPM1F, MDP1, PTPRA, PDXP, CTDSP1	359	118	17446	2.47099	1	0.884429	77.4012
INTERPRO	IPR023214:HAD-like domain	4	0.947867	0.193495	MDP1, PDXP, CTDSP1, ATP12A	391	80	20594	2.6335	1	0.99975	96.4764
UP_SEQ_FEATURE	metal ion-binding site:Magnesium	5	1.18483	0.213723	MDP1, PDXP, PRPS1L3, CTDSP1, ATP12A	386	111	18012	2.10195	1	1	98.0327
Annotation Cluster 32	Enrichment Score: 0.7994324426329744
Category	Term	Count	%	PValue	Genes	List Total	Pop Hits	Pop Total	Fold Enrichment	Bonferroni	Benjamini	FDR
UP_KEYWORDS	Lipid biosynthesis	7	1.65877	0.0729344	EBP, CHKA, PTGDS, HSD17B2, PCYT1A, EPT1, DHCR24	414	160	22680	2.39674	1	0.410426	63.6507
UP_KEYWORDS	Steroid biosynthesis	3	0.7109	0.151926	EBP, HSD17B2, DHCR24	414	38	22680	4.32494	1	0.549482	88.9425
GOTERM_BP_DIRECT	GO:0006694~steroid biosynthetic process	3	0.7109	0.360693	EBP, HSD17B2, DHCR24	369	62	18082	2.3711	1	0.998159	99.9505
Annotation Cluster 33	Enrichment Score: 0.7428688956086329
Category	Term	Count	%	PValue	Genes	List Total	Pop Hits	Pop Total	Fold Enrichment	Bonferroni	Benjamini	FDR
UP_KEYWORDS	Lipid biosynthesis	7	1.65877	0.0729344	EBP, CHKA, PTGDS, HSD17B2, PCYT1A, EPT1, DHCR24	414	160	22680	2.39674	1	0.410426	63.6507
KEGG_PATHWAY	mmu00564:Glycerophospholipid metabolism	5	1.18483	0.165786	GPD1L, CHKA, LYPLA1, PCYT1A, EPT1	176	94	7691	2.32441	1	0.612301	90.2109
UP_KEYWORDS	Phospholipid biosynthesis	3	0.7109	0.20418	CHKA, PCYT1A, EPT1	414	46	22680	3.57278	1	0.589262	95.273
UP_KEYWORDS	Phospholipid metabolism	3	0.7109	0.231002	CHKA, PCYT1A, EPT1	414	50	22680	3.28696	1	0.62656	97.0104
GOTERM_BP_DIRECT	GO:0008654~phospholipid biosynthetic process	3	0.7109	0.338491	CHKA, PCYT1A, EPT1	369	59	18082	2.49166	1	0.998069	99.9116
Annotation Cluster 34	Enrichment Score: 0.739852410886972
Category	Term	Count	%	PValue	Genes	List Total	Pop Hits	Pop Total	Fold Enrichment	Bonferroni	Benjamini	FDR
GOTERM_BP_DIRECT	GO:0000209~protein polyubiquitination	7	1.65877	0.0187381	MKRN1, RNF144A, HUWE1, TRIM32, RNF138, TNKS, SMURF1	369	103	18082	3.33028	1	0.869481	27.5194
UP_KEYWORDS	Ubl conjugation pathway	19	4.50237	0.0411556	MKRN1, RNF144A, FBXO40, SOCS2, SPSB4, RLIM, GM5434, RNF170, HUWE1, JOSD2, TRIM32, FBXO25, RNF138, USP11, USP22, ANAPC7, SMURF1, RANBP2, RNF146	414	631	22680	1.64956	0.999997	0.309833	42.9704
GOTERM_MF_DIRECT	GO:0061630~ubiquitin protein ligase activity	8	1.89573	0.11642	RNF144A, FBXO40, TRIM32, RNF138, SMURF1, RLIM, RNF146, GM5434	359	199	17446	1.95361	1	0.865627	83.9271
GOTERM_MF_DIRECT	GO:0016874~ligase activity	12	2.8436	0.127472	MKRN1, RNF144A, HUWE1, TRIM32, RNF138, SMURF1, RANBP2, RLIM, RNF146, RNF170, GM5434, PCCA	359	362	17446	1.61092	1	0.857442	86.6538
UP_KEYWORDS	Ligase	10	2.36967	0.150252	MKRN1, HUWE1, TRIM32, RNF138, RANBP2, RLIM, RNF146, RNF170, GM5434, PCCA	414	330	22680	1.66008	1	0.556952	88.6472
GOTERM_BP_DIRECT	GO:0016567~protein ubiquitination	11	2.60664	0.206199	RNF144A, KBTBD2, SOCS2, FBXO40, TRIM32, FBXO25, RNF138, SPSB4, SMURF1, RLIM, RNF170	369	362	18082	1.48903	1	0.993851	98.0339
GOTERM_MF_DIRECT	GO:0004842~ubiquitin-protein transferase activity	10	2.36967	0.229016	MKRN1, RNF144A, KBTBD2, FBXO40, HUWE1, TRIM32, FBXO25, SMURF1, RLIM, RNF146	359	326	17446	1.49068	1	0.950263	97.8534
GOTERM_BP_DIRECT	GO:0042787~protein ubiquitination involved in ubiquitin-dependent protein catabolic process	5	1.18483	0.291021	RNF144A, HUWE1, TRIM32, SMURF1, RNF146	369	134	18082	1.82846	1	0.997055	99.7126
INTERPRO	IPR013083:Zinc finger, RING/FYVE/PHD-type	11	2.60664	0.338759	MKRN1, TRIM32, AIRE, RNF138, SYTL2, USP22, RLIM, DIDO1, RUFY4, RNF146, RNF170	391	445	20594	1.30196	1	0.999972	99.8396
UP_SEQ_FEATURE	zinc finger region:RING-type	6	1.4218	0.360137	MKRN1, TRIM32, RNF138, RLIM, RNF146, RNF170	386	186	18012	1.50526	1	1	99.9321
INTERPRO	IPR017907:Zinc finger, RING-type, conserved site	5	1.18483	0.372452	MKRN1, RNF144A, TRIM32, RNF146, RNF170	391	163	20594	1.61565	1	0.999967	99.9289
INTERPRO	IPR001841:Zinc finger, RING-type	7	1.65877	0.45766	MKRN1, RNF144A, TRIM32, RNF138, RLIM, RNF146, RNF170	391	286	20594	1.28913	1	0.999996	99.9927
SMART	SM00184:RING	6	1.4218	0.490293	MKRN1, TRIM32, RNF138, RLIM, RNF146, RNF170	206	234	10425	1.29761	1	0.999966	99.9805
Annotation Cluster 35	Enrichment Score: 0.7362232559409867
Category	Term	Count	%	PValue	Genes	List Total	Pop Hits	Pop Total	Fold Enrichment	Bonferroni	Benjamini	FDR
INTERPRO	IPR004087:K Homology domain	3	0.7109	0.161599	HNRNPK, SF1, IGF2BP3	391	38	20594	4.15816	1	0.999416	93.5576
SMART	SM00322:KH	3	0.7109	0.171296	HNRNPK, SF1, IGF2BP3	206	38	10425	3.99527	1	0.988526	90.7552
INTERPRO	IPR004088:K Homology domain, type 1	3	0.7109	0.223431	HNRNPK, SF1, IGF2BP3	391	47	20594	3.36192	1	0.999873	98.0439
Annotation Cluster 36	Enrichment Score: 0.6863028379357259
Category	Term	Count	%	PValue	Genes	List Total	Pop Hits	Pop Total	Fold Enrichment	Bonferroni	Benjamini	FDR
UP_KEYWORDS	Guanine-nucleotide releasing factor	8	1.89573	0.0110772	ALS2, SOS1, ARHGEF19, RAB3IL1, DOCK7, ARFGEF2, RGL2, MON1A	414	133	22680	3.29519	0.964624	0.169436	13.8303
GOTERM_MF_DIRECT	GO:0005085~guanyl-nucleotide exchange factor activity	8	1.89573	0.0421824	ALS2, SOS1, ARHGEF19, RAB3IL1, DOCK7, ARFGEF2, RGL2, MON1A	359	156	17446	2.49211	1	0.781529	47.0871
GOTERM_MF_DIRECT	GO:0005089~Rho guanyl-nucleotide exchange factor activity	4	0.947867	0.194264	ALS2, SOS1, ARHGEF19, RGL2	359	74	17446	2.62682	1	0.936546	95.8834
INTERPRO	IPR011993:Pleckstrin homology-like domain	11	2.60664	0.249334	ALS2, DAB2IP, RGS3, SOS1, OSBPL1A, MTMR10, ARHGEF19, RANBP2, SKAP2, APBB1, ARAP1	391	409	20594	1.41655	1	0.999792	98.8461
UP_SEQ_FEATURE	domain:DH	3	0.7109	0.36048	ALS2, SOS1, ARHGEF19	386	59	18012	2.37271	1	1	99.9327
INTERPRO	IPR000219:Dbl homology (DH) domain	3	0.7109	0.369965	ALS2, SOS1, ARHGEF19	391	68	20594	2.32368	1	0.999973	99.9244
INTERPRO	IPR001849:Pleckstrin homology domain	7	1.65877	0.377558	ALS2, DAB2IP, SOS1, OSBPL1A, ARHGEF19, SKAP2, ARAP1	391	262	20594	1.40722	1	0.999965	99.9374
UP_SEQ_FEATURE	domain:PH	6	1.4218	0.461165	ALS2, DAB2IP, SOS1, OSBPL1A, ARHGEF19, SKAP2	386	208	18012	1.34605	1	1	99.9959
GOTERM_BP_DIRECT	GO:0035023~regulation of Rho protein signal transduction	3	0.7109	0.466662	ALS2, SOS1, ARHGEF19	369	77	18082	1.9092	1	0.999457	99.9977
SMART	SM00233:PH	6	1.4218	0.558922	DAB2IP, SOS1, OSBPL1A, ARHGEF19, SKAP2, ARAP1	206	253	10425	1.20016	1	0.999992	99.9969
Annotation Cluster 37	Enrichment Score: 0.6741005184834229
Category	Term	Count	%	PValue	Genes	List Total	Pop Hits	Pop Total	Fold Enrichment	Bonferroni	Benjamini	FDR
UP_SEQ_FEATURE	metal ion-binding site:Calcium 3	3	0.7109	0.141541	LRP1, COLEC12, PRKCB	386	31	18012	4.51579	1	1	91.7381
UP_SEQ_FEATURE	metal ion-binding site:Calcium 1; via carbonyl oxygen	3	0.7109	0.171608	LRP1, COLEC12, PRKCB	386	35	18012	3.9997	1	0.999999	95.3858
UP_SEQ_FEATURE	metal ion-binding site:Calcium 2; via carbonyl oxygen	3	0.7109	0.187009	LRP1, COLEC12, PRKCB	386	37	18012	3.7835	1	0.999999	96.6042
UP_SEQ_FEATURE	metal ion-binding site:Calcium 1	3	0.7109	0.265932	LRP1, COLEC12, PRKCB	386	47	18012	2.9785	1	1	99.3598
UP_SEQ_FEATURE	metal ion-binding site:Calcium 2	3	0.7109	0.352733	LRP1, COLEC12, PRKCB	386	58	18012	2.41361	1	1	99.9181
Annotation Cluster 38	Enrichment Score: 0.6676609478228785
Category	Term	Count	%	PValue	Genes	List Total	Pop Hits	Pop Total	Fold Enrichment	Bonferroni	Benjamini	FDR
UP_KEYWORDS	Oxidoreductase	17	4.02844	0.124946	XDH, ACADSB, HSD17B2, CYP2J9, PRDX3, CBR3, TET2, FTH1, HPDL, GPD1L, AKR1B8, PYCR1, ALDH1A2, TXNDC12, FXN, CRYM, DHCR24	414	639	22680	1.45744	1	0.517135	83.1961
GOTERM_MF_DIRECT	GO:0016491~oxidoreductase activity	16	3.79147	0.260575	XDH, ACADSB, HSD17B2, PRDX3, CBR3, TET2, FTH1, HPDL, GPD1L, AKR1B8, PYCR1, ALDH1A2, TXNDC12, FXN, CRYM, DHCR24	359	604	17446	1.28731	1	0.962868	98.8421
GOTERM_BP_DIRECT	GO:0055114~oxidation-reduction process	17	4.02844	0.305043	XDH, ACADSB, HSD17B2, PRDX3, CBR3, TET2, UQCRQ, FTH1, HPDL, GPD1L, AKR1B8, PYCR1, ALDH1A2, TXNDC12, FXN, CRYM, DHCR24	369	676	18082	1.23232	1	0.99752	99.7954
Annotation Cluster 39	Enrichment Score: 0.6245889195170677
Category	Term	Count	%	PValue	Genes	List Total	Pop Hits	Pop Total	Fold Enrichment	Bonferroni	Benjamini	FDR
GOTERM_BP_DIRECT	GO:0006469~negative regulation of protein kinase activity	5	1.18483	0.128641	PPM1F, FLRT3, SOCS2, GADD45G, DCN	369	95	18082	2.57909	1	0.987977	90.3957
GOTERM_BP_DIRECT	GO:0046426~negative regulation of JAK-STAT cascade	3	0.7109	0.21788	FLRT3, SOCS2, DCN	369	43	18082	3.41879	1	0.994643	98.4722
GOTERM_MF_DIRECT	GO:0004860~protein kinase inhibitor activity	3	0.7109	0.327103	FLRT3, SOCS2, DCN	359	57	17446	2.55769	1	0.975621	99.7123
GOTERM_BP_DIRECT	GO:0019221~cytokine-mediated signaling pathway	5	1.18483	0.34623	FLRT3, KRAS, SOCS2, DCN, IFNGR2	369	146	18082	1.67818	1	0.998206	99.9276
Annotation Cluster 40	Enrichment Score: 0.6155611152493721
Category	Term	Count	%	PValue	Genes	List Total	Pop Hits	Pop Total	Fold Enrichment	Bonferroni	Benjamini	FDR
GOTERM_MF_DIRECT	GO:0005509~calcium ion binding	21	4.9763	0.0858316	PDP1, MYL6, PRF1, AMY1, S100A16, SPARCL1, ENPP2, NCALD, MYL12B, CDH3, CAPN2, CALU, PLSCR1, LRP1, CD69, ARSA, MAN1A, TGM2, SYTL2, C1S1, DST	359	699	17446	1.45997	1	0.883954	73.4303
INTERPRO	IPR018247:EF-Hand 1, calcium-binding site	7	1.65877	0.115969	S100A16, NCALD, SPARCL1, MYL12B, CAPN2, DST, CALU	391	175	20594	2.1068	1	0.997698	85.3062
INTERPRO	IPR002048:EF-hand domain	8	1.89573	0.132068	MYL6, S100A16, NCALD, SPARCL1, MYL12B, CAPN2, DST, CALU	391	223	20594	1.88951	1	0.998656	88.9604
COG_ONTOLOGY	Signal transduction mechanisms / Cytoskeleton / Cell division and chromosome partitioning / General function prediction only	3	0.7109	0.226214	NCALD, MYL12B, CAPN2	40	49	2126	3.25408	0.987219	0.987219	84.3845
UP_KEYWORDS	Muscle protein	3	0.7109	0.2445	MYL6, MYL12B, DST	414	52	22680	3.16054	1	0.637019	97.6404
INTERPRO	IPR011992:EF-hand-like domain	8	1.89573	0.261041	MYL6, S100A16, NCALD, SPARCL1, MYL12B, CAPN2, DST, CALU	391	273	20594	1.54345	1	0.999772	99.0964
UP_SEQ_FEATURE	domain:EF-hand 3	4	0.947867	0.30824	MYL6, NCALD, MYL12B, CALU	386	91	18012	2.05113	1	1	99.7573
UP_SEQ_FEATURE	domain:EF-hand 2	6	1.4218	0.31141	MYL6, NCALD, MYL12B, CAPN2, DST, CALU	386	173	18012	1.61838	1	1	99.7748
UP_SEQ_FEATURE	domain:EF-hand 1	6	1.4218	0.315601	MYL6, NCALD, MYL12B, CAPN2, DST, CALU	386	174	18012	1.60908	1	1	99.7962
SMART	SM00054:EFh	5	1.18483	0.31889	MYL6, NCALD, MYL12B, DST, CALU	206	145	10425	1.74506	1	0.998203	99.2302
UP_SEQ_FEATURE	calcium-binding region:2	4	0.947867	0.441421	NCALD, CAPN2, DST, CALU	386	114	18012	1.63731	1	1	99.9926
UP_SEQ_FEATURE	calcium-binding region:1	4	0.947867	0.507133	NCALD, CAPN2, DST, CALU	386	126	18012	1.48137	1	1	99.999
Annotation Cluster 41	Enrichment Score: 0.5971430741342574
Category	Term	Count	%	PValue	Genes	List Total	Pop Hits	Pop Total	Fold Enrichment	Bonferroni	Benjamini	FDR
GOTERM_CC_DIRECT	GO:0005783~endoplasmic reticulum	33	7.81991	0.135179	CAST, CYP2J9, ATL2, UBQLN4, RAB9, STAU2, CALU, MIA3, SERPINA1B, TMED3, KIFAP3, MAN1A, TGM2, TMEM98, PCYT1A, IFNGR2, DHCR24, TRPM4, NKRF, FLRT3, EBP, GPER1, WLS, CAPN2, RNF170, TXNDC12, PTGDS, D930015E06RIK, SPCS2, EXT1, MBTPS1, DST, WRB	389	1323	19662	1.26076	1	0.747903	86.7012
UP_KEYWORDS	Endoplasmic reticulum	22	5.21327	0.274443	FLRT3, TRPM4, EBP, ATL2, UBQLN4, GPER1, WLS, RAB9, RNF170, STAU2, CALU, TXNDC12, MIA3, PTGDS, TMED3, D930015E06RIK, SPCS2, EXT1, MBTPS1, DST, WRB, DHCR24	414	997	22680	1.20884	1	0.665022	98.6255
GOTERM_CC_DIRECT	GO:0005789~endoplasmic reticulum membrane	16	3.79147	0.435721	FLRT3, EBP, ATL2, UBQLN4, GPER1, WLS, RAB9, RNF170, CALU, MIA3, TMED3, PCYT1A, MBTPS1, DST, WRB, DHCR24	389	710	19662	1.13904	1	0.958408	99.9647
Annotation Cluster 42	Enrichment Score: 0.5717606702319912
Category	Term	Count	%	PValue	Genes	List Total	Pop Hits	Pop Total	Fold Enrichment	Bonferroni	Benjamini	FDR
UP_KEYWORDS	Collagen	4	0.947867	0.201955	C1QTNF6, COLEC12, COL16A1, EMILIN2	414	85	22680	2.57801	1	0.589544	95.0933
GOTERM_CC_DIRECT	GO:0005581~collagen trimer	4	0.947867	0.225307	C1QTNF6, COLEC12, COL16A1, EMILIN2	389	83	19662	2.4359	1	0.884542	97.1169
INTERPRO	IPR008160:Collagen triple helix repeat	3	0.7109	0.423341	C1QTNF6, COLEC12, COL16A1	391	76	20594	2.07908	1	0.999988	99.9809
Annotation Cluster 43	Enrichment Score: 0.5610875741041274
Category	Term	Count	%	PValue	Genes	List Total	Pop Hits	Pop Total	Fold Enrichment	Bonferroni	Benjamini	FDR
UP_KEYWORDS	Transferase	46	10.9005	0.00459765	NAMPT, CHKA, COX10, SETD1A, DTYMK, NFS1, CMTR2, VCPKMT, TRMT1, EPT1, ST6GALNAC6, ALAS1, STK32A, CLK2, GSTK1, METTL1, B3GALNT1, CLP1, TGM2, CDK12, PCYT1A, TNKS, IPMK, RNF144A, ACAA2, KAT7, FLT1, METTL4, PIK3CD, PI4KA, NADK, NME7, PRKCB, PANK3, HUWE1, GSK3A, HIPK3, NAA40, MAPK3, CKS2, PCMTD1, ROR2, MST1R, SMURF1, EXT1, OAT	414	1654	22680	1.52358	0.749043	0.118103	5.97224
GOTERM_MF_DIRECT	GO:0016740~transferase activity	42	9.95261	0.027697	NAMPT, CHKA, COX10, DTYMK, NFS1, CMTR2, VCPKMT, TRMT1, EPT1, ST6GALNAC6, ALAS1, STK32A, CLK2, GSTK1, CLP1, B3GALNT1, METTL1, TGM2, CDK12, PCYT1A, TNKS, IPMK, ACAA2, KAT7, FLT1, METTL4, PIK3CD, PI4KA, NADK, NME7, PRKCB, PANK3, HUWE1, GSK3A, HIPK3, NAA40, MAPK3, ROR2, MST1R, SMURF1, EXT1, OAT	359	1472	17446	1.38657	1	0.783911	33.9551
UP_KEYWORDS	Kinase	20	4.73934	0.0601074	CHKA, FLT1, PIK3CD, DTYMK, PI4KA, NADK, NME7, PRKCB, STK32A, PANK3, CLK2, GSK3A, CLP1, HIPK3, MAPK3, CDK12, CKS2, ROR2, MST1R, IPMK	414	707	22680	1.54972	1	0.371816	56.3239
GOTERM_BP_DIRECT	GO:0016310~phosphorylation	19	4.50237	0.0765276	CHKA, FLT1, PIK3CD, DTYMK, PI4KA, NADK, NME7, PRKCB, STK32A, PANK3, GSK3A, CLK2, CLP1, HIPK3, MAPK3, CDK12, ROR2, MST1R, IPMK	369	612	18082	1.52133	1	0.954945	74.1956
GOTERM_MF_DIRECT	GO:0000166~nucleotide binding	49	11.6114	0.0955509	CHKA, ADCY2, ATL2, SRSF10, RBM3, DTYMK, PABPC4, SETD1A, IGF2BP3, ATP12A, RAB9, RAB43, EIF3B, KRAS, STK32A, CLK2, CLP1, CDK12, ABCD3, RBM10, DHX30, IPMK, TRPM4, FLT1, RABL6, RBFOX3, EFTUD2, ALYREF, PIK3CD, PI4KA, DRG1, NADK, DRG2, NME7, PRKCB, SRSF2, NRAS, HNRNPH3, PANK3, RAB19, GSK3A, HIPK3, EIF4A1, MAPK3, PPRC1, ROR2, MST1R, ARL4C, PCCA	359	1936	17446	1.22996	1	0.892661	77.3104
GOTERM_MF_DIRECT	GO:0016301~kinase activity	20	4.73934	0.101647	CHKA, FLT1, PIK3CD, DTYMK, PI4KA, NADK, NME7, PRKCB, STK32A, PANK3, CLK2, GSK3A, CLP1, HIPK3, MAPK3, CDK12, CKS2, ROR2, MST1R, IPMK	359	674	17446	1.44202	1	0.882795	79.4671
UP_KEYWORDS	Nucleotide-binding	38	9.00474	0.197888	CHKA, ADCY2, ATL2, DTYMK, ATP12A, RAB9, GM5434, RAB43, STK32A, KRAS, CLK2, CLP1, CDK12, ABCD3, DHX30, IPMK, TRPM4, FLT1, RABL6, EFTUD2, PIK3CD, PI4KA, DRG1, NADK, DRG2, NME7, PRKCB, NRAS, PANK3, GSK3A, RAB19, HIPK3, EIF4A1, MAPK3, ROR2, MST1R, ARL4C, PCCA	414	1754	22680	1.18685	1	0.590961	94.7484
UP_SEQ_FEATURE	active site:Proton acceptor	19	4.50237	0.262017	XDH, ACAA2, ACADSB, FLT1, ACY1, HSD17B2, CMTR2, SIRT5, PRKCB, GPD1L, ALDH1A2, STK32A, GSK3A, CLK2, HIPK3, MAPK3, CDK12, ROR2, MST1R	386	710	18012	1.24873	1	1	99.3016
GOTERM_BP_DIRECT	GO:0018105~peptidyl-serine phosphorylation	5	1.18483	0.286467	STK32A, HIPK3, MAPK3, TNKS, PRKCB	369	133	18082	1.84221	1	0.996888	99.6795
INTERPRO	IPR011009:Protein kinase-like domain	13	3.08057	0.363756	CHKA, FLT1, STK32A, CLK2, GSK3A, HIPK3, PIK3CD, MAPK3, CDK12, PI4KA, ROR2, MST1R, PRKCB	391	556	20594	1.23149	1	0.99998	99.9119
UP_KEYWORDS	ATP-binding	27	6.3981	0.430359	CHKA, ADCY2, DTYMK, ATP12A, GM5434, STK32A, CLK2, CLP1, CDK12, ABCD3, DHX30, IPMK, TRPM4, FLT1, PIK3CD, PI4KA, NADK, NME7, PRKCB, PANK3, GSK3A, HIPK3, EIF4A1, MAPK3, ROR2, MST1R, PCCA	414	1363	22680	1.0852	1	0.787508	99.9458
INTERPRO	IPR017441:Protein kinase, ATP binding site	9	2.1327	0.47044	FLT1, STK32A, GSK3A, CLK2, HIPK3, MAPK3, CDK12, MST1R, PRKCB	391	394	20594	1.20312	1	0.999995	99.9949
UP_SEQ_FEATURE	binding site:ATP	14	3.31754	0.481212	CHKA, FLT1, NME7, PRKCB, STK32A, GSK3A, CLK2, HIPK3, MAPK3, CDK12, PRPS1L3, ROR2, MST1R, PCCA	386	583	18012	1.12056	1	1	99.9978
INTERPRO	IPR008271:Serine/threonine-protein kinase, active site	7	1.65877	0.605674	STK32A, GSK3A, CLK2, HIPK3, MAPK3, CDK12, PRKCB	391	333	20594	1.10718	1	1	99.9999
GOTERM_BP_DIRECT	GO:0006468~protein phosphorylation	12	2.8436	0.62803	FLT1, STK32A, HSF1, GSK3A, CLK2, HIPK3, PTPRA, MAPK3, CDK12, ROR2, MST1R, PRKCB	369	576	18082	1.02089	1	0.999946	100
INTERPRO	IPR000719:Protein kinase, catalytic domain	10	2.36967	0.643273	FLT1, STK32A, GSK3A, CLK2, HIPK3, MAPK3, CDK12, ROR2, MST1R, PRKCB	391	515	20594	1.02272	1	1	100
GOTERM_MF_DIRECT	GO:0005524~ATP binding	30	7.109	0.670286	CHKA, ADCY2, DTYMK, ATP12A, GM5434, STK32A, CLK2, CLP1, CDK12, ACOT12, ABCD3, PRPS1L3, DHX30, IPMK, TRPM4, FLT1, PIK3CD, PI4KA, NADK, NME7, PRKCB, PANK3, P2RX6, GSK3A, HIPK3, EIF4A1, MAPK3, ROR2, MST1R, PCCA	359	1507	17446	0.967407	1	0.998878	100
UP_KEYWORDS	Serine/threonine-protein kinase	7	1.65877	0.749523	STK32A, GSK3A, CLK2, HIPK3, MAPK3, CDK12, PRKCB	414	405	22680	0.94686	1	0.951757	100
UP_SEQ_FEATURE	domain:Protein kinase	10	2.36967	0.749648	FLT1, STK32A, GSK3A, CLK2, HIPK3, MAPK3, CDK12, ROR2, MST1R, PRKCB	386	502	18012	0.929546	1	1	100
SMART	SM00220:S_TKc	7	1.65877	0.763288	STK32A, GSK3A, CLK2, HIPK3, MAPK3, CDK12, PRKCB	206	380	10425	0.93223	1	1	100
GOTERM_MF_DIRECT	GO:0004672~protein kinase activity	10	2.36967	0.765502	FLT1, STK32A, GSK3A, CLK2, HIPK3, MAPK3, CDK12, ROR2, MST1R, PRKCB	359	531	17446	0.915181	1	0.999748	100
GOTERM_MF_DIRECT	GO:0004674~protein serine/threonine kinase activity	7	1.65877	0.87617	STK32A, GSK3A, CLK2, HIPK3, MAPK3, CDK12, PRKCB	359	428	17446	0.794796	1	0.999989	100
UP_SEQ_FEATURE	nucleotide phosphate-binding region:ATP	17	4.02844	0.880843	CHKA, FLT1, DTYMK, PRKCB, STK32A, GSK3A, CLK2, CLP1, HIPK3, MAPK3, EIF4A1, CDK12, ROR2, ABCD3, PRPS1L3, MST1R, DHX30	386	963	18012	0.823753	1	1	100
Annotation Cluster 44	Enrichment Score: 0.5407887943385952
Category	Term	Count	%	PValue	Genes	List Total	Pop Hits	Pop Total	Fold Enrichment	Bonferroni	Benjamini	FDR
UP_KEYWORDS	Methyltransferase	7	1.65877	0.10322	METTL4, METTL1, SETD1A, PCMTD1, CMTR2, TRMT1, VCPKMT	414	176	22680	2.17885	1	0.460261	76.6794
UP_KEYWORDS	S-adenosyl-L-methionine	5	1.18483	0.324898	METTL1, SETD1A, CMTR2, TRMT1, VCPKMT	414	158	22680	1.73363	1	0.722288	99.4754
GOTERM_BP_DIRECT	GO:0032259~methylation	5	1.18483	0.451658	METTL4, METTL1, CMTR2, TRMT1, VCPKMT	369	169	18082	1.44978	1	0.999407	99.9964
GOTERM_MF_DIRECT	GO:0008168~methyltransferase activity	5	1.18483	0.453443	METTL4, METTL1, CMTR2, TRMT1, VCPKMT	359	168	17446	1.44631	1	0.989829	99.9867
Annotation Cluster 45	Enrichment Score: 0.5261251773889494
Category	Term	Count	%	PValue	Genes	List Total	Pop Hits	Pop Total	Fold Enrichment	Bonferroni	Benjamini	FDR
UP_KEYWORDS	Glycosidase	4	0.947867	0.201955	AMY1, MAN2B2, MAN1A, GLB1	414	85	22680	2.57801	1	0.589544	95.0933
GOTERM_MF_DIRECT	GO:0016798~hydrolase activity, acting on glycosyl bonds	4	0.947867	0.215463	AMY1, MAN2B2, MAN1A, GLB1	359	78	17446	2.49211	1	0.942435	97.2233
GOTERM_BP_DIRECT	GO:0005975~carbohydrate metabolic process	5	1.18483	0.606734	GPD1L, AMY1, MAN2B2, GSK3A, GLB1	369	206	18082	1.18939	1	0.999928	100
Annotation Cluster 46	Enrichment Score: 0.511295563890859
Category	Term	Count	%	PValue	Genes	List Total	Pop Hits	Pop Total	Fold Enrichment	Bonferroni	Benjamini	FDR
SMART	SM00454:SAM	4	0.947867	0.223603	ANKS6, TNKS, SFMBT1, ARAP1	206	83	10425	2.43888	1	0.995556	95.9537
INTERPRO	IPR001660:Sterile alpha motif domain	4	0.947867	0.248055	ANKS6, TNKS, SFMBT1, ARAP1	391	91	20594	2.31517	1	0.99988	98.8151
INTERPRO	IPR013761:Sterile alpha motif/pointed domain	4	0.947867	0.366749	ANKS6, TNKS, SFMBT1, ARAP1	391	114	20594	1.84807	1	0.999977	99.9182
UP_SEQ_FEATURE	domain:SAM	3	0.7109	0.443019	ANKS6, SFMBT1, ARAP1	386	70	18012	1.99985	1	1	99.993
Annotation Cluster 47	Enrichment Score: 0.502431334806883
Category	Term	Count	%	PValue	Genes	List Total	Pop Hits	Pop Total	Fold Enrichment	Bonferroni	Benjamini	FDR
UP_KEYWORDS	Tight junction	4	0.947867	0.192644	CGN, ARHGAP17, AMOTL1, JAM2	414	83	22680	2.64013	1	0.584973	94.2706
KEGG_PATHWAY	mmu04530:Tight junction	4	0.947867	0.336448	CGN, MYL12B, AMOTL1, JAM2	176	90	7691	1.94217	1	0.74517	99.4796
GOTERM_CC_DIRECT	GO:0005923~bicellular tight junction	4	0.947867	0.47977	CGN, ARHGAP17, AMOTL1, JAM2	389	131	19662	1.54336	1	0.966271	99.9886
Annotation Cluster 48	Enrichment Score: 0.48564692446102836
Category	Term	Count	%	PValue	Genes	List Total	Pop Hits	Pop Total	Fold Enrichment	Bonferroni	Benjamini	FDR
UP_KEYWORDS	Secreted	39	9.24171	0.102575	XDH, NAMPT, PRF1, ENPP2, C3, PDGFA, FAM3B, LUM, DCN, IL33, MDK, CALU, ADCYAP1, PRSS8, AU021092, MAN2B2, C1QTNF6, SERPINA1B, PLA1A, LGI2, WNT6, SPON1, FLRT3, AMY1, WNT10A, BPIFA3, C4A, C4B, SPARCL1, LGALS7, NTN5, NAPSA, EMILIN2, COL16A1, NBL1, PTGDS, STC1, CHGB, IGFBP5	414	1685	22680	1.26797	1	0.464407	76.4543
GOTERM_CC_DIRECT	GO:0005576~extracellular region	43	10.1896	0.109261	XDH, NAMPT, PRF1, ENPP2, C3, PDGFA, FAM3B, LUM, DCN, IL33, MDK, FTH1, CALU, ADCYAP1, PRSS8, AU021092, MAN2B2, C1QTNF6, SERPINA1B, CKLF, PLA1A, LGI2, WNT6, SPON1, FLRT3, AMY1, WNT10A, BPIFA3, C4A, C4B, SPARCL1, LGALS7, NTN5, NAPSA, EMILIN2, COL16A1, NBL1, PTGDS, STC1, C1S1, CHGB, PCCA, IGFBP5	389	1753	19662	1.23984	1	0.694084	79.9571
UP_KEYWORDS	Glycoprotein	79	18.7204	0.14221	ARSB, ADCY2, PILRB1, PDGFA, FAM3B, PPARG, GLB1, ST6GALNAC6, MAN2B2, B3GALNT1, PLA1A, LGI2, WNT6, TMPRSS13, SPON1, WNT10A, PTGER2, BPIFA3, TRPM8, C4B, SPARCL1, KLK1B24, BTNL2, COLEC12, NAPSA, GPER1, PTGDS, D930015E06RIK, ROR2, CAR9, STC1, MST1R, EXT1, EMP3, JAM2, CHGB, XDH, PRF1, GPR108, PLXNC1, C3, ENPP2, LUM, VIM, DCN, CDH3, KCNMB1, SORCS3, CALU, PRSS8, AU021092, MIA3, C1QTNF6, HNRNPK, SERPINA1B…	414	3815	22680	1.13442	1	0.541585	87.1244
GOTERM_CC_DIRECT	GO:0005615~extracellular space	35	8.29384	0.226586	XDH, NAMPT, PRF1, ENPP2, C3, PDGFA, FAM3B, 2010005H15RIK, LUM, STX4A, DCN, IL33, GLB1, ADCYAP1, PRSS8, C1QTNF6, SERPINA1B, CKLF, WNT6, RAMP1, SPON1, FLRT3, AMY1, WNT10A, FLT1, C4A, C4B, SPARCL1, KLK1B24, LGALS7, CBR3, NAPSA, PTGDS, ARSA, STC1	389	1504	19662	1.17625	1	0.880757	97.1824
UP_KEYWORDS	Disulfide bond	60	14.218	0.394881	ARSB, DMTN, PDGFA, FAM3B, PRDX3, ST6GALNAC6, PLA1A, RANBP2, WNT6, TMPRSS13, RAMP1, SPON1, AMY1, WNT10A, PTGER2, BPIFA3, C4A, SPARCL1, C4B, KLK1B24, BTNL2, COLEC12, NAPSA, GPER1, PTGDS, ROR2, CAR9, STC1, MST1R, JAM2, EXT1, CHGB, XDH, PRF1, PLXNC1, ENPP2, C3, LUM, CHCHD3, DCN, MDK, PRSS8, LY6E, CD69, MAN1A, ADRA2C, FLRT3, FLT1, FZD1, NTN5, NPR3, EMILIN2, THSD7B, TXNDC12, NBL1, LRP1, P2RX6, ARSA, C1…	414	3124	22680	1.05216	1	0.761939	99.8785
UP_SEQ_FEATURE	signal peptide	66	15.6398	0.616577	ARSB, PILRB1, PDGFA, FAM3B, GLB1, MAN2B2, PLA1A, LGI2, WNT6, RAMP1, SPON1, DHCR24, AMY1, WNT10A, BPIFA3, C4A, SPARCL1, C4B, KLK1B24, NAPSA, WLS, PTGDS, D930015E06RIK, ROR2, CAR9, STC1, MST1R, JAM2, CHGB, GPR108, PRF1, PLXNC1, ENPP2, C3, LUM, DCN, CDH3, MDK, ADCYAP1, SORCS3, CALU, PRSS8, NPDC1, AU021092, MIA3, C1QTNF6, SERPINA1B, LY6E, TMED3, PTPRB, SPRN, FLT1, PTPRA, FZD1, NTN5, NPR3, COL16A1, EM…	386	3124	18012	0.985843	1	1	100
UP_SEQ_FEATURE	glycosylation site:N-linked (GlcNAc...)	72	17.0616	0.766041	ARSB, ADCY2, PILRB1, PDGFA, FAM3B, SLC35A3, GLB1, ST6GALNAC6, MAN2B2, B3GALNT1, PLA1A, LGI2, WNT6, TMPRSS13, SPON1, WNT10A, PTGER2, BPIFA3, C4A, C4B, SPARCL1, KLK1B24, BTNL2, COLEC12, NAPSA, GPER1, PTGDS, D930015E06RIK, ROR2, CAR9, STC1, MST1R, EXT1, EMP3, JAM2, XDH, GPR108, PRF1, PLXNC1, ENPP2, C3, DCN, CDH3, KCNMB1, SORCS3, CALU, PRSS8, MIA3, C1QTNF6, SERPINA1B, LY6E, CD69, MAN1A, ABCD3, ADRA2C…	386	3563	18012	0.942956	1	1	100
UP_SEQ_FEATURE	disulfide bond	50	11.8483	0.776103	ARSB, PDGFA, FAM3B, PRDX3, ST6GALNAC6, PLA1A, TMPRSS13, RAMP1, SPON1, AMY1, PTGER2, C4A, SPARCL1, C4B, KLK1B24, BTNL2, COLEC12, GPER1, NAPSA, PTGDS, CAR9, ROR2, STC1, JAM2, CHGB, XDH, PRF1, ENPP2, C3, LUM, DCN, MDK, PRSS8, LY6E, CD69, MAN1A, ADRA2C, PCYT1A, FLT1, FZD1, NTN5, NPR3, EMILIN2, THSD7B, TXNDC12, NBL1, LRP1, ARSA, C1S1, IGFBP5	386	2510	18012	0.929546	1	1	100
UP_KEYWORDS	Signal	77	18.2464	0.814481	ARSB, PILRB1, PDGFA, FAM3B, NAP1L1, GLB1, 9430015G10RIK, MAN2B2, FXN, PLA1A, LGI2, WNT6, IFNGR2, RAMP1, DHCR24, SPON1, WNT10A, AMY1, BPIFA3, C4A, C4B, SPARCL1, KLK1B24, TLE1, WLS, NAPSA, PTGDS, D930015E06RIK, PCMTD1, ROR2, CAR9, STC1, MST1R, JAM2, CHGB, PRF1, GPR108, PLXNC1, ENPP2, C3, LUM, A930011G23RIK, DCN, CDH3, MDK, ADCYAP1, SORCS3, B930095G15RIK, CALU, PRSS8, NPDC1, AU021092, MIA3, C1QTNF6,…	414	4543	22680	0.928519	1	0.971533	100
Annotation Cluster 49	Enrichment Score: 0.43132465830726935
Category	Term	Count	%	PValue	Genes	List Total	Pop Hits	Pop Total	Fold Enrichment	Bonferroni	Benjamini	FDR
UP_KEYWORDS	Innate immunity	8	1.89573	0.151893	DAB2IP, C4B, C3, PIK3CD, MST1R, GPER1, C1S1, ADAR	414	241	22680	1.81851	1	0.555248	88.9367
UP_KEYWORDS	Immunity	10	2.36967	0.307237	TRPM4, DAB2IP, C4B, C3, PIK3CD, MST1R, GPER1, C1S1, PRKCB, ADAR	414	401	22680	1.36615	1	0.701836	99.2591
UP_KEYWORDS	Inflammatory response	5	1.18483	0.337272	DAB2IP, C4B, C3, PIK3CD, GPER1	414	161	22680	1.70132	1	0.727231	99.5903
GOTERM_BP_DIRECT	GO:0002376~immune system process	9	2.1327	0.52032	TRPM4, DAB2IP, C3, PIK3CD, MST1R, GPER1, C1S1, PRKCB, ADAR	369	383	18082	1.1515	1	0.999725	99.9996
GOTERM_BP_DIRECT	GO:0006954~inflammatory response	8	1.89573	0.553392	PTGER2, DAB2IP, C4A, C4B, C3, PPARG, PIK3CD, GPER1	369	344	18082	1.1396	1	0.999821	99.9999
GOTERM_BP_DIRECT	GO:0045087~innate immune response	9	2.1327	0.569846	DAB2IP, C4B, C3, PIK3CD, TRIM32, MST1R, GPER1, C1S1, ADAR	369	400	18082	1.10256	1	0.999867	99.9999
Annotation Cluster 50	Enrichment Score: 0.4289818887192039
Category	Term	Count	%	PValue	Genes	List Total	Pop Hits	Pop Total	Fold Enrichment	Bonferroni	Benjamini	FDR
GOTERM_MF_DIRECT	GO:0004843~thiol-dependent ubiquitin-specific protease activity	4	0.947867	0.231667	JOSD2, USP11, USP22, ANKZF1	359	81	17446	2.39981	1	0.949379	97.9599
GOTERM_MF_DIRECT	GO:0036459~thiol-dependent ubiquitinyl hydrolase activity	3	0.7109	0.470973	JOSD2, USP11, USP22	359	77	17446	1.89335	1	0.991565	99.9918
GOTERM_BP_DIRECT	GO:0016579~protein deubiquitination	3	0.7109	0.473363	JOSD2, USP11, USP22	369	78	18082	1.88472	1	0.999509	99.9982
Annotation Cluster 51	Enrichment Score: 0.39251461674860466
Category	Term	Count	%	PValue	Genes	List Total	Pop Hits	Pop Total	Fold Enrichment	Bonferroni	Benjamini	FDR
KEGG_PATHWAY	mmu04142:Lysosome	5	1.18483	0.301686	ARSB, AP3M2, ARSA, NAPSA, GLB1	176	122	7691	1.79094	1	0.724857	98.9985
GOTERM_CC_DIRECT	GO:0005764~lysosome	9	2.1327	0.330095	ARSB, TMEM175, MAN2B2, SLC48A1, ARSA, NAPSA, CAPN2, RAB9, GLB1	389	331	19662	1.37433	1	0.931909	99.6171
UP_KEYWORDS	Lysosome	5	1.18483	0.66721	ARSB, TMEM175, SLC48A1, ARSA, GLB1	414	249	22680	1.10005	1	0.922595	100
Annotation Cluster 52	Enrichment Score: 0.349947173346578
Category	Term	Count	%	PValue	Genes	List Total	Pop Hits	Pop Total	Fold Enrichment	Bonferroni	Benjamini	FDR
UP_SEQ_FEATURE	domain:SH3	6	1.4218	0.282321	MIA3, ARHGEF19, RUSC2, ABI1, SKAP2, DST	386	166	18012	1.68662	1	1	99.5573
UP_KEYWORDS	SH3 domain	6	1.4218	0.329343	MIA3, ARHGEF19, RUSC2, ABI1, SKAP2, DST	414	208	22680	1.58027	1	0.724372	99.5197
INTERPRO	IPR001452:Src homology-3 domain	5	1.18483	0.572311	MIA3, ARHGEF19, RUSC2, ABI1, SKAP2	391	212	20594	1.24222	1	0.999999	99.9998
SMART	SM00326:SH3	4	0.947867	0.748493	ARHGEF19, RUSC2, ABI1, SKAP2	206	197	10425	1.02755	1	1	100
Annotation Cluster 53	Enrichment Score: 0.34590826689681686
Category	Term	Count	%	PValue	Genes	List Total	Pop Hits	Pop Total	Fold Enrichment	Bonferroni	Benjamini	FDR
UP_KEYWORDS	Zymogen	6	1.4218	0.347036	PRSS8, KLK1B24, NAPSA, MBTPS1, CASP2, GLB1	414	213	22680	1.54317	1	0.728772	99.664
UP_KEYWORDS	Serine protease	5	1.18483	0.386821	PRSS8, KLK1B24, C1S1, MBTPS1, TMPRSS13	414	173	22680	1.58331	1	0.756066	99.8549
UP_KEYWORDS	Protease	12	2.8436	0.40155	PRSS8, JOSD2, KLK1B24, USP11, SPCS2, USP22, NAPSA, CAPN2, C1S1, MBTPS1, CASP2, TMPRSS13	414	542	22680	1.2129	1	0.766145	99.8952
GOTERM_MF_DIRECT	GO:0008236~serine-type peptidase activity	5	1.18483	0.430666	PRSS8, KLK1B24, C1S1, MBTPS1, TMPRSS13	359	163	17446	1.49068	1	0.989613	99.9756
GOTERM_MF_DIRECT	GO:0008233~peptidase activity	12	2.8436	0.492625	PRSS8, JOSD2, KLK1B24, USP11, SPCS2, USP22, NAPSA, CAPN2, C1S1, MBTPS1, CASP2, TMPRSS13	359	516	17446	1.13014	1	0.99302	99.9956
GOTERM_BP_DIRECT	GO:0006508~proteolysis	13	3.08057	0.521275	ACY1, KLK1B24, NAPSA, CAPN2, PRSS8, JOSD2, USP11, USP22, SPCS2, C1S1, TMPRSS13, CASP2, MBTPS1	369	582	18082	1.09456	1	0.999717	99.9996
GOTERM_MF_DIRECT	GO:0004252~serine-type endopeptidase activity	5	1.18483	0.635761	PRSS8, KLK1B24, C1S1, MBTPS1, TMPRSS13	359	212	17446	1.14613	1	0.998186	100
Annotation Cluster 54	Enrichment Score: 0.3207752345757843
Category	Term	Count	%	PValue	Genes	List Total	Pop Hits	Pop Total	Fold Enrichment	Bonferroni	Benjamini	FDR
UP_SEQ_FEATURE	active site:Charge relay system	8	1.89573	0.149899	PRSS8, KLK1B24, PLA1A, LYPLA1, LYPLAL1, C1S1, MBTPS1, TMPRSS13	386	205	18012	1.821	1	0.999998	92.9587
UP_KEYWORDS	Serine protease	5	1.18483	0.386821	PRSS8, KLK1B24, C1S1, MBTPS1, TMPRSS13	414	173	22680	1.58331	1	0.756066	99.8549
GOTERM_MF_DIRECT	GO:0008236~serine-type peptidase activity	5	1.18483	0.430666	PRSS8, KLK1B24, C1S1, MBTPS1, TMPRSS13	359	163	17446	1.49068	1	0.989613	99.9756
UP_SEQ_FEATURE	domain:Peptidase S1	4	0.947867	0.441421	PRSS8, KLK1B24, C1S1, TMPRSS13	386	114	18012	1.63731	1	1	99.9926
INTERPRO	IPR001314:Peptidase S1A, chymotrypsin-type	4	0.947867	0.547282	PRSS8, KLK1B24, C1S1, TMPRSS13	391	151	20594	1.39523	1	0.999999	99.9996
INTERPRO	IPR001254:Peptidase S1	4	0.947867	0.586567	PRSS8, KLK1B24, C1S1, TMPRSS13	391	160	20594	1.31675	1	1	99.9999
SMART	SM00020:Tryp_SPc	4	0.947867	0.604526	PRSS8, KLK1B24, C1S1, TMPRSS13	206	158	10425	1.28118	1	0.999996	99.9992
INTERPRO	IPR009003:Trypsin-like cysteine/serine peptidase domain	4	0.947867	0.619608	PRSS8, KLK1B24, C1S1, TMPRSS13	391	168	20594	1.25405	1	1	100
GOTERM_MF_DIRECT	GO:0004252~serine-type endopeptidase activity	5	1.18483	0.635761	PRSS8, KLK1B24, C1S1, MBTPS1, TMPRSS13	359	212	17446	1.14613	1	0.998186	100
INTERPRO	IPR018114:Peptidase S1, trypsin family, active site	3	0.7109	0.735514	PRSS8, KLK1B24, TMPRSS13	391	137	20594	1.15336	1	1	100
Annotation Cluster 55	Enrichment Score: 0.3001344828872177
Category	Term	Count	%	PValue	Genes	List Total	Pop Hits	Pop Total	Fold Enrichment	Bonferroni	Benjamini	FDR
GOTERM_BP_DIRECT	GO:0006816~calcium ion transport	5	1.18483	0.323136	TRPM4, TRPM8, CACNG5, RAMP1, PRKCB	369	141	18082	1.73768	1	0.997882	99.8694
GOTERM_MF_DIRECT	GO:0005262~calcium channel activity	3	0.7109	0.529554	TRPM4, TRPM8, CACNG5	359	86	17446	1.69521	1	0.994486	99.9985
UP_KEYWORDS	Ion channel	6	1.4218	0.735023	TMEM175, TRPM4, P2RX6, TRPM8, CACNG5, KCNMB1	414	336	22680	0.978261	1	0.947731	100
Annotation Cluster 56	Enrichment Score: 0.2986437975518956
Category	Term	Count	%	PValue	Genes	List Total	Pop Hits	Pop Total	Fold Enrichment	Bonferroni	Benjamini	FDR
GOTERM_MF_DIRECT	GO:0004714~transmembrane receptor protein tyrosine kinase activity	3	0.7109	0.304388	FLT1, ROR2, MST1R	359	54	17446	2.69978	1	0.968469	99.5302
INTERPRO	IPR008266:Tyrosine-protein kinase, active site	3	0.7109	0.562056	FLT1, ROR2, MST1R	391	99	20594	1.59606	1	0.999999	99.9997
INTERPRO	IPR001245:Serine-threonine/tyrosine-protein kinase catalytic domain	3	0.7109	0.742783	FLT1, ROR2, MST1R	391	139	20594	1.13676	1	1	100
Annotation Cluster 57	Enrichment Score: 0.29197455010875756
Category	Term	Count	%	PValue	Genes	List Total	Pop Hits	Pop Total	Fold Enrichment	Bonferroni	Benjamini	FDR
GOTERM_CC_DIRECT	GO:0005874~microtubule	9	2.1327	0.317229	GSK3A, CCSAP, ROR2, APPBP2, DST, LRPPRC, STAU2, TCP11L1, GOLGA2	389	327	19662	1.39115	1	0.932722	99.5013
GOTERM_MF_DIRECT	GO:0008017~microtubule binding	5	1.18483	0.589976	CGN, CCSAP, APPBP2, DST, GOLGA2	359	200	17446	1.2149	1	0.997547	99.9998
UP_KEYWORDS	Microtubule	5	1.18483	0.710998	CCSAP, APPBP2, DST, STAU2, GOLGA2	414	264	22680	1.03755	1	0.937905	100
Annotation Cluster 58	Enrichment Score: 0.2904685598080594
Category	Term	Count	%	PValue	Genes	List Total	Pop Hits	Pop Total	Fold Enrichment	Bonferroni	Benjamini	FDR
UP_SEQ_FEATURE	nucleotide phosphate-binding region:FAD	3	0.7109	0.36048	XDH, ACADSB, DHCR24	386	59	18012	2.37271	1	1	99.9327
GOTERM_MF_DIRECT	GO:0050660~flavin adenine dinucleotide binding	3	0.7109	0.436597	XDH, ACADSB, DHCR24	359	72	17446	2.02484	1	0.989216	99.9791
UP_KEYWORDS	FAD	3	0.7109	0.636155	XDH, ACADSB, DHCR24	414	118	22680	1.39278	1	0.913364	99.9999
UP_KEYWORDS	Flavoprotein	3	0.7109	0.68802	XDH, ACADSB, DHCR24	414	130	22680	1.26421	1	0.929158	100
Annotation Cluster 59	Enrichment Score: 0.27095605772208997
Category	Term	Count	%	PValue	Genes	List Total	Pop Hits	Pop Total	Fold Enrichment	Bonferroni	Benjamini	FDR
GOTERM_BP_DIRECT	GO:0006486~protein glycosylation	4	0.947867	0.42128	ST6GALNAC6, B3GALNT1, EXT1, GOLGA2	369	116	18082	1.68975	1	0.999174	99.9909
UP_KEYWORDS	Glycosyltransferase	5	1.18483	0.588246	NAMPT, ST6GALNAC6, B3GALNT1, TNKS, EXT1	414	225	22680	1.21739	1	0.889196	99.9993
GOTERM_MF_DIRECT	GO:0016757~transferase activity, transferring glycosyl groups	5	1.18483	0.620872	NAMPT, ST6GALNAC6, B3GALNT1, TNKS, EXT1	359	208	17446	1.16818	1	0.998084	99.9999
Annotation Cluster 60	Enrichment Score: 0.26187398213324675
Category	Term	Count	%	PValue	Genes	List Total	Pop Hits	Pop Total	Fold Enrichment	Bonferroni	Benjamini	FDR
KEGG_PATHWAY	mmu05142:Chagas disease (American trypanosomiasis)	4	0.947867	0.417116	C3, MAPK3, PIK3CD, IFNGR2	176	103	7691	1.69704	1	0.784042	99.9012
KEGG_PATHWAY	mmu05140:Leishmaniasis	3	0.7109	0.429828	C3, MAPK3, IFNGR2	176	64	7691	2.04838	1	0.793164	99.9255
KEGG_PATHWAY	mmu05152:Tuberculosis	3	0.7109	0.913748	C3, MAPK3, IFNGR2	176	176	7691	0.744867	1	0.991573	100
Annotation Cluster 61	Enrichment Score: 0.24953004123386816
Category	Term	Count	%	PValue	Genes	List Total	Pop Hits	Pop Total	Fold Enrichment	Bonferroni	Benjamini	FDR
UP_KEYWORDS	Endonuclease	3	0.7109	0.429299	SLX1B, MRE11A, ERCC4	414	80	22680	2.05435	1	0.789449	99.9444
GOTERM_MF_DIRECT	GO:0004519~endonuclease activity	3	0.7109	0.510519	SLX1B, MRE11A, ERCC4	359	83	17446	1.75649	1	0.993545	99.9974
UP_KEYWORDS	Nuclease	3	0.7109	0.667186	SLX1B, MRE11A, ERCC4	414	125	22680	1.31478	1	0.924114	100
GOTERM_MF_DIRECT	GO:0004518~nuclease activity	3	0.7109	0.686849	SLX1B, MRE11A, ERCC4	359	115	17446	1.26772	1	0.999057	100
Annotation Cluster 62	Enrichment Score: 0.24665188030003307
Category	Term	Count	%	PValue	Genes	List Total	Pop Hits	Pop Total	Fold Enrichment	Bonferroni	Benjamini	FDR
INTERPRO	IPR013026:Tetratricopeptide repeat-containing domain	4	0.947867	0.397546	NAA25, APPBP2, ANAPC7, RANBP2	391	120	20594	1.75567	1	0.999977	99.9623
UP_KEYWORDS	TPR repeat	4	0.947867	0.489048	NAA25, APPBP2, ANAPC7, RANBP2	414	144	22680	1.52174	1	0.831814	99.9873
[truncated: 104 more rows]

## Sheet: brown2
Annotation Cluster 1	Enrichment Score: 5.695323800024336
[truncated: 1,173 more rows]

## Sheet: brown3
Annotation Cluster 1	Enrichment Score: 2.709017787518569
[truncated: 186 more rows]

[truncated: 31 more sheets: brown4, chocolate3, chocolate4, coral4, cornflowerblue, darkgoldenrod4, darkgreen, darkolivegreen1, darkolivegreen2, darkolivegreen4, darkorange, darkred, darkseagreen1, darkseagreen2, darkseagreen3, darkseagreen4, darkslateblue, firebrick2, firebrick4, floralwhite …]
