# Supplementary material for: Rapid ovarian transcript changes during the onset of premature ovarian insufficiency in a mouse model
Source: Reprod Fertil. 2022 Aug 11;3(3):173–86. doi: 10.1530/RAF-22-0036 (PMC9513667; doi:10.1530/RAF-22-0036)
Supplement: Supplementary Data 3 [file supplementary_table_3.xlsx]

## Sheet: lightblue2
Annotation Cluster 1	Enrichment Score: 0.8315105931355722
Category	Term	Count	%	PValue	Genes	List Total	Pop Hits	Pop Total	Fold Enrichment	Bonferroni	Benjamini	FDR
UP_KEYWORDS	Nucleotide-binding	7	17.0732	0.0851483	MCM9, RASL11A, TUBB2B, TAP1, PFKP, PAPSS2, SMC1B	41	1754	22680	2.20764	0.999864	0.999864	62.7593
INTERPRO	IPR027417:P-loop containing nucleoside triphosphate hydrolase	5	12.1951	0.0851967	MCM9, RASL11A, TAP1, PAPSS2, SMC1B	39	909	20594	2.90457	0.99997	0.99997	63.8504
UP_SEQ_FEATURE	nucleotide phosphate-binding region:ATP	5	12.1951	0.133642	MCM9, TAP1, PFKP, PAPSS2, SMC1B	38	963	18012	2.46106	1	0.999911	81.1871
GOTERM_MF_DIRECT	GO:0000166~nucleotide binding	7	17.0732	0.152816	MCM9, RASL11A, TUBB2B, TAP1, PFKP, PAPSS2, SMC1B	34	1936	17446	1.85528	1	0.999986	85.6902
UP_KEYWORDS	ATP-binding	5	12.1951	0.21796	MCM9, TAP1, PFKP, PAPSS2, SMC1B	41	1363	22680	2.02924	1	0.983386	93.47
GOTERM_MF_DIRECT	GO:0005524~ATP binding	5	12.1951	0.317578	MCM9, TAP1, PFKP, PAPSS2, SMC1B	34	1507	17446	1.70245	1	1	98.8663
Annotation Cluster 2	Enrichment Score: 0.6897321743049663
Category	Term	Count	%	PValue	Genes	List Total	Pop Hits	Pop Total	Fold Enrichment	Bonferroni	Benjamini	FDR
UP_KEYWORDS	Ion channel	3	7.31707	0.118336	GABRB1, GRIK5, KCTD6	41	336	22680	4.93902	0.999997	0.998159	75.2884
UP_KEYWORDS	Transport	6	14.6341	0.241482	SLC6A7, GABRB1, TAP1, SLC25A3, GRIK5, KCTD6	41	1901	22680	1.74594	1	0.980715	95.3473
UP_KEYWORDS	Ion transport	3	7.31707	0.298402	GABRB1, GRIK5, KCTD6	41	619	22680	2.68096	1	0.980507	98.0426
Annotation Cluster 3	Enrichment Score: 0.5098026907713836
Category	Term	Count	%	PValue	Genes	List Total	Pop Hits	Pop Total	Fold Enrichment	Bonferroni	Benjamini	FDR
UP_KEYWORDS	Synapse	3	7.31707	0.130636	GABRB1, SNCA, GRIK5	41	357	22680	4.64849	0.999999	0.990594	78.8564
GOTERM_CC_DIRECT	GO:0045202~synapse	3	7.31707	0.207597	GABRB1, SNCA, GRIK5	34	505	19662	3.43541	1	0.999572	92.4427
UP_KEYWORDS	Cell junction	3	7.31707	0.325891	GABRB1, SNCA, GRIK5	41	661	22680	2.51061	1	0.972267	98.7439
GOTERM_CC_DIRECT	GO:0030054~cell junction	3	7.31707	0.34061	GABRB1, SNCA, GRIK5	34	718	19662	2.41627	1	0.999032	99.0169
GOTERM_CC_DIRECT	GO:0005886~plasma membrane	6	14.6341	0.938369	D430042O09RIK, SEMA6C, GABRB1, SNCA, GRIK5, NPR3	34	4874	19662	0.711893	1	1	100
Annotation Cluster 4	Enrichment Score: 0.46865330596631977
Category	Term	Count	%	PValue	Genes	List Total	Pop Hits	Pop Total	Fold Enrichment	Bonferroni	Benjamini	FDR
GOTERM_CC_DIRECT	GO:0005576~extracellular region	6	14.6341	0.166517	MIA, PLA2G12A, SNCA, MZB1, DCN, SERPINI1	34	1753	19662	1.97933	1	0.999889	86.7564
UP_KEYWORDS	Secreted	6	14.6341	0.17304	MIA, PLA2G12A, SNCA, MZB1, DCN, SERPINI1	41	1685	22680	1.96975	1	0.991348	87.8625
UP_SEQ_FEATURE	signal peptide	10	24.3902	0.179909	MIA, SEMA6C, PLA2G12A, GABRB1, MZB1, GRIK5, DCN, NPR3, SERPINI1, CTSH	38	3124	18012	1.51729	1	0.999815	90.0715
UP_KEYWORDS	Disulfide bond	8	19.5122	0.309154	MIA, SEMA6C, GABRB1, MZB1, GRIK5, DCN, NPR3, CTSH	41	3124	22680	1.41657	1	0.975236	98.3509
UP_KEYWORDS	Glycoprotein	9	21.9512	0.356505	SEMA6C, SLC6A7, GABRB1, PFKP, GRIK5, DCN, NPR3, SERPINI1, CTSH	41	3815	22680	1.30499	1	0.957099	99.2501
UP_KEYWORDS	Signal	10	24.3902	0.408773	MIA, SEMA6C, PLA2G12A, GABRB1, MZB1, GRIK5, DCN, NPR3, SERPINI1, CTSH	41	4543	22680	1.21763	1	0.969914	99.7072
UP_SEQ_FEATURE	disulfide bond	6	14.6341	0.601482	MIA, SEMA6C, GABRB1, DCN, NPR3, CTSH	38	2510	18012	1.13307	1	1	99.9978
UP_SEQ_FEATURE	glycosylation site:N-linked (GlcNAc...)	8	19.5122	0.617762	SEMA6C, SLC6A7, GABRB1, GRIK5, DCN, NPR3, SERPINI1, CTSH	38	3563	18012	1.06427	1	1	99.9986
UP_SEQ_FEATURE	topological domain:Extracellular	5	12.1951	0.697744	SEMA6C, SLC6A7, GABRB1, GRIK5, NPR3	38	2256	18012	1.05053	1	1	99.9999
Annotation Cluster 5	Enrichment Score: 0.2811557761180125
Category	Term	Count	%	PValue	Genes	List Total	Pop Hits	Pop Total	Fold Enrichment	Bonferroni	Benjamini	FDR
GOTERM_MF_DIRECT	GO:0003677~DNA binding	5	12.1951	0.468014	AKNA, MCM9, GATA3, HIST1H3D, SMC1B	34	1847	17446	1.38906	1	0.999995	99.9388
UP_KEYWORDS	DNA-binding	4	9.7561	0.544776	AKNA, MCM9, GATA3, HIST1H3D	41	1604	22680	1.37948	1	0.987374	99.9839
UP_KEYWORDS	Nucleus	9	21.9512	0.562414	AKNA, MCM9, RASL11A, CD2BP2, GATA3, PNKD, SNCA, HIST1H3D, SMC1B	41	4534	22680	1.09805	1	0.987092	99.9896
Annotation Cluster 6	Enrichment Score: 0.1682859163358466
Category	Term	Count	%	PValue	Genes	List Total	Pop Hits	Pop Total	Fold Enrichment	Bonferroni	Benjamini	FDR
UP_KEYWORDS	Transport	6	14.6341	0.241482	SLC6A7, GABRB1, TAP1, SLC25A3, GRIK5, KCTD6	41	1901	22680	1.74594	1	0.980715	95.3473
GOTERM_CC_DIRECT	GO:0016020~membrane	14	34.1463	0.3858	AKNA, PNKD, GABRB1, SNCA, GRIK5, PFKP, NPR3, RASL11A, SEMA6C, SLC6A7, TAP1, SLC25A3, GPX8, HIST1H3D	34	6998	19662	1.15692	1	0.997741	99.5529
GOTERM_BP_DIRECT	GO:0006810~transport	5	12.1951	0.452249	SLC6A7, GABRB1, TAP1, SLC25A3, GRIK5	35	1822	18082	1.41775	1	1	99.9747
GOTERM_CC_DIRECT	GO:0005887~integral component of plasma membrane	3	7.31707	0.571058	SEMA6C, SLC6A7, GABRB1	34	1126	19662	1.54075	1	0.998513	99.9917
UP_SEQ_FEATURE	topological domain:Extracellular	5	12.1951	0.697744	SEMA6C, SLC6A7, GABRB1, GRIK5, NPR3	38	2256	18012	1.05053	1	1	99.9999
UP_SEQ_FEATURE	topological domain:Cytoplasmic	6	14.6341	0.726799	SEMA6C, SLC6A7, GABRB1, TAP1, GRIK5, NPR3	38	2880	18012	0.9875	1	1	100
GOTERM_CC_DIRECT	GO:0016021~integral component of membrane	11	26.8293	0.769573	GM9956, SEMA6C, SLC6A7, PNKD, GABRB1, TAP1, SLC25A3, GRIK5, GPX8, NPR3, BCL7C	34	6878	19662	0.924867	1	0.999896	100
UP_SEQ_FEATURE	transmembrane region	8	19.5122	0.816905	SEMA6C, SLC6A7, GABRB1, TAP1, SLC25A3, GRIK5, GPX8, NPR3	38	4312	18012	0.879406	1	1	100
UP_KEYWORDS	Transmembrane helix	11	26.8293	0.825675	GM9956, SEMA6C, SLC6A7, PNKD, GABRB1, TAP1, SLC25A3, GRIK5, GPX8, NPR3, BCL7C	41	6938	22680	0.877036	1	0.99931	100
UP_KEYWORDS	Transmembrane	11	26.8293	0.828267	GM9956, SEMA6C, SLC6A7, PNKD, GABRB1, TAP1, SLC25A3, GRIK5, GPX8, NPR3, BCL7C	41	6955	22680	0.874893	1	0.99913	100
GOTERM_CC_DIRECT	GO:0005886~plasma membrane	6	14.6341	0.938369	D430042O09RIK, SEMA6C, GABRB1, SNCA, GRIK5, NPR3	34	4874	19662	0.711893	1	1	100
UP_KEYWORDS	Membrane	12	29.2683	0.944371	GM9956, SEMA6C, SLC6A7, PNKD, GABRB1, TAP1, SNCA, SLC25A3, GRIK5, GPX8, NPR3, BCL7C	41	8683	22680	0.764488	1	0.999934	100
UP_KEYWORDS	Receptor	3	7.31707	0.953727	GABRB1, GRIK5, NPR3	41	2613	22680	0.635098	1	0.99995	100
UP_KEYWORDS	Cell membrane	3	7.31707	0.993668	SEMA6C, GABRB1, GRIK5	41	3759	22680	0.441477	1	1	100
Annotation Cluster 7	Enrichment Score: 0.1245080377934476
Category	Term	Count	%	PValue	Genes	List Total	Pop Hits	Pop Total	Fold Enrichment	Bonferroni	Benjamini	FDR
GOTERM_MF_DIRECT	GO:0008270~zinc ion binding	3	7.31707	0.611961	GATA3, RNF219, SNCA	34	1075	17446	1.43196	1	1	99.9985
UP_KEYWORDS	Metal-binding	6	14.6341	0.735165	PLA2G12A, GATA3, PNKD, RNF219, SNCA, PFKP	41	3395	22680	0.977621	1	0.998212	100
GOTERM_MF_DIRECT	GO:0046872~metal ion binding	6	14.6341	0.788227	PLA2G12A, GATA3, PNKD, RNF219, SNCA, PFKP	34	3355	17446	0.917647	1	1	100
UP_KEYWORDS	Zinc	3	7.31707	0.895794	GATA3, PNKD, RNF219	41	2099	22680	0.79062	1	0.999689	100
Annotation Cluster 8	Enrichment Score: 0.05711922750031335
Category	Term	Count	%	PValue	Genes	List Total	Pop Hits	Pop Total	Fold Enrichment	Bonferroni	Benjamini	FDR
UP_KEYWORDS	Transcription regulation	3	7.31707	0.837198	AKNA, RASL11A, GATA3	41	1799	22680	0.922464	1	0.999071	100
UP_KEYWORDS	Transcription	3	7.31707	0.850827	AKNA, RASL11A, GATA3	41	1859	22680	0.892691	1	0.99913	100
GOTERM_BP_DIRECT	GO:0006351~transcription, DNA-templated	3	7.31707	0.88285	AKNA, RASL11A, GATA3	35	1885	18082	0.822221	1	1	100
GOTERM_BP_DIRECT	GO:0006355~regulation of transcription, DNA-templated	3	7.31707	0.939652	AKNA, RASL11A, GATA3	35	2279	18082	0.680073	1	1	100

## Sheet: lightblue3
Annotation Cluster 1	Enrichment Score: 2.018204302395008
Category	Term	Count	%	PValue	Genes	List Total	Pop Hits	Pop Total	Fold Enrichment	Bonferroni	Benjamini	FDR
GOTERM_MF_DIRECT	GO:0003714~transcription corepressor activity	8	4.51977	0.000253007	ERF, HDAC4, PIAS4, ASXL1, KCTD1, ZFPM2, BCOR, SUFU	139	157	17446	6.39545	0.0740395	0.0740395	0.338246
UP_KEYWORDS	Repressor	13	7.34463	0.000936422	ERF, ASXL1, KCTD1, SLIRP, KDM1B, ZFP653, HDAC4, ZGPAT, KDM2A, PIAS4, NAB1, ZFPM2, BCOR	176	534	22680	3.13713	0.162276	0.0347936	1.15663
GOTERM_MF_DIRECT	GO:0008134~transcription factor binding	8	4.51977	0.0191294	KAT2A, HDAC4, EBF4, NAB1, KCTD1, ZFPM2, BCOR, SUFU	139	342	17446	2.93592	0.997182	0.946914	22.7888
GOTERM_BP_DIRECT	GO:0000122~negative regulation of transcription from RNA polymerase II promoter	11	6.21469	0.0849162	ERF, ZGPAT, HDAC4, TSC22D3, PIAS4, NRARP, ASXL1, ZFPM2, BCOR, DNAJA3, SUFU	152	729	18082	1.79501	1	0.998251	74.314
GOTERM_BP_DIRECT	GO:0045892~negative regulation of transcription, DNA-templated	8	4.51977	0.210708	ZGPAT, HDAC4, PIAS4, NAB1, KCTD1, ZFPM2, BCOR, PRAMEF8	152	579	18082	1.64367	1	0.999789	97.3332
Annotation Cluster 2	Enrichment Score: 1.6054130907229092
Category	Term	Count	%	PValue	Genes	List Total	Pop Hits	Pop Total	Fold Enrichment	Bonferroni	Benjamini	FDR
GOTERM_CC_DIRECT	GO:0005783~endoplasmic reticulum	22	12.4294	0.00479061	UBXN1, EGFR, TRPM4, TBL2, MMGT1, ATP11B, CERS5, SPTSSA, NRXN1, TMED9, PIGO, ITPR1, THY1, MSRB3, STT3B, RDH11, CNIH4, TRAPPC6B, CREB3L2, SRP72, MBTPS1, SSR3	170	1323	19662	1.92328	0.653984	0.653984	5.93393
UP_KEYWORDS	Endoplasmic reticulum	16	9.03955	0.0105346	EGFR, TRPM4, MMGT1, CERS5, SPTSSA, TMED9, PIGO, ITPR1, MSRB3, STT3B, RDH11, CNIH4, TRAPPC6B, CREB3L2, MBTPS1, SSR3	176	997	22680	2.06802	0.864881	0.166368	12.323
GOTERM_CC_DIRECT	GO:0005789~endoplasmic reticulum membrane	11	6.21469	0.0864098	EGFR, RDH11, RFT1, CREB3L2, CERS5, NOMO1, TMED9, MBTPS1, PIGO, ITPR1, SSR3	170	710	19662	1.7919	1	0.964162	68.3754
UP_SEQ_FEATURE	topological domain:Lumenal	8	4.51977	0.0868512	MMGT1, CREB3L2, CERS5, SPTSSA, TMED9, MBTPS1, ITPR1, SSR3	161	427	18012	2.09603	1	0.999966	73.5917
Annotation Cluster 3	Enrichment Score: 1.5291108298880929
Category	Term	Count	%	PValue	Genes	List Total	Pop Hits	Pop Total	Fold Enrichment	Bonferroni	Benjamini	FDR
UP_KEYWORDS	Repressor	13	7.34463	0.000936422	ERF, ASXL1, KCTD1, SLIRP, KDM1B, ZFP653, HDAC4, ZGPAT, KDM2A, PIAS4, NAB1, ZFPM2, BCOR	176	534	22680	3.13713	0.162276	0.0347936	1.15663
UP_KEYWORDS	Transcription regulation	23	12.9944	0.0211932	KAT2A, MMS19, ERF, BRD2, SMAD6, ASXL1, ZXDC, KCTD1, SLIRP, KDM1B, ZFP653, HDAC4, ZGPAT, PIAS4, EBF4, KDM2A, NAB1, CREB3L2, SETD7, ZFPM2, BCOR, GABPB2, SS18L1	176	1799	22680	1.64751	0.982553	0.251126	23.3562
UP_KEYWORDS	Transcription	23	12.9944	0.029317	KAT2A, MMS19, ERF, BRD2, SMAD6, ASXL1, ZXDC, KCTD1, SLIRP, KDM1B, ZFP653, HDAC4, ZGPAT, PIAS4, EBF4, KDM2A, NAB1, CREB3L2, SETD7, ZFPM2, BCOR, GABPB2, SS18L1	176	1859	22680	1.59433	0.996389	0.296358	30.8917
GOTERM_BP_DIRECT	GO:0006351~transcription, DNA-templated	24	13.5593	0.0406297	KAT2A, MMS19, ERF, BRD2, SMAD6, ASXL1, ZXDC, KCTD1, SLIRP, KDM1B, ZFP653, HDAC4, ZGPAT, PIAS4, EBF4, KDM2A, NAB1, CREB3L2, SETD7, ZFPM2, BCOR, ZFP202, GABPB2, SS18L1	152	1885	18082	1.51462	1	0.995663	47.0234
GOTERM_BP_DIRECT	GO:0006355~regulation of transcription, DNA-templated	25	14.1243	0.136556	MMS19, ZXDC, SLIRP, KDM1B, ZGPAT, TSC22D3, CREB3L2, BCOR, SS18L1, GABPB2, KAT2A, ERF, BRD2, SMAD6, ASXL1, KCTD1, ZFP777, HDAC4, ZFP653, KDM2A, EBF4, PIAS4, NAB1, SETD7, ZFPM2	152	2279	18082	1.30496	1	0.99974	89.4489
GOTERM_MF_DIRECT	GO:0003677~DNA binding	19	10.7345	0.207201	ERF, POLG, SMAD6, CHTF8, ASXL1, CERS5, ARID1B, KDM1B, ZFP653, HDAC4, ZGPAT, PIAS4, EBF4, KDM2A, CREB3L2, ZFPM2, IMPDH1, PHC1, SS18L1	139	1847	17446	1.29112	1	0.975644	95.5353
Annotation Cluster 4	Enrichment Score: 1.3836490388875367
Category	Term	Count	%	PValue	Genes	List Total	Pop Hits	Pop Total	Fold Enrichment	Bonferroni	Benjamini	FDR
GOTERM_MF_DIRECT	GO:0016491~oxidoreductase activity	11	6.21469	0.0217959	KDM1B, RDH11, KDM2A, BLVRB, GPX8, ZADH2, IMPDH1, MTO1, ETFA, DUS3L, MSRB3	139	604	17446	2.28579	0.998768	0.812656	25.5524
GOTERM_BP_DIRECT	GO:0055114~oxidation-reduction process	12	6.77966	0.0264829	KDM1B, RDH11, KDM2A, TYW1, BLVRB, GPX8, ZADH2, IMPDH1, MTO1, ETFA, DUS3L, MSRB3	152	676	18082	2.11173	1	0.999125	33.7083
UP_KEYWORDS	Oxidoreductase	9	5.08475	0.122381	KDM1B, RDH11, KDM2A, BLVRB, GPX8, ZADH2, IMPDH1, DUS3L, MSRB3	176	639	22680	1.81498	1	0.585698	80.2308
Annotation Cluster 5	Enrichment Score: 1.1153482625975428
Category	Term	Count	%	PValue	Genes	List Total	Pop Hits	Pop Total	Fold Enrichment	Bonferroni	Benjamini	FDR
GOTERM_MF_DIRECT	GO:0050660~flavin adenine dinucleotide binding	4	2.25989	0.0194238	KDM1B, MTO1, ETFA, DUS3L	139	72	17446	6.97282	0.997428	0.862983	23.0985
UP_KEYWORDS	Flavoprotein	4	2.25989	0.0796234	KDM1B, MTO1, ETFA, DUS3L	176	130	22680	3.96503	1	0.526096	64.3112
UP_SEQ_FEATURE	nucleotide phosphate-binding region:FAD	3	1.69492	0.096686	KDM1B, MTO1, ETFA	161	59	18012	5.6886	1	0.999259	77.4668
UP_KEYWORDS	FAD	3	1.69492	0.231136	KDM1B, MTO1, ETFA	176	118	22680	3.27619	1	0.668436	96.1761
Annotation Cluster 6	Enrichment Score: 1.096086546256902
Category	Term	Count	%	PValue	Genes	List Total	Pop Hits	Pop Total	Fold Enrichment	Bonferroni	Benjamini	FDR
GOTERM_CC_DIRECT	GO:0010008~endosome membrane	5	2.82486	0.0211474	EGFR, UBE2D3, RAB22A, NDFIP1, GGA2	170	122	19662	4.74012	0.991118	0.905754	23.8359
UP_KEYWORDS	Endosome	7	3.9548	0.12898	EGFR, DENND6A, UBE2D3, MMGT1, RAB22A, NDFIP1, GGA2	176	443	22680	2.03622	1	0.581035	81.9996
GOTERM_CC_DIRECT	GO:0005768~endosome	8	4.51977	0.188782	EGFR, DENND6A, UBE2D3, ECE1, MMGT1, RAB22A, NDFIP1, GGA2	170	544	19662	1.70087	1	0.923368	93.0413
Annotation Cluster 7	Enrichment Score: 0.9899823919166999
Category	Term	Count	%	PValue	Genes	List Total	Pop Hits	Pop Total	Fold Enrichment	Bonferroni	Benjamini	FDR
GOTERM_BP_DIRECT	GO:0006888~ER to Golgi vesicle-mediated transport	4	2.25989	0.027548	CNIH4, TRAPPC6B, CREB3L2, COPE	152	78	18082	6.10054	1	0.995897	34.8107
UP_KEYWORDS	ER-Golgi transport	3	1.69492	0.147891	CNIH4, TRAPPC6B, COPE	176	88	22680	4.39308	1	0.589195	86.2942
GOTERM_BP_DIRECT	GO:0016192~vesicle-mediated transport	4	2.25989	0.26304	CNIH4, TRAPPC6B, GGA2, COPE	152	213	18082	2.234	1	0.999863	99.0675
Annotation Cluster 8	Enrichment Score: 0.946433817400962
Category	Term	Count	%	PValue	Genes	List Total	Pop Hits	Pop Total	Fold Enrichment	Bonferroni	Benjamini	FDR
SMART	SM00271:DnaJ	3	1.69492	0.0628992	DNAJC4, DNAJB4, DNAJA3	88	49	10425	7.25301	0.997912	0.997912	51.0363
INTERPRO	IPR001623:DnaJ domain	3	1.69492	0.0659025	DNAJC4, DNAJB4, DNAJA3	167	52	20594	7.11446	1	0.999999	61.4925
UP_SEQ_FEATURE	domain:J	3	1.69492	0.0912089	DNAJC4, DNAJB4, DNAJA3	161	57	18012	5.8882	1	0.999881	75.3795
UP_KEYWORDS	Chaperone	3	1.69492	0.433193	DNAJC4, DNAJB4, DNAJA3	176	191	22680	2.02404	1	0.842768	99.9133
Annotation Cluster 9	Enrichment Score: 0.9095468834046082
Category	Term	Count	%	PValue	Genes	List Total	Pop Hits	Pop Total	Fold Enrichment	Bonferroni	Benjamini	FDR
UP_KEYWORDS	Coated pit	3	1.69492	0.0549712	AAK1, LRP12, SGIP1	176	49	22680	7.88961	0.999977	0.447703	50.4456
GOTERM_CC_DIRECT	GO:0005905~clathrin-coated pit	3	1.69492	0.0941262	AAK1, LRP12, SGIP1	170	60	19662	5.78294	1	0.838069	71.6143
GOTERM_BP_DIRECT	GO:0006897~endocytosis	4	2.25989	0.192353	AAK1, LRP12, RAB22A, SGIP1	152	181	18082	2.62896	1	0.999777	96.2076
UP_KEYWORDS	Endocytosis	3	1.69492	0.231136	AAK1, LRP12, SGIP1	176	118	22680	3.27619	1	0.668436	96.1761
Annotation Cluster 10	Enrichment Score: 0.8749390146408013
Category	Term	Count	%	PValue	Genes	List Total	Pop Hits	Pop Total	Fold Enrichment	Bonferroni	Benjamini	FDR
UP_SEQ_FEATURE	repeat:ANK 2	5	2.82486	0.0933535	NRARP, PPP1R16A, KRIT1, BCOR, GABPB2	161	193	18012	2.89834	1	0.999643	76.2174
UP_SEQ_FEATURE	repeat:ANK 1	5	2.82486	0.0933535	NRARP, PPP1R16A, KRIT1, BCOR, GABPB2	161	193	18012	2.89834	1	0.999643	76.2174
UP_KEYWORDS	ANK repeat	5	2.82486	0.115152	NRARP, PPP1R16A, KRIT1, BCOR, GABPB2	176	240	22680	2.68466	1	0.575302	78.1111
SMART	SM00248:ANK	5	2.82486	0.118618	NRARP, PPP1R16A, KRIT1, BCOR, GABPB2	88	225	10425	2.63258	0.999994	0.997515	75.0401
INTERPRO	IPR002110:Ankyrin repeat	5	2.82486	0.11977	NRARP, PPP1R16A, KRIT1, BCOR, GABPB2	167	232	20594	2.6577	1	0.999431	83.2332
INTERPRO	IPR020683:Ankyrin repeat-containing domain	5	2.82486	0.132254	NRARP, PPP1R16A, KRIT1, BCOR, GABPB2	167	242	20594	2.54788	1	0.999304	86.272
UP_SEQ_FEATURE	repeat:ANK 3	4	2.25989	0.170381	PPP1R16A, KRIT1, BCOR, GABPB2	161	160	18012	2.79689	1	0.999482	93.526
UP_SEQ_FEATURE	repeat:ANK 4	3	1.69492	0.31162	PPP1R16A, KRIT1, GABPB2	161	127	18012	2.64273	1	0.999934	99.5799
Annotation Cluster 11	Enrichment Score: 0.8465312826495013
Category	Term	Count	%	PValue	Genes	List Total	Pop Hits	Pop Total	Fold Enrichment	Bonferroni	Benjamini	FDR
UP_KEYWORDS	Protein phosphatase	4	2.25989	0.0796234	PPM1G, CDC14B, DUSP10, PTPN21	176	130	22680	3.96503	1	0.526096	64.3112
GOTERM_MF_DIRECT	GO:0004721~phosphoprotein phosphatase activity	4	2.25989	0.0979724	PPM1G, CDC14B, DUSP10, PTPN21	139	139	17446	3.61182	1	0.942132	74.8584
GOTERM_BP_DIRECT	GO:0006470~protein dephosphorylation	4	2.25989	0.109353	PPM1G, CDC14B, DUSP10, PTPN21	152	138	18082	3.44813	1	0.999098	83.0316
INTERPRO	IPR016130:Protein-tyrosine phosphatase, active site	3	1.69492	0.117312	CDC14B, DUSP10, PTPN21	167	73	20594	5.06784	1	0.999802	82.5659
INTERPRO	IPR000387:Protein-tyrosine/Dual specificity phosphatase	3	1.69492	0.141648	CDC14B, DUSP10, PTPN21	167	82	20594	4.51161	1	0.999049	88.2121
UP_SEQ_FEATURE	active site:Phosphocysteine intermediate	3	1.69492	0.171379	CDC14B, DUSP10, PTPN21	161	84	18012	3.99556	1	0.99918	93.6391
GOTERM_MF_DIRECT	GO:0004725~protein tyrosine phosphatase activity	3	1.69492	0.178925	CDC14B, DUSP10, PTPN21	139	97	17446	3.88178	1	0.9816	92.8618
GOTERM_BP_DIRECT	GO:0016311~dephosphorylation	3	1.69492	0.231017	CDC14B, DUSP10, PTPN21	152	109	18082	3.27414	1	0.999648	98.2111
GOTERM_MF_DIRECT	GO:0016791~phosphatase activity	3	1.69492	0.239563	CDC14B, DUSP10, PTPN21	139	118	17446	3.19095	1	0.977275	97.4447
Annotation Cluster 12	Enrichment Score: 0.8044977111178969
Category	Term	Count	%	PValue	Genes	List Total	Pop Hits	Pop Total	Fold Enrichment	Bonferroni	Benjamini	FDR
GOTERM_BP_DIRECT	GO:0098609~cell-cell adhesion	5	2.82486	0.074262	EFHD2, TMEM47, IST1, ARFIP1, MARK2	152	189	18082	3.1471	1	0.997695	69.3311
GOTERM_MF_DIRECT	GO:0098641~cadherin binding involved in cell-cell adhesion	5	2.82486	0.180103	EGFR, EFHD2, IST1, ARFIP1, MARK2	139	279	17446	2.2493	1	0.977016	92.9978
GOTERM_CC_DIRECT	GO:0005913~cell-cell adherens junction	5	2.82486	0.288548	EGFR, EFHD2, IST1, ARFIP1, MARK2	170	316	19662	1.83004	1	0.962041	98.6922
Annotation Cluster 13	Enrichment Score: 0.7921500921743542
Category	Term	Count	%	PValue	Genes	List Total	Pop Hits	Pop Total	Fold Enrichment	Bonferroni	Benjamini	FDR
UP_KEYWORDS	Transit peptide	8	4.51977	0.100846	ECI2, GCAT, SLIRP, MTFMT, DNAJA3, MTO1, RMND1, ETFA	176	510	22680	2.02139	1	0.567046	73.2873
UP_SEQ_FEATURE	transit peptide:Mitochondrion	8	4.51977	0.153411	ECI2, GCAT, SLIRP, MTFMT, DNAJA3, MTO1, ETFA, MSRB3	161	496	18012	1.80445	1	0.9993	91.2894
UP_KEYWORDS	Mitochondrion	12	6.77966	0.19533	ECI2, KIF1B, MRPS33, POLG, COA6, GCAT, SLIRP, MTFMT, DNAJA3, MTO1, RMND1, ETFA	176	1058	22680	1.46159	1	0.641867	93.2705
GOTERM_CC_DIRECT	GO:0005739~mitochondrion	19	10.7345	0.224446	ECI2, MRPS33, PCBD2, POLG, GCAT, SLIRP, MSRB3, EMC8, KIF1B, COA6, DNAJC4, ZADH2, BCOR, MTFMT, ZFP202, MTO1, DNAJA3, RMND1, ETFA	170	1721	19662	1.27688	1	0.939715	96.0754
Annotation Cluster 14	Enrichment Score: 0.7899333164747633
Category	Term	Count	%	PValue	Genes	List Total	Pop Hits	Pop Total	Fold Enrichment	Bonferroni	Benjamini	FDR
UP_KEYWORDS	Zinc	22	12.4294	0.131254	SMAD6, ASXL1, ZXDC, ZFP777, MSRB3, KDM1B, ZFP653, HDAC4, ZGPAT, ZFYVE19, ECE1, PIAS4, EBF4, KDM2A, MOB3B, ZFPM2, ZFP202, WIZ, UNKL, PHC1, DNAJA3, DUS3L	176	2099	22680	1.35064	1	0.575924	82.5746
UP_KEYWORDS	Zinc-finger	17	9.60452	0.152456	ASXL1, ZXDC, ZFP777, KDM1B, ZFP653, ZGPAT, ZFYVE19, PIAS4, KDM2A, EBF4, ZFPM2, ZFP202, UNKL, PHC1, DNAJA3, WIZ, DUS3L	176	1565	22680	1.3998	1	0.590667	87.1786
UP_KEYWORDS	Metal-binding	32	18.0791	0.178785	ZAK, ARSJ, ZXDC, KDM1B, EFHD2, ZGPAT, ZFYVE19, ECE1, TYW1, MOB3B, IMPDH1, DNAJA3, PHC1, UNKL, DUS3L, ACTN4, SMAD6, ASXL1, ZFP777, NRXN1, NUDT11, MSRB3, MARK2, ZFP653, PPM1G, HDAC4, EBF4, PIAS4, KDM2A, ZFPM2, ZFP202, WIZ	176	3395	22680	1.21462	1	0.624564	91.3355
GOTERM_MF_DIRECT	GO:0046872~metal ion binding	32	18.0791	0.193499	ZAK, ARSJ, ZXDC, KDM1B, EFHD2, ZGPAT, ZFYVE19, ECE1, TYW1, MOB3B, IMPDH1, DNAJA3, PHC1, UNKL, DUS3L, ACTN4, SMAD6, ASXL1, ZFP777, NRXN1, NUDT11, MSRB3, MARK2, ZFP653, PPM1G, HDAC4, EBF4, PIAS4, KDM2A, ZFPM2, ZFP202, WIZ	139	3355	17446	1.19712	1	0.973536	94.3839
Annotation Cluster 15	Enrichment Score: 0.6764382690223582
Category	Term	Count	%	PValue	Genes	List Total	Pop Hits	Pop Total	Fold Enrichment	Bonferroni	Benjamini	FDR
UP_KEYWORDS	Cell cycle	9	5.08475	0.112467	PPM1G, ZFYVE19, ZAK, CHTF8, IST1, CDC123, NEDD9, NSUN2, BLCAP	176	626	22680	1.85267	1	0.579911	77.2718
GOTERM_BP_DIRECT	GO:0007049~cell cycle	9	5.08475	0.142563	PPM1G, ZFYVE19, ZAK, CHTF8, IST1, CDC123, NEDD9, NSUN2, BLCAP	152	614	18082	1.74372	1	0.999687	90.5188
UP_KEYWORDS	Cell division	5	2.82486	0.322553	ZFYVE19, IST1, CDC123, NEDD9, NSUN2	176	372	22680	1.73204	1	0.78419	99.206
GOTERM_BP_DIRECT	GO:0051301~cell division	5	2.82486	0.380729	ZFYVE19, IST1, CDC123, NEDD9, NSUN2	152	374	18082	1.59038	1	0.999992	99.9351
Annotation Cluster 16	Enrichment Score: 0.6010872488653906
Category	Term	Count	%	PValue	Genes	List Total	Pop Hits	Pop Total	Fold Enrichment	Bonferroni	Benjamini	FDR
UP_SEQ_FEATURE	repeat:WD 7	4	2.25989	0.103868	EML3, WDR47, TBL2, APAF1	161	127	18012	3.52365	1	0.999001	79.9543
INTERPRO	IPR001680:WD40 repeat	5	2.82486	0.163314	DCAF4, EML3, WDR47, TBL2, APAF1	167	263	20594	2.34444	1	0.999332	91.7583
INTERPRO	IPR020472:G-protein beta WD-40 repeat	3	1.69492	0.166936	WDR47, TBL2, APAF1	167	91	20594	4.06541	1	0.998895	92.2439
SMART	SM00320:WD40	5	2.82486	0.175251	DCAF4, EML3, WDR47, TBL2, APAF1	88	262	10425	2.2608	1	0.99776	87.9716
UP_SEQ_FEATURE	repeat:WD 6	4	2.25989	0.18582	EML3, WDR47, TBL2, APAF1	161	167	18012	2.67966	1	0.999314	95.0839
INTERPRO	IPR017986:WD40-repeat-containing domain	5	2.82486	0.235655	DCAF4, EML3, WDR47, TBL2, APAF1	167	307	20594	2.00843	1	0.999791	97.6758
UP_SEQ_FEATURE	repeat:WD 5	4	2.25989	0.289233	EML3, WDR47, TBL2, APAF1	161	211	18012	2.12087	1	0.999901	99.3284
INTERPRO	IPR015943:WD40/YVTN repeat-like-containing domain	5	2.82486	0.294143	DCAF4, EML3, WDR47, TBL2, APAF1	167	340	20594	1.81349	1	0.999927	99.2374
UP_KEYWORDS	WD repeat	4	2.25989	0.315381	EML3, WDR47, TBL2, APAF1	176	256	22680	2.01349	1	0.782082	99.095
UP_SEQ_FEATURE	repeat:WD 4	4	2.25989	0.335899	EML3, WDR47, TBL2, APAF1	161	230	18012	1.94567	1	0.999959	99.7518
UP_SEQ_FEATURE	repeat:WD 3	4	2.25989	0.366531	EML3, WDR47, TBL2, APAF1	161	243	18012	1.84158	1	0.999979	99.8757
INTERPRO	IPR019775:WD40 repeat, conserved site	3	1.69492	0.373306	WDR47, TBL2, APAF1	167	161	20594	2.29784	1	0.999987	99.8557
UP_SEQ_FEATURE	repeat:WD 2	4	2.25989	0.378736	EML3, WDR47, TBL2, APAF1	161	248	18012	1.80445	1	0.99998	99.9066
UP_SEQ_FEATURE	repeat:WD 1	4	2.25989	0.378736	EML3, WDR47, TBL2, APAF1	161	248	18012	1.80445	1	0.99998	99.9066
Annotation Cluster 17	Enrichment Score: 0.4732793730655784
Category	Term	Count	%	PValue	Genes	List Total	Pop Hits	Pop Total	Fold Enrichment	Bonferroni	Benjamini	FDR
GOTERM_MF_DIRECT	GO:0051015~actin filament binding	4	2.25989	0.0871689	EGFR, SHROOM1, ACTN4, SVIL	139	132	17446	3.80336	1	0.937502	70.5132
UP_KEYWORDS	Actin-binding	3	1.69492	0.581176	SHROOM1, ACTN4, SVIL	176	252	22680	1.53409	1	0.926533	99.998
GOTERM_MF_DIRECT	GO:0003779~actin binding	3	1.69492	0.750745	SHROOM1, ACTN4, SVIL	139	338	17446	1.114	1	0.999946	100
Annotation Cluster 18	Enrichment Score: 0.39523309414530605
Category	Term	Count	%	PValue	Genes	List Total	Pop Hits	Pop Total	Fold Enrichment	Bonferroni	Benjamini	FDR
UP_SEQ_FEATURE	topological domain:Lumenal	8	4.51977	0.0868512	MMGT1, CREB3L2, CERS5, SPTSSA, TMED9, MBTPS1, ITPR1, SSR3	161	427	18012	2.09603	1	0.999966	73.5917
UP_KEYWORDS	Lipid metabolism	3	1.69492	0.834818	CERS5, SPTSSA, MBTPS1	176	417	22680	0.927077	1	0.988645	100
GOTERM_BP_DIRECT	GO:0006629~lipid metabolic process	3	1.69492	0.899358	CERS5, SPTSSA, MBTPS1	152	459	18082	0.77752	1	1	100
Annotation Cluster 19	Enrichment Score: 0.38554701965834476
Category	Term	Count	%	PValue	Genes	List Total	Pop Hits	Pop Total	Fold Enrichment	Bonferroni	Benjamini	FDR
GOTERM_BP_DIRECT	GO:0046777~protein autophosphorylation	5	2.82486	0.0674663	EGFR, AAK1, ULK2, THY1, MARK2	152	183	18082	3.25029	1	0.997775	65.6955
GOTERM_MF_DIRECT	GO:0000166~nucleotide binding	20	11.2994	0.190401	EGFR, TRPM4, ZAK, RTKN, MOV10L1, SLIRP, MARK2, EXOSC10, UBE2D3, KIF1B, GSPT1, TYW1, ULK2, RAB22A, DDX3Y, GRK6, CPSF6, CELF1, APAF1, IMPDH1	139	1936	17446	1.2966	1	0.97711	94.088
UP_KEYWORDS	Nucleotide-binding	17	9.60452	0.279083	EGFR, TRPM4, ZAK, ATP11B, RTKN, MOV10L1, MARK2, UBE2D3, KIF1B, GSPT1, TYW1, ULK2, AAK1, RAB22A, DDX3Y, GRK6, APAF1	176	1754	22680	1.24896	1	0.739328	98.2811
INTERPRO	IPR008271:Serine/threonine-protein kinase, active site	5	2.82486	0.281549	ZAK, AAK1, ULK2, GRK6, MARK2	167	333	20594	1.85161	1	0.999938	99.0232
UP_KEYWORDS	ATP-binding	13	7.34463	0.361187	TRPM4, EGFR, UBE2D3, KIF1B, ZAK, AAK1, ULK2, DDX3Y, GRK6, ATP11B, MOV10L1, APAF1, MARK2	176	1363	22680	1.22907	1	0.803841	99.617
UP_KEYWORDS	Serine/threonine-protein kinase	5	2.82486	0.380545	ZAK, AAK1, ULK2, GRK6, MARK2	176	405	22680	1.59091	1	0.818741	99.7386
SMART	SM00220:S_TKc	5	2.82486	0.391887	ZAK, AAK1, ULK2, GRK6, MARK2	88	380	10425	1.55876	1	0.999993	99.5778
INTERPRO	IPR000719:Protein kinase, catalytic domain	6	3.38983	0.401142	EGFR, ZAK, AAK1, ULK2, GRK6, MARK2	167	515	20594	1.43671	1	0.999992	99.9236
GOTERM_MF_DIRECT	GO:0004672~protein kinase activity	6	3.38983	0.410951	EGFR, ZAK, AAK1, ULK2, GRK6, MARK2	139	531	17446	1.4182	1	0.997417	99.9164
GOTERM_MF_DIRECT	GO:0005524~ATP binding	14	7.9096	0.414372	TRPM4, EGFR, UBE2D3, KIF1B, ZAK, AAK1, ULK2, DDX3Y, GRK6, ATP11B, MOV10L1, APAF1, DNAJA3, MARK2	139	1507	17446	1.16599	1	0.997001	99.9227
GOTERM_BP_DIRECT	GO:0035556~intracellular signal transduction	5	2.82486	0.429686	EGFR, ZAK, DEPTOR, SOCS4, MARK2	152	400	18082	1.48701	1	0.999998	99.9816
GOTERM_MF_DIRECT	GO:0004674~protein serine/threonine kinase activity	5	2.82486	0.43984	ZAK, AAK1, ULK2, GRK6, MARK2	139	428	17446	1.46625	1	0.997184	99.9574
UP_SEQ_FEATURE	domain:Protein kinase	6	3.38983	0.461751	EGFR, ZAK, AAK1, ULK2, GRK6, MARK2	161	502	18012	1.33716	1	0.999992	99.9886
INTERPRO	IPR011009:Protein kinase-like domain	6	3.38983	0.466024	EGFR, ZAK, AAK1, ULK2, GRK6, MARK2	167	556	20594	1.33076	1	0.999999	99.9847
UP_SEQ_FEATURE	nucleotide phosphate-binding region:ATP	10	5.64972	0.486746	EGFR, KIF1B, ZAK, AAK1, ULK2, DDX3Y, GRK6, MOV10L1, APAF1, MARK2	161	963	18012	1.16174	1	0.999995	99.9943
GOTERM_BP_DIRECT	GO:0006468~protein phosphorylation	6	3.38983	0.528564	EGFR, ZAK, AAK1, ULK2, GRK6, MARK2	152	576	18082	1.23917	1	0.999999	99.999
UP_SEQ_FEATURE	binding site:ATP	6	3.38983	0.594454	EGFR, ZAK, AAK1, ULK2, GRK6, MARK2	161	583	18012	1.15138	1	0.999999	99.9998
UP_SEQ_FEATURE	active site:Proton acceptor	7	3.9548	0.607146	EGFR, RDH11, ZAK, AAK1, ULK2, GRK6, MARK2	161	710	18012	1.103	1	0.999999	99.9999
INTERPRO	IPR017441:Protein kinase, ATP binding site	4	2.25989	0.618426	EGFR, ULK2, GRK6, MARK2	167	394	20594	1.25195	1	1	99.9999
UP_KEYWORDS	Kinase	6	3.38983	0.639988	EGFR, ZAK, AAK1, ULK2, GRK6, MARK2	176	707	22680	1.09361	1	0.943971	99.9997
GOTERM_BP_DIRECT	GO:0016310~phosphorylation	5	2.82486	0.75622	EGFR, ZAK, ULK2, GRK6, MARK2	152	612	18082	0.9719	1	1	100
GOTERM_MF_DIRECT	GO:0016301~kinase activity	5	2.82486	0.785169	EGFR, ZAK, ULK2, GRK6, MARK2	139	674	17446	0.931089	1	0.999961	100
Annotation Cluster 20	Enrichment Score: 0.3459256402786168
Category	Term	Count	%	PValue	Genes	List Total	Pop Hits	Pop Total	Fold Enrichment	Bonferroni	Benjamini	FDR
GOTERM_MF_DIRECT	GO:0003676~nucleic acid binding	16	9.03955	0.064649	EAR10, POLG, ZXDC, ZFP777, SLIRP, EXOSC10, ZFP653, ZGPAT, DDX3Y, CPSF6, CELF1, ZFPM2, IMPDH1, ZFP202, WIZ, SGIP1	139	1237	17446	1.62342	1	0.966164	59.1351
UP_SEQ_FEATURE	zinc finger region:C2H2-type 3	4	2.25989	0.409235	ZFP653, ZXDC, ZFPM2, WIZ	161	261	18012	1.71457	1	0.99999	99.9553
UP_SEQ_FEATURE	zinc finger region:C2H2-type 1	4	2.25989	0.414375	ZFP653, ZXDC, ZFPM2, WIZ	161	263	18012	1.70153	1	0.999987	99.9607
UP_SEQ_FEATURE	zinc finger region:C2H2-type 2	4	2.25989	0.426401	ZFP653, ZXDC, ZFPM2, WIZ	161	268	18012	1.66979	1	0.999987	99.971
UP_SEQ_FEATURE	zinc finger region:C2H2-type 5	3	1.69492	0.515536	ZFP653, ZXDC, WIZ	161	194	18012	1.73004	1	0.999994	99.9976
UP_SEQ_FEATURE	zinc finger region:C2H2-type 4	3	1.69492	0.573862	ZFP653, ZXDC, WIZ	161	215	18012	1.56106	1	0.999999	99.9996
INTERPRO	IPR015880:Zinc finger, C2H2-like	6	3.38983	0.660828	ZFP653, ZXDC, ZFP777, ZFPM2, ZFP202, WIZ	167	693	20594	1.06768	1	1	100
SMART	SM00355:ZnF_C2H2	6	3.38983	0.694766	ZFP653, ZXDC, ZFP777, ZFPM2, ZFP202, WIZ	88	693	10425	1.02568	1	0.999999	99.9998
INTERPRO	IPR007087:Zinc finger, C2H2	6	3.38983	0.706067	ZFP653, ZXDC, ZFP777, ZFPM2, ZFP202, WIZ	167	731	20594	1.01218	1	1	100
INTERPRO	IPR013087:Zinc finger C2H2-type/integrase DNA-binding domain	5	2.82486	0.774741	ZFP653, ZXDC, ZFP777, ZFPM2, ZFP202	167	652	20594	0.945685	1	1	100
Annotation Cluster 21	Enrichment Score: 0.3447241694624149
Category	Term	Count	%	PValue	Genes	List Total	Pop Hits	Pop Total	Fold Enrichment	Bonferroni	Benjamini	FDR
INTERPRO	IPR011993:Pleckstrin homology-like domain	6	3.38983	0.234988	RASAL2, KIF1B, RASAL3, RTKN, PTPN21, MTMR9	167	409	20594	1.80906	1	0.999894	97.6473
INTERPRO	IPR001849:Pleckstrin homology domain	3	1.69492	0.626392	RASAL2, KIF1B, RTKN	167	262	20594	1.41203	1	1	99.9999
SMART	SM00233:PH	3	1.69492	0.627966	RASAL2, KIF1B, RTKN	88	253	10425	1.40473	1	0.999999	99.9981
Annotation Cluster 22	Enrichment Score: 0.29862907285798557
Category	Term	Count	%	PValue	Genes	List Total	Pop Hits	Pop Total	Fold Enrichment	Bonferroni	Benjamini	FDR
UP_KEYWORDS	Immunoglobulin domain	7	3.9548	0.16882	LAIR1, UNC5A, TMEM81, LRFN4, IL6RA, THY1, DSCAM	176	481	22680	1.87535	1	0.611139	89.9355
UP_SEQ_FEATURE	domain:Ig-like C2-type	3	1.69492	0.232748	LAIR1, UNC5A, IL6RA	161	103	18012	3.25852	1	0.999763	97.9404
INTERPRO	IPR013098:Immunoglobulin I-set	3	1.69492	0.332288	UNC5A, LRFN4, DSCAM	167	147	20594	2.51668	1	0.999968	99.6496
INTERPRO	IPR003961:Fibronectin, type III	3	1.69492	0.508926	LRFN4, IL6RA, DSCAM	167	211	20594	1.75333	1	1	99.9953
INTERPRO	IPR003598:Immunoglobulin subtype 2	3	1.69492	0.583238	LRFN4, IL6RA, DSCAM	167	242	20594	1.52873	1	1	99.9995
SMART	SM00408:IGc2	3	1.69492	0.603606	LRFN4, IL6RA, DSCAM	88	242	10425	1.46859	1	1	99.9962
INTERPRO	IPR013783:Immunoglobulin-like fold	8	4.51977	0.788587	LAIR1, EBF4, UNC5A, NOMO1, LRFN4, IL6RA, THY1, DSCAM	167	1099	20594	0.89767	1	1	100
INTERPRO	IPR003599:Immunoglobulin subtype	4	2.25989	0.791358	UNC5A, LRFN4, IL6RA, DSCAM	167	518	20594	0.952258	1	1	100
SMART	SM00409:IG	4	2.25989	0.813966	UNC5A, LRFN4, IL6RA, DSCAM	88	518	10425	0.914795	1	1	100
INTERPRO	IPR007110:Immunoglobulin-like domain	6	3.38983	0.868564	LAIR1, UNC5A, LRFN4, IL6RA, THY1, DSCAM	167	920	20594	0.804244	1	1	100
Annotation Cluster 23	Enrichment Score: 0.28706970454246805
Category	Term	Count	%	PValue	Genes	List Total	Pop Hits	Pop Total	Fold Enrichment	Bonferroni	Benjamini	FDR
UP_KEYWORDS	mRNA processing	4	2.25989	0.423388	SCAF1, CPSF6, CELF1, DGCR14	176	307	22680	1.67901	1	0.838883	99.8927
GOTERM_BP_DIRECT	GO:0006397~mRNA processing	4	2.25989	0.505889	SCAF1, CPSF6, CELF1, DGCR14	152	322	18082	1.47777	1	0.999999	99.998
UP_KEYWORDS	mRNA splicing	3	1.69492	0.552749	SCAF1, CELF1, DGCR14	176	240	22680	1.6108	1	0.917343	99.9954
GOTERM_BP_DIRECT	GO:0008380~RNA splicing	3	1.69492	0.600343	SCAF1, CELF1, DGCR14	152	241	18082	1.48084	1	1	99.9999
Annotation Cluster 24	Enrichment Score: 0.24585866064695813
Category	Term	Count	%	PValue	Genes	List Total	Pop Hits	Pop Total	Fold Enrichment	Bonferroni	Benjamini	FDR
GOTERM_BP_DIRECT	GO:0015031~protein transport	7	3.9548	0.373912	ACTN4, CNIH4, IST1, RAB22A, TMED9, GGA2, COPE	152	592	18082	1.40663	1	0.999993	99.9233
UP_KEYWORDS	Protein transport	6	3.38983	0.460221	ACTN4, CNIH4, RAB22A, TMED9, GGA2, COPE	176	577	22680	1.34	1	0.856622	99.9527
UP_KEYWORDS	Transport	14	7.9096	0.715269	TRPM4, RFT1, MMGT1, ACTN4, TRAPPC6B, CNIH4, RAB22A, SLC35E1, KCTD12B, TMED9, GGA2, ITPR1, COPE, ETFA	176	1901	22680	0.949022	1	0.967965	100
GOTERM_BP_DIRECT	GO:0006810~transport	13	7.34463	0.844035	TRPM4, RFT1, MMGT1, ACTN4, TRAPPC6B, CNIH4, RAB22A, SLC35E1, TMED9, GGA2, ITPR1, COPE, ETFA	152	1822	18082	0.848785	1	1	100
Annotation Cluster 25	Enrichment Score: 0.23220021488891807
Category	Term	Count	%	PValue	Genes	List Total	Pop Hits	Pop Total	Fold Enrichment	Bonferroni	Benjamini	FDR
GOTERM_CC_DIRECT	GO:0016020~membrane	70	39.548	0.0898072	PRX, MMS19, RFT1, EFHD2, UNC5A, SMIM8, CREB3L2, GPX8, DNAJC4, DSCAM, HIGD1B, TRPM4, EGFR, LAIR1, NRXN1, PIGO, MARK2, THY1, CLEC1A, EMC8, PPM1G, PSME2, LRP12, KRIT1, SLC35E1, CPSF6, PSCA, CELF1, COPE, BLCAP, MMGT1, TMEM81, PAQR6, CERS5, STT3B, EXOSC10, UBE2D3, ECE1, PEX19, PPP1R16A, GOLPH3L, RASAL3, DDX3Y, LRFN4, DNAJA3, SGIP1, 1810055G02RIK, ECI2, CNST, ATRAID, ATP11B, NDFIP1, SPTSSA, TMED9, ITPR…	170	6998	19662	1.15692	1	0.925688	69.8413
UP_SEQ_FEATURE	topological domain:Cytoplasmic	27	15.2542	0.497488	MMGT1, TMEM81, PAQR6, CERS5, ZGPAT, ECE1, UNC5A, CREB3L2, LRFN4, HIGD1B, 1810055G02RIK, EGFR, TRPM4, LAIR1, ATRAID, NDFIP1, SPTSSA, GPR137B, NRXN1, TMED9, ITPR1, IL6RA, CLEC1A, RDH11, LRP12, MBTPS1, SSR3	161	2880	18012	1.04884	1	0.999995	99.9958
UP_KEYWORDS	Membrane	67	37.8531	0.590229	PRX, RFT1, EFHD2, UNC5A, AAK1, SMIM8, CREB3L2, GPX8, DNAJC4, DSCAM, HIGD1B, TRPM4, EGFR, LAIR1, POLG, SOCS4, NRXN1, PIGO, MARK2, THY1, CLEC1A, PPM1G, LRP12, KRIT1, SLC35E1, PSCA, COPE, BLCAP, MMGT1, TMEM81, PAQR6, CERS5, STT3B, UBE2D3, ECE1, PEX19, PPP1R16A, TYW1, CCDC127, GOLPH3L, LRFN4, DNAJA3, SGIP1, 1810055G02RIK, CNST, ATRAID, ATP11B, NDFIP1, 2610524H06RIK, SPTSSA, GPR137B, TMED9, ITPR1, IL6…	176	8683	22680	0.994341	1	0.925288	99.9985
UP_SEQ_FEATURE	transmembrane region	38	21.4689	0.625979	RFT1, MMGT1, TMEM81, PAQR6, CERS5, STT3B, ZGPAT, ECE1, UNC5A, SMIM8, CREB3L2, GPX8, DNAJC4, LRFN4, HIGD1B, 1810055G02RIK, TRPM4, EGFR, LAIR1, CNST, ATRAID, NDFIP1, SPTSSA, GPR137B, NRXN1, TMED9, ITPR1, PIGO, IL6RA, CLEC1A, RDH11, TMEM47, CNIH4, LRP12, SLC35E1, MBTPS1, BLCAP, SSR3	161	4312	18012	0.985918	1	0.999999	99.9999
UP_KEYWORDS	Transmembrane helix	46	25.9887	0.933481	RFT1, MMGT1, TMEM81, PAQR6, CERS5, STT3B, ECE1, UNC5A, TYW1, CCDC127, SMIM8, CREB3L2, GPX8, DNAJC4, LRFN4, HIGD1B, 1810055G02RIK, DSCAM, TRPM4, EGFR, LAIR1, CNST, POLG, ATRAID, NDFIP1, ATP11B, SPTSSA, 2610524H06RIK, GPR137B, SOCS4, NRXN1, TMED9, ITPR1, PIGO, IL6RA, CLEC1A, RDH11, TMEM47, TCTA, CNIH4, LRP12, SLC35E1, NOMO1, MBTPS1, BLCAP, SSR3	176	6938	22680	0.854386	1	0.998343	100
UP_KEYWORDS	Transmembrane	46	25.9887	0.936181	RFT1, MMGT1, TMEM81, PAQR6, CERS5, STT3B, ECE1, UNC5A, TYW1, CCDC127, SMIM8, CREB3L2, GPX8, DNAJC4, LRFN4, HIGD1B, 1810055G02RIK, DSCAM, TRPM4, EGFR, LAIR1, CNST, POLG, ATRAID, NDFIP1, ATP11B, SPTSSA, 2610524H06RIK, GPR137B, SOCS4, NRXN1, TMED9, ITPR1, PIGO, IL6RA, CLEC1A, RDH11, TMEM47, TCTA, CNIH4, LRP12, SLC35E1, NOMO1, MBTPS1, BLCAP, SSR3	176	6955	22680	0.852297	1	0.998372	100
UP_SEQ_FEATURE	glycosylation site:N-linked (GlcNAc...)	24	13.5593	0.96986	EGFR, LAIR1, 1600012H06RIK, CNST, TMEM81, ARSJ, CERS5, GPR137B, NRXN1, TMED9, PIGO, THY1, IL6RA, STT3B, CLEC1A, ECE1, UNC5A, LRP12, CREB3L2, PSCA, METRNL, MBTPS1, LRFN4, 1810055G02RIK	161	3563	18012	0.753584	1	1	100
GOTERM_CC_DIRECT	GO:0016021~integral component of membrane	46	25.9887	0.992089	RFT1, MMGT1, TMEM81, PAQR6, CERS5, STT3B, ECE1, UNC5A, TYW1, CCDC127, SMIM8, CREB3L2, GPX8, DNAJC4, LRFN4, HIGD1B, 1810055G02RIK, DSCAM, TRPM4, EGFR, LAIR1, CNST, POLG, ATRAID, NDFIP1, ATP11B, SPTSSA, 2610524H06RIK, GPR137B, SOCS4, NRXN1, TMED9, ITPR1, PIGO, IL6RA, CLEC1A, RDH11, TMEM47, TCTA, CNIH4, LRP12, SLC35E1, NOMO1, MBTPS1, BLCAP, SSR3	170	6878	19662	0.773525	1	1	100
Annotation Cluster 26	Enrichment Score: 0.21789800321927727
Category	Term	Count	%	PValue	Genes	List Total	Pop Hits	Pop Total	Fold Enrichment	Bonferroni	Benjamini	FDR
SMART	SM00360:RRM	3	1.69492	0.573317	CPSF6, CELF1, SLIRP	88	229	10425	1.55196	1	1	99.9914
INTERPRO	IPR000504:RNA recognition motif domain	3	1.69492	0.582887	CPSF6, CELF1, SLIRP	167	241	20594	1.53507	1	1	99.9995
INTERPRO	IPR012677:Nucleotide-binding, alpha-beta plait	3	1.69492	0.664242	CPSF6, CELF1, SLIRP	167	281	20594	1.31656	1	1	100
Annotation Cluster 27	Enrichment Score: 0.1993795883520658
Category	Term	Count	%	PValue	Genes	List Total	Pop Hits	Pop Total	Fold Enrichment	Bonferroni	Benjamini	FDR
GOTERM_BP_DIRECT	GO:0006281~DNA repair	4	2.25989	0.497539	DOT1L, MMS19, UBE2D3, CDC14B	152	318	18082	1.49636	1	0.999999	99.9974
UP_KEYWORDS	DNA repair	3	1.69492	0.636665	MMS19, UBE2D3, CDC14B	176	279	22680	1.38563	1	0.944934	99.9997
GOTERM_BP_DIRECT	GO:0006974~cellular response to DNA damage stimulus	4	2.25989	0.684934	MMS19, UBE2D3, CDC14B, SETD7	152	420	18082	1.13296	1	1	100
UP_KEYWORDS	DNA damage	3	1.69492	0.734674	MMS19, UBE2D3, CDC14B	176	336	22680	1.15057	1	0.96928	100
Annotation Cluster 28	Enrichment Score: 0.17977583536398875
Category	Term	Count	%	PValue	Genes	List Total	Pop Hits	Pop Total	Fold Enrichment	Bonferroni	Benjamini	FDR
GOTERM_MF_DIRECT	GO:0019899~enzyme binding	4	2.25989	0.588614	EGFR, MMS19, IL6RA, THY1	139	384	17446	1.3074	1	0.999016	99.9993
GOTERM_CC_DIRECT	GO:0009986~cell surface	6	3.38983	0.632336	EGFR, ECE1, NRXN1, LRFN4, IL6RA, THY1	170	629	19662	1.10326	1	0.996552	99.9997
GOTERM_CC_DIRECT	GO:0016324~apical plasma membrane	3	1.69492	0.776058	EGFR, IL6RA, THY1	170	328	19662	1.05786	1	0.999686	100
Annotation Cluster 29	Enrichment Score: 0.09162185647113393
Category	Term	Count	%	PValue	Genes	List Total	Pop Hits	Pop Total	Fold Enrichment	Bonferroni	Benjamini	FDR
UP_SEQ_FEATURE	topological domain:Cytoplasmic	27	15.2542	0.497488	MMGT1, TMEM81, PAQR6, CERS5, ZGPAT, ECE1, UNC5A, CREB3L2, LRFN4, HIGD1B, 1810055G02RIK, EGFR, TRPM4, LAIR1, ATRAID, NDFIP1, SPTSSA, GPR137B, NRXN1, TMED9, ITPR1, IL6RA, CLEC1A, RDH11, LRP12, MBTPS1, SSR3	161	2880	18012	1.04884	1	0.999995	99.9958
UP_SEQ_FEATURE	transmembrane region	38	21.4689	0.625979	RFT1, MMGT1, TMEM81, PAQR6, CERS5, STT3B, ZGPAT, ECE1, UNC5A, SMIM8, CREB3L2, GPX8, DNAJC4, LRFN4, HIGD1B, 1810055G02RIK, TRPM4, EGFR, LAIR1, CNST, ATRAID, NDFIP1, SPTSSA, GPR137B, NRXN1, TMED9, ITPR1, PIGO, IL6RA, CLEC1A, RDH11, TMEM47, CNIH4, LRP12, SLC35E1, MBTPS1, BLCAP, SSR3	161	4312	18012	0.985918	1	0.999999	99.9999
UP_SEQ_FEATURE	topological domain:Extracellular	18	10.1695	0.799929	TRPM4, EGFR, LAIR1, ATRAID, TMEM81, NDFIP1, PAQR6, GPR137B, NRXN1, IL6RA, CLEC1A, ZGPAT, ECE1, UNC5A, LRP12, LRFN4, HIGD1B, 1810055G02RIK	161	2256	18012	0.892626	1	1	100
UP_KEYWORDS	Signal	32	18.0791	0.804778	1600012H06RIK, WFDC15B, EAR10, TMEM81, ARSJ, IL17D, ECE1, UNC5A, LRFN4, 1810055G02RIK, DSCAM, EGFR, LAIR1, TBL2, ATRAID, 2610524H06RIK, NRXN1, TMED9, PIGO, THY1, MSRB3, IL6RA, RDH11, EMC8, EBF4, KRIT1, LRP12, PSCA, METRNL, SYNM, NOMO1, MBTPS1	176	4543	22680	0.90769	1	0.983702	100
UP_KEYWORDS	Glycoprotein	26	14.6893	0.841906	EGFR, LAIR1, 1600012H06RIK, TMEM81, ARSJ, CERS5, GPR137B, NRXN1, TMED9, PIGO, THY1, IL6RA, STT3B, CLEC1A, ECE1, UNC5A, TCTA, LRP12, CREB3L2, PSCA, METRNL, NOMO1, MBTPS1, LRFN4, DSCAM, 1810055G02RIK	176	3815	22680	0.878232	1	0.989193	100
UP_KEYWORDS	Disulfide bond	18	10.1695	0.958354	EGFR, LAIR1, WFDC15B, EAR10, ATRAID, TMEM81, NRXN1, THY1, IL6RA, CLEC1A, UBE2D3, ECE1, UNC5A, COA6, LRP12, PSCA, LRFN4, DSCAM	176	3124	22680	0.742492	1	0.999281	100
UP_SEQ_FEATURE	signal peptide	21	11.8644	0.962787	EGFR, LAIR1, 1600012H06RIK, MMGT1, WFDC15B, EAR10, ATRAID, TMEM81, ARSJ, NRXN1, TMED9, THY1, IL6RA, IL17D, UNC5A, LRP12, PSCA, METRNL, MBTPS1, LRFN4, 1810055G02RIK	161	3124	18012	0.752046	1	1	100
UP_SEQ_FEATURE	glycosylation site:N-linked (GlcNAc...)	24	13.5593	0.96986	EGFR, LAIR1, 1600012H06RIK, CNST, TMEM81, ARSJ, CERS5, GPR137B, NRXN1, TMED9, PIGO, THY1, IL6RA, STT3B, CLEC1A, ECE1, UNC5A, LRP12, CREB3L2, PSCA, METRNL, MBTPS1, LRFN4, 1810055G02RIK	161	3563	18012	0.753584	1	1	100
UP_SEQ_FEATURE	disulfide bond	14	7.9096	0.991528	EGFR, LAIR1, WFDC15B, ATRAID, TMEM81, NRXN1, IL6RA, THY1, CLEC1A, ECE1, UNC5A, LRP12, PSCA, LRFN4	161	2510	18012	0.624008	1	1	100
Annotation Cluster 30	Enrichment Score: 0.030068841433788813
Category	Term	Count	%	PValue	Genes	List Total	Pop Hits	Pop Total	Fold Enrichment	Bonferroni	Benjamini	FDR
GOTERM_MF_DIRECT	GO:0008233~peptidase activity	3	1.69492	0.918195	ECE1, TPP2, MBTPS1	139	516	17446	0.729714	1	1	100
UP_KEYWORDS	Protease	3	1.69492	0.924091	ECE1, TPP2, MBTPS1	176	542	22680	0.713267	1	0.997905	100
GOTERM_BP_DIRECT	GO:0006508~proteolysis	3	1.69492	0.957511	ECE1, TPP2, MBTPS1	152	582	18082	0.613199	1	1	100

## Sheet: lightcoral
Annotation Cluster 1	Enrichment Score: 2.6327835830128126
Category	Term	Count	%	PValue	Genes	List Total	Pop Hits	Pop Total	Fold Enrichment	Bonferroni	Benjamini	FDR
UP_KEYWORDS	Nucleus	103	29.4286	7.23702e-06	RAD51D, ZFP335, DZIP1, PNKD, CHMP7, NR2C2AP, PTPN23, SYNCRIP, INTS3, KDM1B, INTS9, CSNK2A1, TARDBP, TCEANC2, EED, YEATS2, ACIN1, ZFP687, ZFP276, MAP2K6, ZFP692, MMS22L, ZHX2, PROX1, SLTM, PA2G4, MAD2L1BP, ASCC2, BAZ1B, TRIM33, FBXO18, ZZZ3, SMARCA2, LRPPRC, 1110037F02RIK, HOXA13, STK11, COPS7A, CMPK1, HNRNPL, OAZ3, PTK2, NIPBL, RPL3, TAF9, ESRRA, CLCC1, SREK1, ZSCAN2, HNRNPA1, NOSIP, SYNE1, CSRNP…	342	4534	22680	1.50651	0.00199543	0.000399405	0.00954738
UP_KEYWORDS	Transcription regulation	48	13.7143	0.000146544	ZFP397, HOXA13, ZBTB6, ZFP335, WWC1, RPS3, KDM1B, ZFY2, CIR1, CSNK2A1, MBTD1, TARDBP, EED, CC2D1B, TAF9, ZFP687, ZFP276, MAP2K6, MLLT3, BRD8, ZFP692, ESRRA, RBBP5, NACC1, CEBPG, ELP5, ZHX2, CDK8, PROX1, ZSCAN2, NKAPL, SLTM, PA2G4, ZFP865, TRIM33, CSRNP3, BAZ1B, ASCC2, HNRNPUL1, MED8, ZZZ3, CUX1, TBL1X, KAT6B, SMARCA2, LRPPRC, NR5A1, ADAR	342	1799	22680	1.7694	0.039642	0.00671886	0.193163
UP_KEYWORDS	Transcription	49	14	0.000164647	ZFP335, WWC1, RPS3, KDM1B, MBTD1, CSNK2A1, TARDBP, EED, ZFP687, ZFP276, MAP2K6, BRD8, RBBP5, ZFP692, ELP5, ZHX2, CDK8, PROX1, SLTM, PA2G4, ZFP865, BAZ1B, ASCC2, TRIM33, MED8, ZZZ3, CUX1, SMARCA2, LRPPRC, HOXA13, ZFP397, ZBTB6, ZFY2, CIR1, CC2D1B, TAF9, MLLT3, ESRRA, NACC1, CEBPG, ZSCAN2, NKAPL, RPAP1, CSRNP3, HNRNPUL1, KAT6B, TBL1X, NR5A1, ADAR	342	1859	22680	1.74797	0.0444292	0.00647132	0.217001
GOTERM_BP_DIRECT	GO:0006351~transcription, DNA-templated	49	14	0.00261761	ZFP335, WWC1, RPS3, KDM1B, MBTD1, CSNK2A1, TARDBP, EED, TCEANC2, ZFP687, ZFP276, MAP2K6, BRD8, RBBP5, ZFP692, ELP5, ZHX2, CDK8, PROX1, SLTM, PA2G4, ZFP865, BAZ1B, ASCC2, TRIM33, MED8, ZZZ3, CUX1, SMARCA2, LRPPRC, HOXA13, ZFP397, ZBTB6, ZFY2, CIR1, CC2D1B, MLLT3, ESRRA, NACC1, CEBPG, ZSCAN2, NKAPL, RPAP1, CSRNP3, HNRNPUL1, KAT6B, TBL1X, NR5A1, ADAR	307	1885	18082	1.53106	0.973695	0.702597	4.22234
GOTERM_BP_DIRECT	GO:0006355~regulation of transcription, DNA-templated	54	15.4286	0.00980709	ZFP335, WWC1, RPS3, KDM1B, MBTD1, CSNK2A1, TARDBP, YEATS2, EED, ZFP687, ZFP276, MAP2K6, BRD8, ZFP692, RBBP5, ELP5, CDK8, ZHX2, PROX1, SLTM, PA2G4, BAZ1B, ASCC2, TRIM33, MED8, ZZZ3, CUX1, SMARCA2, ZFP825, LRPPRC, HOXA13, ZBTB6, ZFP68, ZFP874B, ZFP763, 3300002I08RIK, ZFY2, CIR1, CC2D1B, ZFP811, MLLT3, ESRRA, NACC1, CEBPG, ZSCAN2, NKAPL, 2410018L13RIK, CSRNP3, HNRNPUL1, KAT6B, APBB2, TBL1X, NR5A1, A…	307	2279	18082	1.39559	0.999999	0.897706	14.9742
UP_KEYWORDS	DNA-binding	29	8.28571	0.227739	RAD51D, HOXA13, ZBTB6, ZFP335, RPS3, ZFY2, TARDBP, ZFP687, ZFP276, ESRRA, ZFP692, HIST1H1B, CEBPG, ZHX2, PROX1, ZSCAN2, RPAP1, ZFP865, TRIM33, CSRNP3, FBXO18, ZZZ3, CUX1, KAT6B, PARP2, SMARCA2, LRPPRC, ADAR, NR5A1	342	1604	22680	1.19898	1	0.739668	96.6942
GOTERM_MF_DIRECT	GO:0003677~DNA binding	34	9.71429	0.364376	RAD51D, HOXA13, ZBTB6, ZFP335, RPS3, KDM1B, ZFY2, TARDBP, TCEANC2, TAF9, ZFP687, ZFP276, ZFP692, ESRRA, HIST1H1B, CEBPG, ZHX2, PROX1, ZSCAN2, PA2G4, RPAP1, ZFP865, TRIM33, CSRNP3, FBXO18, ZZZ3, CUX1, KAT6B, TBL1X, PARP2, SMARCA2, LRPPRC, ADAR, NR5A1	292	1847	17446	1.09983	1	0.997651	99.8589
Annotation Cluster 2	Enrichment Score: 2.0547581743690295
Category	Term	Count	%	PValue	Genes	List Total	Pop Hits	Pop Total	Fold Enrichment	Bonferroni	Benjamini	FDR
UP_KEYWORDS	Mitochondrion	30	8.57143	0.00142598	CYB5R3, BCKDK, STK11, TXN2, NDUFB8, PNKD, CLPB, IARS2, RBFA, RPS3, MFF, TYMS, MCEE, ATP5H, ALKBH7, DLST, ABCB8, DNLZ, COQ7, MMAB, NME4, UQCC1, SLC25A33, L2HGDH, CHPF, SLC25A36, LRRK2, GATB, LRPPRC, DEGS1	342	1058	22680	1.88041	0.325546	0.029842	1.86503
UP_KEYWORDS	Transit peptide	17	4.85714	0.00476239	DLST, ALKBH7, BCKDK, ABCB8, TXN2, NDUFB8, CLPB, DNLZ, IARS2, COQ7, RBFA, MMAB, NME4, L2HGDH, MCEE, LRPPRC, GATB	342	510	22680	2.21053	0.732212	0.0745762	6.1038
GOTERM_CC_DIRECT	GO:0005739~mitochondrion	42	12	0.00966065	CYB5R3, BCKDK, LTBP1, NAPG, STK11, NDUFB8, TXN2, PNKD, CLPB, IARS2, RBFA, SRP19, RPS3, STARD3, MFF, TYMS, MMACHC, MCEE, ABCD3, ATP5H, BRD8, DHX57, DLST, ALKBH7, ABCB8, NOS1AP, DNLZ, COQ7, MMAB, NME4, UQCC1, CAPN10, CHPF, L2HGDH, SLC25A33, ZMIZ2, SLC25A36, MAT2B, LRRK2, GATB, LRPPRC, DEGS1	323	1721	19662	1.48557	0.969347	0.392171	12.4771
UP_SEQ_FEATURE	transit peptide:Mitochondrion	14	4	0.0920496	DLST, BCKDK, ABCB8, TXN2, NDUFB8, IARS2, RBFA, COQ7, MMAB, NME4, L2HGDH, MCEE, LRPPRC, GATB	313	496	18012	1.62429	1	0.999506	78.3574
Annotation Cluster 3	Enrichment Score: 1.9277756028238129
Category	Term	Count	%	PValue	Genes	List Total	Pop Hits	Pop Total	Fold Enrichment	Bonferroni	Benjamini	FDR
UP_KEYWORDS	mRNA splicing	13	3.71429	0.000297969	CIR1, TARDBP, SREK1, USP39, SYNCRIP, PTBP3, LSM10, ACIN1, CWC22, HNRNPA1, 1110037F02RIK, PRPF38A, CDK13	342	240	22680	3.59211	0.0789599	0.0102288	0.392397
GOTERM_BP_DIRECT	GO:0006397~mRNA processing	16	4.57143	0.000411177	SREK1, SYNCRIP, HNRNPA1, HNRNPL, CIR1, TARDBP, USP39, PTBP3, LSM10, ACIN1, CWC22, 1110037F02RIK, ALKBH5, PRPF38A, CDK13, ADAR	307	322	18082	2.92666	0.434944	0.434944	0.674625
UP_KEYWORDS	mRNA processing	14	4	0.000825289	SREK1, SYNCRIP, HNRNPA1, CIR1, TARDBP, USP39, PTBP3, LSM10, ACIN1, CWC22, 1110037F02RIK, CDK13, ADAR, PRPF38A	342	307	22680	3.02417	0.203775	0.0205027	1.08334
GOTERM_BP_DIRECT	GO:0008380~RNA splicing	13	3.71429	0.00086341	CIR1, TARDBP, SREK1, USP39, SYNCRIP, PTBP3, LSM10, ACIN1, CWC22, HNRNPA1, 1110037F02RIK, PRPF38A, CDK13	307	241	18082	3.17713	0.698484	0.450895	1.41167
GOTERM_CC_DIRECT	GO:0016607~nuclear speck	10	2.85714	0.00684187	CIR1, TARDBP, PIP5K1A, ACIN1, CWC22, RBM15, ALKBH5, 1110037F02RIK, CDK13, ADAR	323	205	19662	2.96942	0.914963	0.389169	8.99454
UP_KEYWORDS	Spliceosome	6	1.71429	0.0319715	SREK1, USP39, SYNCRIP, CWC22, HNRNPA1, PRPF38A	342	117	22680	3.40081	0.999873	0.251212	34.8638
GOTERM_CC_DIRECT	GO:0005681~spliceosomal complex	6	1.71429	0.0731736	SREK1, USP39, SYNCRIP, CWC22, HNRNPA1, PRPF38A	323	136	19662	2.68558	1	0.780315	64.7677
UP_SEQ_FEATURE	compositionally biased region:Arg-rich	4	1.14286	0.241185	USP39, DDX50, CWC22, PRPF38A	313	98	18012	2.34883	1	0.999942	98.7404
KEGG_PATHWAY	mmu03040:Spliceosome	4	1.14286	0.334436	USP39, ACIN1, HNRNPA1, PRPF38A	119	133	7691	1.94377	1	0.996547	99.3391
GOTERM_CC_DIRECT	GO:0071013~catalytic step 2 spliceosome	3	0.857143	0.468022	SYNCRIP, CWC22, HNRNPA1	323	96	19662	1.90228	1	0.977095	99.9827
Annotation Cluster 4	Enrichment Score: 1.9018813587836467
Category	Term	Count	%	PValue	Genes	List Total	Pop Hits	Pop Total	Fold Enrichment	Bonferroni	Benjamini	FDR
GOTERM_CC_DIRECT	GO:0030529~intracellular ribonucleoprotein complex	18	5.14286	2.31722e-05	PABPC4, SYNCRIP, RPL38, SRP19, HNRNPA1, IQGAP1, RPS8, RPS7, RPS3, HNRNPL, PA2G4, RPS29, HNRNPUL1, RPL3, LSM10, RPS11, LRRK2, LRPPRC	323	320	19662	3.42411	0.0082844	0.00415081	0.031807
UP_KEYWORDS	Ribonucleoprotein	14	4	0.000843425	HNRNPL, PA2G4, RPS29, HNRNPUL1, RPL3, SYNCRIP, LSM10, RPL38, RPS11, SRP19, HNRNPA1, RPS8, RPS3, RPS7	342	308	22680	3.01435	0.207754	0.0192199	1.10703
GOTERM_BP_DIRECT	GO:0006412~translation	15	4.28571	0.00868123	DENR, IARS2, RPL38, ETF1, RPS8, RPS7, RPS3, RPS29, SLC25A33, SLC25A36, EIF3F, RPL3, EEF1G, RPS11, GATB	307	401	18082	2.20321	0.999994	0.911117	13.3689
GOTERM_CC_DIRECT	GO:0022627~cytosolic small ribosomal subunit	5	1.42857	0.0110126	RPS29, RPS11, RPS8, RPS3, RPS7	323	53	19662	5.74274	0.981229	0.357068	14.1032
GOTERM_CC_DIRECT	GO:0005925~focal adhesion	14	4	0.0126803	ARHGEF2, GDI2, PIP5K1A, RPL38, FLNB, RPS8, IQGAP1, RPS7, RPS3, PTK2, RPS29, RPL3, SNTB2, RPS11	323	391	19662	2.1796	0.989759	0.340639	16.0705
KEGG_PATHWAY	mmu03010:Ribosome	7	2	0.0237995	RPS29, RPL3, RPL38, RPS11, RPS8, RPS3, RPS7	119	145	7691	3.12008	0.987219	0.886947	25.6933
GOTERM_CC_DIRECT	GO:0005840~ribosome	8	2.28571	0.0355775	RPS29, RPL3, DENR, RPL38, RPS11, RPS8, RPS3, RPS7	323	188	19662	2.59034	0.999998	0.632263	39.1843
UP_KEYWORDS	RNA-binding	16	4.57143	0.0392799	PABPC4, SYNCRIP, SRP19, HNRNPA1, RPS3, SLTM, HNRNPL, PA2G4, HNRNPUL1, TARDBP, DDX50, PTBP3, LSM10, RPS11, LRPPRC, ADAR	342	601	22680	1.76548	0.999984	0.284768	41.0613
GOTERM_MF_DIRECT	GO:0003735~structural constituent of ribosome	9	2.57143	0.0756672	RPS29, SLC25A33, SLC25A36, RPL3, RPL38, RPS11, RPS8, RPS3, RPS7	292	264	17446	2.03682	1	0.957292	68.006
UP_KEYWORDS	Ribosomal protein	7	2	0.0865902	RPS29, RPL3, RPL38, RPS11, RPS8, RPS3, RPS7	342	203	22680	2.28675	1	0.491153	69.7265
GOTERM_MF_DIRECT	GO:0003723~RNA binding	17	4.85714	0.23249	SYNCRIP, RPL38, SRP19, HNRNPA1, RPS3, SLTM, HNRNPL, PA2G4, HNRNPUL1, TARDBP, DDX50, PTBP3, LSM10, RPS11, CWC22, LRPPRC, ADAR	292	780	17446	1.30217	1	0.992727	97.8343
Annotation Cluster 5	Enrichment Score: 1.8390974684160537
Category	Term	Count	%	PValue	Genes	List Total	Pop Hits	Pop Total	Fold Enrichment	Bonferroni	Benjamini	FDR
UP_SEQ_FEATURE	domain:Bromo	4	1.14286	0.00346318	BAZ1B, TRIM33, SMARCA2, BRD8	313	18	18012	12.7881	0.971445	0.831018	5.35004
UP_KEYWORDS	Bromodomain	4	1.14286	0.0131687	BAZ1B, TRIM33, SMARCA2, BRD8	342	33	22680	8.03828	0.974234	0.136144	16.045
INTERPRO	IPR001487:Bromodomain	4	1.14286	0.0273269	BAZ1B, TRIM33, SMARCA2, BRD8	329	41	20594	6.1069	1	0.999907	33.9919
SMART	SM00297:BROMO	4	1.14286	0.0353183	BAZ1B, TRIM33, SMARCA2, BRD8	185	41	10425	5.49769	0.997349	0.997349	35.3679
Annotation Cluster 6	Enrichment Score: 1.477142727815057
Category	Term	Count	%	PValue	Genes	List Total	Pop Hits	Pop Total	Fold Enrichment	Bonferroni	Benjamini	FDR
UP_KEYWORDS	Transferase	44	12.5714	0.000315308	FRK, BCKDK, GALNT1, STK11, CHKB, BMPR2, PIP5K1A, CMPK1, ZDHHC24, B3GNT9, ELOVL1, IRAK3, TYMS, TYMP, PTK2, CSNK2A1, ST6GALNAC4, AAK1, B4GALNT3, MAP2K6, CDK13, DLST, TAOK1, PHKG2, CDK8, HERC4, ICMT, MMAB, PIGO, NME4, B3GAT2, MGST3, RPAP1, UMPS, BAZ1B, CHPF, SETD6, MBOAT1, MBOAT2, MTAP, LRRK2, KAT6B, PARP2, PRPS2	342	1654	22680	1.76414	0.0833583	0.00962435	0.415187
GOTERM_MF_DIRECT	GO:0016740~transferase activity	42	12	0.000794133	FRK, BCKDK, GALNT1, STK11, CHKB, BMPR2, PIP5K1A, CMPK1, ELOVL1, ZDHHC24, B3GNT9, IRAK3, TYMS, TYMP, PTK2, ST6GALNAC4, B4GALNT3, MAP2K6, CDK13, DLST, TAOK1, PHKG2, CDK8, HERC4, ICMT, MMAB, PIGO, NME4, B3GAT2, MGST3, RPAP1, UMPS, BAZ1B, CHPF, SETD6, MBOAT1, MBOAT2, MTAP, LRRK2, KAT6B, PARP2, PRPS2	292	1472	17446	1.70473	0.338938	0.186943	1.14406
UP_KEYWORDS	ATP-binding	36	10.2857	0.00144403	RAD51D, FRK, CLCN3, BCKDK, STK11, CHKB, CLPB, BMPR2, IARS2, PIP5K1A, TTLL12, CMPK1, IRAK3, PTK2, CSNK2A1, NUBP2, AAK1, ABCD3, MAP2K6, CDK13, DHX57, ABCB8, TAOK1, PHKG2, CDK8, MMAB, NME4, TOR2A, BAZ1B, FBXO18, DDX50, LRRK2, SMC1A, SMARCA2, GATB, PRPS2	342	1363	22680	1.75155	0.328902	0.0280866	1.88843
UP_SEQ_FEATURE	nucleotide phosphate-binding region:ATP	29	8.28571	0.00523038	RAD51D, FRK, CLCN3, STK11, CHKB, CLPB, BMPR2, CMPK1, IRAK3, PTK2, CSNK2A1, NUBP2, AAK1, ABCD3, TAF9, MAP2K6, CDK13, DHX57, ABCB8, TAOK1, PHKG2, CDK8, MMAB, TOR2A, DDX50, LRRK2, SMC1A, SMARCA2, PRPS2	313	963	18012	1.73296	0.99537	0.83333	7.97558
GOTERM_MF_DIRECT	GO:0000166~nucleotide binding	47	13.4286	0.00858195	RAD51D, FRK, BCKDK, CLCN3, STK11, CLPB, CHKB, PABPC4, BMPR2, SYNCRIP, IARS2, PIP5K1A, TTLL12, CMPK1, HNRNPL, PRKAR2B, TYMS, IRAK3, PTK2, NUBP2, TARDBP, ABCD3, PTBP3, ACIN1, MAP2K6, CDK13, DHX57, ABCB8, TAOK1, PHKG2, SREK1, CDK8, HNRNPA1, MMAB, SLTM, NME4, TOR2A, BAZ1B, FBXO18, DDX50, ARL8B, LRRK2, SMC1A, SMARCA2, RBM15, GATB, PRPS2	292	1936	17446	1.45046	0.988785	0.674575	11.7357
UP_KEYWORDS	Kinase	20	5.71429	0.0110552	FRK, BCKDK, STK11, TAOK1, CHKB, PHKG2, CDK8, BMPR2, PIP5K1A, CMPK1, NME4, IRAK3, PTK2, CSNK2A1, BAZ1B, AAK1, LRRK2, PRPS2, MAP2K6, CDK13	342	707	22680	1.87598	0.953497	0.124887	13.6416
GOTERM_MF_DIRECT	GO:0005524~ATP binding	38	10.8571	0.0112362	RAD51D, FRK, ATP1B1, CLCN3, BCKDK, STK11, CHKB, CLPB, BMPR2, IARS2, PIP5K1A, TTLL12, CMPK1, IRAK3, PTK2, CSNK2A1, NUBP2, DDX19B, AAK1, ABCD3, MAP2K6, CDK13, DHX57, ABCB8, TAOK1, PHKG2, CDK8, MMAB, NME4, TOR2A, BAZ1B, FBXO18, DDX50, LRRK2, SMC1A, SMARCA2, GATB, PRPS2	292	1507	17446	1.50655	0.997225	0.691933	15.0972
UP_KEYWORDS	Nucleotide-binding	38	10.8571	0.0230287	RAD51D, FRK, CLCN3, BCKDK, STK11, CHKB, CLPB, BMPR2, IARS2, PIP5K1A, TTLL12, CMPK1, PRKAR2B, IRAK3, PTK2, CSNK2A1, NUBP2, AAK1, ABCD3, MAP2K6, CDK13, DHX57, ABCB8, TAOK1, PHKG2, CDK8, MMAB, NME4, TOR2A, BAZ1B, FBXO18, DDX50, ARL8B, LRRK2, SMC1A, SMARCA2, GATB, PRPS2	342	1754	22680	1.43672	0.998388	0.19887	26.4622
UP_SEQ_FEATURE	binding site:ATP	18	5.14286	0.0261452	FRK, STK11, TAOK1, CHKB, PHKG2, BMPR2, CDK8, IARS2, MMAB, NME4, IRAK3, PTK2, CSNK2A1, AAK1, LRRK2, PRPS2, MAP2K6, CDK13	313	583	18012	1.77673	1	0.995622	34.2888
GOTERM_BP_DIRECT	GO:0016310~phosphorylation	18	5.14286	0.0321147	FRK, BCKDK, STK11, TAOK1, CHKB, PHKG2, BMPR2, CDK8, PIP5K1A, CMPK1, NME4, IRAK3, PTK2, BAZ1B, LRRK2, PRPS2, MAP2K6, CDK13	307	612	18082	1.73232	1	0.996529	41.5654
GOTERM_MF_DIRECT	GO:0016301~kinase activity	19	5.42857	0.0341898	FRK, BCKDK, STK11, TAOK1, CHKB, PHKG2, BMPR2, CDK8, PIP5K1A, CMPK1, NME4, IRAK3, PTK2, CSNK2A1, BAZ1B, LRRK2, PRPS2, MAP2K6, CDK13	292	674	17446	1.68425	1	0.924921	39.5805
UP_KEYWORDS	Serine/threonine-protein kinase	11	3.14286	0.0863111	IRAK3, CSNK2A1, STK11, TAOK1, AAK1, PHKG2, BMPR2, CDK8, LRRK2, MAP2K6, CDK13	342	405	22680	1.80117	1	0.499442	69.6043
INTERPRO	IPR017441:Protein kinase, ATP binding site	11	3.14286	0.100565	FRK, PTK2, CSNK2A1, STK11, TAOK1, PHKG2, BMPR2, CDK8, LRRK2, MAP2K6, CDK13	329	394	20594	1.7476	1	0.998428	79.5871
GOTERM_MF_DIRECT	GO:0004674~protein serine/threonine kinase activity	12	3.42857	0.103726	IRAK3, BCKDK, CSNK2A1, STK11, TAOK1, AAK1, PHKG2, BMPR2, CDK8, LRRK2, MAP2K6, CDK13	292	428	17446	1.67514	1	0.957983	79.5277
INTERPRO	IPR011009:Protein kinase-like domain	14	4	0.109208	FRK, TAOK1, STK11, CHKB, PHKG2, BMPR2, CDK8, IRAK3, PTK2, CSNK2A1, AAK1, LRRK2, MAP2K6, CDK13	329	556	20594	1.57615	1	0.99843	82.3381
GOTERM_MF_DIRECT	GO:0004672~protein kinase activity	14	4	0.110655	FRK, BCKDK, TAOK1, STK11, PHKG2, BMPR2, CDK8, IRAK3, PTK2, CSNK2A1, AAK1, LRRK2, MAP2K6, CDK13	292	531	17446	1.57524	1	0.959872	81.7044
INTERPRO	IPR000719:Protein kinase, catalytic domain	13	3.71429	0.12205	FRK, TAOK1, STK11, PHKG2, CDK8, BMPR2, IRAK3, PTK2, CSNK2A1, AAK1, LRRK2, MAP2K6, CDK13	329	515	20594	1.58009	1	0.99878	85.7935
INTERPRO	IPR008271:Serine/threonine-protein kinase, active site	9	2.57143	0.165066	CSNK2A1, STK11, TAOK1, AAK1, PHKG2, CDK8, LRRK2, MAP2K6, CDK13	329	333	20594	1.69178	1	0.999476	93.3105
UP_SEQ_FEATURE	domain:Protein kinase	13	3.71429	0.166406	FRK, TAOK1, STK11, PHKG2, CDK8, BMPR2, IRAK3, PTK2, CSNK2A1, AAK1, LRRK2, MAP2K6, CDK13	313	502	18012	1.49024	1	0.999968	94.413
UP_SEQ_FEATURE	active site:Proton acceptor	17	4.85714	0.17098	FRK, STK11, RNASE4, TAOK1, PHKG2, BMPR2, CDK8, ERI3, B3GAT2, PTK2, DHRS3, CSNK2A1, ALDH1A3, AAK1, LRRK2, MAP2K6, CDK13	313	710	18012	1.37787	1	0.99996	94.8796
GOTERM_BP_DIRECT	GO:0006468~protein phosphorylation	14	4	0.179851	FRK, BCKDK, TAOK1, STK11, PHKG2, BMPR2, CDK8, IRAK3, PTK2, CSNK2A1, AAK1, LRRK2, MAP2K6, CDK13	307	576	18082	1.43157	1	0.999924	96.1741
GOTERM_BP_DIRECT	GO:0046777~protein autophosphorylation	6	1.71429	0.19912	IRAK3, PTK2, CSNK2A1, STK11, AAK1, LRRK2	307	183	18082	1.93112	1	0.999884	97.4131
SMART	SM00220:S_TKc	9	2.57143	0.356434	CSNK2A1, STK11, TAOK1, AAK1, PHKG2, CDK8, LRRK2, MAP2K6, CDK13	185	380	10425	1.33464	1	0.994452	99.5251
Annotation Cluster 7	Enrichment Score: 1.2913962699539971
Category	Term	Count	%	PValue	Genes	List Total	Pop Hits	Pop Total	Fold Enrichment	Bonferroni	Benjamini	FDR
UP_KEYWORDS	Zinc-finger	39	11.1429	0.00248649	ZFP397, ZBTB6, ZFP335, DZIP1, ZFP68, ZFP874B, ZFP763, 3300002I08RIK, KDM1B, ZFY2, MTMR3, RNF123, MBTD1, USP39, ZFP687, ZFP811, ZFP276, CYHR1, DHX57, ARHGEF2, ZFP692, ESRRA, ZC3H10, ZHX2, DNLZ, ZSCAN2, PCLO, ZFP609, BFAR, ZFP865, TRIM33, BAZ1B, ZMIZ2, ZFAND2B, ZFP207, ZZZ3, KAT6B, ZFP825, NR5A1	342	1565	22680	1.6526	0.496981	0.0447751	3.23116
UP_KEYWORDS	Metal-binding	69	19.7143	0.00741088	IMPA2, ZFP335, DZIP1, PNKD, KDM1B, MBTD1, NUBP2, MCEE, DPEP3, ZFP687, ZFP276, CYHR1, ZFP692, ARHGEF2, ZC3H10, ZHX2, COQ7, PCLO, NME4, ZFP865, BAZ1B, TRIM33, CHPF, ZMIZ2, ZFAND2B, ZZZ3, PRPS2, ZFP825, GLRX3, GALNT1, ZFP397, ZBTB6, STK11, ZFP68, BMPR2, ZFP874B, ZFP763, ERI3, 3300002I08RIK, ZFY2, ARG1, PEF1, MTMR3, RNF123, PDE1B, RPS29, USP39, HAAO, PKD2, ZFP811, DHX57, ALKBH7, ESRRA, DNLZ, CYB561, …	342	3395	22680	1.3478	0.871653	0.0890972	9.34742
UP_KEYWORDS	Zinc	43	12.2857	0.0346391	ZFP397, ZBTB6, ZFP335, DZIP1, PNKD, ZFP68, ZFP874B, ZFP763, 3300002I08RIK, KDM1B, ZFY2, MTMR3, RNF123, MBTD1, RPS29, USP39, DPEP3, ZFP811, ZFP687, ZFP276, CYHR1, DHX57, ARHGEF2, ZFP692, ESRRA, ZC3H10, ZHX2, DNLZ, PCLO, ZSCAN2, ZFP609, BFAR, ZFP865, TRIM33, BAZ1B, ZMIZ2, ZFAND2B, ZFP207, ZZZ3, KAT6B, ZFP825, NR5A1, ADAR	342	2099	22680	1.35854	0.999941	0.262183	37.1925
INTERPRO	IPR007087:Zinc finger, C2H2	19	5.42857	0.0461829	ZFP692, ZFP397, ZBTB6, ZFP335, DZIP1, ZFP68, ZHX2, ZFP874B, ZFP763, ZSCAN2, 3300002I08RIK, ZFP609, ZFY2, ZFP865, ZFP207, ZFP811, ZFP687, ZFP276, ZFP825	329	731	20594	1.62698	1	0.999637	50.7805
INTERPRO	IPR015880:Zinc finger, C2H2-like	18	5.14286	0.0527773	ZFP692, ZFP397, ZBTB6, ZFP335, DZIP1, ZFP68, ZHX2, ZFP874B, ZFP763, ZSCAN2, 3300002I08RIK, ZFY2, ZFP865, ZFP207, ZFP811, ZFP687, ZFP276, ZFP825	329	693	20594	1.62586	1	0.994426	55.6426
GOTERM_MF_DIRECT	GO:0003676~nucleic acid binding	29	8.28571	0.0626317	ZFP397, ZBTB6, ZFP335, ZFP68, ZFP874B, SYNCRIP, ERI3, ZFP763, 3300002I08RIK, ZFY2, HNRNPL, TARDBP, DDX19B, PTBP3, ZFP811, ZFP276, DHX57, TTC14, ZFP692, RNASE4, SREK1, ZSCAN2, HNRNPA1, SLTM, 2410018L13RIK, ZFP865, DDX50, RBM15, ZFP825	292	1237	17446	1.40069	1	0.953273	60.8117
GOTERM_MF_DIRECT	GO:0046872~metal ion binding	67	19.1429	0.0782737	IMPA2, ZFP335, DZIP1, PNKD, KDM1B, MBTD1, NUBP2, MCEE, DPEP3, ZFP687, ZFP276, CYHR1, ZFP692, ARHGEF2, ZC3H10, ZHX2, COQ7, PCLO, NME4, ZFP865, BAZ1B, TRIM33, CHPF, ZMIZ2, ZFAND2B, ZZZ3, PRPS2, ZFP825, GLRX3, GALNT1, ZFP397, ZBTB6, STK11, ZFP68, BMPR2, ZFP874B, ZFP763, ERI3, 3300002I08RIK, ZFY2, ARG1, PEF1, MTMR3, RNF123, PDE1B, RPS29, USP39, HAAO, PKD2, ZFP811, DHX57, ALKBH7, ESRRA, DNLZ, CYB561, …	292	3355	17446	1.19315	1	0.941047	69.2882
SMART	SM00355:ZnF_C2H2	18	5.14286	0.104779	ZFP692, ZFP397, ZBTB6, ZFP335, DZIP1, ZFP68, ZHX2, ZFP874B, ZFP763, ZSCAN2, 3300002I08RIK, ZFY2, ZFP865, ZFP207, ZFP811, ZFP687, ZFP276, ZFP825	185	693	10425	1.46367	1	0.952348	73.9076
INTERPRO	IPR013087:Zinc finger C2H2-type/integrase DNA-binding domain	14	4	0.243768	ZFY2, ZFP692, ZFP865, ZFP397, ZBTB6, ZFP335, ZFP68, ZFP874B, ZFP811, ZFP763, ZFP276, ZSCAN2, ZFP825, 3300002I08RIK	329	652	20594	1.34408	1	0.999798	98.4837
GOTERM_MF_DIRECT	GO:0008270~zinc ion binding	18	5.14286	0.625783	ESRRA, DNLZ, KDM1B, ZDHHC24, BFAR, RNF123, MBTD1, TRIM33, RPS29, BAZ1B, ZMIZ2, ZFAND2B, USP39, ZZZ3, ZFP276, KAT6B, CYHR1, NR5A1	292	1075	17446	1.00041	1	0.999893	99.9999
Annotation Cluster 8	Enrichment Score: 1.2649296828497236
Category	Term	Count	%	PValue	Genes	List Total	Pop Hits	Pop Total	Fold Enrichment	Bonferroni	Benjamini	FDR
INTERPRO	IPR003034:SAP domain	3	0.857143	0.0473773	SLTM, HNRNPUL1, ACIN1	329	22	20594	8.53578	1	0.998502	51.6965
SMART	SM00513:SAP	3	0.857143	0.0568132	SLTM, HNRNPUL1, ACIN1	185	22	10425	7.68428	0.999936	0.959925	50.8347
UP_SEQ_FEATURE	domain:SAP	3	0.857143	0.0595925	SLTM, HNRNPUL1, ACIN1	313	23	18012	7.50604	1	0.996738	62.2362
Annotation Cluster 9	Enrichment Score: 1.2645429881207153
Category	Term	Count	%	PValue	Genes	List Total	Pop Hits	Pop Total	Fold Enrichment	Bonferroni	Benjamini	FDR
UP_SEQ_FEATURE	repeat:1-4	3	0.857143	0.0270647	HNRNPUL1, SYNCRIP, CALR3	313	15	18012	11.5093	1	0.982005	35.2652
UP_SEQ_FEATURE	repeat:1-3	3	0.857143	0.0381216	HNRNPUL1, SYNCRIP, CALR3	313	18	18012	9.59105	1	0.988044	45.9912
UP_SEQ_FEATURE	repeat:1-1	3	0.857143	0.0894443	HNRNPUL1, SYNCRIP, CALR3	313	29	18012	5.95307	1	0.999666	77.3519
UP_SEQ_FEATURE	repeat:1-2	3	0.857143	0.0947767	HNRNPUL1, SYNCRIP, CALR3	313	30	18012	5.75463	1	0.999318	79.3651
Annotation Cluster 10	Enrichment Score: 1.2612213309233977
Category	Term	Count	%	PValue	Genes	List Total	Pop Hits	Pop Total	Fold Enrichment	Bonferroni	Benjamini	FDR
GOTERM_MF_DIRECT	GO:0005351~sugar:proton symporter activity	3	0.857143	0.0114218	SLC2A13, SLC2A10, SLC35A5	292	10	17446	17.924	0.997484	0.631199	15.3277
UP_KEYWORDS	Sugar transport	3	0.857143	0.111375	SLC2A13, SLC2A10, SLC35A5	342	38	22680	5.23546	1	0.557251	78.9407
GOTERM_BP_DIRECT	GO:0008643~carbohydrate transport	3	0.857143	0.129364	SLC2A13, SLC2A10, SLC35A5	307	37	18082	4.7756	1	0.999933	89.7731
Annotation Cluster 11	Enrichment Score: 1.1534153221482388
Category	Term	Count	%	PValue	Genes	List Total	Pop Hits	Pop Total	Fold Enrichment	Bonferroni	Benjamini	FDR
INTERPRO	IPR012677:Nucleotide-binding, alpha-beta plait	11	3.14286	0.0150836	SLTM, HNRNPL, SREK1, TARDBP, PABPC4, DDX50, SYNCRIP, PTBP3, ACIN1, HNRNPA1, RBM15	329	281	20594	2.45037	0.999962	0.999962	20.3764
UP_KEYWORDS	RNA-binding	16	4.57143	0.0392799	PABPC4, SYNCRIP, SRP19, HNRNPA1, RPS3, SLTM, HNRNPL, PA2G4, HNRNPUL1, TARDBP, DDX50, PTBP3, LSM10, RPS11, LRPPRC, ADAR	342	601	22680	1.76548	0.999984	0.284768	41.0613
INTERPRO	IPR000504:RNA recognition motif domain	9	2.57143	0.0399565	SLTM, HNRNPL, SREK1, TARDBP, PABPC4, SYNCRIP, PTBP3, HNRNPA1, RBM15	329	241	20594	2.3376	1	0.999889	45.7372
SMART	SM00360:RRM	9	2.57143	0.0500631	SLTM, HNRNPL, SREK1, TARDBP, PABPC4, SYNCRIP, PTBP3, HNRNPA1, RBM15	185	229	10425	2.21468	0.999791	0.985552	46.3893
UP_SEQ_FEATURE	domain:RRM 2	5	1.42857	0.182105	HNRNPL, TARDBP, SYNCRIP, PTBP3, HNRNPA1	313	128	18012	2.2479	1	0.999945	95.8666
UP_SEQ_FEATURE	domain:RRM 1	5	1.42857	0.182105	HNRNPL, TARDBP, SYNCRIP, PTBP3, HNRNPA1	313	128	18012	2.2479	1	0.999945	95.8666
UP_SEQ_FEATURE	domain:RRM 3	3	0.857143	0.214619	HNRNPL, SYNCRIP, PTBP3	313	50	18012	3.45278	1	0.999927	97.8269
Annotation Cluster 12	Enrichment Score: 1.0307156931356853
Category	Term	Count	%	PValue	Genes	List Total	Pop Hits	Pop Total	Fold Enrichment	Bonferroni	Benjamini	FDR
UP_KEYWORDS	Endoplasmic reticulum	25	7.14286	0.0165345	SPPL3, CYB5R3, REEP6, CLCC1, SYNCRIP, ICMT, PNPLA6, PIGO, OS9, TOR2A, ELOVL1, MGST3, BFAR, MCFD2, ZFAND2B, TRAPPC5, PKD2, MBOAT1, SUMF2, MBOAT2, CALR3, JAGN1, LRRK2, SMPD4, DEGS1	342	997	22680	1.66288	0.989965	0.151551	19.7452
GOTERM_CC_DIRECT	GO:0005783~endoplasmic reticulum	29	8.28571	0.0975354	CYB5R3, NDUFB8, SYNCRIP, OS9, ELOVL1, PKD2, JAGN1, SPPL3, REEP6, YIPF6, CLCC1, CRTAP, ICMT, PIGO, PNPLA6, MGST3, TOR2A, BFAR, ZFAND2B, MCFD2, MBOAT1, TRAPPC5, EEF1G, MBOAT2, SUMF2, CALR3, LRRK2, SMPD4, DEGS1	323	1323	19662	1.33433	1	0.841521	75.5585
GOTERM_CC_DIRECT	GO:0005789~endoplasmic reticulum membrane	13	3.71429	0.501532	REEP6, CYB5R3, LMAN1L, ICMT, PIGO, PNPLA6, MGST3, ELOVL1, BFAR, PKD2, JAGN1, SMPD4, DEGS1	323	710	19662	1.11458	1	0.978619	99.9929
Annotation Cluster 13	Enrichment Score: 0.8708222019386836
Category	Term	Count	%	PValue	Genes	List Total	Pop Hits	Pop Total	Fold Enrichment	Bonferroni	Benjamini	FDR
SMART	SM00005:DEATH	3	0.857143	0.0815697	IRAK3, ANK2, UNC5A	185	27	10425	6.26126	0.999999	0.970101	64.4006
INTERPRO	IPR000488:Death domain	3	0.857143	0.0967391	IRAK3, ANK2, UNC5A	329	33	20594	5.69052	1	0.998905	78.2458
UP_SEQ_FEATURE	domain:Death	3	0.857143	0.100198	IRAK3, ANK2, UNC5A	313	31	18012	5.569	1	0.999264	81.239
INTERPRO	IPR011029:Death-like domain	3	0.857143	0.415645	IRAK3, ANK2, UNC5A	329	89	20594	2.10997	1	0.999902	99.9682
Annotation Cluster 14	Enrichment Score: 0.8311599817486349
Category	Term	Count	%	PValue	Genes	List Total	Pop Hits	Pop Total	Fold Enrichment	Bonferroni	Benjamini	FDR
UP_KEYWORDS	Spermatogenesis	8	2.28571	0.0239233	TPGS1, STK11, DZIP1, HERC4, CALR3, ZSCAN2, ALKBH5, NKAPL	342	188	22680	2.82195	0.998748	0.199701	27.3457
GOTERM_BP_DIRECT	GO:0007283~spermatogenesis	11	3.14286	0.154136	OAZ3, TPGS1, STK11, DZIP1, CRTAP, HERC4, CALR3, 4932438A13RIK, ZSCAN2, ALKBH5, NKAPL	307	407	18082	1.59187	1	0.999938	93.6407
GOTERM_BP_DIRECT	GO:0030154~cell differentiation	16	4.57143	0.344513	FRK, STK11, DZIP1, HERC4, ZSCAN2, FLNB, NKAPL, RPS7, BZW2, TPGS1, PTBP3, CALR3, GADD45B, LRRK2, ALKBH5, NR5A1	307	780	18082	1.20819	1	0.999879	99.9043
UP_KEYWORDS	Differentiation	12	3.42857	0.372759	BZW2, TPGS1, STK11, DZIP1, HERC4, CALR3, PTBP3, LRRK2, GADD45B, ZSCAN2, ALKBH5, NKAPL	342	646	22680	1.23187	1	0.857797	99.7874
Annotation Cluster 15	Enrichment Score: 0.753936142121751
Category	Term	Count	%	PValue	Genes	List Total	Pop Hits	Pop Total	Fold Enrichment	Bonferroni	Benjamini	FDR
GOTERM_BP_DIRECT	GO:0006974~cellular response to DNA damage stimulus	13	3.71429	0.0541735	RAD51D, ALKBH7, RBBP5, NIPBL, MMS22L, BAZ1B, STK11, TAOK1, FBXO18, INTS3, SMC1A, PITHD1, RPS3	307	420	18082	1.82306	1	0.999113	60.0173
UP_KEYWORDS	DNA damage	9	2.57143	0.134814	RAD51D, MMS22L, BAZ1B, STK11, TAOK1, FBXO18, INTS3, SMC1A, RPS3	342	336	22680	1.77632	1	0.613884	85.1993
UP_KEYWORDS	DNA repair	7	2	0.243586	RAD51D, MMS22L, TAOK1, FBXO18, INTS3, SMC1A, RPS3	342	279	22680	1.66384	1	0.747386	97.4854
GOTERM_BP_DIRECT	GO:0006281~DNA repair	8	2.28571	0.298476	RAD51D, MMS22L, TAOK1, FBXO18, INTS3, SMC1A, PARP2, RPS3	307	318	18082	1.48174	1	0.999922	99.7076
GOTERM_BP_DIRECT	GO:0000724~double-strand break repair via homologous recombination	3	0.857143	0.320062	RAD51D, MMS22L, FBXO18	307	68	18082	2.59849	1	0.999941	99.8252
Annotation Cluster 16	Enrichment Score: 0.729133032212609
Category	Term	Count	%	PValue	Genes	List Total	Pop Hits	Pop Total	Fold Enrichment	Bonferroni	Benjamini	FDR
GOTERM_BP_DIRECT	GO:0008654~phospholipid biosynthetic process	4	1.14286	0.0781326	CHKB, MBOAT1, MBOAT2, PIP5K1A	307	59	18082	3.99315	1	0.999462	73.7902
UP_KEYWORDS	Lipid biosynthesis	6	1.71429	0.0943384	ELOVL1, CYB5R3, CHKB, MBOAT1, MBOAT2, DEGS1	342	160	22680	2.48684	1	0.504035	72.9448
UP_KEYWORDS	Phospholipid biosynthesis	3	0.857143	0.151962	CHKB, MBOAT1, MBOAT2	342	46	22680	4.32494	1	0.644395	88.6347
UP_KEYWORDS	Phospholipid metabolism	3	0.857143	0.173202	CHKB, MBOAT1, MBOAT2	342	50	22680	3.97895	1	0.664998	91.867
KEGG_PATHWAY	mmu00564:Glycerophospholipid metabolism	4	1.14286	0.174845	CHKB, MBOAT1, MBOAT2, PNPLA6	119	94	7691	2.75022	1	0.996965	90.6465
UP_KEYWORDS	Lipid metabolism	8	2.28571	0.445933	ELOVL1, CYB5R3, MTMR3, CHKB, MBOAT1, MBOAT2, PNPLA6, DEGS1	342	417	22680	1.27225	1	0.889451	99.9586
GOTERM_BP_DIRECT	GO:0006629~lipid metabolic process	9	2.57143	0.520399	ELOVL1, CYB5R3, MTMR3, CHKB, MBOAT1, MBOAT2, 4932438A13RIK, PNPLA6, DEGS1	307	459	18082	1.15488	1	0.999995	99.9994
Annotation Cluster 17	Enrichment Score: 0.7090522565993906
Category	Term	Count	%	PValue	Genes	List Total	Pop Hits	Pop Total	Fold Enrichment	Bonferroni	Benjamini	FDR
UP_KEYWORDS	Golgi apparatus	16	4.57143	0.164969	SPPL3, ARHGEF2, GALNT1, CLCC1, B3GNT9, B3GAT2, ST6GALNAC4, CHPF, MCFD2, TRAPPC5, B4GALNT3, CUX1, LRRK2, SMPD4, GOLM1, EBAG9	342	753	22680	1.4091	1	0.653094	90.7312
UP_SEQ_FEATURE	topological domain:Lumenal	11	3.14286	0.208222	B3GNT9, B3GAT2, GALNT1, ST6GALNAC4, CHPF, GLMP, B4GALNT3, JAGN1, CUX1, PNPLA6, GOLM1	313	427	18012	1.48246	1	0.999953	97.5287
UP_KEYWORDS	Signal-anchor	10	2.85714	0.217227	B3GNT9, B3GAT2, ATP1B1, GALNT1, ST6GALNAC4, CHPF, B4GALNT3, SUN1, GOLM1, EBAG9	342	439	22680	1.51061	1	0.727447	96.0487
Annotation Cluster 18	Enrichment Score: 0.6901900252782738
Category	Term	Count	%	PValue	Genes	List Total	Pop Hits	Pop Total	Fold Enrichment	Bonferroni	Benjamini	FDR
GOTERM_CC_DIRECT	GO:0005874~microtubule	9	2.57143	0.169413	ARHGEF2, EML1, TPGS1, ZFP207, SNTB2, TCTE3, NCKAP5L, LRPPRC, IQGAP1	323	327	19662	1.67541	1	0.930438	92.1785
UP_KEYWORDS	Microtubule	7	2	0.207047	ARHGEF2, EML1, TPGS1, ZFP207, SNTB2, TCTE3, NCKAP5L	342	264	22680	1.75837	1	0.722128	95.3144
GOTERM_MF_DIRECT	GO:0008017~microtubule binding	6	1.71429	0.242334	ARHGEF2, EML1, TPGS1, ZFP207, CCSER2, RPS3	292	200	17446	1.7924	1	0.993165	98.2036
Annotation Cluster 19	Enrichment Score: 0.6811395041139671
Category	Term	Count	%	PValue	Genes	List Total	Pop Hits	Pop Total	Fold Enrichment	Bonferroni	Benjamini	FDR
INTERPRO	IPR017986:WD40-repeat-containing domain	10	2.85714	0.0580212	BBS2, SPAG9, MIOS, RBBP5, EML1, EED, FBXW2, TBL1X, LRRK2, TSSC1	329	307	20594	2.03895	1	0.993302	59.185
UP_KEYWORDS	WD repeat	8	2.28571	0.0925755	MIOS, RBBP5, EML1, EED, FBXW2, TBL1X, LRRK2, TSSC1	342	256	22680	2.07237	1	0.506177	72.2416
INTERPRO	IPR015943:WD40/YVTN repeat-like-containing domain	10	2.85714	0.0953209	BBS2, SPAG9, MIOS, RBBP5, EML1, EED, FBXW2, TBL1X, LRRK2, TSSC1	329	340	20594	1.84105	1	0.999423	77.728
UP_SEQ_FEATURE	repeat:WD 4	7	2	0.213197	MIOS, RBBP5, EML1, EED, FBXW2, TBL1X, TSSC1	313	230	18012	1.75141	1	0.999946	97.7637
INTERPRO	IPR001680:WD40 repeat	7	2	0.242719	MIOS, RBBP5, EML1, EED, FBXW2, TBL1X, TSSC1	329	263	20594	1.66605	1	0.999859	98.4519
UP_SEQ_FEATURE	repeat:WD 3	7	2	0.248731	MIOS, RBBP5, EML1, EED, FBXW2, TBL1X, TSSC1	313	243	18012	1.65771	1	0.999943	98.9249
INTERPRO	IPR019775:WD40 repeat, conserved site	5	1.42857	0.255088	EML1, EED, FBXW2, TBL1X, TSSC1	329	161	20594	1.94397	1	0.999731	98.7906
UP_SEQ_FEATURE	repeat:WD 2	7	2	0.263406	MIOS, RBBP5, EML1, EED, FBXW2, TBL1X, TSSC1	313	248	18012	1.62429	1	0.999944	99.2136
UP_SEQ_FEATURE	repeat:WD 1	7	2	0.263406	MIOS, RBBP5, EML1, EED, FBXW2, TBL1X, TSSC1	313	248	18012	1.62429	1	0.999944	99.2136
UP_SEQ_FEATURE	repeat:WD 5	6	1.71429	0.306038	MIOS, RBBP5, EML1, EED, TBL1X, TSSC1	313	211	18012	1.63639	1	0.999947	99.6943
SMART	SM00320:WD40	7	2	0.315366	MIOS, RBBP5, EML1, EED, FBXW2, TBL1X, TSSC1	185	262	10425	1.50557	1	0.994535	98.9937
UP_SEQ_FEATURE	repeat:WD 6	5	1.42857	0.328403	MIOS, RBBP5, EML1, EED, TBL1X	313	167	18012	1.72294	1	0.999924	99.8181
UP_SEQ_FEATURE	repeat:WD 7	4	1.14286	0.377889	MIOS, EML1, EED, TBL1X	313	127	18012	1.81248	1	0.999968	99.9459
Annotation Cluster 20	Enrichment Score: 0.6756779443659447
Category	Term	Count	%	PValue	Genes	List Total	Pop Hits	Pop Total	Fold Enrichment	Bonferroni	Benjamini	FDR
INTERPRO	IPR005828:General substrate transporter	3	0.857143	0.127758	SLC2A13, SLC2A10, SLC22A7	329	39	20594	4.81506	1	0.998558	87.117
GOTERM_MF_DIRECT	GO:0022857~transmembrane transporter activity	3	0.857143	0.178669	SLC2A13, SLC2A10, SLC22A7	292	46	17446	3.89652	1	0.983459	94.2202
INTERPRO	IPR020846:Major facilitator superfamily domain	4	1.14286	0.41165	SLC2A13, SLC2A10, SLC22A7, SLC43A3	329	146	20594	1.71495	1	0.999913	99.9648
Annotation Cluster 21	Enrichment Score: 0.6558896382906272
Category	Term	Count	%	PValue	Genes	List Total	Pop Hits	Pop Total	Fold Enrichment	Bonferroni	Benjamini	FDR
UP_KEYWORDS	Ion transport	14	4	0.142629	ATP1B1, CLCN3, SLC12A2, CLCC1, GRIK2, SLC22A7, CLDN15, KCNT1, PKD2, SLC38A1, ATP5H, HTR3B, CACNA1A, FAM26F	342	619	22680	1.49987	1	0.627576	86.869
GOTERM_BP_DIRECT	GO:0006811~ion transport	14	4	0.193617	ATP1B1, CLCN3, SLC12A2, CLCC1, GRIK2, SLC22A7, CLDN15, KCNT1, PKD2, SLC38A1, ATP5H, HTR3B, CACNA1A, FAM26F	307	584	18082	1.41196	1	0.999935	97.1045
UP_KEYWORDS	Ion channel	7	2	0.390104	KCNT1, GRIK2, CLCC1, PKD2, HTR3B, CACNA1A, FAM26F	342	336	22680	1.38158	1	0.85767	99.8531
Annotation Cluster 22	Enrichment Score: 0.6514251995707134
Category	Term	Count	%	PValue	Genes	List Total	Pop Hits	Pop Total	Fold Enrichment	Bonferroni	Benjamini	FDR
UP_KEYWORDS	Cilium	7	2	0.0690684	BBS2, TPGS1, NUBP2, DZIP1, CC2D2A, PKD2, PTPN23	342	191	22680	2.43042	1	0.440648	61.1016
GOTERM_CC_DIRECT	GO:0036064~ciliary basal body	5	1.42857	0.104174	BBS2, DNAAF2, DZIP1, PKD2, PTPN23	323	109	19662	2.79234	1	0.847506	77.9145
UP_KEYWORDS	Cilium biogenesis/degradation	5	1.42857	0.160463	BBS2, NUBP2, CC2D2A, PTPN23, TCTN2	342	140	22680	2.36842	1	0.649861	90.0491
GOTERM_CC_DIRECT	GO:0031514~motile cilium	4	1.14286	0.191488	BBS2, TPGS1, PKD2, TCTE3	323	92	19662	2.64666	1	0.934475	94.5964
GOTERM_CC_DIRECT	GO:0005929~cilium	7	2	0.246711	BBS2, TPGS1, NUBP2, DZIP1, CC2D2A, PKD2, PTPN23	323	257	19662	1.65802	1	0.945301	97.9541
GOTERM_BP_DIRECT	GO:0030030~cell projection organization	5	1.42857	0.253068	BBS2, NUBP2, CC2D2A, PTPN23, TCTN2	307	151	18082	1.9503	1	0.999877	99.1791
UP_KEYWORDS	Cell projection	13	3.71429	0.321154	DZIP1, PTPN23, WWC1, PIP5K1A, KLHL2, BBS2, TPGS1, UNC5A, NUBP2, CC2D2A, PKD2, TCTN2, LRRK2	342	678	22680	1.27154	1	0.821716	99.3967
GOTERM_BP_DIRECT	GO:0060271~cilium morphogenesis	5	1.42857	0.324764	BBS2, DZIP1, CC2D2A, PTPN23, TCTN2	307	170	18082	1.73232	1	0.99993	99.8441
GOTERM_BP_DIRECT	GO:0007224~smoothened signaling pathway	3	0.857143	0.338673	DZIP1, CC2D2A, TCTN2	307	71	18082	2.48869	1	0.999905	99.8893
GOTERM_BP_DIRECT	GO:0042384~cilium assembly	4	1.14286	0.373315	BBS2, DZIP1, CC2D2A, TCTN2	307	129	18082	1.82633	1	0.999905	99.9543
GOTERM_CC_DIRECT	GO:0042995~cell projection	14	4	0.375149	DZIP1, PTPN23, WWC1, PIP5K1A, KLHL2, BBS2, TPGS1, UNC5A, NUBP2, CC2D2A, PKD2, TCTN2, LRRK2, CACNA1A	323	712	19662	1.19694	1	0.958631	99.8428
Annotation Cluster 23	Enrichment Score: 0.6210635270738285
Category	Term	Count	%	PValue	Genes	List Total	Pop Hits	Pop Total	Fold Enrichment	Bonferroni	Benjamini	FDR
GOTERM_MF_DIRECT	GO:0004715~non-membrane spanning protein tyrosine kinase activity	3	0.857143	0.172691	FRK, PTK2, BAZ1B	292	45	17446	3.98311	1	0.983681	93.5802
UP_KEYWORDS	Tyrosine-protein kinase	4	1.14286	0.241689	FRK, PTK2, BAZ1B, MAP2K6	342	113	22680	2.34746	1	0.75051	97.4009
GOTERM_MF_DIRECT	GO:0004713~protein tyrosine kinase activity	4	1.14286	0.328309	FRK, PTK2, BAZ1B, MAP2K6	292	121	17446	1.97509	1	0.996847	99.6861
Annotation Cluster 24	Enrichment Score: 0.5292846571253645
Category	Term	Count	%	PValue	Genes	List Total	Pop Hits	Pop Total	Fold Enrichment	Bonferroni	Benjamini	FDR
GOTERM_CC_DIRECT	GO:0045202~synapse	14	4	0.0736963	CLCN3, GRIK2, DENND1A, TANC1, BCAN, PCLO, MFF, SLC6A9, EGFLAM, LAMB2, ANK2, EXOC4, SNTB2, LRRK2	323	505	19662	1.68757	1	0.764596	65.0395
GOTERM_CC_DIRECT	GO:0014069~postsynaptic density	7	2	0.19886	ARHGEF2, ANK2, GRIK2, EXOC4, BMPR2, TANC1, PCLO	323	239	19662	1.78289	1	0.929578	95.2349
UP_KEYWORDS	Synapse	8	2.28571	0.292378	MFF, EGFLAM, ANK2, GRIK2, TANC1, DENND1A, LRRK2, PCLO	342	357	22680	1.48607	1	0.796256	98.9567
UP_KEYWORDS	Cell junction	12	3.42857	0.407831	MFF, PTK2, ARHGEF2, EGFLAM, ANK2, GRIK2, TANC1, DENND1A, SNTB2, LRRK2, PCLO, CLDN15	342	661	22680	1.20392	1	0.865814	99.9005
GOTERM_CC_DIRECT	GO:0030054~cell junction	13	3.71429	0.512565	ARHGEF2, GRIK2, DENND1A, TANC1, PCLO, CLDN15, MFF, PTK2, MIOS, EGFLAM, ANK2, SNTB2, LRRK2	323	718	19662	1.10216	1	0.978729	99.9948
UP_KEYWORDS	Postsynaptic cell membrane	3	0.857143	0.744946	ANK2, GRIK2, TANC1	342	176	22680	1.13038	1	0.973375	100
Annotation Cluster 25	Enrichment Score: 0.5088418004393039
Category	Term	Count	%	PValue	Genes	List Total	Pop Hits	Pop Total	Fold Enrichment	Bonferroni	Benjamini	FDR
SMART	SM00256:FBOX	3	0.857143	0.233661	FBXL8, FBXO18, FBXW2	185	52	10425	3.25104	1	0.992396	96.0458
UP_SEQ_FEATURE	domain:F-box	3	0.857143	0.323675	FBXL8, FBXO18, FBXW2	313	67	18012	2.5767	1	0.999956	99.7967
INTERPRO	IPR001810:F-box domain, cyclin-like	3	0.857143	0.393349	FBXL8, FBXO18, FBXW2	329	85	20594	2.20926	1	0.999909	99.9443
Annotation Cluster 26	Enrichment Score: 0.48399181020643006
Category	Term	Count	%	PValue	Genes	List Total	Pop Hits	Pop Total	Fold Enrichment	Bonferroni	Benjamini	FDR
INTERPRO	IPR001650:Helicase, C-terminal	4	1.14286	0.251548	DDX19B, DDX50, SMARCA2, DHX57	329	109	20594	2.29709	1	0.999784	98.7015
INTERPRO	IPR014001:Helicase, superfamily 1/2, ATP-binding domain	4	1.14286	0.260111	DDX19B, DDX50, SMARCA2, DHX57	329	111	20594	2.2557	1	0.999688	98.9072
GOTERM_MF_DIRECT	GO:0004004~ATP-dependent RNA helicase activity	3	0.857143	0.283109	DDX19B, DDX50, DHX57	292	63	17446	2.84508	1	0.996279	99.1938
SMART	SM00490:HELICc	4	1.14286	0.297555	DDX19B, DDX50, SMARCA2, DHX57	185	108	10425	2.08709	1	0.997055	98.6255
INTERPRO	IPR011545:DNA/RNA helicase, DEAD/DEAH box type, N-terminal	3	0.857143	0.300926	DDX19B, DDX50, DHX57	329	69	20594	2.72155	1	0.999663	99.5333
SMART	SM00487:DEXDc	4	1.14286	0.307228	DDX19B, DDX50, SMARCA2, DHX57	185	110	10425	2.04914	1	0.995937	98.8385
UP_KEYWORDS	Helicase	4	1.14286	0.310886	FBXO18, DDX50, SMARCA2, DHX57	342	130	22680	2.04049	1	0.814505	99.2645
GOTERM_MF_DIRECT	GO:0004386~helicase activity	4	1.14286	0.36479	FBXO18, DDX50, SMARCA2, DHX57	292	129	17446	1.85261	1	0.99729	99.8602
UP_SEQ_FEATURE	domain:Helicase C-terminal	3	0.857143	0.491986	DDX50, SMARCA2, DHX57	313	95	18012	1.81725	1	0.999992	99.9978
UP_SEQ_FEATURE	domain:Helicase ATP-binding	3	0.857143	0.508466	DDX50, SMARCA2, DHX57	313	98	18012	1.76162	1	0.999995	99.9987
Annotation Cluster 27	Enrichment Score: 0.4810102207349988
Category	Term	Count	%	PValue	Genes	List Total	Pop Hits	Pop Total	Fold Enrichment	Bonferroni	Benjamini	FDR
SMART	SM00181:EGF	7	2	0.101157	FBLN1, LTBP1, PEAR1, EGFLAM, LAMB2, PAMR1, BCAN	185	181	10425	2.17933	1	0.970381	72.597
GOTERM_BP_DIRECT	GO:0030198~extracellular matrix organization	5	1.42857	0.128137	PTK2, FBLN1, EGFLAM, LAMB2, APBB2	307	114	18082	2.58329	1	0.999955	89.5331
INTERPRO	IPR001881:EGF-like calcium-binding	5	1.42857	0.14209	FBLN1, LTBP1, EGFLAM, PAMR1, BCAN	329	126	20594	2.48396	1	0.998936	89.9505
INTERPRO	IPR000742:Epidermal growth factor-like domain	7	2	0.178929	FBLN1, LTBP1, PEAR1, EGFLAM, LAMB2, PAMR1, BCAN	329	237	20594	1.84882	1	0.999043	94.7955
SMART	SM00179:EGF_CA	5	1.42857	0.183016	FBLN1, LTBP1, EGFLAM, PAMR1, BCAN	185	126	10425	2.23616	1	0.991474	91.4016
INTERPRO	IPR013032:EGF-like, conserved site	6	1.71429	0.206373	FBLN1, LTBP1, PEAR1, EGFLAM, PAMR1, BCAN	329	197	20594	1.90647	1	0.999566	96.8737
UP_KEYWORDS	EGF-like domain	6	1.71429	0.24758	FBLN1, LTBP1, PEAR1, EGFLAM, PAMR1, BCAN	342	224	22680	1.77632	1	0.747764	97.655
UP_SEQ_FEATURE	domain:EGF-like 1	4	1.14286	0.302145	FBLN1, LTBP1, PEAR1, EGFLAM	313	111	18012	2.07374	1	0.999964	99.666
UP_SEQ_FEATURE	domain:EGF-like 2	3	0.857143	0.428712	LTBP1, PEAR1, EGFLAM	313	84	18012	2.05523	1	0.99999	99.986
UP_KEYWORDS	Extracellular matrix	5	1.42857	0.470598	FBLN1, EGFLAM, LAMB2, CRTAP, BCAN	342	235	22680	1.41097	1	0.90071	99.9773
GOTERM_CC_DIRECT	GO:0005604~basement membrane	3	0.857143	0.473401	FBLN1, EGFLAM, LAMB2	323	97	19662	1.88267	1	0.977047	99.985
GOTERM_CC_DIRECT	GO:0005578~proteinaceous extracellular matrix	6	1.71429	0.59291	FBLN1, LTBP1, EGFLAM, LAMB2, CRTAP, BCAN	323	316	19662	1.15582	1	0.987222	99.9996
INTERPRO	IPR009030:Insulin-like growth factor binding protein, N-terminal	3	0.857143	0.615864	FBLN1, LTBP1, PEAR1	329	130	20594	1.44452	1	0.999997	99.9999
GOTERM_MF_DIRECT	GO:0005509~calcium ion binding	12	3.42857	0.621374	PEF1, FBLN1, LTBP1, EGFLAM, PAMR1, MCFD2, PKD2, BCAN, PCDHGC5, CALR3, PCLO, CALM2	292	699	17446	1.02569	1	0.999899	99.9999
UP_KEYWORDS	Secreted	14	4	0.998163	TOR2A, FBLN1, GALNT1, LTBP1, EGFLAM, LAMB2, RNASE4, PAMR1, CRTAP, TNFRSF18, TFPI, BCAN, GPHA2, CDSN	342	1685	22680	0.550992	1	0.999999	100
GOTERM_CC_DIRECT	GO:0005576~extracellular region	15	4.28571	0.999484	GALNT1, LTBP1, RNASE4, CRTAP, PAMR1, BCAN, CDSN, TOR2A, FBLN1, LAMB2, EGFLAM, MCFD2, TFPI, TNFRSF18, GPHA2	323	1753	19662	0.520876	1	1	100
Annotation Cluster 28	Enrichment Score: 0.47798304195817176
Category	Term	Count	%	PValue	Genes	List Total	Pop Hits	Pop Total	Fold Enrichment	Bonferroni	Benjamini	FDR
INTERPRO	IPR011011:Zinc finger, FYVE/PHD-type	5	1.42857	0.172158	MTMR3, BAZ1B, TRIM33, KAT6B, PCLO	329	136	20594	2.30131	1	0.999117	94.1135
INTERPRO	IPR019787:Zinc finger, PHD-finger	3	0.857143	0.347677	BAZ1B, TRIM33, KAT6B	329	77	20594	2.4388	1	0.999719	99.8347
INTERPRO	IPR001965:Zinc finger, PHD-type	3	0.857143	0.426638	BAZ1B, TRIM33, KAT6B	329	91	20594	2.0636	1	0.999887	99.9761
SMART	SM00249:PHD	3	0.857143	0.479629	BAZ1B, TRIM33, KAT6B	185	91	10425	1.85774	1	0.998813	99.964
Annotation Cluster 29	Enrichment Score: 0.4773851158313963
Category	Term	Count	%	PValue	Genes	List Total	Pop Hits	Pop Total	Fold Enrichment	Bonferroni	Benjamini	FDR
UP_SEQ_FEATURE	repeat:ANK 8	3	0.857143	0.146232	ANK2, TANC1, ANKRD6	313	39	18012	4.42664	1	0.99996	91.8384
UP_SEQ_FEATURE	repeat:ANK 4	5	1.42857	0.178663	ANK2, CLPB, TANC1, ANKAR, ANKRD6	313	127	18012	2.2656	1	0.999958	95.5821
UP_SEQ_FEATURE	repeat:ANK 7	3	0.857143	0.233802	ANK2, TANC1, ANKRD6	313	53	18012	3.25734	1	0.999942	98.5315
UP_SEQ_FEATURE	repeat:ANK 5	4	1.14286	0.287957	ANK2, TANC1, ANKAR, ANKRD6	313	108	18012	2.13135	1	0.999974	99.5405
UP_SEQ_FEATURE	repeat:ANK 3	5	1.42857	0.301027	ANK2, CLPB, TANC1, ANKAR, ANKRD6	313	160	18012	1.79832	1	0.999972	99.6574
INTERPRO	IPR020683:Ankyrin repeat-containing domain	6	1.71429	0.341909	ANK2, CLPB, TANC1, ANKAR, ANKRD6, LRRK2	329	242	20594	1.55196	1	0.999737	99.8113
UP_SEQ_FEATURE	repeat:ANK 6	3	0.857143	0.392496	ANK2, TANC1, ANKRD6	313	78	18012	2.21332	1	0.999976	99.9629
UP_SEQ_FEATURE	repeat:ANK 2	5	1.42857	0.434642	ANK2, CLPB, TANC1, ANKAR, ANKRD6	313	193	18012	1.49084	1	0.999989	99.9881
UP_SEQ_FEATURE	repeat:ANK 1	5	1.42857	0.434642	ANK2, CLPB, TANC1, ANKAR, ANKRD6	313	193	18012	1.49084	1	0.999989	99.9881
UP_KEYWORDS	ANK repeat	5	1.42857	0.486346	ANK2, CLPB, TANC1, ANKAR, ANKRD6	342	240	22680	1.38158	1	0.896692	99.9848
INTERPRO	IPR002110:Ankyrin repeat	5	1.42857	0.506733	ANK2, CLPB, TANC1, ANKAR, ANKRD6	329	232	20594	1.34905	1	0.999958	99.9975
SMART	SM00248:ANK	5	1.42857	0.564658	ANK2, CLPB, TANC1, ANKAR, ANKRD6	185	225	10425	1.25225	1	0.99927	99.9959
Annotation Cluster 30	Enrichment Score: 0.4659718939400638
Category	Term	Count	%	PValue	Genes	List Total	Pop Hits	Pop Total	Fold Enrichment	Bonferroni	Benjamini	FDR
UP_KEYWORDS	FAD	4	1.14286	0.261837	KDM1B, CYB5R3, MMACHC, L2HGDH	342	118	22680	2.24799	1	0.75833	98.178
UP_KEYWORDS	Flavoprotein	4	1.14286	0.310886	KDM1B, CYB5R3, MMACHC, L2HGDH	342	130	22680	2.04049	1	0.814505	99.2645
UP_KEYWORDS	Oxidoreductase	11	3.14286	0.491419	KDM1B, CYB5R3, ALKBH7, DHRS3, MMACHC, L2HGDH, ALDH1A3, HAAO, COQ7, ALKBH5, DEGS1	342	639	22680	1.14159	1	0.897281	99.9866
Annotation Cluster 31	Enrichment Score: 0.44633758837229276
Category	Term	Count	%	PValue	Genes	List Total	Pop Hits	Pop Total	Fold Enrichment	Bonferroni	Benjamini	FDR
GOTERM_MF_DIRECT	GO:0016887~ATPase activity	6	1.71429	0.242334	ATP1B1, ABCB8, CLPB, ABCD3, ATP5H, SMARCA2	292	200	17446	1.7924	1	0.993165	98.2036
INTERPRO	IPR003593:AAA+ ATPase domain	4	1.14286	0.403115	RAD51D, ABCB8, CLPB, ABCD3	329	144	20594	1.73877	1	0.999913	99.9563
SMART	SM00382:AAA	4	1.14286	0.468969	RAD51D, ABCB8, CLPB, ABCD3	185	144	10425	1.56532	1	0.999053	99.9539
Annotation Cluster 32	Enrichment Score: 0.4242104252047514
Category	Term	Count	%	PValue	Genes	List Total	Pop Hits	Pop Total	Fold Enrichment	Bonferroni	Benjamini	FDR
GOTERM_BP_DIRECT	GO:0055114~oxidation-reduction process	15	4.28571	0.255251	CYB5R3, ALKBH7, GDI2, TXN2, NDUFB8, COQ7, CYB561, KDM1B, DHRS3, MMACHC, L2HGDH, ALDH1A3, HAAO, ALKBH5, DEGS1	307	676	18082	1.30693	1	0.999834	99.2177
GOTERM_MF_DIRECT	GO:0016491~oxidoreductase activity	12	3.42857	0.425548	KDM1B, CYB5R3, ALKBH7, DHRS3, GDI2, MMACHC, L2HGDH, ALDH1A3, HAAO, COQ7, ALKBH5, DEGS1	292	604	17446	1.18702	1	0.998368	99.9674
UP_KEYWORDS	Oxidoreductase	11	3.14286	0.491419	KDM1B, CYB5R3, ALKBH7, DHRS3, MMACHC, L2HGDH, ALDH1A3, HAAO, COQ7, ALKBH5, DEGS1	342	639	22680	1.14159	1	0.897281	99.9866
Annotation Cluster 33	Enrichment Score: 0.41635869384542373
Category	Term	Count	%	PValue	Genes	List Total	Pop Hits	Pop Total	Fold Enrichment	Bonferroni	Benjamini	FDR
UP_SEQ_FEATURE	domain:PDZ	4	1.14286	0.255102	SIPA1L2, SNTB2, PCLO, GRASP	313	101	18012	2.27906	1	0.999941	99.0607
INTERPRO	IPR001478:PDZ domain	4	1.14286	0.445379	SIPA1L2, SNTB2, PCLO, GRASP	329	154	20594	1.62586	1	0.999897	99.9855
SMART	SM00228:PDZ	4	1.14286	0.495999	SIPA1L2, SNTB2, PCLO, GRASP	185	150	10425	1.5027	1	0.998706	99.9756
Annotation Cluster 34	Enrichment Score: 0.41526487378912025
Category	Term	Count	%	PValue	Genes	List Total	Pop Hits	Pop Total	Fold Enrichment	Bonferroni	Benjamini	FDR
GOTERM_BP_DIRECT	GO:0098792~xenophagy	4	1.14286	0.253381	ATP1B1, DNAAF2, ACIN1, ALKBH5	307	103	18082	2.28734	1	0.999852	99.1848
GOTERM_BP_DIRECT	GO:0002230~positive regulation of defense response to virus by host	4	1.14286	0.340988	ATP1B1, DNAAF2, ACIN1, ALKBH5	307	122	18082	1.93112	1	0.999882	99.8955
GOTERM_BP_DIRECT	GO:0098779~mitophagy in response to mitochondrial depolarization	3	0.857143	0.657192	ATP1B1, DNAAF2, ACIN1	307	132	18082	1.33861	1	1	100
Annotation Cluster 35	Enrichment Score: 0.4149034527552328
Category	Term	Count	%	PValue	Genes	List Total	Pop Hits	Pop Total	Fold Enrichment	Bonferroni	Benjamini	FDR
UP_KEYWORDS	Cytoplasmic vesicle	11	3.14286	0.204793	MFF, CLCN3, ARHGEF2, UQCC1, RABEP1, DENND1A, PTPN23, SNTB2, GPNMB, LRRK2, CYB561	342	489	22680	1.49177	1	0.724932	95.1355
GOTERM_CC_DIRECT	GO:0016023~cytoplasmic, membrane-bounded vesicle	4	1.14286	0.450678	ARHGEF2, UQCC1, PTPN23, GPNMB	323	151	19662	1.61253	1	0.975474	99.9732
GOTERM_CC_DIRECT	GO:0031410~cytoplasmic vesicle	11	3.14286	0.61675	MFF, CLCN3, ARHGEF2, UQCC1, RABEP1, DENND1A, PTPN23, SNTB2, GPNMB, LRRK2, CYB561	323	646	19662	1.03654	1	0.989223	99.9998
Annotation Cluster 36	Enrichment Score: 0.3885263618841073
Category	Term	Count	%	PValue	Genes	List Total	Pop Hits	Pop Total	Fold Enrichment	Bonferroni	Benjamini	FDR
UP_KEYWORDS	Dioxygenase	3	0.857143	0.355446	ALKBH7, HAAO, ALKBH5	342	83	22680	2.39696	1	0.845087	99.6955
GOTERM_MF_DIRECT	GO:0051213~dioxygenase activity	3	0.857143	0.38656	ALKBH7, HAAO, ALKBH5	292	80	17446	2.2405	1	0.99799	99.9156
UP_KEYWORDS	Iron	7	2	0.497085	GLRX3, ALKBH7, NUBP2, HAAO, COQ7, CYB561, ALKBH5	342	375	22680	1.23789	1	0.895481	99.9885
Annotation Cluster 37	Enrichment Score: 0.377728349080345
Category	Term	Count	%	PValue	Genes	List Total	Pop Hits	Pop Total	Fold Enrichment	Bonferroni	Benjamini	FDR
GOTERM_CC_DIRECT	GO:0014704~intercalated disc	3	0.857143	0.203327	PTK2, ATP1B1, ANK2	323	51	19662	3.58077	1	0.928095	95.587
GOTERM_CC_DIRECT	GO:0042383~sarcolemma	3	0.857143	0.578336	PTK2, ATP1B1, ANK2	323	118	19662	1.54762	1	0.987303	99.9993
GOTERM_CC_DIRECT	GO:0016324~apical plasma membrane	6	1.71429	0.625804	PTK2, CLCN3, ATP1B1, ANK2, SLC12A2, BMPR2	323	328	19662	1.11353	1	0.989157	99.9999
Annotation Cluster 38	Enrichment Score: 0.3671875379967172
Category	Term	Count	%	PValue	Genes	List Total	Pop Hits	Pop Total	Fold Enrichment	Bonferroni	Benjamini	FDR
UP_KEYWORDS	Protein phosphatase	4	1.14286	0.310886	MTMR3, DUSP3, PTPN23, UBLCP1	342	130	22680	2.04049	1	0.814505	99.2645
INTERPRO	IPR016130:Protein-tyrosine phosphatase, active site	3	0.857143	0.324405	MTMR3, DUSP3, PTPN23	329	73	20594	2.57243	1	0.999792	99.7203
GOTERM_MF_DIRECT	GO:0004721~phosphoprotein phosphatase activity	4	1.14286	0.409896	MTMR3, DUSP3, PTPN23, UBLCP1	292	139	17446	1.71933	1	0.99856	99.9519
GOTERM_BP_DIRECT	GO:0006470~protein dephosphorylation	4	1.14286	0.414393	MTMR3, DUSP3, PTPN23, UBLCP1	307	138	18082	1.70722	1	0.99995	99.985
UP_SEQ_FEATURE	active site:Phosphocysteine intermediate	3	0.857143	0.428712	MTMR3, DUSP3, PTPN23	313	84	18012	2.05523	1	0.99999	99.986
GOTERM_MF_DIRECT	GO:0004725~protein tyrosine phosphatase activity	3	0.857143	0.483063	MTMR3, DUSP3, PTPN23	292	97	17446	1.84783	1	0.999334	99.9929
GOTERM_BP_DIRECT	GO:0016311~dephosphorylation	3	0.857143	0.553139	MTMR3, DUSP3, PTPN23	307	109	18082	1.62107	1	0.999997	99.9998
GOTERM_MF_DIRECT	GO:0016791~phosphatase activity	3	0.857143	0.588465	MTMR3, DUSP3, PTPN23	292	118	17446	1.51898	1	0.999838	99.9997
Annotation Cluster 39	Enrichment Score: 0.3593127454695313
Category	Term	Count	%	PValue	Genes	List Total	Pop Hits	Pop Total	Fold Enrichment	Bonferroni	Benjamini	FDR
INTERPRO	IPR013087:Zinc finger C2H2-type/integrase DNA-binding domain	14	4	0.243768	ZFY2, ZFP692, ZFP865, ZFP397, ZBTB6, ZFP335, ZFP68, ZFP874B, ZFP811, ZFP763, ZFP276, ZSCAN2, ZFP825, 3300002I08RIK	329	652	20594	1.34408	1	0.999798	98.4837
INTERPRO	IPR001909:Krueppel-associated box	7	2	0.541203	2410018L13RIK, ZFP68, ZFP874B, ZFP811, ZFP763, ZFP825, 3300002I08RIK	329	373	20594	1.17472	1	0.999976	99.9992
SMART	SM00349:KRAB	7	2	0.633467	2410018L13RIK, ZFP68, ZFP874B, ZFP811, ZFP763, ZFP825, 3300002I08RIK	185	367	10425	1.07482	1	0.999747	99.9995
Annotation Cluster 40	Enrichment Score: 0.3114727205283421
Category	Term	Count	%	PValue	Genes	List Total	Pop Hits	Pop Total	Fold Enrichment	Bonferroni	Benjamini	FDR
UP_SEQ_FEATURE	zinc finger region:C2H2-type 4	6	1.71429	0.31975	ZFY2, ZFP692, ZBTB6, ZFP687, ZFP276, ZSCAN2	313	215	18012	1.60594	1	0.99996	99.7772
UP_SEQ_FEATURE	zinc finger region:C2H2-type 2	7	2	0.324248	ZFY2, ZFP692, ZBTB6, ZHX2, ZFP687, ZFP276, ZSCAN2	313	268	18012	1.50308	1	0.999944	99.7995
UP_SEQ_FEATURE	zinc finger region:C2H2-type 5	5	1.42857	0.437486	ZFY2, ZFP692, ZFP687, ZFP276, ZSCAN2	313	194	18012	1.48315	1	0.999985	99.989
UP_SEQ_FEATURE	zinc finger region:C2H2-type 10	3	0.857143	0.463761	ZFY2, ZFP687, ZSCAN2	313	90	18012	1.91821	1	0.999993	99.9949
UP_SEQ_FEATURE	zinc finger region:C2H2-type 3	6	1.71429	0.478833	ZFY2, ZFP692, ZBTB6, ZFP687, ZFP276, ZSCAN2	313	261	18012	1.3229	1	0.999993	99.9967
UP_SEQ_FEATURE	zinc finger region:C2H2-type 1	6	1.71429	0.484863	ZFY2, ZFP692, ZBTB6, ZHX2, ZFP276, ZSCAN2	313	263	18012	1.31284	1	0.999992	99.9973
UP_SEQ_FEATURE	zinc finger region:C2H2-type 9	3	0.857143	0.524594	ZFY2, ZFP687, ZSCAN2	313	101	18012	1.7093	1	0.999996	99.9992
UP_SEQ_FEATURE	zinc finger region:C2H2-type 8	3	0.857143	0.613678	ZFY2, ZFP687, ZSCAN2	313	119	18012	1.45075	1	1	100
UP_SEQ_FEATURE	zinc finger region:C2H2-type 7	3	0.857143	0.657396	ZFY2, ZFP687, ZSCAN2	313	129	18012	1.33829	1	1	100
UP_SEQ_FEATURE	zinc finger region:C2H2-type 6	3	0.857143	0.742903	ZFY2, ZFP687, ZSCAN2	313	152	18012	1.13578	1	1	100
Annotation Cluster 41	Enrichment Score: 0.29672060970423864
Category	Term	Count	%	PValue	Genes	List Total	Pop Hits	Pop Total	Fold Enrichment	Bonferroni	Benjamini	FDR
GOTERM_CC_DIRECT	GO:0005694~chromosome	8	2.28571	0.332863	RAD51D, HIST1H1B, FBXO18, XIST, ZFP207, EED, SMC1A, ZFP276	323	344	19662	1.41565	1	0.951552	99.6139
UP_KEYWORDS	Chromosome	8	2.28571	0.41419	RAD51D, HIST1H1B, FBXO18, ZFP207, EED, SMC1A, KAT6B, ZFP276	342	409	22680	1.29713	1	0.867587	99.9137
GOTERM_CC_DIRECT	GO:0000776~kinetochore	3	0.857143	0.587497	ZFP207, SMC1A, ZFP276	323	120	19662	1.52183	1	0.987155	99.9995
UP_KEYWORDS	Centromere	3	0.857143	0.600832	ZFP207, SMC1A, ZFP276	342	134	22680	1.48468	1	0.934486	99.9995
GOTERM_CC_DIRECT	GO:0000775~chromosome, centromeric region	3	0.857143	0.674797	ZFP207, SMC1A, ZFP276	323	141	19662	1.29517	1	0.991777	100
Annotation Cluster 42	Enrichment Score: 0.2941902130871278
Category	Term	Count	%	PValue	Genes	List Total	Pop Hits	Pop Total	Fold Enrichment	Bonferroni	Benjamini	FDR
UP_KEYWORDS	SH2 domain	3	0.857143	0.470019	FRK, GRB14, LCP2	342	105	22680	1.89474	1	0.903333	99.977
UP_SEQ_FEATURE	domain:SH2	3	0.857143	0.480807	FRK, GRB14, LCP2	313	93	18012	1.85633	1	0.999992	99.9969
INTERPRO	IPR000980:SH2 domain	3	0.857143	0.539646	FRK, GRB14, LCP2	329	113	20594	1.66183	1	0.99998	99.9991
SMART	SM00252:SH2	3	0.857143	0.545813	FRK, GRB14, LCP2	185	103	10425	1.6413	1	0.999279	99.9931
Annotation Cluster 43	Enrichment Score: 0.27634739632280314
Category	Term	Count	%	PValue	Genes	List Total	Pop Hits	Pop Total	Fold Enrichment	Bonferroni	Benjamini	FDR
UP_KEYWORDS	Lyase	4	1.14286	0.376535	CTH, UMPS, CSAD, RPS3	342	146	22680	1.81687	1	0.857194	99.8037
GOTERM_MF_DIRECT	GO:0016829~lyase activity	4	1.14286	0.409896	CTH, UMPS, CSAD, RPS3	292	139	17446	1.71933	1	0.99856	99.9519
GOTERM_MF_DIRECT	GO:0003824~catalytic activity	5	1.42857	0.960459	CTH, UMPS, CSAD, MTAP, PIGO	292	479	17446	0.623659	1	1	100
Annotation Cluster 44	Enrichment Score: 0.26071052021922064
Category	Term	Count	%	PValue	Genes	List Total	Pop Hits	Pop Total	Fold Enrichment	Bonferroni	Benjamini	FDR
UP_KEYWORDS	Potassium transport	3	0.857143	0.479839	ATP1B1, KCNT1, SLC12A2	342	107	22680	1.85932	1	0.898076	99.982
UP_KEYWORDS	Potassium	3	0.857143	0.540858	ATP1B1, KCNT1, SLC12A2	342	120	22680	1.65789	1	0.912955	99.9965
GOTERM_BP_DIRECT	GO:0006813~potassium ion transport	3	0.857143	0.636341	ATP1B1, KCNT1, SLC12A2	307	127	18082	1.39132	1	1	100
Annotation Cluster 45	Enrichment Score: 0.25526129624402755
Category	Term	Count	%	PValue	Genes	List Total	Pop Hits	Pop Total	Fold Enrichment	Bonferroni	Benjamini	FDR
UP_KEYWORDS	Sodium transport	3	0.857143	0.50862	ATP1B1, SLC12A2, SLC38A1	342	113	22680	1.7606	1	0.895034	99.9915
UP_KEYWORDS	Sodium	3	0.857143	0.540858	ATP1B1, SLC12A2, SLC38A1	342	120	22680	1.65789	1	0.912955	99.9965
GOTERM_BP_DIRECT	GO:0006814~sodium ion transport	3	0.857143	0.623361	ATP1B1, SLC12A2, SLC38A1	307	124	18082	1.42498	1	1	100
Annotation Cluster 46	Enrichment Score: 0.2442906809346598
Category	Term	Count	%	PValue	Genes	List Total	Pop Hits	Pop Total	Fold Enrichment	Bonferroni	Benjamini	FDR
GOTERM_BP_DIRECT	GO:0032259~methylation	5	1.42857	0.321091	TYMS, WBSCR27, SETD6, MTAP, ICMT	307	169	18082	1.74257	1	0.999932	99.8295
UP_KEYWORDS	Methyltransferase	3	0.857143	0.744946	TYMS, SETD6, ICMT	342	176	22680	1.13038	1	0.973375	100
GOTERM_MF_DIRECT	GO:0008168~methyltransferase activity	3	0.857143	0.773349	TYMS, SETD6, ICMT	292	168	17446	1.0669	1	0.999967	100
Annotation Cluster 47	Enrichment Score: 0.22065599909327216
Category	Term	Count	%	PValue	Genes	List Total	Pop Hits	Pop Total	Fold Enrichment	Bonferroni	Benjamini	FDR
GOTERM_BP_DIRECT	GO:0007059~chromosome segregation	3	0.857143	0.446076	ZFP207, ARL8B, RPS3	307	89	18082	1.98536	1	0.999973	99.994
UP_KEYWORDS	Cell cycle	11	3.14286	0.47068	RASSF4, ARHGEF2, NIPBL, CSNK2A1, STK11, USP39, ZFP207, ARL8B, SMC1A, PDCD2L, RPS3	342	626	22680	1.16529	1	0.897743	99.9774
UP_KEYWORDS	Mitosis	5	1.42857	0.544635	ARHGEF2, ZFP207, ARL8B, SMC1A, RPS3	342	259	22680	1.28023	1	0.912797	99.9969
UP_KEYWORDS	Cell division	6	1.71429	0.660635	ARHGEF2, USP39, ZFP207, ARL8B, SMC1A, RPS3	342	372	22680	1.06961	1	0.956702	99.9999
GOTERM_BP_DIRECT	GO:0007067~mitotic nuclear division	5	1.42857	0.692697	ARHGEF2, ZFP207, ARL8B, SMC1A, RPS3	307	277	18082	1.06316	1	1	100
GOTERM_BP_DIRECT	GO:0007049~cell cycle	10	2.85714	0.7158	RASSF4, ARHGEF2, NIPBL, STK11, USP39, ZFP207, ARL8B, SMC1A, PDCD2L, RPS3	307	614	18082	0.959267	1	1	100
GOTERM_BP_DIRECT	GO:0051301~cell division	6	1.71429	0.761853	ARHGEF2, USP39, ZFP207, ARL8B, SMC1A, RPS3	307	374	18082	0.944904	1	1	100
Annotation Cluster 48	Enrichment Score: 0.18057356654733508
Category	Term	Count	%	PValue	Genes	List Total	Pop Hits	Pop Total	Fold Enrichment	Bonferroni	Benjamini	FDR
INTERPRO	IPR011993:Pleckstrin homology-like domain	9	2.57143	0.329605	MTMR3, PTK2, ARHGEF2, NOS1AP, GAB2, FRMD4A, SNTB2, APBB2, GRB14	329	409	20594	1.37741	1	0.999769	99.7509
INTERPRO	IPR001849:Pleckstrin homology domain	4	1.14286	0.790339	ARHGEF2, GAB2, SNTB2, GRB14	329	262	20594	0.95566	1	1	100
SMART	SM00233:PH	4	1.14286	0.828443	ARHGEF2, GAB2, SNTB2, GRB14	185	253	10425	0.89093	1	0.999997	100
UP_SEQ_FEATURE	domain:PH	3	0.857143	0.878286	ARHGEF2, GAB2, GRB14	313	208	18012	0.829995	1	1	100
Annotation Cluster 49	Enrichment Score: 0.1769183616296208
Category	Term	Count	%	PValue	Genes	List Total	Pop Hits	Pop Total	Fold Enrichment	Bonferroni	Benjamini	FDR
UP_SEQ_FEATURE	repeat:5	3	0.857143	0.580621	PEF1, SPRR2A1, PTPN23	313	112	18012	1.54142	1	0.999999	99.9999
UP_SEQ_FEATURE	repeat:4	3	0.857143	0.657396	PEF1, SPRR2A1, PTPN23	313	129	18012	1.33829	1	1	100
UP_SEQ_FEATURE	repeat:1	4	1.14286	0.67644	PEF1, SPRR2A1, PTPN23, COQ7	313	200	18012	1.15093	1	1	100
UP_SEQ_FEATURE	repeat:2	4	1.14286	0.686165	PEF1, SPRR2A1, PTPN23, COQ7	313	203	18012	1.13392	1	1	100
UP_SEQ_FEATURE	repeat:3	3	0.857143	0.73626	PEF1, SPRR2A1, PTPN23	313	150	18012	1.15093	1	1	100
Annotation Cluster 50	Enrichment Score: 0.17228180732516238
Category	Term	Count	%	PValue	Genes	List Total	Pop Hits	Pop Total	Fold Enrichment	Bonferroni	Benjamini	FDR
UP_KEYWORDS	TPR repeat	3	0.857143	0.639944	TTC14, TANC1, PTPN23	342	144	22680	1.38158	1	0.950177	99.9999
UP_SEQ_FEATURE	repeat:TPR 1	3	0.857143	0.689456	TTC14, TANC1, PTPN23	313	137	18012	1.26014	1	1	100
UP_SEQ_FEATURE	repeat:TPR 2	3	0.857143	0.689456	TTC14, TANC1, PTPN23	313	137	18012	1.26014	1	1	100
Annotation Cluster 51	Enrichment Score: 0.1707249616046501
Category	Term	Count	%	PValue	Genes	List Total	Pop Hits	Pop Total	Fold Enrichment	Bonferroni	Benjamini	FDR
GOTERM_CC_DIRECT	GO:0016020~membrane	126	36	0.12311	QRFPR, ATP1B1, PEAR1, GRIK2, PNKD, SYNCRIP, IQGAP1, ELOVL1, STARD3, MFF, PRKAR2B, ANK2, GAB2, UNC5A, JAGN1, TANC1, PNPLA6, NME4, PA2G4, TMEM136, KCNT1, CHPF, SLC25A33, SLC25A36, RPS11, ARL8B, SLC38A1, LRRK2, GRB14, LRPPRC, SLC2A13, CLCN3, SLC2A10, NAPG, STK11, BMPR2, MANSC1, B3GNT9, HNRNPL, PEF1, PTK2, EIF3F, TCTN2, SPPL3, REEP6, LMAN1L, ABCB8, YIPF6, CLCC1, DENND1A, ICMT, CYB561, HNRNPA1, RPS8, …	323	6998	19662	1.09603	1	0.882788	83.5286
UP_SEQ_FEATURE	transmembrane region	73	20.8571	0.661963	QRFPR, ATP1B1, PEAR1, GRIK2, ELOVL1, STARD3, MFF, ST6GALNAC4, UNC5A, JAGN1, DENND5B, LAG3, GOLM1, SLC43A3, IFNLR1, EBAG9, SLC22A7, PIGO, PNPLA6, DHRS3, KCNT1, TMEM136, CHPF, SLC25A33, SLC25A36, SLC38A1, CUX1, DEGS1, SLC2A13, CLCN3, SLC2A10, GALNT1, NDUFB8, BMPR2, SLC35A5, MANSC1, CTXN1, CLDN15, B3GNT9, ZDHHC24, PKD2, TNFRSF18, ABCD3, B4GALNT3, TCTN2, GPNMB, 4932438A13RIK, HTR3B, REEP6, SPPL3, ABC…	313	4312	18012	0.97423	1	1	100
UP_KEYWORDS	Membrane	121	34.5714	0.89308	QRFPR, ATP1B1, PEAR1, GRIK2, PNKD, IQGAP1, ELOVL1, STARD3, MFF, PRKAR2B, ANK2, GAB2, UNC5A, AAK1, JAGN1, OLFR419, MS4A7, SIPA1L2, TANC1, PNPLA6, NME4, SPAG9, TMEM136, KCNT1, CHPF, SLC25A33, SLC25A36, SLC38A1, ARL8B, LRRK2, GRB14, LRPPRC, SLC2A13, CLCN3, SLC2A10, NAPG, STK11, BMPR2, MANSC1, B3GNT9, PEF1, PTK2, TCTN2, SPPL3, REEP6, LMAN1L, ABCB8, YIPF6, 5930422O12RIK, CLCC1, DENND1A, ICMT, CYB561, …	342	8683	22680	0.924129	1	0.995951	100
UP_SEQ_FEATURE	topological domain:Cytoplasmic	43	12.2857	0.906673	QRFPR, SLC2A13, ATP1B1, GALNT1, CLCN3, SLC2A10, GRIK2, BMPR2, MANSC1, CLDN15, STARD3, B3GNT9, MFF, ST6GALNAC4, UNC5A, PKD2, TNFRSF18, B4GALNT3, JAGN1, TCTN2, GPNMB, HTR3B, GOLM1, LAG3, EBAG9, IFNLR1, SPPL3, SLC12A2, CYB561, PNPLA6, B3GAT2, BFAR, SLC6A9, KCNT1, CHPF, CD300A, D11WSU47E, KREMEN1, GLMP, SLC38A1, TREML2, CUX1, CACNA1A	313	2880	18012	0.859199	1	1	100
UP_KEYWORDS	Transmembrane helix	88	25.1429	0.983757	QRFPR, ATP1B1, PEAR1, GRIK2, PNKD, GM5150, ELOVL1, STARD3, MFF, ST6GALNAC4, MBTD1, UNC5A, CDIP1, JAGN1, DENND5B, LAG3, GOLM1, OLFR419, IFNLR1, EBAG9, SLC43A3, MS4A7, OLFR1386, SLC22A7, SIPA1L2, PIGO, PNPLA6, SPAG9, DHRS3, KCNT1, TMEM136, CHPF, SLC25A33, SLC25A36, SLC38A1, LRRK2, CUX1, DEGS1, SLC2A13, CLCN3, SLC2A10, GALNT1, OLFR538, NDUFB8, BMPR2, SLC35A5, PCDHGC5, MANSC1, CTXN1, CLDN15, B3GNT9, …	342	6938	22680	0.841134	1	0.999945	100
UP_KEYWORDS	Transmembrane	88	25.1429	0.984925	QRFPR, ATP1B1, PEAR1, GRIK2, PNKD, GM5150, ELOVL1, STARD3, MFF, ST6GALNAC4, MBTD1, UNC5A, CDIP1, JAGN1, DENND5B, LAG3, GOLM1, OLFR419, IFNLR1, EBAG9, SLC43A3, MS4A7, OLFR1386, SLC22A7, SIPA1L2, PIGO, PNPLA6, SPAG9, DHRS3, KCNT1, TMEM136, CHPF, SLC25A33, SLC25A36, SLC38A1, LRRK2, CUX1, DEGS1, SLC2A13, CLCN3, SLC2A10, GALNT1, OLFR538, NDUFB8, BMPR2, SLC35A5, PCDHGC5, MANSC1, CTXN1, CLDN15, B3GNT9, …	342	6955	22680	0.839078	1	0.99995	100
GOTERM_CC_DIRECT	GO:0016021~integral component of membrane	90	25.7143	0.998087	QRFPR, ATP1B1, PEAR1, GRIK2, PNKD, GM5150, ELOVL1, STARD3, MFF, ST6GALNAC4, MBTD1, UNC5A, CDIP1, JAGN1, DENND5B, LAG3, GOLM1, OLFR419, IFNLR1, EBAG9, SLC43A3, MS4A7, OLFR1386, SLC22A7, SIPA1L2, PIGO, PNPLA6, SPAG9, DHRS3, KCNT1, TMEM136, CHPF, SLC25A33, SLC25A36, SLC38A1, LRRK2, CUX1, DEGS1, SLC2A13, CLCN3, SLC2A10, GALNT1, OLFR538, NDUFB8, BMPR2, SLC35A5, PCDHGC5, MANSC1, CTXN1, CLDN15, B3GNT9, …	323	6878	19662	0.796536	1	1	100
Annotation Cluster 52	Enrichment Score: 0.16183021056533517
Category	Term	Count	%	PValue	Genes	List Total	Pop Hits	Pop Total	Fold Enrichment	Bonferroni	Benjamini	FDR
GOTERM_BP_DIRECT	GO:0098609~cell-cell adhesion	4	1.14286	0.623212	BZW2, ARFIP2, EEF1G, FLNB	307	189	18082	1.24654	1	1	100
GOTERM_MF_DIRECT	GO:0098641~cadherin binding involved in cell-cell adhesion	5	1.42857	0.687325	BZW2, ARFIP2, EEF1G, FLNB, IQGAP1	292	279	17446	1.07073	1	0.999881	100
GOTERM_CC_DIRECT	GO:0005913~cell-cell adherens junction	5	1.42857	0.763329	BZW2, ARFIP2, EEF1G, FLNB, IQGAP1	323	316	19662	0.963181	1	0.996812	100
Annotation Cluster 53	Enrichment Score: 0.14218405667563797
Category	Term	Count	%	PValue	Genes	List Total	Pop Hits	Pop Total	Fold Enrichment	Bonferroni	Benjamini	FDR
INTERPRO	IPR000210:BTB/POZ-like	4	1.14286	0.689475	NACC1, KLHL5, ZBTB6, KLHL2	329	222	20594	1.12785	1	0.999999	100
INTERPRO	IPR011333:BTB/POZ fold	4	1.14286	0.717658	NACC1, KLHL5, ZBTB6, KLHL2	329	232	20594	1.07924	1	1	100
UP_SEQ_FEATURE	domain:BTB	3	0.857143	0.732884	NACC1, ZBTB6, KLHL2	313	149	18012	1.15865	1	1	100
SMART	SM00225:BTB	4	1.14286	0.744377	NACC1, KLHL5, ZBTB6, KLHL2	185	218	10425	1.03397	1	0.999964	100
Annotation Cluster 54	Enrichment Score: 0.13335248102406783
Category	Term	Count	%	PValue	Genes	List Total	Pop Hits	Pop Total	Fold Enrichment	Bonferroni	Benjamini	FDR
UP_SEQ_FEATURE	calcium-binding region:2	3	0.857143	0.590273	PEF1, MCFD2, CALM2	313	114	18012	1.51438	1	0.999999	99.9999
UP_SEQ_FEATURE	calcium-binding region:1	3	0.857143	0.644711	PEF1, MCFD2, CALM2	313	126	18012	1.37015	1	1	100
INTERPRO	IPR002048:EF-hand domain	4	1.14286	0.692385	PEF1, MCFD2, PKD2, CALM2	329	223	20594	1.12279	1	0.999999	100
INTERPRO	IPR018247:EF-Hand 1, calcium-binding site	3	0.857143	0.770496	PEF1, MCFD2, CALM2	329	175	20594	1.07307	1	1	100
UP_KEYWORDS	Calcium	11	3.14286	0.800463	PEF1, FBLN1, KCNT1, MCFD2, PKD2, SUMF2, PCDHGC5, SNTB2, PCLO, CACNA1A, CALM2	342	827	22680	0.882072	1	0.983738	100
UP_SEQ_FEATURE	domain:EF-hand 2	3	0.857143	0.804389	PEF1, MCFD2, CALM2	313	173	18012	0.997913	1	1	100
UP_SEQ_FEATURE	domain:EF-hand 1	3	0.857143	0.806963	PEF1, MCFD2, CALM2	313	174	18012	0.992178	1	1	100
INTERPRO	IPR011992:EF-hand-like domain	4	1.14286	0.812799	PEF1, MCFD2, PKD2, CALM2	329	273	20594	0.917154	1	1	100
Annotation Cluster 55	Enrichment Score: 0.09562209472926331
Category	Term	Count	%	PValue	Genes	List Total	Pop Hits	Pop Total	Fold Enrichment	Bonferroni	Benjamini	FDR
INTERPRO	IPR001841:Zinc finger, RING-type	5	1.42857	0.67078	BFAR, RNF123, BAZ1B, TRIM33, CYHR1	329	286	20594	1.09433	1	0.999999	100
UP_SEQ_FEATURE	zinc finger region:RING-type	3	0.857143	0.835581	BFAR, RNF123, TRIM33	313	186	18012	0.928167	1	1	100
SMART	SM00184:RING	3	0.857143	0.921648	BFAR, RNF123, TRIM33	185	234	10425	0.722453	1	1	100
Annotation Cluster 56	Enrichment Score: 0.09500644948866574
Category	Term	Count	%	PValue	Genes	List Total	Pop Hits	Pop Total	Fold Enrichment	Bonferroni	Benjamini	FDR
UP_KEYWORDS	Thiol protease	3	0.857143	0.600832	CAPN10, CASP7, EIF3F	342	134	22680	1.48468	1	0.934486	99.9995
GOTERM_MF_DIRECT	GO:0008234~cysteine-type peptidase activity	3	0.857143	0.6847	CAPN10, CASP7, EIF3F	292	141	17446	1.2712	1	0.99989	100
GOTERM_BP_DIRECT	GO:0006508~proteolysis	8	2.28571	0.866412	SPPL3, PEF1, CAPN10, CASP7, PAMR1, EIF3F, DPEP3, TBL1X	307	582	18082	0.809609	1	1	100
UP_KEYWORDS	Protease	5	1.42857	0.964276	SPPL3, CAPN10, CASP7, EIF3F, DPEP3	342	542	22680	0.611769	1	0.999663	100
GOTERM_MF_DIRECT	GO:0008233~peptidase activity	5	1.42857	0.974515	SPPL3, CAPN10, CASP7, EIF3F, DPEP3	292	516	17446	0.57894	1	1	100
Annotation Cluster 57	Enrichment Score: 0.09033475996707357
Category	Term	Count	%	PValue	Genes	List Total	Pop Hits	Pop Total	Fold Enrichment	Bonferroni	Benjamini	FDR
UP_SEQ_FEATURE	domain:Ig-like V-type	4	1.14286	0.287957	CD300A, BCAN, TREML2, LAG3	313	108	18012	2.13135	1	0.999974	99.5405
INTERPRO	IPR003599:Immunoglobulin subtype	6	1.71429	0.918212	UNC5A, CD300A, BCAN, TREML2, GM5150, LAG3	329	518	20594	0.725047	1	1	100
UP_KEYWORDS	Immunoglobulin domain	5	1.42857	0.933032	UNC5A, CD300A, BCAN, TREML2, LAG3	342	481	22680	0.689353	1	0.998644	100
SMART	SM00409:IG	6	1.71429	0.954984	UNC5A, CD300A, BCAN, TREML2, GM5150, LAG3	185	518	10425	0.652718	1	1	100
INTERPRO	IPR013106:Immunoglobulin V-set	4	1.14286	0.993632	CD300A, BCAN, TREML2, GM5150	329	554	20594	0.451955	1	1	100
INTERPRO	IPR013783:Immunoglobulin-like fold	9	2.57143	0.996882	EGFLAM, UNC5A, CD300A, BCAN, TREML2, GM5150, FLNB, LAG3, IFNLR1	329	1099	20594	0.512613	1	1	100
INTERPRO	IPR007110:Immunoglobulin-like domain	6	1.71429	0.999135	UNC5A, CD300A, BCAN, TREML2, GM5150, LAG3	329	920	20594	0.408233	1	1	100
Annotation Cluster 58	Enrichment Score: 0.08551222320465403
Category	Term	Count	%	PValue	Genes	List Total	Pop Hits	Pop Total	Fold Enrichment	Bonferroni	Benjamini	FDR
INTERPRO	IPR009057:Homeodomain-like	6	1.71429	0.64551	KDM1B, HOXA13, ZHX2, ZZZ3, CUX1, PROX1	329	345	20594	1.08862	1	0.999997	100
UP_KEYWORDS	Homeobox	4	1.14286	0.795059	HOXA13, ZHX2, CUX1, PROX1	342	280	22680	0.947368	1	0.983236	100
INTERPRO	IPR001356:Homeodomain	3	0.857143	0.931793	HOXA13, ZHX2, CUX1	329	271	20594	0.692942	1	1	100
SMART	SM00389:HOX	3	0.857143	0.951325	HOXA13, ZHX2, CUX1	185	266	10425	0.635542	1	1	100
Annotation Cluster 59	Enrichment Score: 0.029642083010138657
Category	Term	Count	%	PValue	Genes	List Total	Pop Hits	Pop Total	Fold Enrichment	Bonferroni	Benjamini	FDR
UP_KEYWORDS	Glycoprotein	54	15.4286	0.758355	QRFPR, ATP1B1, PEAR1, LTBP1, GRIK2, BCAN, OS9, ST6GALNAC4, UNC5A, DPEP3, LAG3, GOLM1, SLC43A3, IFNLR1, CRTAP, PCLO, PNPLA6, PIGO, TOR2A, EGFLAM, KCNT1, CHPF, TFPI, CALR3, SLC38A1, GPHA2, SLC2A13, GALNT1, CLCN3, PAMR1, BMPR2, SLC35A5, MANSC1, RGMB, LAMB2, TNFRSF18, PKD2, ABCD3, TCTN2, GPNMB, HTR3B, LMAN1L, YIPF6, SLC12A2, TMEM168, B3GAT2, BFAR, FBLN1, CD300A, GLMP, KREMEN1, SUMF2, TREML2, CACNA1A	342	3815	22680	0.938677	1	0.976087	100
UP_SEQ_FEATURE	glycosylation site:N-linked (GlcNAc...)	55	15.7143	0.881844	QRFPR, ATP1B1, PEAR1, LTBP1, GRIK2, BCAN, OS9, ST6GALNAC4, UNC5A, DPEP3, DENND5B, LAG3, GOLM1, SLC43A3, IFNLR1, CRTAP, PNPLA6, PIGO, TOR2A, EGFLAM, KCNT1, CHPF, TFPI, CALR3, SLC38A1, GPHA2, SLC2A13, GALNT1, CLCN3, PAMR1, BMPR2, SLC35A5, MANSC1, RGMB, LAMB2, TNFRSF18, PKD2, ABCD3, TCTN2, GPNMB, HTR3B, LMAN1L, YIPF6, SLC12A2, TMEM168, B3GAT2, BFAR, SLC6A9, FBLN1, CD300A, GLMP, KREMEN1, SUMF2, TREML…	313	3563	18012	0.88831	1	1	100
UP_KEYWORDS	Disulfide bond	33	9.42857	0.994773	GALNT1, ATP1B1, PEAR1, LTBP1, GRIK2, TXN2, PAMR1, BMPR2, BCAN, CLDN15, OS9, RGMB, LAMB2, ST6GALNAC4, UNC5A, DPEP3, TNFRSF18, HTR3B, LAG3, IFNLR1, LMAN1L, RNASE4, FBLN1, EGFLAM, CD300A, KREMEN1, TFPI, SUMF2, CALR3, TREML2, GPHA2, CUX1, CACNA1A	342	3124	22680	0.700519	1	0.999995	100
UP_SEQ_FEATURE	signal peptide	36	10.2857	0.99906	PEAR1, LTBP1, GRIK2, PAMR1, BMPR2, BCAN, MANSC1, CDSN, OS9, RGMB, LAMB2, UNC5A, DPEP3, TNFRSF18, TCTN2, GPNMB, HTR3B, LAG3, IFNLR1, LMAN1L, ALKBH7, CLCC1, RNASE4, CRTAP, TOR2A, FBLN1, EGFLAM, CD300A, MCFD2, KREMEN1, GLMP, TFPI, SUMF2, CALR3, TREML2, GPHA2	313	3124	18012	0.663146	1	1	100
UP_KEYWORDS	Signal	47	13.4286	0.999417	LTBP1, PEAR1, GRIK2, PAMR1, BMPR2, BCAN, PCDHGC5, GM5150, MANSC1, CDSN, CMPK1, OS9, B3GNT9, IRAK3, RGMB, LAMB2, UNC5A, TNFRSF18, DPEP3, B4GALNT3, TCTN2, GPNMB, 4932438A13RIK, PSMD7, HTR3B, LAG3, IFNLR1, LMAN1L, CLCC1, RNASE4, CRTAP, PIGO, TOR2A, FBLN1, SLC6A9, EGFLAM, CD300A, MCFD2, KREMEN1, GLMP, TFPI, SUMF2, CALR3, TREML2, GPHA2, SMARCA2, FAM26F	342	4543	22680	0.686076	1	1	100
UP_SEQ_FEATURE	disulfide bond	26	7.42857	0.999588	ATP1B1, GALNT1, LTBP1, PEAR1, RNASE4, TXN2, PAMR1, BMPR2, BCAN, FBLN1, EGFLAM, ST6GALNAC4, LAMB2, CD300A, UNC5A, KREMEN1, TFPI, TNFRSF18, DPEP3, SUMF2, CALR3, GPHA2, TREML2, HTR3B, LAG3, IFNLR1	313	2510	18012	0.596097	1	1	100
Annotation Cluster 60	Enrichment Score: 1.3526620066137153E-7
Category	Term	Count	%	PValue	Genes	List Total	Pop Hits	Pop Total	Fold Enrichment	Bonferroni	Benjamini	FDR
KEGG_PATHWAY	mmu04740:Olfactory transduction	4	1.14286	0.999997	OLFR1386, OLFR538, CALM2, OLFR419	119	1080	7691	0.239371	1	1	100
UP_KEYWORDS	Olfaction	3	0.857143	1	OLFR1386, OLFR538, OLFR419	342	1158	22680	0.171803	1	1	100
INTERPRO	IPR000725:Olfactory receptor	3	0.857143	1	OLFR1386, OLFR538, OLFR419	329	1149	20594	0.163435	1	1	100
GOTERM_MF_DIRECT	GO:0004984~olfactory receptor activity	3	0.857143	1	OLFR1386, OLFR538, OLFR419	292	1154	17446	0.15532	1	1	100
GOTERM_BP_DIRECT	GO:0007608~sensory perception of smell	3	0.857143	1	OLFR1386, OLFR538, OLFR419	307	1143	18082	0.154591	1	1	100
UP_KEYWORDS	Sensory transduction	3	0.857143	1	OLFR1386, OLFR538, OLFR419	342	1320	22680	0.150718	1	1	100
INTERPRO	IPR000276:G protein-coupled receptor, rhodopsin-like	4	1.14286	1	QRFPR, OLFR1386, OLFR538, OLFR419	329	1458	20594	0.17173	1	1	100
UP_KEYWORDS	G-protein coupled receptor	4	1.14286	1	QRFPR, OLFR1386, OLFR538, OLFR419	342	1741	22680	0.152363	1	1	100
UP_KEYWORDS	Transducer	4	1.14286	1	QRFPR, OLFR1386, OLFR538, OLFR419	342	1801	22680	0.147287	1	1	100
INTERPRO	IPR017452:GPCR, rhodopsin-like, 7TM	4	1.14286	1	QRFPR, OLFR1386, OLFR538, OLFR419	329	1708	20594	0.146594	1	1	100
GOTERM_BP_DIRECT	GO:0007186~G-protein coupled receptor signaling pathway	4	1.14286	1	QRFPR, OLFR1386, OLFR538, OLFR419	307	1706	18082	0.138099	1	1	100
GOTERM_MF_DIRECT	GO:0004930~G-protein coupled receptor activity	4	1.14286	1	QRFPR, OLFR1386, OLFR538, OLFR419	292	1749	17446	0.136642	1	1	100

## Sheet: lightcyan1
Annotation Cluster 1	Enrichment Score: 1.1601102919885107
Category	Term	Count	%	PValue	Genes	List Total	Pop Hits	Pop Total	Fold Enrichment	Bonferroni	Benjamini	FDR
UP_KEYWORDS	Protein phosphatase	4	3.30579	0.0298338	PTPRC, CDC14B, PPM1M, PTPDC1	118	130	22680	5.91395	0.996927	0.439261	31.3922
GOTERM_MF_DIRECT	GO:0004721~phosphoprotein phosphatase activity	4	3.30579	0.0469068	PTPRC, CDC14B, PPM1M, PTPDC1	102	139	17446	4.92199	0.999998	0.93149	47.0004
INTERPRO	IPR003595:Protein-tyrosine phosphatase, catalytic	3	2.47934	0.0469218	PTPRC, CDC14B, PTPDC1	114	63	20594	8.60234	1	1	47.6049
GOTERM_BP_DIRECT	GO:0006470~protein dephosphorylation	4	3.30579	0.0497747	PTPRC, CDC14B, PPM1M, PTPDC1	109	138	18082	4.8084	1	0.999253	53.7307
SMART	SM00404:PTPc_motif	3	2.47934	0.0602369	PTPRC, CDC14B, PTPDC1	67	63	10425	7.40938	0.997091	0.997091	49.4158
INTERPRO	IPR016130:Protein-tyrosine phosphatase, active site	3	2.47934	0.0609679	PTPRC, CDC14B, PTPDC1	114	73	20594	7.42394	1	0.999947	57.0891
INTERPRO	IPR000387:Protein-tyrosine/Dual specificity phosphatase	3	2.47934	0.0746666	PTPRC, CDC14B, PTPDC1	114	82	20594	6.60911	1	0.997694	64.7848
UP_SEQ_FEATURE	active site:Phosphocysteine intermediate	3	2.47934	0.0862759	PTPRC, CDC14B, PTPDC1	106	84	18012	6.06873	1	1	70.5388
GOTERM_MF_DIRECT	GO:0004725~protein tyrosine phosphatase activity	3	2.47934	0.108605	PTPRC, CDC14B, PTPDC1	102	97	17446	5.28987	1	0.915194	78.1137
GOTERM_BP_DIRECT	GO:0016311~dephosphorylation	3	2.47934	0.138252	PTPRC, CDC14B, PTPDC1	109	109	18082	4.56578	1	0.99984	89.418
GOTERM_MF_DIRECT	GO:0016791~phosphatase activity	3	2.47934	0.149265	PTPRC, CDC14B, PTPDC1	102	118	17446	4.34845	1	0.940325	88.1906
Annotation Cluster 2	Enrichment Score: 1.1470865901522553
Category	Term	Count	%	PValue	Genes	List Total	Pop Hits	Pop Total	Fold Enrichment	Bonferroni	Benjamini	FDR
UP_KEYWORDS	Biological rhythms	4	3.30579	0.0275448	EP300, USP2, GSK3B, RORB	118	126	22680	6.10169	0.995179	0.447203	29.3512
GOTERM_BP_DIRECT	GO:0048511~rhythmic process	4	3.30579	0.041357	EP300, USP2, GSK3B, RORB	109	128	18082	5.18406	1	0.999415	47.1419
GOTERM_MF_DIRECT	GO:0008134~transcription factor binding	4	3.30579	0.317798	EP300, GSK3B, RORB, ADD1	102	342	17446	2.00046	1	0.977866	99.3615
Annotation Cluster 3	Enrichment Score: 1.0648813216414978
Category	Term	Count	%	PValue	Genes	List Total	Pop Hits	Pop Total	Fold Enrichment	Bonferroni	Benjamini	FDR
UP_KEYWORDS	Hydrolase	17	14.0496	0.0104388	PTPRC, LYZ2, KLK1B26, CDC14B, USP2, NEIL1, FAM188A, PTPDC1, USP17LD, DNPEP, PIGL, MUS81, OTUD7B, PPM1M, AHCYL2, KLK1B27, DPP7	118	1646	22680	1.98509	0.865244	0.487316	12.2374
UP_KEYWORDS	Protease	8	6.61157	0.0223757	USP2, KLK1B26, OTUD7B, FAM188A, KLK1B27, DPP7, USP17LD, DNPEP	118	542	22680	2.83695	0.986731	0.460694	24.5351
GOTERM_MF_DIRECT	GO:0016787~hydrolase activity	16	13.2231	0.0303146	PTPRC, LYZ2, KLK1B26, CDC14B, USP2, NEIL1, FAM188A, PTPDC1, DNPEP, PIGL, MUS81, OTUD7B, PPM1M, AHCYL2, KLK1B27, DPP7	102	1533	17446	1.78515	0.999814	0.999814	33.4227
UP_KEYWORDS	Thiol protease	4	3.30579	0.0322204	USP2, OTUD7B, FAM188A, USP17LD	118	134	22680	5.73741	0.99808	0.433725	33.4624
GOTERM_MF_DIRECT	GO:0036459~thiol-dependent ubiquitinyl hydrolase activity	3	2.47934	0.0734148	USP2, OTUD7B, FAM188A	102	77	17446	6.66387	1	0.929995	63.492
GOTERM_MF_DIRECT	GO:0008233~peptidase activity	7	5.78512	0.0790276	USP2, KLK1B26, OTUD7B, FAM188A, KLK1B27, DPP7, DNPEP	102	516	17446	2.3203	1	0.922081	66.3088
GOTERM_BP_DIRECT	GO:0016579~protein deubiquitination	3	2.47934	0.0792266	USP2, OTUD7B, USP17LD	109	78	18082	6.38038	1	0.999755	71.2335
GOTERM_MF_DIRECT	GO:0004843~thiol-dependent ubiquitin-specific protease activity	3	2.47934	0.0801116	USP2, OTUD7B, USP17LD	102	81	17446	6.33479	1	0.902678	66.8291
GOTERM_BP_DIRECT	GO:0006508~proteolysis	7	5.78512	0.135353	USP2, KLK1B26, OTUD7B, FAM188A, KLK1B27, DPP7, DNPEP	109	582	18082	1.99524	1	0.99991	88.8677
GOTERM_MF_DIRECT	GO:0008234~cysteine-type peptidase activity	3	2.47934	0.1966	USP2, OTUD7B, FAM188A	102	141	17446	3.63913	1	0.952816	94.458
UP_KEYWORDS	Serine protease	3	2.47934	0.224497	KLK1B26, KLK1B27, DPP7	118	173	22680	3.33301	1	0.890002	95.7686
GOTERM_MF_DIRECT	GO:0008236~serine-type peptidase activity	3	2.47934	0.243352	KLK1B26, KLK1B27, DPP7	102	163	17446	3.14796	1	0.970883	97.4906
UP_KEYWORDS	Zymogen	3	2.47934	0.300788	KLK1B26, KLK1B27, DPP7	118	213	22680	2.70709	1	0.897511	98.8331
UP_SEQ_FEATURE	active site:Charge relay system	3	2.47934	0.336174	KLK1B26, KLK1B27, DPP7	106	205	18012	2.4867	1	1	99.6112
Annotation Cluster 4	Enrichment Score: 1.011771156149432
Category	Term	Count	%	PValue	Genes	List Total	Pop Hits	Pop Total	Fold Enrichment	Bonferroni	Benjamini	FDR
GOTERM_BP_DIRECT	GO:0032092~positive regulation of protein binding	4	3.30579	0.00783786	MEN1, EP300, GSK3B, ADD1	109	68	18082	9.75823	0.996103	0.996103	11.1996
GOTERM_CC_DIRECT	GO:0043234~protein complex	6	4.95868	0.275278	MEN1, EP300, KLK1B26, GSK3B, WIPI2, KLK1B27	111	628	19662	1.69237	1	0.977702	98.165
GOTERM_BP_DIRECT	GO:0010628~positive regulation of gene expression	4	3.30579	0.427284	MEN1, EP300, GSK3B, LCK	109	399	18082	1.66306	1	0.999999	99.9778
Annotation Cluster 5	Enrichment Score: 0.8134884539671546
Category	Term	Count	%	PValue	Genes	List Total	Pop Hits	Pop Total	Fold Enrichment	Bonferroni	Benjamini	FDR
GOTERM_BP_DIRECT	GO:0045444~fat cell differentiation	4	3.30579	0.011798	EP300, GSK3B, TFAP2B, CBY1	109	79	18082	8.39949	0.999768	0.984755	16.4019
GOTERM_MF_DIRECT	GO:0008013~beta-catenin binding	3	2.47934	0.0852544	EP300, GSK3B, CBY1	102	84	17446	6.10854	1	0.895664	69.1978
UP_KEYWORDS	Differentiation	4	3.30579	0.651561	EP300, PLET1, GSK3B, CBY1	118	646	22680	1.19011	1	0.977617	99.9998
GOTERM_BP_DIRECT	GO:0030154~cell differentiation	4	3.30579	0.850289	EP300, PLET1, GSK3B, CBY1	109	780	18082	0.850717	1	1	100
Annotation Cluster 6	Enrichment Score: 0.7768054292942417
Category	Term	Count	%	PValue	Genes	List Total	Pop Hits	Pop Total	Fold Enrichment	Bonferroni	Benjamini	FDR
KEGG_PATHWAY	mmu04660:T cell receptor signaling pathway	3	2.47934	0.100701	PTPRC, GSK3B, LCK	42	101	7691	5.43918	0.999978	0.999978	69.2811
GOTERM_MF_DIRECT	GO:0019901~protein kinase binding	6	4.95868	0.107379	KCNH1, PTPRC, EP300, GSK3B, LCK, STK39	102	434	17446	2.3646	1	0.928714	77.7125
GOTERM_CC_DIRECT	GO:0045121~membrane raft	3	2.47934	0.432143	PTPRC, GSK3B, LCK	111	262	19662	2.02826	1	0.986131	99.9112
Annotation Cluster 7	Enrichment Score: 0.7143963786597483
Category	Term	Count	%	PValue	Genes	List Total	Pop Hits	Pop Total	Fold Enrichment	Bonferroni	Benjamini	FDR
GOTERM_BP_DIRECT	GO:0006974~cellular response to DNA damage stimulus	6	4.95868	0.106996	MEN1, RAD23B, CDC14B, MUS81, NEIL1, NEK4	109	420	18082	2.36986	1	0.999859	81.8811
UP_KEYWORDS	DNA repair	4	3.30579	0.174849	RAD23B, CDC14B, MUS81, NEIL1	118	279	22680	2.7556	1	0.855143	90.8436
UP_KEYWORDS	DNA damage	4	3.30579	0.25087	RAD23B, CDC14B, MUS81, NEIL1	118	336	22680	2.28814	1	0.899611	97.2485
GOTERM_BP_DIRECT	GO:0006281~DNA repair	4	3.30579	0.295756	RAD23B, CDC14B, MUS81, NEIL1	109	318	18082	2.08667	1	0.999996	99.4972
Annotation Cluster 8	Enrichment Score: 0.6722840752093043
Category	Term	Count	%	PValue	Genes	List Total	Pop Hits	Pop Total	Fold Enrichment	Bonferroni	Benjamini	FDR
GOTERM_MF_DIRECT	GO:0008270~zinc ion binding	12	9.91736	0.0464155	KDM1B, EP300, TRIM69, TRIM45, NEIL1, OTUD7B, RORB, RCHY1, CRYZ, CYHR1, RNF170, DNPEP	102	1075	17446	1.90927	0.999998	0.963667	46.6382
INTERPRO	IPR001841:Zinc finger, RING-type	5	4.13223	0.0727636	TRIM69, TRIM45, RCHY1, CYHR1, RNF170	114	286	20594	3.1582	1	0.999623	63.7982
UP_KEYWORDS	Ligase	5	4.13223	0.0916084	TRIM69, RCHY1, ACSL4, RNF170, ACSBG1	118	330	22680	2.91217	1	0.783306	69.7349
UP_SEQ_FEATURE	zinc finger region:RING-type	4	3.30579	0.0949509	TRIM69, TRIM45, RCHY1, RNF170	106	186	18012	3.65429	1	0.999982	74.1098
GOTERM_MF_DIRECT	GO:0016874~ligase activity	5	4.13223	0.158235	TRIM69, RCHY1, ACSL4, RNF170, ACSBG1	102	362	17446	2.36242	1	0.94081	89.7342
SMART	SM00184:RING	4	3.30579	0.184586	TRIM69, TRIM45, RCHY1, RNF170	67	234	10425	2.65978	1	0.999932	89.3382
INTERPRO	IPR017907:Zinc finger, RING-type, conserved site	3	2.47934	0.225193	TRIM69, TRIM45, RNF170	114	163	20594	3.32483	1	0.999954	96.7662
INTERPRO	IPR013083:Zinc finger, RING/FYVE/PHD-type	5	4.13223	0.228399	TRIM69, TRIM45, RCHY1, CYHR1, RNF170	114	445	20594	2.02977	1	0.999879	96.9416
UP_KEYWORDS	Zinc-finger	10	8.26446	0.418014	KDM1B, EP300, ZFP58, TRIM69, TRIM45, OTUD7B, RORB, RCHY1, CYHR1, RNF170	118	1565	22680	1.22814	1	0.934177	99.881
UP_KEYWORDS	Metal-binding	19	15.7025	0.489368	FECH, GTPBP6, ZFP58, USP2, RORB, RNF170, DNPEP, KDM1B, CYB561D2, EP300, DSG2, TRIM69, TRIM45, MUS81, OTUD7B, PPM1M, RCHY1, NEK4, CYHR1	118	3395	22680	1.07566	1	0.945934	99.9766
UP_KEYWORDS	Zinc	12	9.91736	0.524581	KDM1B, EP300, ZFP58, TRIM69, USP2, TRIM45, OTUD7B, RORB, RCHY1, CYHR1, RNF170, DNPEP	118	2099	22680	1.09883	1	0.954379	99.9904
GOTERM_MF_DIRECT	GO:0004842~ubiquitin-protein transferase activity	3	2.47934	0.565755	TRIM69, RCHY1, CYHR1	102	326	17446	1.57398	1	0.998935	99.9984
GOTERM_MF_DIRECT	GO:0046872~metal ion binding	19	15.7025	0.679639	FECH, GTPBP6, ZFP58, USP2, RORB, RNF170, DNPEP, KDM1B, CYB561D2, EP300, DSG2, TRIM69, TRIM45, MUS81, OTUD7B, PPM1M, RCHY1, NEK4, CYHR1	102	3355	17446	0.968627	1	0.999709	100
Annotation Cluster 9	Enrichment Score: 0.6472059084040892
Category	Term	Count	%	PValue	Genes	List Total	Pop Hits	Pop Total	Fold Enrichment	Bonferroni	Benjamini	FDR
UP_KEYWORDS	GPI-anchor	3	2.47934	0.163002	PLET1, FOLR2, CD109	118	140	22680	4.11864	1	0.880458	89.0671
GOTERM_CC_DIRECT	GO:0031225~anchored component of membrane	3	2.47934	0.186702	PLET1, FOLR2, CD109	111	141	19662	3.76883	1	0.979876	92.3176
UP_KEYWORDS	Lipoprotein	6	4.95868	0.375871	FXYD1, PLET1, FOLR2, LCK, CD109, RAB24	118	780	22680	1.47849	1	0.923655	99.716
Annotation Cluster 10	Enrichment Score: 0.5647442073082335
Category	Term	Count	%	PValue	Genes	List Total	Pop Hits	Pop Total	Fold Enrichment	Bonferroni	Benjamini	FDR
UP_KEYWORDS	WD repeat	4	3.30579	0.146345	DCAF5, WIPI2, WDR33, WDR92	118	256	22680	3.00318	1	0.90219	86.0301
INTERPRO	IPR001680:WD40 repeat	4	3.30579	0.175734	DCAF5, WIPI2, WDR33, WDR92	114	263	20594	2.74752	1	0.999958	92.5672
SMART	SM00320:WD40	4	3.30579	0.230447	DCAF5, WIPI2, WDR33, WDR92	67	262	10425	2.37553	1	0.999727	94.35
INTERPRO	IPR017986:WD40-repeat-containing domain	4	3.30579	0.237822	DCAF5, WIPI2, WDR33, WDR92	114	307	20594	2.35373	1	0.999797	97.4075
INTERPRO	IPR015943:WD40/YVTN repeat-like-containing domain	4	3.30579	0.286577	DCAF5, WIPI2, WDR33, WDR92	114	340	20594	2.12528	1	0.999933	98.9344
UP_SEQ_FEATURE	repeat:WD 3	3	2.47934	0.415248	DCAF5, WIPI2, WDR92	106	243	18012	2.09783	1	1	99.9302
UP_SEQ_FEATURE	repeat:WD 1	3	2.47934	0.425325	DCAF5, WIPI2, WDR92	106	248	18012	2.05554	1	1	99.9449
UP_SEQ_FEATURE	repeat:WD 2	3	2.47934	0.425325	DCAF5, WIPI2, WDR92	106	248	18012	2.05554	1	1	99.9449
Annotation Cluster 11	Enrichment Score: 0.5554046347725295
Category	Term	Count	%	PValue	Genes	List Total	Pop Hits	Pop Total	Fold Enrichment	Bonferroni	Benjamini	FDR
GOTERM_BP_DIRECT	GO:0000122~negative regulation of transcription from RNA polymerase II promoter	9	7.43802	0.0703519	MEN1, UXT, EP300, USP2, PKIG, OTUD7B, TFAP2B, HMG20A, ARHGAP35	109	729	18082	2.04802	1	0.999811	66.7517
UP_KEYWORDS	Transcription	14	11.5702	0.161647	MEAF6, ZFP58, SCAI, HMG20A, RORB, ARHGAP35, KDM1B, MEN1, UXT, EP300, TFAP2B, TWISTNB, RBM14, GTF3C1	118	1859	22680	1.44747	1	0.894083	88.8449
GOTERM_MF_DIRECT	GO:0003677~DNA binding	14	11.5702	0.26969	ZFP58, NEIL1, HMG20A, RORB, ARHGAP35, KDM1B, MEN1, EP300, OBFC1, MUS81, TFAP2B, OTUD7B, TIGD3, GTF3C1	102	1847	17446	1.29645	1	0.977906	98.4288
UP_KEYWORDS	Repressor	5	4.13223	0.297196	KDM1B, MEN1, UXT, SCAI, ARHGAP35	118	534	22680	1.79966	1	0.902002	98.7563
UP_KEYWORDS	Transcription regulation	12	9.91736	0.323721	KDM1B, MEN1, UXT, MEAF6, EP300, ZFP58, TFAP2B, SCAI, HMG20A, ARHGAP35, RORB, RBM14	118	1799	22680	1.28207	1	0.910183	99.2293
GOTERM_BP_DIRECT	GO:0006351~transcription, DNA-templated	14	11.5702	0.334819	MEAF6, ZFP58, SCAI, HMG20A, RORB, ARHGAP35, KDM1B, MEN1, UXT, EP300, TFAP2B, TWISTNB, RBM14, GTF3C1	109	1885	18082	1.23207	1	0.99999	99.7875
UP_KEYWORDS	DNA-binding	10	8.26446	0.447165	MEN1, ZFP58, OBFC1, NEIL1, TFAP2B, HMG20A, TIGD3, ARHGAP35, RORB, GTF3C1	118	1604	22680	1.19828	1	0.940994	99.9372
GOTERM_BP_DIRECT	GO:0006355~regulation of transcription, DNA-templated	12	9.91736	0.815758	KDM1B, MEN1, UXT, MEAF6, EP300, ZFP58, TFAP2B, SCAI, HMG20A, ARHGAP35, RORB, RBM14	109	2279	18082	0.873488	1	1	100
Annotation Cluster 12	Enrichment Score: 0.5082376006745206
Category	Term	Count	%	PValue	Genes	List Total	Pop Hits	Pop Total	Fold Enrichment	Bonferroni	Benjamini	FDR
GOTERM_CC_DIRECT	GO:0048471~perinuclear region of cytoplasm	8	6.61157	0.0933988	KCNH1, USP2, GSK3B, RBM14, AZIN2, CYHR1, VTI1A, ADD1	111	692	19662	2.04781	1	0.929166	70.4059
GOTERM_CC_DIRECT	GO:0030425~dendrite	4	3.30579	0.519206	KCNH1, GSK3B, AZIN2, ADD1	111	490	19662	1.446	1	0.992868	99.9888
GOTERM_CC_DIRECT	GO:0030424~axon	3	2.47934	0.616037	KCNH1, GSK3B, AZIN2	111	370	19662	1.43623	1	0.994309	99.9993
Annotation Cluster 13	Enrichment Score: 0.49493481218524615
Category	Term	Count	%	PValue	Genes	List Total	Pop Hits	Pop Total	Fold Enrichment	Bonferroni	Benjamini	FDR
GOTERM_CC_DIRECT	GO:0005739~mitochondrion	13	10.7438	0.254309	PDK1, DCAF5, FECH, 1700123O20RIK, GSK3B, RPUSD1, RAB24, ATPAF1, ACSL4, MRM1, TIMM44, AZIN2, DNAJC30	111	1721	19662	1.33803	1	0.975212	97.3851
UP_KEYWORDS	Transit peptide	5	4.13223	0.269591	PDK1, FECH, ATPAF1, MRM1, TIMM44	118	510	22680	1.88435	1	0.891643	97.9916
UP_SEQ_FEATURE	transit peptide:Mitochondrion	5	4.13223	0.328007	PDK1, FECH, ATPAF1, MRM1, TIMM44	106	496	18012	1.71295	1	1	99.5411
UP_KEYWORDS	Mitochondrion	7	5.78512	0.465919	PDK1, FECH, 1700123O20RIK, ATPAF1, ACSL4, MRM1, TIMM44	118	1058	22680	1.27167	1	0.942288	99.9591
Annotation Cluster 14	Enrichment Score: 0.45690910517863753
Category	Term	Count	%	PValue	Genes	List Total	Pop Hits	Pop Total	Fold Enrichment	Bonferroni	Benjamini	FDR
GOTERM_BP_DIRECT	GO:0045893~positive regulation of transcription, DNA-templated	6	4.95868	0.261274	MEN1, EP300, TFAP2B, RORB, NEK4, PSMD9	109	576	18082	1.72802	1	0.999993	98.9654
GOTERM_MF_DIRECT	GO:0003713~transcription coactivator activity	3	2.47934	0.279825	EP300, TFAP2B, PSMD9	102	180	17446	2.85065	1	0.977985	98.6937
GOTERM_MF_DIRECT	GO:0003682~chromatin binding	5	4.13223	0.284288	MEN1, UXT, EP300, TFAP2B, NCAPD2	102	466	17446	1.83518	1	0.976074	98.7968
GOTERM_BP_DIRECT	GO:0045944~positive regulation of transcription from RNA polymerase II promoter	6	4.95868	0.71552	MEN1, EP300, GSK3B, TFAP2B, RBM14, PSMD9	109	995	18082	1.00034	1	1	100
Annotation Cluster 15	Enrichment Score: 0.41761826973629956
Category	Term	Count	%	PValue	Genes	List Total	Pop Hits	Pop Total	Fold Enrichment	Bonferroni	Benjamini	FDR
GOTERM_MF_DIRECT	GO:0003779~actin binding	4	3.30579	0.311453	ACTR2, GMFG, FHOD3, ADD1	102	338	17446	2.02413	1	0.97885	99.2784
UP_KEYWORDS	Actin-binding	3	2.47934	0.374035	ACTR2, FHOD3, ADD1	118	252	22680	2.28814	1	0.92804	99.7054
UP_KEYWORDS	Cytoskeleton	7	5.78512	0.479557	UXT, ACTR2, FHOD3, NEIL1, ARHGAP35, RASSF7, ADD1	118	1073	22680	1.25389	1	0.945024	99.9704
Annotation Cluster 16	Enrichment Score: 0.3978507083577985
Category	Term	Count	%	PValue	Genes	List Total	Pop Hits	Pop Total	Fold Enrichment	Bonferroni	Benjamini	FDR
UP_KEYWORDS	Cell cycle	6	4.95868	0.222301	EP300, USP2, GMNN, PARD3B, NEK4, NCAPD2	118	626	22680	1.84221	1	0.898397	95.6171
GOTERM_BP_DIRECT	GO:0007049~cell cycle	6	4.95868	0.305122	EP300, USP2, GMNN, PARD3B, NEK4, NCAPD2	109	614	18082	1.62107	1	0.999991	99.5892
UP_KEYWORDS	Cell division	3	2.47934	0.574443	PARD3B, NEK4, NCAPD2	118	372	22680	1.55003	1	0.968944	99.9976
GOTERM_BP_DIRECT	GO:0051301~cell division	3	2.47934	0.65756	PARD3B, NEK4, NCAPD2	109	374	18082	1.33067	1	1	100
Annotation Cluster 17	Enrichment Score: 0.35038278375344817
Category	Term	Count	%	PValue	Genes	List Total	Pop Hits	Pop Total	Fold Enrichment	Bonferroni	Benjamini	FDR
GOTERM_MF_DIRECT	GO:0019901~protein kinase binding	6	4.95868	0.107379	KCNH1, PTPRC, EP300, GSK3B, LCK, STK39	102	434	17446	2.3646	1	0.928714	77.7125
GOTERM_BP_DIRECT	GO:0018105~peptidyl-serine phosphorylation	3	2.47934	0.188683	PDK1, GSK3B, STK39	109	133	18082	3.74188	1	0.999988	95.7418
UP_SEQ_FEATURE	binding site:ATP	6	4.95868	0.253331	PDK1, GSK3B, LCK, STK39, NEK4, ACSBG1	106	583	18012	1.74879	1	1	98.0877
GOTERM_BP_DIRECT	GO:0046777~protein autophosphorylation	3	2.47934	0.298676	GSK3B, LCK, STK39	109	183	18082	2.71951	1	0.999993	99.5278
UP_SEQ_FEATURE	nucleotide phosphate-binding region:ATP	8	6.61157	0.329964	PDK1, ACTR2, GSK3B, LCK, STK39, NEK4, TIMM44, ACSBG1	106	963	18012	1.41163	1	1	99.5589
GOTERM_MF_DIRECT	GO:0032403~protein complex binding	4	3.30579	0.343193	PDK1, EP300, LCK, ARHGAP35	102	358	17446	1.91105	1	0.982476	99.6132
INTERPRO	IPR017441:Protein kinase, ATP binding site	4	3.30579	0.367572	GSK3B, LCK, STK39, NEK4	114	394	20594	1.834	1	0.999964	99.7893
GOTERM_MF_DIRECT	GO:0004672~protein kinase activity	5	4.13223	0.369637	PDK1, GSK3B, LCK, STK39, NEK4	102	531	17446	1.61054	1	0.986317	99.7753
UP_KEYWORDS	ATP-binding	9	7.43802	0.406045	PDK1, ACTR2, GSK3B, LCK, STK39, NEK4, ACSL4, TIMM44, ACSBG1	118	1363	22680	1.26913	1	0.932067	99.8467
UP_KEYWORDS	Nucleotide-binding	11	9.09091	0.419151	PDK1, ACTR2, GTPBP6, GSK3B, LCK, RAB24, STK39, NEK4, ACSL4, TIMM44, ACSBG1	118	1754	22680	1.20538	1	0.930094	99.8838
GOTERM_BP_DIRECT	GO:0010628~positive regulation of gene expression	4	3.30579	0.427284	MEN1, EP300, GSK3B, LCK	109	399	18082	1.66306	1	0.999999	99.9778
GOTERM_BP_DIRECT	GO:0035556~intracellular signal transduction	4	3.30579	0.428872	PDK1, ABR, GSK3B, STK39	109	400	18082	1.6589	1	0.999998	99.9787
KEGG_PATHWAY	mmu05166:HTLV-I infection	3	2.47934	0.435839	EP300, GSK3B, LCK	42	276	7691	1.99042	1	0.999935	99.828
GOTERM_BP_DIRECT	GO:0006468~protein phosphorylation	5	4.13223	0.452254	PDK1, GSK3B, LCK, STK39, NEK4	109	576	18082	1.44002	1	0.999999	99.9887
GOTERM_MF_DIRECT	GO:0004674~protein serine/threonine kinase activity	4	3.30579	0.452354	PDK1, GSK3B, STK39, NEK4	102	428	17446	1.5985	1	0.995569	99.965
UP_KEYWORDS	Kinase	5	4.13223	0.497278	PDK1, GSK3B, LCK, STK39, NEK4	118	707	22680	1.35929	1	0.946011	99.9807
GOTERM_BP_DIRECT	GO:0016310~phosphorylation	5	4.13223	0.499261	PDK1, GSK3B, LCK, STK39, NEK4	109	612	18082	1.35531	1	1	99.9971
INTERPRO	IPR000719:Protein kinase, catalytic domain	4	3.30579	0.539683	GSK3B, LCK, STK39, NEK4	114	515	20594	1.4031	1	1	99.9971
GOTERM_MF_DIRECT	GO:0016301~kinase activity	5	4.13223	0.551221	PDK1, GSK3B, LCK, STK39, NEK4	102	674	17446	1.26884	1	0.998857	99.9975
UP_SEQ_FEATURE	domain:Protein kinase	4	3.30579	0.563734	GSK3B, LCK, STK39, NEK4	106	502	18012	1.35398	1	1	99.9987
GOTERM_MF_DIRECT	GO:0000166~nucleotide binding	12	9.91736	0.573492	PDK1, ACTR2, GTPBP6, GSK3B, LCK, RAB24, STK39, RBM14, NEK4, ACSL4, TIMM44, ACSBG1	102	1936	17446	1.06016	1	0.998878	99.9987
INTERPRO	IPR011009:Protein kinase-like domain	4	3.30579	0.59189	GSK3B, LCK, STK39, NEK4	114	556	20594	1.29963	1	1	99.9994
UP_KEYWORDS	Serine/threonine-protein kinase	3	2.47934	0.620882	GSK3B, STK39, NEK4	118	405	22680	1.42373	1	0.975401	99.9994
GOTERM_MF_DIRECT	GO:0005524~ATP binding	9	7.43802	0.653204	PDK1, ACTR2, GSK3B, LCK, STK39, NEK4, ACSL4, TIMM44, ACSBG1	102	1507	17446	1.02147	1	0.999727	99.9999
SMART	SM00220:S_TKc	3	2.47934	0.699418	GSK3B, STK39, NEK4	67	380	10425	1.2284	1	1	99.9998
UP_SEQ_FEATURE	active site:Proton acceptor	4	3.30579	0.788242	GSK3B, LCK, STK39, NEK4	106	710	18012	0.957321	1	1	100
UP_KEYWORDS	Transferase	7	5.78512	0.863287	PDK1, EP300, GSK3B, LCK, STK39, NEK4, MRM1	118	1654	22680	0.813436	1	0.997601	100
GOTERM_MF_DIRECT	GO:0016740~transferase activity	7	5.78512	0.864167	PDK1, EP300, GSK3B, LCK, STK39, NEK4, MRM1	102	1472	17446	0.813366	1	0.999999	100
Annotation Cluster 18	Enrichment Score: 0.34107642870809446
Category	Term	Count	%	PValue	Genes	List Total	Pop Hits	Pop Total	Fold Enrichment	Bonferroni	Benjamini	FDR
UP_KEYWORDS	Microsome	3	2.47934	0.148597	AHCYL2, ACSL4, ACSBG1	118	132	22680	4.36826	1	0.888611	86.4818
KEGG_PATHWAY	mmu01100:Metabolic pathways	8	6.61157	0.525631	PIGL, FECH, URAD, AHCYL2, ACSL4, TWISTNB, AZIN2, ACSBG1	42	1269	7691	1.15441	1	0.999979	99.975
GOTERM_CC_DIRECT	GO:0005789~endoplasmic reticulum membrane	5	4.13223	0.565114	PIGL, REEP2, ACSL4, RNF170, VTI1A	111	710	19662	1.24743	1	0.991511	99.9968
UP_KEYWORDS	Endoplasmic reticulum	6	4.95868	0.589153	PIGL, AHCYL2, ACSL4, RNF170, USP17LD, ACSBG1	118	997	22680	1.15669	1	0.968801	99.9984
GOTERM_CC_DIRECT	GO:0005783~endoplasmic reticulum	7	5.78512	0.757812	P2RY13, PIGL, AHCYL2, REEP2, ACSL4, RNF170, ACSBG1	111	1323	19662	0.937223	1	0.999285	100
Annotation Cluster 19	Enrichment Score: 0.2646224189098533
Category	Term	Count	%	PValue	Genes	List Total	Pop Hits	Pop Total	Fold Enrichment	Bonferroni	Benjamini	FDR
GOTERM_BP_DIRECT	GO:0006886~intracellular protein transport	3	2.47934	0.404468	AP2B1, TIMM44, VTI1A	109	232	18082	2.14513	1	0.999999	99.96
UP_KEYWORDS	Protein transport	4	3.30579	0.57495	AP2B1, RAB24, TIMM44, VTI1A	118	577	22680	1.33243	1	0.966772	99.9976
GOTERM_BP_DIRECT	GO:0015031~protein transport	4	3.30579	0.691224	AP2B1, RAB24, TIMM44, VTI1A	109	592	18082	1.12088	1	1	100
Annotation Cluster 20	Enrichment Score: 0.16555846939662233
Category	Term	Count	%	PValue	Genes	List Total	Pop Hits	Pop Total	Fold Enrichment	Bonferroni	Benjamini	FDR
GOTERM_CC_DIRECT	GO:0005794~Golgi apparatus	8	6.61157	0.501574	TRIM69, YIPF2, CBY1, GOLGA5, AZIN2, DPP7, VTI1A, ACSBG1	111	1190	19662	1.19082	1	0.992358	99.9824
UP_KEYWORDS	Cytoplasmic vesicle	3	2.47934	0.721458	AZIN2, DPP7, ACSBG1	118	489	22680	1.17916	1	0.98819	100
GOTERM_CC_DIRECT	GO:0031410~cytoplasmic vesicle	3	2.47934	0.880599	AZIN2, DPP7, ACSBG1	111	646	19662	0.822609	1	0.99993	100
Annotation Cluster 21	Enrichment Score: 0.13541990535001106
Category	Term	Count	%	PValue	Genes	List Total	Pop Hits	Pop Total	Fold Enrichment	Bonferroni	Benjamini	FDR
GOTERM_CC_DIRECT	GO:0016020~membrane	44	36.3636	0.250197	KCNH1, FXYD1, RTP4, SLC16A10, SLC7A8, CD109, SYNGR1, AZIN2, CYB561D2, ACTR2, AP2B1, PIGL, INTS5, C1QTNF3, FOLR2, RAB24, STK39, RPL4, PARD3B, GOLGA5, ACSL4, GTF3C1, PTPRC, ABR, PLET1, FECH, SCAI, OXGR1, WIPI2, REEP2, TIMM44, SLC7A11, VTI1A, RNF170, NCAPD2, ELMO1, CD83, P2RY13, DSG2, GSK3B, LCK, YIPF2, VCAN, ADD1	111	6998	19662	1.11374	1	0.979498	97.2002
UP_SEQ_FEATURE	topological domain:Cytoplasmic	17	14.0496	0.624399	KCNH1, FXYD1, PTPRC, PLET1, RTP4, SLC16A10, OXGR1, SLC7A11, VTI1A, CYB561D2, P2RY13, CD83, PIGL, DSG2, YIPF2, GOLGA5, ACSL4	106	2880	18012	1.00303	1	1	99.9998
UP_KEYWORDS	Membrane	43	35.5372	0.733426	KCNH1, FXYD1, RTP4, VMN1R21, SLC16A10, SLC7A8, CD109, ARHGAP35, SYNGR1, AZIN2, DNAJC30, CYB561D2, AP2B1, PIGL, INTS5, FOLR2, RAB24, SMOX, PARD3B, GOLGA5, ACSL4, GTF3C1, WDR33, OLFR873, PTPRC, PLET1, FECH, SCAI, OXGR1, WIPI2, REEP2, TIMM44, SLC7A11, RNF170, VTI1A, ELMO1, CD83, P2RY13, DSG2, GSK3B, LCK, YIPF2, ADD1	118	8683	22680	0.951831	1	0.988994	100
UP_SEQ_FEATURE	transmembrane region	23	19.0083	0.79618	KCNH1, FXYD1, PTPRC, PLET1, RTP4, SLC16A10, SLC7A8, SCAI, OXGR1, SYNGR1, REEP2, SLC7A11, RNF170, VTI1A, CYB561D2, P2RY13, CD83, PIGL, INTS5, DSG2, YIPF2, GOLGA5, ACSL4	106	4312	18012	0.906369	1	1	100
UP_SEQ_FEATURE	topological domain:Extracellular	9	7.43802	0.960543	FXYD1, PTPRC, CD83, P2RY13, PLET1, DSG2, SLC16A10, OXGR1, SLC7A11	106	2256	18012	0.67789	1	1	100
UP_KEYWORDS	Transmembrane helix	28	23.1405	0.97178	KCNH1, FXYD1, RTP4, VMN1R21, SLC16A10, SLC7A8, SYNGR1, DNAJC30, CYB561D2, PIGL, INTS5, SMOX, ACSL4, GOLGA5, GTF3C1, WDR33, OLFR873, PTPRC, SCAI, OXGR1, REEP2, SLC7A11, RNF170, VTI1A, CD83, P2RY13, DSG2, YIPF2	118	6938	22680	0.775684	1	0.999949	100
UP_KEYWORDS	Transmembrane	28	23.1405	0.972873	KCNH1, FXYD1, RTP4, VMN1R21, SLC16A10, SLC7A8, SYNGR1, DNAJC30, CYB561D2, PIGL, INTS5, SMOX, ACSL4, GOLGA5, GTF3C1, WDR33, OLFR873, PTPRC, SCAI, OXGR1, REEP2, SLC7A11, RNF170, VTI1A, CD83, P2RY13, DSG2, YIPF2	118	6955	22680	0.773788	1	0.999947	100
GOTERM_CC_DIRECT	GO:0016021~integral component of membrane	27	22.314	0.996295	KCNH1, FXYD1, RTP4, SLC16A10, SLC7A8, SYNGR1, DNAJC30, CYB561D2, PIGL, INTS5, SMOX, ACSL4, GOLGA5, GTF3C1, WDR33, PTPRC, OLFR873, SCAI, OXGR1, REEP2, SLC7A11, VTI1A, RNF170, CD83, P2RY13, DSG2, YIPF2	111	6878	19662	0.695355	1	1	100
Annotation Cluster 22	Enrichment Score: 0.13423564622621936
Category	Term	Count	%	PValue	Genes	List Total	Pop Hits	Pop Total	Fold Enrichment	Bonferroni	Benjamini	FDR
UP_KEYWORDS	Immunoglobulin domain	4	3.30579	0.45303	CD83, PSG16, CRLF1, VCAN	118	481	22680	1.59836	1	0.939842	99.945
INTERPRO	IPR013783:Immunoglobulin-like fold	6	4.95868	0.72708	PTPRC, CD83, PSG16, CRLF1, TRIM45, VCAN	114	1099	20594	0.986255	1	1	100
INTERPRO	IPR003599:Immunoglobulin subtype	3	2.47934	0.780731	CD83, PSG16, VCAN	114	518	20594	1.04623	1	1	100
INTERPRO	IPR013106:Immunoglobulin V-set	3	2.47934	0.811554	CD83, PSG16, VCAN	114	554	20594	0.978244	1	1	100
SMART	SM00409:IG	3	2.47934	0.846843	CD83, PSG16, VCAN	67	518	10425	0.901141	1	1	100
INTERPRO	IPR007110:Immunoglobulin-like domain	4	3.30579	0.885635	CD83, PSG16, CRLF1, VCAN	114	920	20594	0.785431	1	1	100
Annotation Cluster 23	Enrichment Score: 0.09354670911748819
Category	Term	Count	%	PValue	Genes	List Total	Pop Hits	Pop Total	Fold Enrichment	Bonferroni	Benjamini	FDR
GOTERM_CC_DIRECT	GO:0005576~extracellular region	11	9.09091	0.522821	LAMA2, LYZ2, CLPS, C1QTNF3, CRLF1, CD109, VCAN, APOL9B, DPP7, ANGPT4, DNPEP	111	1753	19662	1.11152	1	0.991948	99.9898
UP_SEQ_FEATURE	signal peptide	17	14.0496	0.753734	FXYD1, PTPRC, LYZ2, PLET1, KLK1B26, CRLF1, CD109, LAMA2, CD83, CLPS, DSG2, C1QTNF3, FOLR2, VCAN, KLK1B27, DPP7, ANGPT4	106	3124	18012	0.924685	1	1	100
UP_KEYWORDS	Disulfide bond	15	12.3967	0.753934	LYZ2, KLK1B26, CRLF1, SLC7A8, CD109, OXGR1, SLC7A11, LAMA2, P2RY13, CD83, CLPS, FOLR2, VCAN, KLK1B27, ANGPT4	118	3124	22680	0.922872	1	0.989318	100
UP_KEYWORDS	Secreted	8	6.61157	0.774874	LAMA2, LYZ2, CLPS, C1QTNF3, CRLF1, VCAN, DPP7, ANGPT4	118	1685	22680	0.912538	1	0.991319	100
GOTERM_CC_DIRECT	GO:0005615~extracellular space	7	5.78512	0.855008	LYZ2, C1QTNF3, KLK1B26, CD109, VCAN, KLK1B27, ANGPT4	111	1504	19662	0.824432	1	0.999891	100
UP_KEYWORDS	Glycoprotein	16	13.2231	0.9041	KCNH1, PTPRC, PLET1, KLK1B26, CRLF1, CD109, OXGR1, LAMA2, P2RY13, CD83, DSG2, FOLR2, VCAN, KLK1B27, DPP7, ANGPT4	118	3815	22680	0.806095	1	0.998981	100
UP_KEYWORDS	Signal	19	15.7025	0.919114	FXYD1, PTPRC, LYZ2, PLET1, KLK1B26, CRLF1, CD109, DNAJC30, LAMA2, CD83, CLPS, FOLR2, DSG2, C1QTNF3, GMFG, VCAN, KLK1B27, DPP7, ANGPT4	118	4543	22680	0.803844	1	0.999309	100
UP_SEQ_FEATURE	disulfide bond	11	9.09091	0.932861	LAMA2, CD83, P2RY13, LYZ2, CLPS, KLK1B26, CRLF1, VCAN, OXGR1, KLK1B27, ANGPT4	106	2510	18012	0.744689	1	1	100
UP_SEQ_FEATURE	glycosylation site:N-linked (GlcNAc...)	16	13.2231	0.943129	KCNH1, PTPRC, PLET1, KLK1B26, CRLF1, CD109, OXGR1, LAMA2, P2RY13, CD83, DSG2, FOLR2, VCAN, KLK1B27, DPP7, ANGPT4	106	3563	18012	0.763063	1	1	100
Annotation Cluster 24	Enrichment Score: 0.08169852833109943
Category	Term	Count	%	PValue	Genes	List Total	Pop Hits	Pop Total	Fold Enrichment	Bonferroni	Benjamini	FDR
GOTERM_BP_DIRECT	GO:0055114~oxidation-reduction process	4	3.30579	0.773786	KDM1B, CYB561D2, SMOX, CRYZ	109	676	18082	0.981597	1	1	100
UP_KEYWORDS	Oxidoreductase	3	2.47934	0.84566	KDM1B, SMOX, CRYZ	118	639	22680	0.902363	1	0.997123	100
GOTERM_MF_DIRECT	GO:0016491~oxidoreductase activity	3	2.47934	0.869135	KDM1B, SMOX, CRYZ	102	604	17446	0.849533	1	0.999999	100
Annotation Cluster 25	Enrichment Score: 5.785121327293875E-4
Category	Term	Count	%	PValue	Genes	List Total	Pop Hits	Pop Total	Fold Enrichment	Bonferroni	Benjamini	FDR
INTERPRO	IPR017452:GPCR, rhodopsin-like, 7TM	4	3.30579	0.996512	OLFR873, P2RY13, VMN1R21, OXGR1	114	1708	20594	0.423066	1	1	100
INTERPRO	IPR000276:G protein-coupled receptor, rhodopsin-like	3	2.47934	0.997649	OLFR873, P2RY13, OXGR1	114	1458	20594	0.371706	1	1	100
UP_KEYWORDS	G-protein coupled receptor	3	2.47934	0.999081	OLFR873, P2RY13, OXGR1	118	1741	22680	0.331195	1	1	100
UP_KEYWORDS	Transducer	3	2.47934	0.999321	OLFR873, P2RY13, OXGR1	118	1801	22680	0.320161	1	1	100
GOTERM_MF_DIRECT	GO:0004930~G-protein coupled receptor activity	3	2.47934	0.999723	OLFR873, P2RY13, OXGR1	102	1749	17446	0.293378	1	1	100
GOTERM_BP_DIRECT	GO:0007186~G-protein coupled receptor signaling pathway	3	2.47934	0.999732	OLFR873, P2RY13, OXGR1	109	1706	18082	0.291717	1	1	100

## Sheet: lightpink
Annotation Cluster 1	Enrichment Score: 1.0928130315906546
Category	Term	Count	%	PValue	Genes	List Total	Pop Hits	Pop Total	Fold Enrichment	Bonferroni	Benjamini	FDR
UP_KEYWORDS	Membrane	22	64.7059	0.00157462	TCIRG1, SPRN, GPR176, SYT12, ATRN, SLC7A8, LRBA, WWC1, CLTC, CASP4, CD44, PLEKHA8, H2-BL, SMOX, ABCD4, ANTXR2, GRK5, RAB6A, TMEM100, CP, ATP5J, COMTD1	33	8683	22680	1.74133	0.160476	0.160476	1.76761
GOTERM_CC_DIRECT	GO:0005886~plasma membrane	12	35.2941	0.122404	TCIRG1, SPRN, GPR176, CD44, H2-BL, ATRN, SYT12, WWC1, SLC7A8, LRBA, GRK5, TMEM100	32	4874	19662	1.51277	0.999999	0.893694	76.7135
UP_KEYWORDS	Transmembrane helix	14	41.1765	0.149184	TCIRG1, GPR176, ATRN, SYT12, LRBA, SLC7A8, CD44, H2-BL, SMOX, ABCD4, ANTXR2, TMEM100, CP, COMTD1	33	6938	22680	1.38683	1	0.92284	83.9328
UP_KEYWORDS	Transmembrane	14	41.1765	0.1514	TCIRG1, GPR176, ATRN, SYT12, LRBA, SLC7A8, CD44, H2-BL, SMOX, ABCD4, ANTXR2, TMEM100, CP, COMTD1	33	6955	22680	1.38344	1	0.897493	84.4
UP_SEQ_FEATURE	transmembrane region	10	29.4118	0.242483	GPR176, CD44, ATRN, SYT12, SLC7A8, LRBA, ANTXR2, ABCD4, TMEM100, COMTD1	30	4312	18012	1.39239	1	1	96.3574
GOTERM_CC_DIRECT	GO:0016021~integral component of membrane	14	41.1765	0.262797	TCIRG1, GPR176, ATRN, SYT12, LRBA, SLC7A8, CD44, H2-BL, SMOX, ABCD4, ANTXR2, TMEM100, CP, COMTD1	32	6878	19662	1.25067	1	0.942438	96.6724
Annotation Cluster 2	Enrichment Score: 0.8807852114685196
Category	Term	Count	%	PValue	Genes	List Total	Pop Hits	Pop Total	Fold Enrichment	Bonferroni	Benjamini	FDR
GOTERM_CC_DIRECT	GO:0005802~trans-Golgi network	3	8.82353	0.0274484	PLEKHA8, LRBA, RAB6A	32	164	19662	11.2397	0.943114	0.615407	26.702
UP_KEYWORDS	Golgi apparatus	3	8.82353	0.28756	PLEKHA8, LRBA, RAB6A	33	753	22680	2.73814	1	0.944704	97.8446
GOTERM_CC_DIRECT	GO:0005794~Golgi apparatus	4	11.7647	0.288668	CD44, PLEKHA8, LRBA, RAB6A	32	1190	19662	2.06534	1	0.946262	97.7666
Annotation Cluster 3	Enrichment Score: 0.56263046441717
Category	Term	Count	%	PValue	Genes	List Total	Pop Hits	Pop Total	Fold Enrichment	Bonferroni	Benjamini	FDR
UP_KEYWORDS	Oxidoreductase	3	8.82353	0.227519	DHRS1, SMOX, CP	33	639	22680	3.22663	1	0.943042	94.6147
GOTERM_MF_DIRECT	GO:0016491~oxidoreductase activity	3	8.82353	0.278667	DHRS1, SMOX, CP	31	604	17446	2.79524	1	1	97.4569
GOTERM_BP_DIRECT	GO:0055114~oxidation-reduction process	3	8.82353	0.323597	DHRS1, SMOX, CP	32	676	18082	2.50767	1	1	99.3503
Annotation Cluster 4	Enrichment Score: 0.4283941522867745
Category	Term	Count	%	PValue	Genes	List Total	Pop Hits	Pop Total	Fold Enrichment	Bonferroni	Benjamini	FDR
UP_KEYWORDS	Differentiation	3	8.82353	0.231184	TMEM100, BIN1, DDX4	33	646	22680	3.19167	1	0.929556	94.8968
GOTERM_BP_DIRECT	GO:0030154~cell differentiation	3	8.82353	0.388996	TMEM100, BIN1, DDX4	32	780	18082	2.17332	1	1	99.8247
UP_KEYWORDS	Developmental protein	3	8.82353	0.403177	TMEM100, BIN1, DDX4	33	976	22680	2.11252	1	0.978059	99.7095
GOTERM_BP_DIRECT	GO:0007275~multicellular organism development	3	8.82353	0.533365	TMEM100, BIN1, DDX4	32	1029	18082	1.64741	1	1	99.9946
Annotation Cluster 5	Enrichment Score: 0.38861044477265594
Category	Term	Count	%	PValue	Genes	List Total	Pop Hits	Pop Total	Fold Enrichment	Bonferroni	Benjamini	FDR
GOTERM_CC_DIRECT	GO:0005794~Golgi apparatus	4	11.7647	0.288668	CD44, PLEKHA8, LRBA, RAB6A	32	1190	19662	2.06534	1	0.946262	97.7666
UP_KEYWORDS	Alternative splicing	9	26.4706	0.357466	CASP4, CD44, PLEKHA8, SLX1B, LRBA, ADAMTS10, SMOX, RAB6A, BIN1	33	4779	22680	1.2943	1	0.970016	99.3302
UP_SEQ_FEATURE	splice variant	8	23.5294	0.661508	CD44, PLEKHA8, SLX1B, LRBA, ADAMTS10, SMOX, RAB6A, BIN1	30	4691	18012	1.02392	1	1	99.9998
Annotation Cluster 6	Enrichment Score: 0.27228599200885545
Category	Term	Count	%	PValue	Genes	List Total	Pop Hits	Pop Total	Fold Enrichment	Bonferroni	Benjamini	FDR
INTERPRO	IPR027417:P-loop containing nucleoside triphosphate hydrolase	3	8.82353	0.384347	ABCD4, RAB6A, DDX4	31	909	20594	2.19248	1	1	99.5944
UP_KEYWORDS	Nucleotide-binding	4	11.7647	0.454676	ABCD4, GRK5, RAB6A, DDX4	33	1754	22680	1.56733	1	0.976229	99.8954
UP_SEQ_FEATURE	nucleotide phosphate-binding region:ATP	3	8.82353	0.464026	ABCD4, GRK5, DDX4	30	963	18012	1.8704	1	1	99.9412
UP_KEYWORDS	ATP-binding	3	8.82353	0.581001	ABCD4, GRK5, DDX4	33	1363	22680	1.51271	1	0.987586	99.9947
GOTERM_MF_DIRECT	GO:0000166~nucleotide binding	4	11.7647	0.662141	ABCD4, GRK5, RAB6A, DDX4	31	1936	17446	1.16276	1	1	99.9995
GOTERM_MF_DIRECT	GO:0005524~ATP binding	3	8.82353	0.745056	ABCD4, GRK5, DDX4	31	1507	17446	1.12032	1	1	100
Annotation Cluster 7	Enrichment Score: 0.2718006860932695
Category	Term	Count	%	PValue	Genes	List Total	Pop Hits	Pop Total	Fold Enrichment	Bonferroni	Benjamini	FDR
UP_KEYWORDS	Disulfide bond	7	20.5882	0.27327	CD44, H2-BL, ATRN, SLC7A8, ADAMTS10, ANTXR2, CP	33	3124	22680	1.53998	1	0.947796	97.3014
UP_SEQ_FEATURE	signal peptide	7	20.5882	0.389233	SPRN, CD44, H2-BL, ATRN, ADAMTS10, ANTXR2, CP	30	3124	18012	1.34533	1	1	99.7208
UP_KEYWORDS	Glycoprotein	7	20.5882	0.456829	SPRN, GPR176, CD44, ATRN, ADAMTS10, ANTXR2, CP	33	3815	22680	1.26105	1	0.971721	99.8999
UP_SEQ_FEATURE	glycosylation site:N-linked (GlcNAc...)	7	20.5882	0.524854	SPRN, GPR176, CD44, ATRN, ADAMTS10, ANTXR2, CP	30	3563	18012	1.17957	1	1	99.986
UP_SEQ_FEATURE	disulfide bond	5	14.7059	0.589894	CD44, ATRN, ADAMTS10, ANTXR2, CP	30	2510	18012	1.19602	1	1	99.9976
UP_KEYWORDS	Signal	7	20.5882	0.64157	SPRN, CD44, H2-BL, ATRN, ADAMTS10, ANTXR2, CP	33	4543	22680	1.05897	1	0.992928	99.9991
UP_SEQ_FEATURE	topological domain:Cytoplasmic	5	14.7059	0.70346	GPR176, CD44, ATRN, SYT12, ANTXR2	30	2880	18012	1.04236	1	1	99.9999
UP_SEQ_FEATURE	topological domain:Extracellular	4	11.7647	0.722125	GPR176, CD44, ATRN, ANTXR2	30	2256	18012	1.06454	1	1	100
UP_KEYWORDS	Receptor	4	11.7647	0.730013	GPR176, CD44, ATRN, ANTXR2	33	2613	22680	1.05208	1	0.995406	100
Annotation Cluster 8	Enrichment Score: 0.17095109383171478
Category	Term	Count	%	PValue	Genes	List Total	Pop Hits	Pop Total	Fold Enrichment	Bonferroni	Benjamini	FDR
UP_KEYWORDS	Metal-binding	6	17.6471	0.533775	CDKN1A, SLX1B, ADAMTS10, ANTXR2, CP, TNNI1	33	3395	22680	1.21462	1	0.982287	99.9822
GOTERM_MF_DIRECT	GO:0046872~metal ion binding	6	17.6471	0.710421	CDKN1A, SLX1B, ADAMTS10, ANTXR2, CP, TNNI1	31	3355	17446	1.00645	1	1	99.9999
UP_KEYWORDS	Zinc	3	8.82353	0.809604	CDKN1A, SLX1B, ADAMTS10	33	2099	22680	0.982286	1	0.998606	100

## Sheet: lightpink3
Annotation Cluster 1	Enrichment Score: 1.3040794482389668
Category	Term	Count	%	PValue	Genes	List Total	Pop Hits	Pop Total	Fold Enrichment	Bonferroni	Benjamini	FDR
UP_KEYWORDS	Nucleus	24	33.3333	0.00931302	FGD2, CEP85, GM4981, ZFP628, MED13, ZFP583, TLE2, LIN28A, BANF1, CBX7, IRF9, MEF2D, FAM64A, LPXN, VRK1, TBATA, ZFP579, LRRC59, KDM8, GRK5, PHF5A, RTEL1, TNPO3, HIP1	72	4534	22680	1.6674	0.740074	0.490171	10.5012
UP_KEYWORDS	Transcription regulation	12	16.6667	0.0235364	IRF9, MEF2D, LPXN, ZFP579, KDM8, ZFP628, PHF5A, MED13, TLE2, ZFP583, CBX7, HIP1	72	1799	22680	2.10117	0.967606	0.49639	24.6039
UP_KEYWORDS	Transcription	12	16.6667	0.0291008	IRF9, MEF2D, LPXN, ZFP579, KDM8, ZFP628, PHF5A, MED13, TLE2, ZFP583, CBX7, HIP1	72	1859	22680	2.03335	0.985774	0.507758	29.5437
UP_KEYWORDS	Activator	6	8.33333	0.0458259	IRF9, MEF2D, LPXN, PHF5A, MED13, HIP1	72	624	22680	3.02885	0.998835	0.570169	42.6625
GOTERM_BP_DIRECT	GO:0006355~regulation of transcription, DNA-templated	14	19.4444	0.0731721	IRF9, MEF2D, LPXN, ZFP579, ZFP398, KDM8, ZFP628, MED13, PHF5A, TLE2, ZFP583, LIN28A, CBX7, HIP1	68	2279	18082	1.63351	1	1	64.421
GOTERM_BP_DIRECT	GO:0006351~transcription, DNA-templated	12	16.6667	0.0853056	IRF9, MEF2D, LPXN, ZFP579, KDM8, ZFP628, PHF5A, MED13, TLE2, ZFP583, CBX7, HIP1	68	1885	18082	1.69281	1	0.999955	70.2586
GOTERM_MF_DIRECT	GO:0003700~transcription factor activity, sequence-specific DNA binding	5	6.94444	0.407637	IRF9, MEF2D, ZFP628, PHF5A, ZFP583	65	883	17446	1.51982	1	0.998716	99.84
Annotation Cluster 2	Enrichment Score: 1.0549375962733958
Category	Term	Count	%	PValue	Genes	List Total	Pop Hits	Pop Total	Fold Enrichment	Bonferroni	Benjamini	FDR
INTERPRO	IPR001849:Pleckstrin homology domain	4	5.55556	0.0538153	FGD2, PLEK2, GAB2, COL4A3BP	68	262	20594	4.62371	0.999993	0.999993	50.3923
SMART	SM00233:PH	4	5.55556	0.0858208	FGD2, PLEK2, GAB2, COL4A3BP	44	253	10425	3.74596	0.993427	0.993427	58.7704
INTERPRO	IPR011993:Pleckstrin homology-like domain	4	5.55556	0.148146	FGD2, PLEK2, GAB2, COL4A3BP	68	409	20594	2.96189	1	1	86.8919
Annotation Cluster 3	Enrichment Score: 0.8222322956000556
Category	Term	Count	%	PValue	Genes	List Total	Pop Hits	Pop Total	Fold Enrichment	Bonferroni	Benjamini	FDR
UP_KEYWORDS	DNA-binding	10	13.8889	0.0620102	IRF9, MEF2D, ZFP579, GM4981, ZFP628, PHF5A, TOP1MT, ZFP583, BANF1, RTEL1	72	1604	22680	1.96384	0.999901	0.567438	53.1893
GOTERM_MF_DIRECT	GO:0003677~DNA binding	11	15.2778	0.135072	IRF9, MEF2D, ZFP579, GM4981, ZFP628, PHF5A, TOP1MT, ZFP583, LIN28A, BANF1, RTEL1	65	1847	17446	1.59848	1	0.999818	83.2043
GOTERM_MF_DIRECT	GO:0003700~transcription factor activity, sequence-specific DNA binding	5	6.94444	0.407637	IRF9, MEF2D, ZFP628, PHF5A, ZFP583	65	883	17446	1.51982	1	0.998716	99.84
Annotation Cluster 4	Enrichment Score: 0.7515088588561147
Category	Term	Count	%	PValue	Genes	List Total	Pop Hits	Pop Total	Fold Enrichment	Bonferroni	Benjamini	FDR
UP_KEYWORDS	Cell junction	6	8.33333	0.0560729	LPXN, SYT9, SV2A, AMICA1, PALLD, OLFM1	72	661	22680	2.8593	0.999754	0.602794	49.5527
GOTERM_CC_DIRECT	GO:0030054~cell junction	6	8.33333	0.107352	LPXN, SYT9, SV2A, AMICA1, PALLD, OLFM1	70	718	19662	2.34723	0.999998	0.810025	72.6827
UP_KEYWORDS	Synapse	3	4.16667	0.307801	SYT9, SV2A, OLFM1	72	357	22680	2.64706	1	0.910001	98.7248
GOTERM_CC_DIRECT	GO:0045202~synapse	3	4.16667	0.532268	SYT9, SV2A, OLFM1	70	505	19662	1.66863	1	0.994644	99.9831
Annotation Cluster 5	Enrichment Score: 0.6515107260950086
Category	Term	Count	%	PValue	Genes	List Total	Pop Hits	Pop Total	Fold Enrichment	Bonferroni	Benjamini	FDR
UP_KEYWORDS	Ligase	4	5.55556	0.0848384	IARS, GCLC, AARS2, GART	72	330	22680	3.81818	0.999997	0.625446	65.0483
UP_KEYWORDS	Nucleotide-binding	10	13.8889	0.0959456	IARS, VRK1, GCLC, RRM1, GRK5, RAB38, AARS2, RTEL1, TUBB4B, GART	72	1754	22680	1.7959	1	0.620276	69.7597
UP_KEYWORDS	ATP-binding	8	11.1111	0.133555	IARS, VRK1, GCLC, RRM1, GRK5, AARS2, RTEL1, GART	72	1363	22680	1.84886	1	0.662602	81.7283
GOTERM_MF_DIRECT	GO:0016874~ligase activity	4	5.55556	0.147415	IARS, GCLC, AARS2, GART	65	362	17446	2.96575	1	0.999172	85.9247
GOTERM_MF_DIRECT	GO:0000166~nucleotide binding	10	13.8889	0.276718	IARS, VRK1, GCLC, RRM1, GRK5, RAB38, AARS2, RTEL1, TUBB4B, GART	65	1936	17446	1.38636	1	0.999933	98.1368
GOTERM_MF_DIRECT	GO:0005524~ATP binding	8	11.1111	0.314711	IARS, VRK1, GCLC, RRM1, GRK5, AARS2, RTEL1, GART	65	1507	17446	1.42482	1	0.999777	99.0403
UP_SEQ_FEATURE	binding site:ATP	3	4.16667	0.634849	IARS, VRK1, GRK5	67	583	18012	1.38337	1	1	99.9998
UP_SEQ_FEATURE	nucleotide phosphate-binding region:ATP	4	5.55556	0.69259	VRK1, GRK5, RTEL1, GART	67	963	18012	1.11666	1	1	100
Annotation Cluster 6	Enrichment Score: 0.6314559977604747
Category	Term	Count	%	PValue	Genes	List Total	Pop Hits	Pop Total	Fold Enrichment	Bonferroni	Benjamini	FDR
UP_SEQ_FEATURE	zinc finger region:C2H2-type 8	3	4.16667	0.0706439	ZFP579, ZFP628, ZFP583	67	119	18012	6.77737	1	1	62.0429
UP_SEQ_FEATURE	zinc finger region:C2H2-type 7	3	4.16667	0.0811855	ZFP579, ZFP628, ZFP583	67	129	18012	6.252	1	0.999993	67.3574
UP_KEYWORDS	Metal-binding	16	22.2222	0.101965	FGD2, SCD3, ADPGK, ZFP398, ZFP628, MGP, SYT9, ZFP583, LIN28A, GART, LPXN, ZFP579, CPA2, KDM8, AARS2, RTEL1	72	3395	22680	1.48454	1	0.620126	72.0626
UP_SEQ_FEATURE	zinc finger region:C2H2-type 6	3	4.16667	0.107074	ZFP579, ZFP628, ZFP583	67	152	18012	5.30597	1	0.999974	77.6302
UP_SEQ_FEATURE	zinc finger region:C2H2-type 5	3	4.16667	0.158842	ZFP579, ZFP628, ZFP583	67	194	18012	4.15725	1	0.999938	89.8444
UP_SEQ_FEATURE	zinc finger region:C2H2-type 4	3	4.16667	0.18622	ZFP579, ZFP628, ZFP583	67	215	18012	3.7512	1	0.999933	93.4432
UP_SEQ_FEATURE	zinc finger region:C2H2-type 3	3	4.16667	0.248029	ZFP579, ZFP628, ZFP583	67	261	18012	3.09007	1	0.999989	97.6928
UP_SEQ_FEATURE	zinc finger region:C2H2-type 1	3	4.16667	0.250746	ZFP579, ZFP628, ZFP583	67	263	18012	3.06657	1	0.999959	97.8006
UP_SEQ_FEATURE	zinc finger region:C2H2-type 2	3	4.16667	0.257544	ZFP579, ZFP628, ZFP583	67	268	18012	3.00936	1	0.999905	98.0503
GOTERM_MF_DIRECT	GO:0003676~nucleic acid binding	7	9.72222	0.300328	ZFP579, ZFP398, ZFP628, ZFP583, LIN28A, AARS2, RTEL1	65	1237	17446	1.51884	1	0.999886	98.761
UP_KEYWORDS	Zinc	9	12.5	0.334257	FGD2, LPXN, ZFP579, ZFP398, ZFP628, CPA2, ZFP583, LIN28A, AARS2	72	2099	22680	1.35064	1	0.885808	99.1967
GOTERM_MF_DIRECT	GO:0046872~metal ion binding	15	20.8333	0.342288	FGD2, SCD3, ADPGK, ZFP398, ZFP628, SYT9, ZFP583, LIN28A, GART, LPXN, ZFP579, CPA2, KDM8, AARS2, RTEL1	65	3355	17446	1.2	1	0.999423	99.4208
INTERPRO	IPR013087:Zinc finger C2H2-type/integrase DNA-binding domain	4	5.55556	0.356638	ZFP579, ZFP398, ZFP628, ZFP583	68	652	20594	1.85799	1	1	99.6262
INTERPRO	IPR015880:Zinc finger, C2H2-like	4	5.55556	0.39313	ZFP579, ZFP398, ZFP628, ZFP583	68	693	20594	1.74807	1	1	99.8217
INTERPRO	IPR007087:Zinc finger, C2H2	4	5.55556	0.426522	ZFP579, ZFP398, ZFP628, ZFP583	68	731	20594	1.6572	1	1	99.913
UP_KEYWORDS	Zinc-finger	6	8.33333	0.547665	FGD2, ZFP579, ZFP398, ZFP628, ZFP583, LIN28A	72	1565	22680	1.20767	1	0.958136	99.9918
SMART	SM00355:ZnF_C2H2	4	5.55556	0.551682	ZFP579, ZFP398, ZFP628, ZFP583	44	693	10425	1.36757	1	1	99.9637
Annotation Cluster 7	Enrichment Score: 0.5083970178878432
Category	Term	Count	%	PValue	Genes	List Total	Pop Hits	Pop Total	Fold Enrichment	Bonferroni	Benjamini	FDR
GOTERM_BP_DIRECT	GO:0055114~oxidation-reduction process	5	6.94444	0.24117	SCD3, NOXO1, RRM1, KDM8, SRD5A3	68	676	18082	1.9668	1	1	97.6558
UP_KEYWORDS	Oxidoreductase	4	5.55556	0.323402	SCD3, RRM1, KDM8, SRD5A3	72	639	22680	1.97183	1	0.904063	99.0268
GOTERM_MF_DIRECT	GO:0016491~oxidoreductase activity	4	5.55556	0.382599	SCD3, RRM1, KDM8, SRD5A3	65	604	17446	1.77748	1	0.999218	99.7338
Annotation Cluster 8	Enrichment Score: 0.3615139897188605
Category	Term	Count	%	PValue	Genes	List Total	Pop Hits	Pop Total	Fold Enrichment	Bonferroni	Benjamini	FDR
UP_KEYWORDS	Differentiation	4	5.55556	0.329428	MEF2D, TBATA, MGP, HIP1	72	646	22680	1.95046	1	0.890662	99.1248
UP_KEYWORDS	Developmental protein	5	6.94444	0.365418	MEF2D, TBATA, MGP, OLFM1, SPRY4	72	976	22680	1.61373	1	0.895468	99.545
GOTERM_BP_DIRECT	GO:0007275~multicellular organism development	5	6.94444	0.534292	MEF2D, TBATA, MGP, OLFM1, SPRY4	68	1029	18082	1.29209	1	1	99.9969
GOTERM_BP_DIRECT	GO:0030154~cell differentiation	4	5.55556	0.556692	MEF2D, TBATA, MGP, HIP1	68	780	18082	1.36365	1	1	99.9984
Annotation Cluster 9	Enrichment Score: 0.29000703982419723
Category	Term	Count	%	PValue	Genes	List Total	Pop Hits	Pop Total	Fold Enrichment	Bonferroni	Benjamini	FDR
UP_KEYWORDS	Transferase	7	9.72222	0.416366	VRK1, UGT8A, ADPGK, GRK5, TRMT10C, RABGGTA, GART	72	1654	22680	1.33313	1	0.918024	99.8313
GOTERM_MF_DIRECT	GO:0016301~kinase activity	4	5.55556	0.451729	VRK1, ADPGK, COL4A3BP, GRK5	65	674	17446	1.59288	1	0.998752	99.9382
GOTERM_MF_DIRECT	GO:0016740~transferase activity	7	9.72222	0.456977	VRK1, UGT8A, ADPGK, GRK5, TRMT10C, RABGGTA, GART	65	1472	17446	1.27636	1	0.998327	99.9451
UP_SEQ_FEATURE	active site:Proton acceptor	4	5.55556	0.48527	VRK1, ADPGK, RRM1, GRK5	67	710	18012	1.51457	1	1	99.9846
UP_KEYWORDS	Kinase	3	4.16667	0.653754	VRK1, ADPGK, GRK5	72	707	22680	1.33663	1	0.978032	99.9997
GOTERM_BP_DIRECT	GO:0016310~phosphorylation	3	4.16667	0.667287	VRK1, ADPGK, GRK5	68	612	18082	1.30349	1	1	100
Annotation Cluster 10	Enrichment Score: 0.25430286215093884
Category	Term	Count	%	PValue	Genes	List Total	Pop Hits	Pop Total	Fold Enrichment	Bonferroni	Benjamini	FDR
UP_KEYWORDS	Transit peptide	3	4.16667	0.476446	TRMT10C, TOP1MT, AARS2	72	510	22680	1.85294	1	0.940619	99.9535
UP_SEQ_FEATURE	transit peptide:Mitochondrion	3	4.16667	0.546141	TRMT10C, TOP1MT, AARS2	67	496	18012	1.62602	1	1	99.9971
GOTERM_CC_DIRECT	GO:0005739~mitochondrion	7	9.72222	0.568564	IFIT3, COL4A3BP, TRMT10C, RAB38, TOP1MT, PALLD, AARS2	70	1721	19662	1.14248	1	0.994353	99.9933
UP_KEYWORDS	Mitochondrion	4	5.55556	0.649666	IFIT3, TRMT10C, TOP1MT, AARS2	72	1058	22680	1.19093	1	0.979199	99.9996
Annotation Cluster 11	Enrichment Score: 0.24821084598663726
Category	Term	Count	%	PValue	Genes	List Total	Pop Hits	Pop Total	Fold Enrichment	Bonferroni	Benjamini	FDR
UP_KEYWORDS	Signal-anchor	3	4.16667	0.400725	MANEAL, CCPG1, LRRC59	72	439	22680	2.15262	1	0.914374	99.7692
UP_SEQ_FEATURE	topological domain:Lumenal	3	4.16667	0.466111	MANEAL, CCPG1, LRRC59	67	427	18012	1.88878	1	1	99.9751
UP_SEQ_FEATURE	topological domain:Cytoplasmic	7	9.72222	0.963898	MANEAL, CCPG1, LRRC59, SYT9, MRGPRE, SV2A, AMICA1	67	2880	18012	0.65342	1	1	100
Annotation Cluster 12	Enrichment Score: 0.13963103780539246
Category	Term	Count	%	PValue	Genes	List Total	Pop Hits	Pop Total	Fold Enrichment	Bonferroni	Benjamini	FDR
UP_KEYWORDS	Protein transport	3	4.16667	0.542488	SNX25, RAB38, TNPO3	72	577	22680	1.63778	1	0.959932	99.9906
GOTERM_BP_DIRECT	GO:0015031~protein transport	3	4.16667	0.649249	SNX25, RAB38, TNPO3	68	592	18082	1.34753	1	1	99.9999
UP_KEYWORDS	Transport	5	6.94444	0.856404	COL4A3BP, SNX25, SV2A, RAB38, TNPO3	72	1901	22680	0.828511	1	0.997701	100
GOTERM_BP_DIRECT	GO:0006810~transport	5	6.94444	0.916212	COL4A3BP, SNX25, SV2A, RAB38, TNPO3	68	1822	18082	0.729725	1	1	100
Annotation Cluster 13	Enrichment Score: 0.12292852017238101
Category	Term	Count	%	PValue	Genes	List Total	Pop Hits	Pop Total	Fold Enrichment	Bonferroni	Benjamini	FDR
UP_SEQ_FEATURE	signal peptide	12	16.6667	0.608519	KDELC1, UGT8A, ADPGK, PGLYRP1, CPA2, MGP, PRSS23, AMICA1, OMG, FKBP11, OLFM1, ERLEC1	67	3124	18012	1.03266	1	1	99.9996
UP_KEYWORDS	Secreted	6	8.33333	0.614834	ADPGK, PGLYRP1, CPA2, MGP, PRSS23, OLFM1	72	1685	22680	1.12166	1	0.973095	99.9988
UP_KEYWORDS	Signal	14	19.4444	0.687454	ADPGK, UGT8A, PGLYRP1, TMEM219, MGP, ERLEC1, KDELC1, CPA2, AMICA1, PRSS23, OMG, FKBP11, OLFM1, HIP1	72	4543	22680	0.970724	1	0.983172	99.9999
GOTERM_CC_DIRECT	GO:0005576~extracellular region	6	8.33333	0.747968	ADPGK, PGLYRP1, CPA2, MGP, PRSS23, OLFM1	70	1753	19662	0.961389	1	0.999537	100
UP_KEYWORDS	Disulfide bond	9	12.5	0.779417	RRM1, PGLYRP1, CPA2, SYT9, MGP, PRSS23, AMICA1, PALLD, OLFM1	72	3124	22680	0.90749	1	0.992893	100
GOTERM_CC_DIRECT	GO:0005615~extracellular space	5	6.94444	0.783608	PGLYRP1, CPA2, MGP, TLE2, OLFM1	70	1504	19662	0.933796	1	0.999708	100
UP_SEQ_FEATURE	disulfide bond	8	11.1111	0.831208	RRM1, PGLYRP1, CPA2, MGP, PRSS23, AMICA1, PALLD, OLFM1	67	2510	18012	0.856847	1	1	100
UP_KEYWORDS	Glycoprotein	10	13.8889	0.865192	KDELC1, UGT8A, TMEM219, MRGPRE, SV2A, PRSS23, AMICA1, OMG, OLFM1, ERLEC1	72	3815	22680	0.825688	1	0.99755	100
UP_SEQ_FEATURE	glycosylation site:N-linked (GlcNAc...)	10	13.8889	0.92639	KDELC1, UGT8A, TMEM219, MRGPRE, SV2A, PRSS23, AMICA1, OMG, OLFM1, ERLEC1	67	3563	18012	0.754521	1	1	100
Annotation Cluster 14	Enrichment Score: 0.02055322480698898
Category	Term	Count	%	PValue	Genes	List Total	Pop Hits	Pop Total	Fold Enrichment	Bonferroni	Benjamini	FDR
UP_KEYWORDS	Membrane	25	34.7222	0.815528	FGD2, PLEK2, SYT9, TMEM219, SPRY4, LPXN, GAB2, LRRC59, SRD5A3, SV2A, AMICA1, HIP1, SCD3, CCPG1, ANKRA2, NOXO1, UGT8A, SNX25, MRGPRE, MANEAL, SPCS3, GRK5, RAB38, OMG, FKBP11	72	8683	22680	0.906945	1	0.995523	100
UP_SEQ_FEATURE	topological domain:Cytoplasmic	7	9.72222	0.963898	MANEAL, CCPG1, LRRC59, SYT9, MRGPRE, SV2A, AMICA1	67	2880	18012	0.65342	1	1	100
UP_SEQ_FEATURE	transmembrane region	11	15.2778	0.970998	MANEAL, CCPG1, UGT8A, LRRC59, SRD5A3, SYT9, TMEM219, MRGPRE, SV2A, AMICA1, FKBP11	67	4312	18012	0.685806	1	1	100
UP_KEYWORDS	Transmembrane helix	14	19.4444	0.993491	SCD3, MANEAL, CCPG1, UGT8A, SNX25, LRRC59, SPCS3, SRD5A3, SYT9, TMEM219, MRGPRE, SV2A, AMICA1, FKBP11	72	6938	22680	0.63563	1	0.999999	100
UP_KEYWORDS	Transmembrane	14	19.4444	0.993726	SCD3, MANEAL, CCPG1, UGT8A, SNX25, LRRC59, SPCS3, SRD5A3, SYT9, TMEM219, MRGPRE, SV2A, AMICA1, FKBP11	72	6955	22680	0.634076	1	0.999999	100
GOTERM_CC_DIRECT	GO:0016021~integral component of membrane	14	19.4444	0.99899	SCD3, MANEAL, CCPG1, UGT8A, SNX25, LRRC59, SPCS3, SRD5A3, SYT9, TMEM219, MRGPRE, SV2A, AMICA1, FKBP11	70	6878	19662	0.571736	1	1	100

## Sheet: lightpink4
Annotation Cluster 1	Enrichment Score: 1.4627630126198161
Category	Term	Count	%	PValue	Genes	List Total	Pop Hits	Pop Total	Fold Enrichment	Bonferroni	Benjamini	FDR
UP_KEYWORDS	Synapse	7	7.29167	0.00371745	CPT1C, SYP, PRR7, SYN2, TOR1A, LIN7B, CHRNA4	95	357	22680	4.68111	0.499793	0.292747	4.50784
GOTERM_CC_DIRECT	GO:0045202~synapse	8	8.33333	0.0066345	CPT1C, SYP, PRR7, ARFGAP1, SYN2, TOR1A, LIN7B, CHRNA4	87	505	19662	3.5802	0.72511	0.4757	7.96649
UP_KEYWORDS	Cell junction	8	8.33333	0.0199925	SH3PXD2B, CPT1C, SYP, PRR7, SYN2, TOR1A, LIN7B, CHRNA4	95	661	22680	2.8894	0.976629	0.528226	22.1288
UP_KEYWORDS	Synaptosome	3	3.125	0.0241721	SYP, TOR1A, LIN7B	95	58	22680	12.3485	0.989446	0.531651	26.1436
GOTERM_CC_DIRECT	GO:0030054~cell junction	8	8.33333	0.0377061	SH3PXD2B, CPT1C, SYP, PRR7, SYN2, TOR1A, LIN7B, CHRNA4	87	718	19662	2.51811	0.999422	0.606257	38.0811
GOTERM_CC_DIRECT	GO:0008021~synaptic vesicle	3	3.125	0.105302	SYP, SYN2, TOR1A	87	126	19662	5.38095	1	0.786021	75.0349
UP_KEYWORDS	Postsynaptic cell membrane	3	3.125	0.165527	PRR7, LIN7B, CHRNA4	95	176	22680	4.06938	1	0.829914	89.3659
GOTERM_CC_DIRECT	GO:0045211~postsynaptic membrane	3	3.125	0.25348	PRR7, LIN7B, CHRNA4	87	222	19662	3.05405	1	0.949454	97.39
Annotation Cluster 2	Enrichment Score: 1.2681223987106622
Category	Term	Count	%	PValue	Genes	List Total	Pop Hits	Pop Total	Fold Enrichment	Bonferroni	Benjamini	FDR
UP_KEYWORDS	Transport	16	16.6667	0.0113078	ARFGAP1, CACNA2D1, HDLBP, SLC45A4, AIFM3, MYO1C, MFI2, LIN7B, VPS41, HBB-Y, KCNE1, CHRNA4, PEX13, TOMM22, SLC4A4, SLC17A9	95	1901	22680	2.00936	0.879396	0.410694	13.1376
UP_KEYWORDS	Protein transport	6	6.25	0.0917817	ARFGAP1, MYO1C, LIN7B, PEX13, TOMM22, VPS41	95	577	22680	2.48253	1	0.747769	69.6478
GOTERM_BP_DIRECT	GO:0015031~protein transport	6	6.25	0.151181	ARFGAP1, MYO1C, LIN7B, PEX13, TOMM22, VPS41	87	592	18082	2.10648	1	0.99984	91.529
Annotation Cluster 3	Enrichment Score: 1.1498155370773135
Category	Term	Count	%	PValue	Genes	List Total	Pop Hits	Pop Total	Fold Enrichment	Bonferroni	Benjamini	FDR
KEGG_PATHWAY	mmu04810:Regulation of actin cytoskeleton	5	5.20833	0.0152914	WASF2, 4930544G11RIK, IQGAP2, FGF12, EGF	36	213	7691	5.015	0.757724	0.757724	15.4939
KEGG_PATHWAY	mmu04015:Rap1 signaling pathway	4	4.16667	0.0725119	RAP1GAP, 4930544G11RIK, FGF12, EGF	36	214	7691	3.99325	0.999017	0.968654	56.0611
KEGG_PATHWAY	mmu04014:Ras signaling pathway	4	4.16667	0.0849751	RASSF1, 4930544G11RIK, FGF12, EGF	36	229	7691	3.73168	0.999717	0.934344	62.0981
KEGG_PATHWAY	mmu05200:Pathways in cancer	4	4.16667	0.267048	RASSF1, 4930544G11RIK, FGF12, EGF	36	395	7691	2.16343	1	0.983146	96.6428
Annotation Cluster 4	Enrichment Score: 0.9181490336784502
Category	Term	Count	%	PValue	Genes	List Total	Pop Hits	Pop Total	Fold Enrichment	Bonferroni	Benjamini	FDR
GOTERM_CC_DIRECT	GO:0042995~cell projection	8	8.33333	0.0362894	SH3PXD2B, CPT1C, RTN4, MYO1C, WDPCP, IFT20, DNAAF1, TOR1A	87	712	19662	2.53933	0.999231	0.641001	36.9345
UP_KEYWORDS	Cell projection	7	7.29167	0.062672	SH3PXD2B, CPT1C, MYO1C, WDPCP, IFT20, DNAAF1, TOR1A	95	678	22680	2.46483	0.999994	0.699957	55.1379
UP_KEYWORDS	Cilium	3	3.125	0.187717	WDPCP, IFT20, DNAAF1	95	191	22680	3.74979	1	0.855364	92.3839
GOTERM_BP_DIRECT	GO:0060271~cilium morphogenesis	3	3.125	0.193777	WDPCP, IFT20, DNAAF1	87	170	18082	3.66775	1	0.999952	96.0989
GOTERM_CC_DIRECT	GO:0005929~cilium	3	3.125	0.310167	WDPCP, IFT20, DNAAF1	87	257	19662	2.63813	1	0.967618	99.0252
Annotation Cluster 5	Enrichment Score: 0.8764219106842148
Category	Term	Count	%	PValue	Genes	List Total	Pop Hits	Pop Total	Fold Enrichment	Bonferroni	Benjamini	FDR
UP_KEYWORDS	Metal-binding	22	22.9167	0.0362545	ARFGAP1, ZFP35, CACNA2D1, AIFM3, TBXAS1, ZC3HAV1, MFI2, PDZRN3, VPS41, HBB-Y, GAS6, EYA3, CDH13, SULF2, RASSF1, RNF139, YME1L1, PDE8B, ASPH, ZFP526, RHEBL1, AOC3	95	3395	22680	1.54704	0.99896	0.576235	36.7041
GOTERM_MF_DIRECT	GO:0046872~metal ion binding	22	22.9167	0.127262	ARFGAP1, ZFP35, CACNA2D1, AIFM3, TBXAS1, ZC3HAV1, MFI2, PDZRN3, VPS41, HBB-Y, GAS6, EYA3, CDH13, SULF2, RASSF1, RNF139, YME1L1, PDE8B, ASPH, ZFP526, RHEBL1, AOC3	86	3355	17446	1.33023	1	0.988357	82.5163
UP_KEYWORDS	Zinc	10	10.4167	0.508948	ARFGAP1, ZFP35, ZC3HAV1, RASSF1, MFI2, RNF139, YME1L1, PDZRN3, VPS41, ZFP526	95	2099	22680	1.13738	1	0.966355	99.9851
Annotation Cluster 6	Enrichment Score: 0.8015059281985704
Category	Term	Count	%	PValue	Genes	List Total	Pop Hits	Pop Total	Fold Enrichment	Bonferroni	Benjamini	FDR
SMART	SM00179:EGF_CA	3	3.125	0.0876113	MATN1, EGF, GAS6	42	126	10425	5.90986	0.996276	0.938978	60.232
INTERPRO	IPR001881:EGF-like calcium-binding	3	3.125	0.103235	MATN1, EGF, GAS6	90	126	20594	5.44815	1	0.999931	76.0124
GOTERM_MF_DIRECT	GO:0005509~calcium ion binding	7	7.29167	0.125496	CDH13, SULF2, MATN1, EGF, GAS6, AOC3, TBC1D9B	86	699	17446	2.03151	1	0.994013	82.0577
SMART	SM00181:EGF	3	3.125	0.158823	MATN1, EGF, GAS6	42	181	10425	4.11405	0.999974	0.970303	82.4369
INTERPRO	IPR013032:EGF-like, conserved site	3	3.125	0.209389	MATN1, EGF, GAS6	90	197	20594	3.4846	1	0.999571	95.3966
UP_KEYWORDS	EGF-like domain	3	3.125	0.237726	MATN1, EGF, GAS6	95	224	22680	3.19737	1	0.877999	96.5329
INTERPRO	IPR000742:Epidermal growth factor-like domain	3	3.125	0.273211	MATN1, EGF, GAS6	90	237	20594	2.89648	1	0.999781	98.472
Annotation Cluster 7	Enrichment Score: 0.73587155393843
Category	Term	Count	%	PValue	Genes	List Total	Pop Hits	Pop Total	Fold Enrichment	Bonferroni	Benjamini	FDR
GOTERM_BP_DIRECT	GO:0007264~small GTPase mediated signal transduction	4	4.16667	0.10252	RASL11A, 4930544G11RIK, DOCK6, RHEBL1	87	236	18082	3.5227	1	0.999915	80.3873
INTERPRO	IPR001806:Small GTPase superfamily	3	3.125	0.114319	RASL11A, 4930544G11RIK, RHEBL1	90	134	20594	5.12289	1	0.998355	79.6195
INTERPRO	IPR005225:Small GTP-binding protein domain	3	3.125	0.15973	RASL11A, 4930544G11RIK, RHEBL1	90	165	20594	4.1604	1	0.999527	89.7737
INTERPRO	IPR027417:P-loop containing nucleoside triphosphate hydrolase	7	7.29167	0.199626	RASL11A, MYO1C, MSH4, TOR1A, 4930544G11RIK, YME1L1, RHEBL1	90	909	20594	1.76211	1	0.999775	94.5935
GOTERM_MF_DIRECT	GO:0005525~GTP binding	3	3.125	0.559902	RASL11A, 4930544G11RIK, RHEBL1	86	383	17446	1.58899	1	0.999996	99.9973
Annotation Cluster 8	Enrichment Score: 0.6816741495904504
Category	Term	Count	%	PValue	Genes	List Total	Pop Hits	Pop Total	Fold Enrichment	Bonferroni	Benjamini	FDR
SMART	SM00326:SH3	3	3.125	0.181211	SH3PXD2B, SRGAP3, PEX13	42	197	10425	3.77991	0.999995	0.95259	86.61
UP_KEYWORDS	SH3 domain	3	3.125	0.213329	SH3PXD2B, SRGAP3, PEX13	95	208	22680	3.44332	1	0.868484	94.8784
INTERPRO	IPR001452:Src homology-3 domain	3	3.125	0.233208	SH3PXD2B, SRGAP3, PEX13	90	212	20594	3.23805	1	0.999586	96.9167
Annotation Cluster 9	Enrichment Score: 0.5862300711900428
Category	Term	Count	%	PValue	Genes	List Total	Pop Hits	Pop Total	Fold Enrichment	Bonferroni	Benjamini	FDR
GOTERM_MF_DIRECT	GO:0098641~cadherin binding involved in cell-cell adhesion	4	4.16667	0.155144	RTN4, HDLBP, ZC3HAV1, WASF2	86	279	17446	2.90839	1	0.99198	88.4661
GOTERM_CC_DIRECT	GO:0005913~cell-cell adherens junction	4	4.16667	0.160661	RTN4, HDLBP, ZC3HAV1, WASF2	87	316	19662	2.86076	1	0.864483	88.7438
GOTERM_BP_DIRECT	GO:0098609~cell-cell adhesion	3	3.125	0.22682	HDLBP, ZC3HAV1, WASF2	87	189	18082	3.29903	1	0.999972	97.9228
GOTERM_MF_DIRECT	GO:0044822~poly(A) RNA binding	5	5.20833	0.799382	RTN4, ATXN2, HDLBP, ZC3HAV1, RPS24	86	1113	17446	0.911323	1	1	100
Annotation Cluster 10	Enrichment Score: 0.5803323675646077
Category	Term	Count	%	PValue	Genes	List Total	Pop Hits	Pop Total	Fold Enrichment	Bonferroni	Benjamini	FDR
GOTERM_BP_DIRECT	GO:0007155~cell adhesion	6	6.25	0.0813456	VWF, CDH13, WISP1, TOR1A, PRKX, AOC3	87	485	18082	2.57121	1	0.999945	72.135
UP_KEYWORDS	Cell adhesion	4	4.16667	0.296575	VWF, CDH13, WISP1, AOC3	95	459	22680	2.0805	1	0.895266	98.7182
GOTERM_MF_DIRECT	GO:0042803~protein homodimerization activity	4	4.16667	0.75255	VWF, CDH13, RAP1GAP, AOC3	86	798	17446	1.01684	1	1	100
Annotation Cluster 11	Enrichment Score: 0.549227758808781
Category	Term	Count	%	PValue	Genes	List Total	Pop Hits	Pop Total	Fold Enrichment	Bonferroni	Benjamini	FDR
GOTERM_CC_DIRECT	GO:0016020~membrane	42	43.75	0.0139038	RTN4, SLC45A4, RAP1GAP, IL17RA, SYP, PRR7, WDPCP, WWP2, TOR1A, PPP1R3F, KCNE1, PEMT, CHRNA4, PEX13, ASPH, EGF, SLC4A4, IL13RA2, RHEBL1, RPS24, TBC1D9B, CPT1C, CACNA2D1, TBXAS1, MYO1C, MFI2, LIN7B, MTAP7D3, VPS41, WIPI1, BRAT1, CDH13, ATXN2, RASL11A, RNF139, LIME1, TOMM22, YME1L1, DCUN1D3, TMCO4, SLC17A9, AOC3	87	6998	19662	1.35639	0.933879	0.492909	16.0221
UP_SEQ_FEATURE	transmembrane region	24	25	0.225364	RTN4, CPT1C, CACNA2D1, TBXAS1, SLC45A4, IL17RA, PRR7, SYP, PPP1R3F, KCNE1, PEMT, RNF139, CHRNA4, LIME1, PEX13, TOMM22, ASPH, EGF, SLC4A4, TMCO4, SLC17A9, AOC3, TBC1D9B, IL13RA2	83	4312	18012	1.20786	1	1	97.0927
UP_SEQ_FEATURE	topological domain:Cytoplasmic	17	17.7083	0.230317	RTN4, CPT1C, CACNA2D1, IL17RA, PRR7, SYP, PPP1R3F, KCNE1, CHRNA4, LIME1, PEX13, TOMM22, ASPH, SLC4A4, EGF, IL13RA2, AOC3	83	2880	18012	1.28097	1	1	97.3399
UP_KEYWORDS	Membrane	40	41.6667	0.294681	RTN4, OLFR516, SLC45A4, RAP1GAP, IL17RA, SYP, PRR7, WDPCP, TOR1A, PPP1R3F, KCNE1, PEMT, CHRNA4, PEX13, ASPH, EGF, SLC4A4, IL13RA2, RHEBL1, TBC1D9B, CPT1C, CACNA2D1, TBXAS1, MYO1C, MFI2, LIN7B, VPS41, WIPI1, CDH13, OLFR1496, OLFR1437, SRGAP3, RNF139, LIME1, TOMM22, YME1L1, DCUN1D3, TMCO4, SLC17A9, AOC3	95	8683	22680	1.09979	1	0.901634	98.6748
UP_KEYWORDS	Transmembrane helix	29	30.2083	0.605638	RTN4, OLFR516, SLC45A4, IL17RA, SYP, PRR7, PPP1R3F, KCNE1, PEMT, CHRNA4, PEX13, ASPH, SLC4A4, EGF, TBC1D9B, IL13RA2, CPT1C, CACNA2D1, TBXAS1, OLFR1496, OLFR1437, SRGAP3, RNF139, LIME1, YME1L1, TOMM22, TMCO4, SLC17A9, AOC3	95	6938	22680	0.997891	1	0.983767	99.999
UP_KEYWORDS	Transmembrane	29	30.2083	0.611697	RTN4, OLFR516, SLC45A4, IL17RA, SYP, PRR7, PPP1R3F, KCNE1, PEMT, CHRNA4, PEX13, ASPH, SLC4A4, EGF, TBC1D9B, IL13RA2, CPT1C, CACNA2D1, TBXAS1, OLFR1496, OLFR1437, SRGAP3, RNF139, LIME1, YME1L1, TOMM22, TMCO4, SLC17A9, AOC3	95	6955	22680	0.995452	1	0.983292	99.9992
UP_SEQ_FEATURE	topological domain:Extracellular	10	10.4167	0.713603	PRR7, CACNA2D1, PPP1R3F, CHRNA4, LIME1, SLC4A4, EGF, IL17RA, AOC3, IL13RA2	83	2256	18012	0.961933	1	1	100
GOTERM_CC_DIRECT	GO:0016021~integral component of membrane	29	30.2083	0.718249	RTN4, OLFR516, SLC45A4, IL17RA, SYP, PRR7, PPP1R3F, KCNE1, PEMT, CHRNA4, PEX13, ASPH, SLC4A4, EGF, TBC1D9B, IL13RA2, CPT1C, CACNA2D1, TBXAS1, OLFR1496, OLFR1437, SRGAP3, RNF139, LIME1, YME1L1, TOMM22, TMCO4, SLC17A9, AOC3	87	6878	19662	0.952893	1	0.997853	100
Annotation Cluster 12	Enrichment Score: 0.5241779389689465
Category	Term	Count	%	PValue	Genes	List Total	Pop Hits	Pop Total	Fold Enrichment	Bonferroni	Benjamini	FDR
UP_KEYWORDS	Iron	5	5.20833	0.0706356	TBXAS1, AIFM3, MFI2, ASPH, HBB-Y	95	375	22680	3.18316	0.999999	0.710229	59.6367
GOTERM_BP_DIRECT	GO:0055114~oxidation-reduction process	5	5.20833	0.401838	SH3PXD2B, TBXAS1, AIFM3, ASPH, AOC3	87	676	18082	1.53727	1	1	99.9565
UP_KEYWORDS	Oxidoreductase	4	4.16667	0.496279	TBXAS1, AIFM3, ASPH, AOC3	95	639	22680	1.49444	1	0.965142	99.9795
GOTERM_MF_DIRECT	GO:0016491~oxidoreductase activity	4	4.16667	0.568183	TBXAS1, AIFM3, ASPH, AOC3	86	604	17446	1.34345	1	0.999994	99.9979
Annotation Cluster 13	Enrichment Score: 0.5012872914198611
Category	Term	Count	%	PValue	Genes	List Total	Pop Hits	Pop Total	Fold Enrichment	Bonferroni	Benjamini	FDR
UP_KEYWORDS	Ion transport	5	5.20833	0.254981	CACNA2D1, MFI2, KCNE1, CHRNA4, SLC4A4	95	619	22680	1.92841	1	0.87824	97.389
GOTERM_BP_DIRECT	GO:0006811~ion transport	5	5.20833	0.302099	CACNA2D1, MFI2, KCNE1, CHRNA4, SLC4A4	87	584	18082	1.77944	1	0.999993	99.5559
UP_KEYWORDS	Ion channel	3	3.125	0.406893	CACNA2D1, KCNE1, CHRNA4	95	336	22680	2.13158	1	0.947362	99.845
Annotation Cluster 14	Enrichment Score: 0.4744226382406075
Category	Term	Count	%	PValue	Genes	List Total	Pop Hits	Pop Total	Fold Enrichment	Bonferroni	Benjamini	FDR
GOTERM_MF_DIRECT	GO:0061630~ubiquitin protein ligase activity	4	4.16667	0.0732792	WWP2, RNF139, PDZRN3, UBE2U	86	199	17446	4.0776	1	0.997	62.2805
GOTERM_BP_DIRECT	GO:0043161~proteasome-mediated ubiquitin-dependent protein catabolic process	3	3.125	0.158146	WWP2, RNF139, UBE2U	87	149	18082	4.18468	1	0.999801	92.5176
GOTERM_BP_DIRECT	GO:0016567~protein ubiquitination	4	4.16667	0.247568	WWP2, RNF139, PDZRN3, UBE2U	87	362	18082	2.29656	1	0.999969	98.621
UP_KEYWORDS	Ligase	3	3.125	0.398169	WWP2, RNF139, PDZRN3	95	330	22680	2.17033	1	0.947737	99.8143
GOTERM_MF_DIRECT	GO:0004842~ubiquitin-protein transferase activity	3	3.125	0.473547	WWP2, RNF139, PDZRN3	86	326	17446	1.86681	1	0.999988	99.9731
GOTERM_MF_DIRECT	GO:0016874~ligase activity	3	3.125	0.52926	WWP2, RNF139, PDZRN3	86	362	17446	1.68116	1	0.999996	99.9936
UP_KEYWORDS	Ubl conjugation pathway	3	3.125	0.740531	WWP2, RNF139, PDZRN3	95	631	22680	1.13504	1	0.993387	100
UP_KEYWORDS	Ubl conjugation	6	6.25	0.755513	SYP, WWP2, SMARCC2, RNF139, PDZRN3, BRAT1	95	1505	22680	0.951775	1	0.993516	100
Annotation Cluster 15	Enrichment Score: 0.416367976438186
Category	Term	Count	%	PValue	Genes	List Total	Pop Hits	Pop Total	Fold Enrichment	Bonferroni	Benjamini	FDR
UP_KEYWORDS	Lipid metabolism	4	4.16667	0.249425	CPT1C, HDLBP, TBXAS1, PEMT	95	417	22680	2.29004	1	0.881714	97.1374
GOTERM_BP_DIRECT	GO:0006629~lipid metabolic process	4	4.16667	0.373463	CPT1C, HDLBP, TBXAS1, PEMT	87	459	18082	1.81123	1	0.999999	99.9125
GOTERM_CC_DIRECT	GO:0005789~endoplasmic reticulum membrane	4	4.16667	0.604934	CPT1C, RTN4, TBXAS1, PEMT	87	710	19662	1.27324	1	0.992322	99.9991
Annotation Cluster 16	Enrichment Score: 0.33084161718080063
Category	Term	Count	%	PValue	Genes	List Total	Pop Hits	Pop Total	Fold Enrichment	Bonferroni	Benjamini	FDR
UP_KEYWORDS	Disulfide bond	17	17.7083	0.217491	CACNA2D1, OXT, MFI2, MATN1, PDYN, IL17RA, GAS6, VWF, WISP1, GZMN, CHRNA4, ASPH, SLC4A4, EGF, IDUA, IL13RA2, AOC3	95	3124	22680	1.29914	1	0.862389	95.204
GOTERM_CC_DIRECT	GO:0005615~extracellular space	9	9.375	0.33597	VWF, CDH13, SULF2, OXT, MFI2, LIME1, EGF, GAS6, AOC3	87	1504	19662	1.35239	1	0.968363	99.3941
UP_SEQ_FEATURE	glycosylation site:N-linked (GlcNAc...)	19	19.7917	0.352183	CACNA2D1, MFI2, MATN1, IL17RA, GAS6, SYP, VWF, CDH13, WISP1, SULF2, PPP1R3F, TOR1A, KCNE1, CHRNA4, ASPH, SLC4A4, EGF, IL13RA2, AOC3	83	3563	18012	1.15724	1	1	99.7558
UP_KEYWORDS	Glycoprotein	18	18.75	0.4132	CACNA2D1, MATN1, MFI2, IL17RA, GAS6, SYP, VWF, CDH13, WISP1, SULF2, TOR1A, KCNE1, CHRNA4, ASPH, SLC4A4, EGF, IL13RA2, AOC3	95	3815	22680	1.12641	1	0.945862	99.8642
UP_SEQ_FEATURE	signal peptide	16	16.6667	0.455132	CACNA2D1, OXT, MATN1, MFI2, PDYN, IL17RA, GAS6, VWF, CDH13, WISP1, SULF2, TOR1A, CHRNA4, EGF, IDUA, IL13RA2	83	3124	18012	1.11146	1	1	99.9778
GOTERM_CC_DIRECT	GO:0005576~extracellular region	9	9.375	0.504445	VWF, WISP1, OXT, MATN1, MFI2, PDYN, EGF, GAS6, IL13RA2	87	1753	19662	1.1603	1	0.985826	99.9842
UP_KEYWORDS	Signal	19	19.7917	0.62551	CACNA2D1, OXT, MFI2, MATN1, PDYN, IL17RA, GAS6, VWF, CDH13, WISP1, SULF2, GZMN, TOR1A, CHRNA4, LIME1, ASPH, EGF, IDUA, IL13RA2	95	4543	22680	0.998459	1	0.984267	99.9995
UP_SEQ_FEATURE	disulfide bond	10	10.4167	0.824299	VWF, WISP1, OXT, MATN1, MFI2, CHRNA4, EGF, GAS6, AOC3, IL13RA2	83	2510	18012	0.86459	1	1	100
UP_KEYWORDS	Secreted	6	6.25	0.836537	VWF, WISP1, MATN1, PDYN, GAS6, IL13RA2	95	1685	22680	0.850102	1	0.997813	100
Annotation Cluster 17	Enrichment Score: 0.2577406605188771
Category	Term	Count	%	PValue	Genes	List Total	Pop Hits	Pop Total	Fold Enrichment	Bonferroni	Benjamini	FDR
INTERPRO	IPR001841:Zinc finger, RING-type	3	3.125	0.351104	RNF139, PDZRN3, VPS41	90	286	20594	2.40023	1	0.999969	99.654
UP_KEYWORDS	Zinc-finger	8	8.33333	0.47419	ARFGAP1, ZFP35, ZC3HAV1, RASSF1, RNF139, PDZRN3, VPS41, ZFP526	95	1565	22680	1.22038	1	0.9605	99.9651
INTERPRO	IPR013083:Zinc finger, RING/FYVE/PHD-type	3	3.125	0.576178	RNF139, PDZRN3, VPS41	90	445	20594	1.54262	1	1	99.9987
GOTERM_MF_DIRECT	GO:0008270~zinc ion binding	3	3.125	0.970717	RNF139, PDZRN3, VPS41	86	1075	17446	0.566122	1	1	100
Annotation Cluster 18	Enrichment Score: 0.23171185653260215
Category	Term	Count	%	PValue	Genes	List Total	Pop Hits	Pop Total	Fold Enrichment	Bonferroni	Benjamini	FDR
INTERPRO	IPR027417:P-loop containing nucleoside triphosphate hydrolase	7	7.29167	0.199626	RASL11A, MYO1C, MSH4, TOR1A, 4930544G11RIK, YME1L1, RHEBL1	90	909	20594	1.76211	1	0.999775	94.5935
UP_KEYWORDS	Nucleotide-binding	8	8.33333	0.597353	RASL11A, MYO1C, PYGM, MSH4, TOR1A, YME1L1, PRKX, RHEBL1	95	1754	22680	1.08888	1	0.983867	99.9987
UP_SEQ_FEATURE	nucleotide phosphate-binding region:ATP	5	5.20833	0.644988	MYO1C, MSH4, TOR1A, YME1L1, PRKX	83	963	18012	1.12675	1	1	99.9999
GOTERM_MF_DIRECT	GO:0000166~nucleotide binding	9	9.375	0.740029	RASL11A, MYO1C, PYGM, MSH4, TOR1A, YME1L1, PRKX, RHEBL1, RPS24	86	1936	17446	0.94305	1	1	100
UP_KEYWORDS	ATP-binding	5	5.20833	0.823816	MYO1C, MSH4, TOR1A, YME1L1, PRKX	95	1363	22680	0.875777	1	0.997472	100
GOTERM_MF_DIRECT	GO:0005524~ATP binding	6	6.25	0.868258	MYO1C, SYN2, MSH4, TOR1A, YME1L1, PRKX	86	1507	17446	0.807673	1	1	100
Annotation Cluster 19	Enrichment Score: 0.21117437619204227
Category	Term	Count	%	PValue	Genes	List Total	Pop Hits	Pop Total	Fold Enrichment	Bonferroni	Benjamini	FDR
GOTERM_MF_DIRECT	GO:0003682~chromatin binding	4	4.16667	0.397233	EYA3, KAT2B, TADA2A, SMARCC2	86	466	17446	1.74129	1	0.999974	99.8475
UP_KEYWORDS	Nucleus	21	21.875	0.417715	ZFP35, FAM96B, HDLBP, KAT2B, TADA2A, ZC3HAV1, MYO1C, MSH4, FGF12, BRAT1, PRKX, EYA3, RASL11A, NPAS3, WWP2, RASSF1, SMARCC2, TOR1A, CNOT11, MTAP, ZFP526	95	4534	22680	1.10575	1	0.943524	99.8766
UP_KEYWORDS	Transcription regulation	9	9.375	0.471798	EYA3, ZFP35, NPAS3, KAT2B, RASL11A, TADA2A, SMARCC2, CNOT11, ZFP526	95	1799	22680	1.19435	1	0.963034	99.9631
UP_KEYWORDS	Transcription	9	9.375	0.509684	EYA3, ZFP35, NPAS3, KAT2B, RASL11A, TADA2A, SMARCC2, CNOT11, ZFP526	95	1859	22680	1.1558	1	0.963632	99.9853
GOTERM_BP_DIRECT	GO:0006351~transcription, DNA-templated	9	9.375	0.685413	EYA3, ZFP35, NPAS3, KAT2B, RASL11A, TADA2A, SMARCC2, CNOT11, ZFP526	87	1885	18082	0.992335	1	1	100
GOTERM_BP_DIRECT	GO:0006355~regulation of transcription, DNA-templated	9	9.375	0.864037	EYA3, ZFP35, NPAS3, KAT2B, RASL11A, TADA2A, SMARCC2, CNOT11, ZFP526	87	2279	18082	0.820777	1	1	100
UP_KEYWORDS	DNA-binding	5	5.20833	0.906694	ZFP35, NPAS3, TADA2A, MSH4, ZFP526	95	1604	22680	0.744192	1	0.999621	100
GOTERM_MF_DIRECT	GO:0003677~DNA binding	6	6.25	0.954285	ZFP35, NPAS3, TADA2A, MSH4, SMARCC2, ZFP526	86	1847	17446	0.658994	1	1	100
Annotation Cluster 20	Enrichment Score: 0.16940549131339924
Category	Term	Count	%	PValue	Genes	List Total	Pop Hits	Pop Total	Fold Enrichment	Bonferroni	Benjamini	FDR
GOTERM_CC_DIRECT	GO:0005743~mitochondrial inner membrane	3	3.125	0.507096	AIFM3, YME1L1, TOMM22	87	387	19662	1.75194	1	0.984375	99.9853
UP_KEYWORDS	Mitochondrion	5	5.20833	0.644233	CPT1C, AIFM3, PEMT, YME1L1, TOMM22	95	1058	22680	1.12825	1	0.986042	99.9997
GOTERM_CC_DIRECT	GO:0005739~mitochondrion	5	5.20833	0.949841	CPT1C, AIFM3, PEMT, YME1L1, TOMM22	87	1721	19662	0.656595	1	0.999999	100
Annotation Cluster 21	Enrichment Score: 0.06536548071975784
Category	Term	Count	%	PValue	Genes	List Total	Pop Hits	Pop Total	Fold Enrichment	Bonferroni	Benjamini	FDR
GOTERM_BP_DIRECT	GO:0030154~cell differentiation	4	4.16667	0.723235	SH3PXD2B, EYA3, ZFP35, PRKX	87	780	18082	1.06584	1	1	100
UP_KEYWORDS	Developmental protein	3	3.125	0.916769	EYA3, ZFP35, PRKX	95	976	22680	0.733822	1	0.9997	100
GOTERM_BP_DIRECT	GO:0007275~multicellular organism development	3	3.125	0.960205	EYA3, ZFP35, PRKX	87	1029	18082	0.605945	1	1	100
Annotation Cluster 22	Enrichment Score: 0.009678915377042678
Category	Term	Count	%	PValue	Genes	List Total	Pop Hits	Pop Total	Fold Enrichment	Bonferroni	Benjamini	FDR
UP_KEYWORDS	Receptor	8	8.33333	0.927086	OLFR516, OLFR1496, OLFR1437, RNF139, CHRNA4, TOMM22, IL17RA, IL13RA2	95	2613	22680	0.73092	1	0.999774	100
UP_KEYWORDS	Olfaction	3	3.125	0.95636	OLFR516, OLFR1496, OLFR1437	95	1158	22680	0.618489	1	0.999948	100
INTERPRO	IPR000725:Olfactory receptor	3	3.125	0.962481	OLFR516, OLFR1496, OLFR1437	90	1149	20594	0.597447	1	1	100
KEGG_PATHWAY	mmu04740:Olfactory transduction	3	3.125	0.966613	OLFR516, OLFR1496, OLFR1437	36	1080	7691	0.593441	1	1	100
GOTERM_BP_DIRECT	GO:0007608~sensory perception of smell	3	3.125	0.975465	OLFR516, OLFR1496, OLFR1437	87	1143	18082	0.545509	1	1	100
UP_KEYWORDS	Sensory transduction	3	3.125	0.975924	OLFR516, OLFR1496, OLFR1437	95	1320	22680	0.542584	1	0.99999	100
GOTERM_MF_DIRECT	GO:0004984~olfactory receptor activity	3	3.125	0.979314	OLFR516, OLFR1496, OLFR1437	86	1154	17446	0.527367	1	1	100
INTERPRO	IPR000276:G protein-coupled receptor, rhodopsin-like	3	3.125	0.988824	OLFR516, OLFR1496, OLFR1437	90	1458	20594	0.470828	1	1	100
UP_KEYWORDS	G-protein coupled receptor	3	3.125	0.99522	OLFR516, OLFR1496, OLFR1437	95	1741	22680	0.411379	1	1	100
INTERPRO	IPR017452:GPCR, rhodopsin-like, 7TM	3	3.125	0.995978	OLFR516, OLFR1496, OLFR1437	90	1708	20594	0.401913	1	1	100
UP_KEYWORDS	Transducer	3	3.125	0.996231	OLFR516, OLFR1496, OLFR1437	95	1801	22680	0.397674	1	1	100
GOTERM_BP_DIRECT	GO:0007186~G-protein coupled receptor signaling pathway	3	3.125	0.998051	OLFR516, OLFR1496, OLFR1437	87	1706	18082	0.365485	1	1	100
GOTERM_MF_DIRECT	GO:0004930~G-protein coupled receptor activity	3	3.125	0.998705	OLFR516, OLFR1496, OLFR1437	86	1749	17446	0.34796	1	1	100

## Sheet: lightskyblue3
Annotation Cluster 1	Enrichment Score: 1.9054784866107413
Category	Term	Count	%	PValue	Genes	List Total	Pop Hits	Pop Total	Fold Enrichment	Bonferroni	Benjamini	FDR
UP_KEYWORDS	Laminin EGF-like domain	3	2.75229	0.00921102	STAB1, AGRN, NTN3	107	31	22680	20.5125	0.810935	0.340595	10.7726
UP_SEQ_FEATURE	domain:Laminin EGF-like 1	3	2.75229	0.0119972	STAB1, AGRN, NTN3	101	30	18012	17.8337	0.989563	0.897837	15.377
UP_SEQ_FEATURE	domain:Laminin EGF-like 2	3	2.75229	0.0127787	STAB1, AGRN, NTN3	101	31	18012	17.2584	0.992261	0.802197	16.2981
INTERPRO	IPR002049:EGF-like, laminin	3	2.75229	0.014453	STAB1, AGRN, NTN3	103	37	20594	16.2115	0.985542	0.985542	17.6046
SMART	SM00180:EGF_Lam	3	2.75229	0.0145471	STAB1, AGRN, NTN3	56	35	10425	15.9566	0.666811	0.666811	14.2551
Annotation Cluster 2	Enrichment Score: 1.496730905066316
Category	Term	Count	%	PValue	Genes	List Total	Pop Hits	Pop Total	Fold Enrichment	Bonferroni	Benjamini	FDR
GOTERM_CC_DIRECT	GO:0005762~mitochondrial large ribosomal subunit	4	3.66972	0.00090042	MRPL1, MRPL22, MRPL49, MRPL39	102	37	19662	20.8394	0.148919	0.148919	1.10244
GOTERM_CC_DIRECT	GO:0030529~intracellular ribonucleoprotein complex	7	6.42202	0.00617097	MRPL1, MRPL22, MRPL49, EPRS, CASC3, MRPL39, NHP2	102	320	19662	4.21673	0.66979	0.308811	7.33463
UP_KEYWORDS	Ribonucleoprotein	5	4.58716	0.0565919	MRPL1, MRPL22, MRPL49, MRPL39, NHP2	107	308	22680	3.44095	0.999972	0.614528	51.2064
UP_KEYWORDS	Mitochondrion	10	9.17431	0.0595226	COQ3, RAB11FIP5, DUSP18, MRPL1, MRPL22, NDUFA3, ACADS, MRPL49, MTERF1A, MRPL39	107	1058	22680	2.00343	0.999984	0.572459	53.041
GOTERM_BP_DIRECT	GO:0006412~translation	6	5.50459	0.0669477	MRPL1, MRPL22, MRPL49, EPRS, MRPL39, NHP2	99	401	18082	2.73286	1	0.996623	64.5173
UP_KEYWORDS	Ribosomal protein	4	3.66972	0.0698654	MRPL1, MRPL22, MRPL49, MRPL39	107	203	22680	4.1766	0.999998	0.605916	59.0208
GOTERM_CC_DIRECT	GO:0005840~ribosome	4	3.66972	0.0727446	MRPL1, MRPL22, MRPL49, MRPL39	102	188	19662	4.10138	0.999999	0.815462	60.5221
GOTERM_MF_DIRECT	GO:0003735~structural constituent of ribosome	4	3.66972	0.166771	MRPL1, MRPL22, MRPL49, MRPL39	94	264	17446	2.81206	1	0.975886	90.5827
Annotation Cluster 3	Enrichment Score: 1.336294922878592
Category	Term	Count	%	PValue	Genes	List Total	Pop Hits	Pop Total	Fold Enrichment	Bonferroni	Benjamini	FDR
UP_KEYWORDS	Nucleus	33	30.2752	0.00803652	USP8, APLF, FLCN, DUSP18, PSMB7, POLE3, NCAPG2, LYL1, PER1, MFAP3L, GTF3C4, CSDC2, KIF18B, YTHDC1, CDK9, CASC3, ZFP2, VSX1, HDAC5, PKNOX2, SNAI3, CCND1, RBPMS, DYRK1B, PRICKLE2, WHSC1L1, NOL11, NELFB, ZFP260, TGFB1I1, NHP2, MDM1, KLF3	107	4534	22680	1.54274	0.765996	0.383773	9.46101
UP_KEYWORDS	Transcription	17	15.5963	0.0124613	SBNO2, CDK9, ZFP2, VSX1, HDAC5, RBPMS, CCND1, SNAI3, LYL1, WHSC1L1, MTERF1A, PER1, NELFB, NOL11, ZFP260, GTF3C4, KLF3	107	1859	22680	1.93833	0.895349	0.275625	14.3119
UP_KEYWORDS	Transcription regulation	16	14.6789	0.0200644	SBNO2, CDK9, ZFP2, VSX1, HDAC5, RBPMS, CCND1, SNAI3, LYL1, WHSC1L1, MTERF1A, PER1, NELFB, NOL11, ZFP260, KLF3	107	1799	22680	1.88516	0.973965	0.366211	22.0931
GOTERM_BP_DIRECT	GO:0006355~regulation of transcription, DNA-templated	20	18.3486	0.0358368	SBNO2, CDK9, ZFP2, VSX1, NTN3, PKNOX2, HDAC5, RBPMS, SNAI3, CCND1, LYL1, WHSC1L1, ZFP760, MTERF1A, PER1, NELFB, NOL11, ZFP260, KLF3, CSDC2	99	2279	18082	1.60286	1	0.999662	42.0559
GOTERM_BP_DIRECT	GO:0006351~transcription, DNA-templated	17	15.5963	0.04632	SBNO2, CDK9, ZFP2, VSX1, HDAC5, RBPMS, CCND1, SNAI3, LYL1, WHSC1L1, MTERF1A, PER1, NELFB, NOL11, ZFP260, GTF3C4, KLF3	99	1885	18082	1.64721	1	0.998034	50.7942
UP_KEYWORDS	DNA-binding	10	9.17431	0.334735	PKNOX2, SNAI3, POLE3, LYL1, MTERF1A, ZFP260, ZFP2, VSX1, GTF3C4, KLF3	107	1604	22680	1.32146	1	0.854938	99.3397
GOTERM_MF_DIRECT	GO:0003677~DNA binding	12	11.0092	0.396351	PKNOX2, SNAI3, POLE3, LYL1, MTERF1A, CDK9, ZFP260, ZFP2, VSX1, GTF3C4, KLF3, CSDC2	94	1847	17446	1.20582	1	0.992893	99.855
Annotation Cluster 4	Enrichment Score: 1.330023690058719
Category	Term	Count	%	PValue	Genes	List Total	Pop Hits	Pop Total	Fold Enrichment	Bonferroni	Benjamini	FDR
GOTERM_CC_DIRECT	GO:0005769~early endosome	5	4.58716	0.0292301	RAB11FIP5, USP8, STX7, MIB2, RABGAP1L	102	226	19662	4.26471	0.995059	0.734873	30.5851
UP_KEYWORDS	Endosome	6	5.50459	0.0569612	RAB11FIP5, USP8, STX7, MIB2, HTR4, RAB12	107	443	22680	2.87083	0.999974	0.5851	51.4412
GOTERM_CC_DIRECT	GO:0005768~endosome	7	6.42202	0.0614495	RAB11FIP5, USP8, STX7, MIB2, HTR4, RAB12, SNX30	102	544	19662	2.48043	0.999988	0.802439	54.1792
Annotation Cluster 5	Enrichment Score: 1.0154187888564326
Category	Term	Count	%	PValue	Genes	List Total	Pop Hits	Pop Total	Fold Enrichment	Bonferroni	Benjamini	FDR
GOTERM_BP_DIRECT	GO:0042493~response to drug	6	5.50459	0.0371851	HDAC5, FGF8, CCND1, HSP90AA1, CDK9, IGF2	99	339	18082	3.23268	1	0.998019	43.2557
GOTERM_MF_DIRECT	GO:0042826~histone deacetylase binding	3	2.75229	0.120138	HDAC5, CCND1, HSP90AA1	94	112	17446	4.97131	1	0.994626	80.9372
GOTERM_MF_DIRECT	GO:0019901~protein kinase binding	5	4.58716	0.201231	HDAC5, CCND1, HSP90AA1, FBXW5, CDK9	94	434	17446	2.1382	1	0.980395	94.5501
Annotation Cluster 6	Enrichment Score: 0.8926874490818263
Category	Term	Count	%	PValue	Genes	List Total	Pop Hits	Pop Total	Fold Enrichment	Bonferroni	Benjamini	FDR
GOTERM_BP_DIRECT	GO:0015031~protein transport	7	6.42202	0.10238	RAMP3, AP5B1, RAB11FIP5, NECAP2, RAB12, SNX30, SCAMP4	99	592	18082	2.15967	1	0.997297	80.1111
UP_KEYWORDS	Transport	14	12.844	0.105894	RAMP3, NDUFA3, NKD2, KCNAB2, CASC3, RAB11FIP5, AP5B1, SLC11A1, NECAP2, LTF, RAB12, SLC22A5, SNX30, SCAMP4	107	1901	22680	1.56101	1	0.653683	74.8097
UP_KEYWORDS	Protein transport	6	5.50459	0.133629	AP5B1, RAB11FIP5, NECAP2, RAB12, SNX30, SCAMP4	107	577	22680	2.20412	1	0.707562	82.9129
GOTERM_BP_DIRECT	GO:0006810~transport	14	12.844	0.185465	RAMP3, NDUFA3, NKD2, KCNAB2, CASC3, RAB11FIP5, AP5B1, SLC11A1, NECAP2, LTF, RAB12, SLC22A5, SNX30, SCAMP4	99	1822	18082	1.40343	1	0.999875	95.3456
Annotation Cluster 7	Enrichment Score: 0.7957983710771771
Category	Term	Count	%	PValue	Genes	List Total	Pop Hits	Pop Total	Fold Enrichment	Bonferroni	Benjamini	FDR
UP_KEYWORDS	Mitochondrion	10	9.17431	0.0595226	COQ3, RAB11FIP5, DUSP18, MRPL1, MRPL22, NDUFA3, ACADS, MRPL49, MTERF1A, MRPL39	107	1058	22680	2.00343	0.999984	0.572459	53.041
GOTERM_CC_DIRECT	GO:0005739~mitochondrion	13	11.9266	0.171805	COQ3, RAB11FIP5, DUSP18, MRPL1, MRPL22, NDUFA3, PRDX6, ACADS, MRPL49, MTERF1A, SLMO2, TMEM102, MRPL39	102	1721	19662	1.4561	1	0.910202	90.1704
UP_KEYWORDS	Transit peptide	5	4.58716	0.216064	COQ3, MRPL1, MRPL22, ACADS, MTERF1A	107	510	22680	2.07806	1	0.790889	95.0134
UP_SEQ_FEATURE	transit peptide:Mitochondrion	5	4.58716	0.296829	COQ3, MRPL1, MRPL22, ACADS, MTERF1A	101	496	18012	1.79775	1	0.999964	99.2338
Annotation Cluster 8	Enrichment Score: 0.7665509419311856
Category	Term	Count	%	PValue	Genes	List Total	Pop Hits	Pop Total	Fold Enrichment	Bonferroni	Benjamini	FDR
UP_KEYWORDS	RNA-binding	8	7.33945	0.0227415	RBPMS, EPRS, YTHDC1, MSI2, DAZL, CASC3, NHP2, CSDC2	107	601	22680	2.82147	0.984089	0.368767	24.6745
UP_KEYWORDS	mRNA processing	3	2.75229	0.421483	YTHDC1, CASC3, CSDC2	107	307	22680	2.0713	1	0.887988	99.8819
GOTERM_BP_DIRECT	GO:0006397~mRNA processing	3	2.75229	0.523297	YTHDC1, CASC3, CSDC2	99	322	18082	1.70168	1	1	99.9985
Annotation Cluster 9	Enrichment Score: 0.743746176768367
Category	Term	Count	%	PValue	Genes	List Total	Pop Hits	Pop Total	Fold Enrichment	Bonferroni	Benjamini	FDR
UP_KEYWORDS	RNA-binding	8	7.33945	0.0227415	RBPMS, EPRS, YTHDC1, MSI2, DAZL, CASC3, NHP2, CSDC2	107	601	22680	2.82147	0.984089	0.368767	24.6745
INTERPRO	IPR000504:RNA recognition motif domain	3	2.75229	0.33565	RBPMS, MSI2, DAZL	103	241	20594	2.4889	1	0.999993	99.5658
SMART	SM00360:RRM	3	2.75229	0.341323	RBPMS, MSI2, DAZL	56	229	10425	2.43879	1	0.998094	98.7499
INTERPRO	IPR012677:Nucleotide-binding, alpha-beta plait	3	2.75229	0.406578	RBPMS, MSI2, DAZL	103	281	20594	2.13461	1	0.999997	99.9033
Annotation Cluster 10	Enrichment Score: 0.6984794488323737
Category	Term	Count	%	PValue	Genes	List Total	Pop Hits	Pop Total	Fold Enrichment	Bonferroni	Benjamini	FDR
GOTERM_BP_DIRECT	GO:0030154~cell differentiation	9	8.25688	0.0610661	TYK2, SBNO2, FGF8, DMKN, TPT1, DAZL, AGRN, RFNG, TGFB1I1	99	780	18082	2.10746	1	0.997299	61.0218
UP_KEYWORDS	Differentiation	7	6.42202	0.0824627	SBNO2, FGF8, DMKN, DAZL, AGRN, RFNG, TGFB1I1	107	646	22680	2.29681	1	0.620233	65.3568
UP_KEYWORDS	Developmental protein	6	5.50459	0.482096	FGF8, DAZL, AGRN, ZFP260, RFNG, VSX1	107	976	22680	1.30305	1	0.915192	99.9698
GOTERM_BP_DIRECT	GO:0007275~multicellular organism development	6	5.50459	0.66205	FGF8, DAZL, AGRN, ZFP260, RFNG, VSX1	99	1029	18082	1.06499	1	1	100
Annotation Cluster 11	Enrichment Score: 0.6513160461466073
Category	Term	Count	%	PValue	Genes	List Total	Pop Hits	Pop Total	Fold Enrichment	Bonferroni	Benjamini	FDR
UP_KEYWORDS	Protein transport	6	5.50459	0.133629	AP5B1, RAB11FIP5, NECAP2, RAB12, SNX30, SCAMP4	107	577	22680	2.20412	1	0.707562	82.9129
UP_KEYWORDS	Cytoplasmic vesicle	5	4.58716	0.195756	RAB11FIP5, NKD2, PRDX6, NECAP2, RAB12	107	489	22680	2.16731	1	0.79165	93.1669
GOTERM_CC_DIRECT	GO:0031410~cytoplasmic vesicle	5	4.58716	0.425047	RAB11FIP5, NKD2, PRDX6, NECAP2, RAB12	102	646	19662	1.49199	1	0.977861	99.8898
Annotation Cluster 12	Enrichment Score: 0.6080739124056816
Category	Term	Count	%	PValue	Genes	List Total	Pop Hits	Pop Total	Fold Enrichment	Bonferroni	Benjamini	FDR
INTERPRO	IPR001881:EGF-like calcium-binding	3	2.75229	0.129181	STAB1, FBLN7, AGRN	103	126	20594	4.76052	1	1	84.1151
SMART	SM00179:EGF_CA	3	2.75229	0.142627	STAB1, FBLN7, AGRN	56	126	10425	4.4324	0.99999	0.996882	80.1109
SMART	SM00181:EGF	3	2.75229	0.247444	STAB1, FBLN7, AGRN	56	181	10425	3.08554	1	0.999181	94.9386
INTERPRO	IPR013032:EGF-like, conserved site	3	2.75229	0.255233	STAB1, FBLN7, AGRN	103	197	20594	3.0448	1	0.999999	98.015
UP_KEYWORDS	EGF-like domain	3	2.75229	0.281608	STAB1, FBLN7, AGRN	107	224	22680	2.83879	1	0.862542	98.2989
INTERPRO	IPR000742:Epidermal growth factor-like domain	3	2.75229	0.328406	STAB1, FBLN7, AGRN	103	237	20594	2.53091	1	0.999997	99.4984
GOTERM_MF_DIRECT	GO:0005509~calcium ion binding	5	4.58716	0.514773	NKD2, STAB1, TPT1, FBLN7, AGRN	94	699	17446	1.32758	1	0.998587	99.9914
Annotation Cluster 13	Enrichment Score: 0.6080202323691895
Category	Term	Count	%	PValue	Genes	List Total	Pop Hits	Pop Total	Fold Enrichment	Bonferroni	Benjamini	FDR
GOTERM_BP_DIRECT	GO:0042493~response to drug	6	5.50459	0.0371851	HDAC5, FGF8, CCND1, HSP90AA1, CDK9, IGF2	99	339	18082	3.23268	1	0.998019	43.2557
KEGG_PATHWAY	mmu04151:PI3K-Akt signaling pathway	3	2.75229	0.60328	FGF8, CCND1, HSP90AA1	45	351	7691	1.46078	1	1	99.9967
KEGG_PATHWAY	mmu05200:Pathways in cancer	3	2.75229	0.668423	FGF8, CCND1, HSP90AA1	45	395	7691	1.29806	1	1	99.9996
Annotation Cluster 14	Enrichment Score: 0.5778508542652773
Category	Term	Count	%	PValue	Genes	List Total	Pop Hits	Pop Total	Fold Enrichment	Bonferroni	Benjamini	FDR
GOTERM_MF_DIRECT	GO:0000166~nucleotide binding	16	14.6789	0.0879283	GTPBP2, HSP90AA1, APLF, CDK9, EPRS, KIF18B, TYK2, RBPMS, EIF2AK1, DYRK1B, BC030499, MSI2, DAZL, RAB12, MRPL39, SLC22A5	94	1936	17446	1.53385	1	0.996437	69.6339
UP_KEYWORDS	Transferase	12	11.0092	0.149725	TYK2, COQ3, EIF2AK1, GALNT10, POLE3, DYRK1B, ALG3, WHSC1L1, BC030499, CDK9, RFNG, GTF3C4	107	1654	22680	1.53782	1	0.718987	86.4372
GOTERM_MF_DIRECT	GO:0004672~protein kinase activity	6	5.50459	0.153733	TYK2, CCND1, EIF2AK1, DYRK1B, BC030499, CDK9	94	531	17446	2.09713	1	0.989369	88.4855
GOTERM_MF_DIRECT	GO:0016740~transferase activity	12	11.0092	0.159411	TYK2, COQ3, EIF2AK1, GALNT10, POLE3, DYRK1B, ALG3, WHSC1L1, BC030499, CDK9, RFNG, GTF3C4	94	1472	17446	1.51301	1	0.979094	89.4468
KEGG_PATHWAY	mmu05162:Measles	3	2.75229	0.182369	TYK2, CCND1, EIF2AK1	45	136	7691	3.7701	1	1	89.4308
UP_KEYWORDS	Nucleotide-binding	12	11.0092	0.196034	TYK2, GTPBP2, HSP90AA1, EIF2AK1, APLF, DYRK1B, BC030499, KIF18B, EPRS, CDK9, RAB12, SLC22A5	107	1754	22680	1.45014	1	0.779224	93.196
GOTERM_BP_DIRECT	GO:0006468~protein phosphorylation	6	5.50459	0.202646	TYK2, CCND1, EIF2AK1, DYRK1B, BC030499, CDK9	99	576	18082	1.90257	1	0.999908	96.616
UP_SEQ_FEATURE	binding site:ATP	6	5.50459	0.223263	TYK2, EIF2AK1, DYRK1B, BC030499, EPRS, CDK9	101	583	18012	1.83537	1	0.99983	96.9651
INTERPRO	IPR008271:Serine/threonine-protein kinase, active site	4	3.66972	0.228463	EIF2AK1, DYRK1B, BC030499, CDK9	103	333	20594	2.4017	1	1	96.825
INTERPRO	IPR000719:Protein kinase, catalytic domain	5	4.58716	0.251818	TYK2, EIF2AK1, DYRK1B, BC030499, CDK9	103	515	20594	1.94118	1	1	97.8905
UP_SEQ_FEATURE	nucleotide phosphate-binding region:ATP	8	7.33945	0.286855	TYK2, EIF2AK1, DYRK1B, BC030499, KIF18B, EPRS, CDK9, SLC22A5	101	963	18012	1.48151	1	0.999976	99.0689
GOTERM_MF_DIRECT	GO:0016301~kinase activity	6	5.50459	0.2904	TYK2, CCND1, EIF2AK1, DYRK1B, BC030499, CDK9	94	674	17446	1.65219	1	0.990622	98.8233
UP_KEYWORDS	Serine/threonine-protein kinase	4	3.66972	0.294002	EIF2AK1, DYRK1B, BC030499, CDK9	107	405	22680	2.09346	1	0.850276	98.6271
INTERPRO	IPR011009:Protein kinase-like domain	5	4.58716	0.296885	TYK2, EIF2AK1, DYRK1B, BC030499, CDK9	103	556	20594	1.79804	1	1	99.0768
UP_KEYWORDS	ATP-binding	9	8.25688	0.305221	TYK2, HSP90AA1, EIF2AK1, DYRK1B, BC030499, KIF18B, EPRS, CDK9, SLC22A5	107	1363	22680	1.39961	1	0.846312	98.8729
INTERPRO	IPR017441:Protein kinase, ATP binding site	4	3.66972	0.31	TYK2, EIF2AK1, DYRK1B, CDK9	103	394	20594	2.02987	1	0.999999	99.2813
SMART	SM00220:S_TKc	4	3.66972	0.324591	EIF2AK1, DYRK1B, BC030499, CDK9	56	380	10425	1.95959	1	0.999363	98.3733
UP_SEQ_FEATURE	active site:Proton acceptor	6	5.50459	0.359485	TYK2, EIF2AK1, ACADS, DYRK1B, BC030499, CDK9	101	710	18012	1.50707	1	0.999987	99.7893
GOTERM_MF_DIRECT	GO:0004674~protein serine/threonine kinase activity	4	3.66972	0.400172	EIF2AK1, DYRK1B, BC030499, CDK9	94	428	17446	1.73454	1	0.991903	99.8665
UP_KEYWORDS	Kinase	5	4.58716	0.421815	TYK2, EIF2AK1, DYRK1B, BC030499, CDK9	107	707	22680	1.49903	1	0.882792	99.8827
GOTERM_BP_DIRECT	GO:0016310~phosphorylation	5	4.58716	0.424756	TYK2, EIF2AK1, DYRK1B, BC030499, CDK9	99	612	18082	1.49221	1	1	99.9743
UP_SEQ_FEATURE	domain:Protein kinase	4	3.66972	0.530625	EIF2AK1, DYRK1B, BC030499, CDK9	101	502	18012	1.42101	1	1	99.9971
GOTERM_MF_DIRECT	GO:0005524~ATP binding	9	8.25688	0.55859	TYK2, HSP90AA1, EIF2AK1, DYRK1B, BC030499, KIF18B, EPRS, CDK9, SLC22A5	94	1507	17446	1.1084	1	0.999001	99.9975
Annotation Cluster 15	Enrichment Score: 0.48656951068471294
Category	Term	Count	%	PValue	Genes	List Total	Pop Hits	Pop Total	Fold Enrichment	Bonferroni	Benjamini	FDR
GOTERM_MF_DIRECT	GO:0008017~microtubule binding	4	3.66972	0.0913093	MAP1B, TPT1, KIF18B, MDM1	94	200	17446	3.71191	1	0.99083	71.0597
UP_KEYWORDS	Cell junction	6	5.50459	0.197222	KCNAB2, FERMT3, MAP1B, POF1B, AGRN, TGFB1I1	107	661	22680	1.92402	1	0.76881	93.3188
GOTERM_CC_DIRECT	GO:0005874~microtubule	4	3.66972	0.236491	KCNAB2, MAP1B, KIF18B, MDM1	102	327	19662	2.35798	1	0.921298	96.3866
GOTERM_CC_DIRECT	GO:0030054~cell junction	6	5.50459	0.30918	KCNAB2, FERMT3, MAP1B, POF1B, AGRN, TGFB1I1	102	718	19662	1.61085	1	0.943787	98.9451
GOTERM_CC_DIRECT	GO:0005856~cytoskeleton	8	7.33945	0.346863	TYK2, FGD1, KCNAB2, INPPL1, MAP1B, KIF18B, TGFB1I1, MDM1	102	1113	19662	1.38555	1	0.952638	99.471
UP_KEYWORDS	Microtubule	3	2.75229	0.350253	MAP1B, KIF18B, MDM1	107	264	22680	2.40867	1	0.863308	99.5063
UP_KEYWORDS	Cytoskeleton	7	6.42202	0.38667	FGD1, KCNAB2, INPPL1, MAP1B, KIF18B, TGFB1I1, MDM1	107	1073	22680	1.38279	1	0.88307	99.7574
UP_KEYWORDS	Cell projection	5	4.58716	0.391157	FGD1, KCNAB2, INPPL1, FERMT3, MAP1B	107	678	22680	1.56315	1	0.880752	99.7784
UP_KEYWORDS	Synapse	3	2.75229	0.499068	KCNAB2, MAP1B, AGRN	107	357	22680	1.7812	1	0.921087	99.98
GOTERM_CC_DIRECT	GO:0042995~cell projection	5	4.58716	0.499816	FGD1, KCNAB2, INPPL1, FERMT3, MAP1B	102	712	19662	1.35368	1	0.988072	99.9802
GOTERM_CC_DIRECT	GO:0045202~synapse	3	2.75229	0.736271	KCNAB2, MAP1B, AGRN	102	505	19662	1.14514	1	0.999103	100
Annotation Cluster 16	Enrichment Score: 0.3945597034981045
Category	Term	Count	%	PValue	Genes	List Total	Pop Hits	Pop Total	Fold Enrichment	Bonferroni	Benjamini	FDR
UP_KEYWORDS	Disulfide bond	20	18.3486	0.136349	RAMP3, LY6G5C, ADAMTSL1, PTPRG, HTR4, FAM132A, IGF2, RFNG, NTN3, GP9, EIF2AK1, GALNT10, CXCL14, STAB1, PRDX6, FBLN7, LTF, ANGPTL1, MFAP3L, AGRN	107	3124	22680	1.35699	1	0.698607	83.562
GOTERM_CC_DIRECT	GO:0005615~extracellular space	11	10.0917	0.243339	CXCL14, PRDX6, PTPRG, DMKN, TPT1, LTF, PIBF1, IGF2, FAM132A, ANGPTL1, AGRN	102	1504	19662	1.40985	1	0.917554	96.7658
UP_KEYWORDS	Secreted	11	10.0917	0.262208	FGF8, LY6G5C, ADAMTSL1, CXCL14, DMKN, FBLN7, LTF, IGF2, FAM132A, ANGPTL1, NTN3	107	1685	22680	1.38373	1	0.848547	97.638
GOTERM_CC_DIRECT	GO:0005576~extracellular region	12	11.0092	0.288511	FGF8, LY6G5C, ADAMTSL1, CXCL14, DMKN, FBLN7, LTF, IGF2, FAM132A, ANGPTL1, AGRN, NTN3	102	1753	19662	1.31955	1	0.937312	98.4837
UP_KEYWORDS	Glycoprotein	20	18.3486	0.419991	RAMP3, FGF8, LY6G5C, ADAMTSL1, PTPRG, HTR4, FAM132A, RFNG, NTN3, GP9, SLC11A1, GALNT10, STAB1, DMKN, FBLN7, LTF, ANGPTL1, MFAP3L, AGRN, SLC22A5	107	3815	22680	1.11121	1	0.892296	99.8781
UP_SEQ_FEATURE	disulfide bond	15	13.7615	0.536465	RAMP3, LY6G5C, ADAMTSL1, HTR4, IGF2, NTN3, GALNT10, CXCL14, STAB1, PRDX6, FBLN7, LTF, ANGPTL1, MFAP3L, AGRN	101	2510	18012	1.06576	1	1	99.9976
UP_SEQ_FEATURE	signal peptide	17	15.5963	0.679362	RAMP3, LY6G5C, FGF8, ADAMTSL1, PTPRG, FAM132A, IGF2, NTN3, GP9, CXCL14, STAB1, DMKN, FBLN7, LTF, ANGPTL1, MFAP3L, AGRN	101	3124	18012	0.970462	1	1	100
UP_SEQ_FEATURE	glycosylation site:N-linked (GlcNAc...)	18	16.5138	0.793324	RAMP3, LY6G5C, FGF8, ADAMTSL1, PTPRG, HTR4, RFNG, NTN3, GP9, SLC11A1, GALNT10, STAB1, FBLN7, LTF, ANGPTL1, MFAP3L, AGRN, SLC22A5	101	3563	18012	0.900943	1	1	100
UP_KEYWORDS	Signal	17	15.5963	0.922483	RAMP3, LY6G5C, FGF8, ADAMTSL1, PTPRG, FAM132A, IGF2, NTN3, GP9, CXCL14, STAB1, DMKN, FBLN7, LTF, ANGPTL1, MFAP3L, AGRN	107	4543	22680	0.793168	1	0.999248	100
Annotation Cluster 17	Enrichment Score: 0.39226027941385877
Category	Term	Count	%	PValue	Genes	List Total	Pop Hits	Pop Total	Fold Enrichment	Bonferroni	Benjamini	FDR
UP_SEQ_FEATURE	zinc finger region:C2H2-type 3	4	3.66972	0.177082	SNAI3, ZFP260, ZFP2, KLF3	101	261	18012	2.73313	1	0.999973	93.2529
UP_SEQ_FEATURE	zinc finger region:C2H2-type 1	4	3.66972	0.179839	SNAI3, ZFP260, ZFP2, KLF3	101	263	18012	2.71234	1	0.999758	93.559
GOTERM_MF_DIRECT	GO:0003676~nucleic acid binding	10	9.17431	0.212814	RBPMS, SNAI3, ZFP760, MTERF1A, MSI2, DAZL, ZFP260, ZFP2, KLF3, CSDC2	94	1237	17446	1.50037	1	0.979928	95.4893
UP_KEYWORDS	DNA-binding	10	9.17431	0.334735	PKNOX2, SNAI3, POLE3, LYL1, MTERF1A, ZFP260, ZFP2, VSX1, GTF3C4, KLF3	107	1604	22680	1.32146	1	0.854938	99.3397
UP_SEQ_FEATURE	zinc finger region:C2H2-type 4	3	2.75229	0.335678	SNAI3, ZFP260, ZFP2	101	215	18012	2.48842	1	0.999984	99.6509
UP_KEYWORDS	Zinc	12	11.0092	0.391855	HDAC5, FGD1, SNAI3, APLF, MIB2, PRICKLE2, ZFP760, WHSC1L1, ZFP260, ZFP2, TGFB1I1, KLF3	107	2099	22680	1.21179	1	0.875306	99.7815
INTERPRO	IPR013087:Zinc finger C2H2-type/integrase DNA-binding domain	5	4.58716	0.404913	SNAI3, ZFP760, ZFP260, ZFP2, KLF3	103	652	20594	1.5333	1	0.999999	99.8996
UP_SEQ_FEATURE	zinc finger region:C2H2-type 2	3	2.75229	0.43979	SNAI3, ZFP2, KLF3	101	268	18012	1.99631	1	0.999997	99.967
UP_KEYWORDS	Zinc-finger	9	8.25688	0.449741	FGD1, SNAI3, APLF, MIB2, ZFP760, WHSC1L1, ZFP260, ZFP2, KLF3	107	1565	22680	1.21895	1	0.898509	99.9363
INTERPRO	IPR015880:Zinc finger, C2H2-like	5	4.58716	0.450528	SNAI3, ZFP760, ZFP260, ZFP2, KLF3	103	693	20594	1.44258	1	0.999998	99.9652
INTERPRO	IPR007087:Zinc finger, C2H2	5	4.58716	0.491833	SNAI3, ZFP760, ZFP260, ZFP2, KLF3	103	731	20594	1.36759	1	0.999999	99.9877
SMART	SM00355:ZnF_C2H2	5	4.58716	0.501738	SNAI3, ZFP760, ZFP260, ZFP2, KLF3	56	693	10425	1.34315	1	0.999835	99.9332
UP_KEYWORDS	Metal-binding	16	14.6789	0.634998	FGD1, NKD2, APLF, RFNG, ZFP2, HDAC5, SNAI3, GALNT10, MIB2, PRICKLE2, WHSC1L1, ZFP760, LTF, ZFP260, TGFB1I1, KLF3	107	3395	22680	0.99894	1	0.958526	99.9996
GOTERM_MF_DIRECT	GO:0046872~metal ion binding	16	14.6789	0.81267	FGD1, NKD2, APLF, RFNG, ZFP2, HDAC5, SNAI3, GALNT10, MIB2, PRICKLE2, WHSC1L1, ZFP760, LTF, ZFP260, TGFB1I1, KLF3	94	3355	17446	0.885106	1	0.999992	100
GOTERM_MF_DIRECT	GO:0003700~transcription factor activity, sequence-specific DNA binding	3	2.75229	0.952834	SNAI3, ZFP260, ZFP2	94	883	17446	0.630563	1	1	100
Annotation Cluster 18	Enrichment Score: 0.24650575543705974
Category	Term	Count	%	PValue	Genes	List Total	Pop Hits	Pop Total	Fold Enrichment	Bonferroni	Benjamini	FDR
GOTERM_BP_DIRECT	GO:0055114~oxidation-reduction process	5	4.58716	0.501278	NDUFA3, KCNAB2, PRDX6, ACADS, 4833439L19RIK	99	676	18082	1.35094	1	1	99.997
UP_KEYWORDS	Oxidoreductase	4	3.66972	0.577468	KCNAB2, PRDX6, ACADS, 4833439L19RIK	107	639	22680	1.32684	1	0.94036	99.9975
GOTERM_MF_DIRECT	GO:0016491~oxidoreductase activity	4	3.66972	0.629327	KCNAB2, PRDX6, ACADS, 4833439L19RIK	94	604	17446	1.22911	1	0.999499	99.9997
Annotation Cluster 19	Enrichment Score: 0.23419989331820854
Category	Term	Count	%	PValue	Genes	List Total	Pop Hits	Pop Total	Fold Enrichment	Bonferroni	Benjamini	FDR
UP_KEYWORDS	Cell division	3	2.75229	0.521042	CCND1, NCAPG2, KIF18B	107	372	22680	1.70938	1	0.925589	99.9885
UP_KEYWORDS	Cell cycle	4	3.66972	0.563436	CCND1, USP8, NCAPG2, KIF18B	107	626	22680	1.35439	1	0.936881	99.9963
GOTERM_BP_DIRECT	GO:0051301~cell division	3	2.75229	0.604853	CCND1, NCAPG2, KIF18B	99	374	18082	1.46508	1	1	99.9999
GOTERM_BP_DIRECT	GO:0007049~cell cycle	4	3.66972	0.651378	CCND1, USP8, NCAPG2, KIF18B	99	614	18082	1.18988	1	1	100
Annotation Cluster 20	Enrichment Score: 0.2112563244449516
Category	Term	Count	%	PValue	Genes	List Total	Pop Hits	Pop Total	Fold Enrichment	Bonferroni	Benjamini	FDR
GOTERM_MF_DIRECT	GO:0008233~peptidase activity	4	3.66972	0.521901	PSMB7, USP8, ADAMTSL1, LTF	94	516	17446	1.43873	1	0.99843	99.9929
GOTERM_BP_DIRECT	GO:0006508~proteolysis	4	3.66972	0.615145	PSMB7, USP8, LTF, SCRN2	99	582	18082	1.2553	1	1	99.9999
UP_KEYWORDS	Protease	3	2.75229	0.723879	PSMB7, USP8, LTF	107	542	22680	1.17322	1	0.977572	100
Annotation Cluster 21	Enrichment Score: 0.03515734801082918
Category	Term	Count	%	PValue	Genes	List Total	Pop Hits	Pop Total	Fold Enrichment	Bonferroni	Benjamini	FDR
GOTERM_CC_DIRECT	GO:0016020~membrane	35	32.1101	0.692245	USP8, STX7, NKD2, KCNAB2, FERMT3, ALG3, GP9, DUSP18, SLC11A1, GALNT10, NCAPG2, SDPR, NECAP2, TMEM102, SLC22A5, AGRN, MFAP3L, SCAMP4, RAMP3, HSP90AA1, NDUFA3, INPPL1, PTPRG, HTR4, EPRS, CDK9, RFNG, TYK2, RAB11FIP5, COQ3, CCND1, STAB1, PRDX6, PRICKLE2, RAB12	102	6998	19662	0.964099	1	0.998629	99.9999
UP_SEQ_FEATURE	glycosylation site:N-linked (GlcNAc...)	18	16.5138	0.793324	RAMP3, LY6G5C, FGF8, ADAMTSL1, PTPRG, HTR4, RFNG, NTN3, GP9, SLC11A1, GALNT10, STAB1, FBLN7, LTF, ANGPTL1, MFAP3L, AGRN, SLC22A5	101	3563	18012	0.900943	1	1	100
UP_SEQ_FEATURE	topological domain:Cytoplasmic	12	11.0092	0.939465	RAMP3, SLC11A1, STX7, GALNT10, STAB1, PTPRG, HTR4, SLC22A5, MFAP3L, RFNG, SCAMP4, GP9	101	2880	18012	0.743069	1	1	100
UP_KEYWORDS	Membrane	33	30.2752	0.967216	USP8, STX7, NKD2, KCNAB2, ALG3, GP9, DUSP18, SLC11A1, GALNT10, SDPR, ZFP760, NECAP2, TMEM102, SLC22A5, AGRN, MFAP3L, SCAMP4, RAMP3, TRPM3, HSP90AA1, NDUFA3, INPPL1, PTPRG, HTR4, RFNG, HDAC5, RAB11FIP5, COQ3, CCND1, RBPMS, STAB1, PRICKLE2, RAB12	107	8683	22680	0.80557	1	0.999922	100
UP_SEQ_FEATURE	topological domain:Extracellular	8	7.33945	0.974003	RAMP3, SLC11A1, STAB1, PTPRG, HTR4, SLC22A5, MFAP3L, GP9	101	2256	18012	0.632399	1	1	100
UP_SEQ_FEATURE	transmembrane region	15	13.7615	0.995157	RAMP3, NDUFA3, STX7, PTPRG, ALG3, HTR4, RFNG, GP9, SLC11A1, GALNT10, STAB1, TMEM102, MFAP3L, SLC22A5, SCAMP4	101	4312	18012	0.620373	1	1	100
UP_KEYWORDS	Transmembrane helix	20	18.3486	0.998977	RAMP3, TRPM3, NDUFA3, STX7, PTPRG, ALG3, HTR4, RFNG, GP9, HDAC5, SLC11A1, RBPMS, GALNT10, STAB1, ZFP760, TMEM102, MFAP3L, AGRN, SLC22A5, SCAMP4	107	6938	22680	0.611019	1	1	100
UP_KEYWORDS	Transmembrane	20	18.3486	0.99903	RAMP3, TRPM3, NDUFA3, STX7, PTPRG, ALG3, HTR4, RFNG, GP9, HDAC5, SLC11A1, RBPMS, GALNT10, STAB1, ZFP760, TMEM102, MFAP3L, AGRN, SLC22A5, SCAMP4	107	6955	22680	0.609526	1	1	100
GOTERM_CC_DIRECT	GO:0016021~integral component of membrane	21	19.2661	0.999732	RAMP3, TRPM3, NDUFA3, STX7, KCNAB2, PTPRG, ALG3, HTR4, RFNG, GP9, HDAC5, SLC11A1, RBPMS, GALNT10, STAB1, ZFP760, TMEM102, MFAP3L, AGRN, SLC22A5, SCAMP4	102	6878	19662	0.588552	1	1	100

## Sheet: lightskyblue4
Annotation Cluster 1	Enrichment Score: 1.756118811167934
Category	Term	Count	%	PValue	Genes	List Total	Pop Hits	Pop Total	Fold Enrichment	Bonferroni	Benjamini	FDR
UP_KEYWORDS	Nucleus	22	42.3077	0.000433466	KLF6, ESRRG, OLA1, FEM1B, PPP1CB, CXXC1, DDX6, IRF9, REC8, PSMG2, TCEANC2, ZFP263, RFX1, GTF3C6, ORC4, ZFP532, CPSF4, FANCG, TRIP6, TMEM176B, KDM5C, FBXO7	52	4534	22680	2.11632	0.0445031	0.0445031	0.484464
GOTERM_MF_DIRECT	GO:0003677~DNA binding	12	23.0769	0.00145824	IRF9, KLF6, SSH2, ORC4, GTF3C6, ESRRG, TCEANC2, RFX1, ZFP263, ZFP532, KDM5C, CXXC1	39	1847	17446	2.90633	0.152022	0.152022	1.64328
GOTERM_BP_DIRECT	GO:0006351~transcription, DNA-templated	12	23.0769	0.00456948	IRF9, KLF6, GTF3C6, ESRRG, TCEANC2, RFX1, ZFP263, ZFP532, TRIP6, KDM5C, KANK2, CXXC1	45	1885	18082	2.55802	0.610725	0.610725	5.60506
UP_KEYWORDS	Transcription	11	21.1538	0.00762779	IRF9, KLF6, GTF3C6, ESRRG, RFX1, ZFP263, ZFP532, TRIP6, KDM5C, KANK2, CXXC1	52	1859	22680	2.58079	0.552459	0.331015	8.21931
UP_KEYWORDS	Metal-binding	15	28.8462	0.0153328	KLF6, FTL1, FCNB, ESRRG, OLA1, PPP1CB, ZSWIM4, TANK, CXXC1, PLOD2, ZFP263, ZFP532, CPSF4, TRIP6, KDM5C	52	3395	22680	1.92704	0.802578	0.41772	15.8927
UP_KEYWORDS	Transcription regulation	10	19.2308	0.0177803	IRF9, KLF6, ESRRG, RFX1, ZFP263, ZFP532, TRIP6, KDM5C, KANK2, CXXC1	52	1799	22680	2.42442	0.847978	0.31391	18.205
GOTERM_MF_DIRECT	GO:0046872~metal ion binding	14	26.9231	0.0211779	KLF6, FCNB, ESRRG, OLA1, PPP1CB, ZSWIM4, TANK, CXXC1, PLOD2, ZFP263, ZFP532, CPSF4, TRIP6, KDM5C	39	3355	17446	1.86667	0.910972	0.701624	21.5762
UP_KEYWORDS	Zinc-finger	9	17.3077	0.022618	KLF6, ESRRG, ZFP263, ZFP532, CPSF4, ZSWIM4, KDM5C, TANK, CXXC1	52	1565	22680	2.50823	0.909478	0.329921	22.6059
GOTERM_MF_DIRECT	GO:0003700~transcription factor activity, sequence-specific DNA binding	6	11.5385	0.0413406	IRF9, KLF6, ESRRG, RFX1, ZFP263, ZFP532	39	883	17446	3.03964	0.991526	0.796129	38.0828
UP_KEYWORDS	Zinc	10	19.2308	0.0426441	KLF6, ESRRG, ZFP263, ZFP532, CPSF4, TRIP6, ZSWIM4, KDM5C, TANK, CXXC1	52	2099	22680	2.07791	0.989703	0.479882	38.6239
UP_KEYWORDS	Activator	5	9.61538	0.051354	IRF9, KLF6, ESRRG, RFX1, CXXC1	52	624	22680	3.49482	0.996056	0.499398	44.5964
UP_KEYWORDS	DNA-binding	8	15.3846	0.0663353	IRF9, KLF6, ORC4, GTF3C6, ESRRG, RFX1, ZFP532, CXXC1	52	1604	22680	2.17533	0.999259	0.513588	53.6445
GOTERM_MF_DIRECT	GO:0008270~zinc ion binding	6	11.5385	0.0820331	ESRRG, CPSF4, TRIP6, ZSWIM4, KDM5C, CXXC1	39	1075	17446	2.49674	0.999937	0.800515	62.1621
GOTERM_BP_DIRECT	GO:0006355~regulation of transcription, DNA-templated	9	17.3077	0.183167	IRF9, KLF6, ESRRG, RFX1, ZFP532, TRIP6, KDM5C, KANK2, CXXC1	45	2279	18082	1.58684	1	0.999999	92.1773
Annotation Cluster 2	Enrichment Score: 0.5971522379504376
Category	Term	Count	%	PValue	Genes	List Total	Pop Hits	Pop Total	Fold Enrichment	Bonferroni	Benjamini	FDR
UP_KEYWORDS	RNA-binding	4	7.69231	0.152625	PRKRA, MRPL18, CPSF4, DDX6	52	601	22680	2.90285	1	0.737533	84.3556
GOTERM_MF_DIRECT	GO:0003723~RNA binding	4	7.69231	0.240508	PRKRA, MRPL18, CPSF4, DDX6	39	780	17446	2.29402	1	0.988216	95.6002
GOTERM_MF_DIRECT	GO:0044822~poly(A) RNA binding	4	7.69231	0.440342	PRKRA, CPSF4, TRIP6, DDX6	39	1113	17446	1.60767	1	0.998582	99.8626
Annotation Cluster 3	Enrichment Score: 0.5301573567545415
Category	Term	Count	%	PValue	Genes	List Total	Pop Hits	Pop Total	Fold Enrichment	Bonferroni	Benjamini	FDR
GOTERM_CC_DIRECT	GO:0005730~nucleolus	6	11.5385	0.0535243	DNAJB9, ORC4, OLA1, FANCG, PPP1CB, DDX6	49	842	19662	2.85937	0.99811	0.87636	46.5064
GOTERM_MF_DIRECT	GO:0016787~hydrolase activity	4	7.69231	0.660831	SSH2, OLA1, PPP1CB, DDX6	39	1533	17446	1.16721	1	0.999962	99.9995
UP_KEYWORDS	Hydrolase	4	7.69231	0.725916	SSH2, OLA1, PPP1CB, DDX6	52	1646	22680	1.05991	1	0.998453	99.9999
Annotation Cluster 4	Enrichment Score: 0.5023714140001964
Category	Term	Count	%	PValue	Genes	List Total	Pop Hits	Pop Total	Fold Enrichment	Bonferroni	Benjamini	FDR
GOTERM_MF_DIRECT	GO:0003700~transcription factor activity, sequence-specific DNA binding	6	11.5385	0.0413406	IRF9, KLF6, ESRRG, RFX1, ZFP263, ZFP532	39	883	17446	3.03964	0.991526	0.796129	38.0828
INTERPRO	IPR013087:Zinc finger C2H2-type/integrase DNA-binding domain	3	5.76923	0.472824	KLF6, ZFP263, ZFP532	51	652	20594	1.85799	1	1	99.9476
INTERPRO	IPR015880:Zinc finger, C2H2-like	3	5.76923	0.505215	KLF6, ZFP263, ZFP532	51	693	20594	1.74807	1	1	99.9752
INTERPRO	IPR007087:Zinc finger, C2H2	3	5.76923	0.534109	KLF6, ZFP263, ZFP532	51	731	20594	1.6572	1	1	99.9878
SMART	SM00355:ZnF_C2H2	3	5.76923	0.583391	KLF6, ZFP263, ZFP532	30	693	10425	1.50433	1	1	99.9634
Annotation Cluster 5	Enrichment Score: 0.2591929597530244
Category	Term	Count	%	PValue	Genes	List Total	Pop Hits	Pop Total	Fold Enrichment	Bonferroni	Benjamini	FDR
GOTERM_CC_DIRECT	GO:0005730~nucleolus	6	11.5385	0.0535243	DNAJB9, ORC4, OLA1, FANCG, PPP1CB, DDX6	49	842	19662	2.85937	0.99811	0.87636	46.5064
INTERPRO	IPR027417:P-loop containing nucleoside triphosphate hydrolase	3	5.76923	0.65408	ORC4, OLA1, DDX6	51	909	20594	1.33269	1	1	99.9996
UP_SEQ_FEATURE	nucleotide phosphate-binding region:ATP	3	5.76923	0.734887	ORC4, OLA1, DDX6	49	963	18012	1.14515	1	1	100
UP_KEYWORDS	ATP-binding	3	5.76923	0.819717	ORC4, OLA1, DDX6	52	1363	22680	0.959986	1	0.999599	100
GOTERM_MF_DIRECT	GO:0005524~ATP binding	3	5.76923	0.85199	ORC4, OLA1, DDX6	39	1507	17446	0.890511	1	1	100
UP_KEYWORDS	Nucleotide-binding	3	5.76923	0.913264	ORC4, OLA1, DDX6	52	1754	22680	0.745987	1	0.999965	100
GOTERM_MF_DIRECT	GO:0000166~nucleotide binding	3	5.76923	0.934441	ORC4, OLA1, DDX6	39	1936	17446	0.693182	1	1	100
Annotation Cluster 6	Enrichment Score: 0.008588037458522215
Category	Term	Count	%	PValue	Genes	List Total	Pop Hits	Pop Total	Fold Enrichment	Bonferroni	Benjamini	FDR
UP_KEYWORDS	Glycoprotein	6	11.5385	0.945737	TMEM214, PLOD2, FCNB, PXMP4, CFH, CNTFR	52	3815	22680	0.685956	1	0.999982	100
UP_SEQ_FEATURE	glycosylation site:N-linked (GlcNAc...)	6	11.5385	0.973192	TMEM214, PLOD2, FCNB, PXMP4, CFH, CNTFR	49	3563	18012	0.619015	1	1	100
UP_SEQ_FEATURE	signal peptide	4	7.69231	0.993555	PLOD2, FCNB, CFH, CNTFR	49	3124	18012	0.470668	1	1	100
UP_KEYWORDS	Disulfide bond	3	5.76923	0.995259	FCNB, CFH, CNTFR	52	3124	22680	0.418842	1	1	100
UP_KEYWORDS	Signal	5	9.61538	0.99532	DNAJB9, PLOD2, FCNB, CFH, CNTFR	52	4543	22680	0.480028	1	1	100
Annotation Cluster 7	Enrichment Score: 8.146350521715475E-4
Category	Term	Count	%	PValue	Genes	List Total	Pop Hits	Pop Total	Fold Enrichment	Bonferroni	Benjamini	FDR
UP_SEQ_FEATURE	transmembrane region	6	11.5385	0.994954	TMEM214, SLC38A7, PXMP4, PEX3, TMEM176B, BCAP31	49	4312	18012	0.511491	1	1	100
UP_KEYWORDS	Membrane	12	23.0769	0.996588	COPZ2, NGEF, TMEM214, PLOD2, SLC38A7, PXMP4, CNTFR, PEX3, OLFR1028, CDC42EP3, TMEM176B, BCAP31	52	8683	22680	0.602769	1	1	100
UP_KEYWORDS	Transmembrane helix	7	13.4615	0.999592	TMEM214, SLC38A7, PXMP4, PEX3, OLFR1028, TMEM176B, BCAP31	52	6938	22680	0.440051	1	1	100
UP_KEYWORDS	Transmembrane	7	13.4615	0.999607	TMEM214, SLC38A7, PXMP4, PEX3, OLFR1028, TMEM176B, BCAP31	52	6955	22680	0.438976	1	1	100
GOTERM_CC_DIRECT	GO:0016021~integral component of membrane	7	13.4615	0.999899	TMEM214, SLC38A7, PXMP4, PEX3, OLFR1028, TMEM176B, BCAP31	49	6878	19662	0.408383	1	1	100

## Sheet: lightsteelblue
Annotation Cluster 1	Enrichment Score: 3.6184045985010598
Category	Term	Count	%	PValue	Genes	List Total	Pop Hits	Pop Total	Fold Enrichment	Bonferroni	Benjamini	FDR
UP_KEYWORDS	Metal-binding	88	23.219	6.60937e-06	METAP2, CMC1, ZFP334, S100A9, PKMYT1, NT5DC3, HELZ, ZFP583, RNF215, LATS1, MMP24, PRMT3, MUTYH, OSR2, PCGF3, TRIM3, SLC25A24, P4HA1, PAPPA, TRIM9, TRIM44, RC3H2, RBM10, AGAP1, CIB2, TOP2B, ZCCHC6, KDM5B, 2010111I01RIK, TOP2A, ZFP551, KCND2, ZFP30, PICK1, LDB3, ADNP, 1700109H08RIK, APTX, OLA1, DZANK1, NRXN1, ZFP128, UHRF2, MAST2, LIMCH1, ABAT, RNF26, PPP5C, ZFP418, ITGAL, MOB1B, ELAC1, AGFG1, GLIS…	369	3395	22680	1.59316	0.00186871	0.000311694	0.00875315
UP_KEYWORDS	Zinc	57	15.0396	0.000144594	ZFP334, S100A9, HELZ, ZFP583, RNF215, MMP24, PRMT3, TRIM3, PCGF3, OSR2, PAPPA, TRIM9, TRIM44, RC3H2, RBM10, AGAP1, ZCCHC6, KDM5B, 2010111I01RIK, ZFP551, KCND2, ZFP30, PICK1, LDB3, ADNP, APTX, DZANK1, ZFP128, UHRF2, LIMCH1, RNF26, ZFP418, ELAC1, MOB1B, AGFG1, GLIS1, LANCL1, EGLN1, ZFP568, PTS, FGD5, ZFP810, MYSM1, TRAF4, ZFP251, TES, VPS18, ADAL, NR4A2, ZFP707, SOD1, KAT5, NR1I3, SP5, DGKZ, PHF8, …	369	2099	22680	1.66909	0.0400971	0.00582911	0.191333
GOTERM_MF_DIRECT	GO:0046872~metal ion binding	86	22.6913	0.000687464	METAP2, CMC1, ZFP334, S100A9, PKMYT1, NT5DC3, HELZ, ZFP583, RNF215, LATS1, MMP24, PRMT3, MUTYH, OSR2, PCGF3, TRIM3, SLC25A24, P4HA1, PAPPA, TRIM9, TRIM44, RC3H2, RBM10, AGAP1, CIB2, TOP2B, ZCCHC6, KDM5B, 2010111I01RIK, TOP2A, ZFP551, KCND2, ZFP30, PICK1, LDB3, ADNP, APTX, OLA1, DZANK1, NRXN1, ZFP128, UHRF2, MAST2, LIMCH1, ABAT, RNF26, PCCA, PPP5C, ZFP418, ITGAL, MOB1B, ELAC1, AGFG1, GLIS1, LANCL1…	320	3355	17446	1.3975	0.300169	0.112167	0.99057
UP_KEYWORDS	Zinc-finger	40	10.5541	0.00511471	ZFP418, AGFG1, ZFP334, GLIS1, HELZ, EGLN1, RNF215, ZFP583, PRMT3, ZFP568, TRIM3, OSR2, PCGF3, TRIM9, TRIM44, RC3H2, RBM10, FGD5, AGAP1, ZFP810, ZCCHC6, KDM5B, TRAF4, ZFP251, ZFP551, VPS18, ZFP30, NR4A2, ADNP, APTX, DZANK1, ZFP707, KAT5, ZFP128, NR1I3, UHRF2, SP5, DGKZ, RNF26, PHF8	369	1565	22680	1.57095	0.765706	0.113905	6.56587
Annotation Cluster 2	Enrichment Score: 2.514549140699468
Category	Term	Count	%	PValue	Genes	List Total	Pop Hits	Pop Total	Fold Enrichment	Bonferroni	Benjamini	FDR
UP_KEYWORDS	Endoplasmic reticulum	32	8.44327	0.00043955	VKORC1L1, FAM69A, SGPP2, PKMYT1, PDIA4, SEC62, ALG9, ACSL1, CASP4, H13, P4HA1, COL4A3BP, INSIG1, CREB3L4, MR1, FGD5, TOR1AIP2, PGAP2, RRBP1, FADS1, SELK, KTN1, ERLIN2, PIGS, ATP11C, RDH11, TXNDC11, DNAJB9, DGAT2, SQLE, SUMF2, SLC27A5	369	997	22680	1.97275	0.116991	0.0137293	0.58058
GOTERM_CC_DIRECT	GO:0005783~endoplasmic reticulum	40	10.5541	0.00128376	FAM69A, VKORC1L1, SGPP2, LHCGR, PKMYT1, PDIA4, SEC62, ALG9, COL26A1, CASP4, ACSL1, H13, P4HA1, COL4A3BP, INSIG1, CREB3L4, MR1, FGD5, TOR1AIP2, PGAP2, RRBP1, FADS1, SELK, ERLIN2, KTN1, PIGS, ATP11C, NRXN1, ANXA5, SELT, RDH11, TXNDC11, DNAJB9, DGAT2, CATSPER3, SQLE, ITGA8, SUMF2, TGFBR3, SLC27A5	350	1323	19662	1.69848	0.358009	0.137333	1.73786
GOTERM_CC_DIRECT	GO:0005789~endoplasmic reticulum membrane	20	5.27704	0.0506829	TOR1AIP2, PGAP2, VKORC1L1, FAM69A, SGPP2, SELK, FADS1, PKMYT1, KTN1, ERLIN2, ATP11C, SEC62, ALG9, RDH11, TXNDC11, ACSL1, CASP4, H13, SQLE, CREB3L4	350	710	19662	1.58245	1	0.697685	50.8278
Annotation Cluster 3	Enrichment Score: 2.1796521137491007
Category	Term	Count	%	PValue	Genes	List Total	Pop Hits	Pop Total	Fold Enrichment	Bonferroni	Benjamini	FDR
UP_KEYWORDS	Mitochondrion	34	8.97098	0.000275143	MRPL40, ATP5E, NDUFB6, CMC1, MRPS12, MTIF3, TACO1, NDUFB2, GOT2, GADD45GIP1, ACSL1, NDUFS4, CASP4, SLC25A24, GPX4, ATP5L, DDAH2, MTUS1, DLST, COX7A1, SUCLG1, FADS1, TMEM126A, MRPS7, SYNJ2BP, XPNPEP3, CPT1A, NDUFV3, ATG4D, NNT, ABAT, TXNRD2, PCCA, PET100	369	1058	22680	1.97519	0.074921	0.0096873	0.363789
GOTERM_CC_DIRECT	GO:0005739~mitochondrion	45	11.8734	0.00894028	MRPL40, ATP5E, NDUFB6, CMC1, MRPS12, NT5DC3, MTIF3, TACO1, NDUFB2, SPHKAP, GOT2, MTHFS, MUTYH, CASP4, NDUFS4, GADD45GIP1, ACSL1, SLC25A24, P4HA1, COL4A3BP, GPX4, ATP5L, PTS, DDAH2, MTUS1, DLST, COX7A1, SUCLG1, FADS1, PICK1, TMEM126A, MRPS7, SYNJ2BP, XPNPEP3, SOD1, OCIAD1, CPT1A, NDUFV3, NNT, ATG4D, DGAT2, ABAT, TXNRD2, PCCA, PET100	350	1721	19662	1.4689	0.954873	0.357642	11.5348
UP_KEYWORDS	Transit peptide	17	4.48549	0.00957784	MRPL40, DLST, COX7A1, SUCLG1, MRPS12, MRPS7, MTIF3, NDUFB2, GOT2, NDUFV3, NDUFS4, NNT, GPX4, TXNRD2, ABAT, PCCA, PET100	369	510	22680	2.04878	0.934361	0.140419	11.9672
GOTERM_CC_DIRECT	GO:0005743~mitochondrial inner membrane	14	3.69393	0.0214366	ATP5E, NDUFB6, COX7A1, SUCLG1, TMEM126A, CPT1A, NDUFB2, NDUFV3, GOT2, NDUFS4, NNT, SLC25A24, GPX4, ATP5L	350	387	19662	2.03225	0.999434	0.493201	25.6018
UP_SEQ_FEATURE	transit peptide:Mitochondrion	17	4.48549	0.0250269	MRPL40, DLST, COX7A1, SUCLG1, MRPS12, SYNJ2BP, MRPS7, MTIF3, NDUFB2, GOT2, NDUFV3, NDUFS4, NNT, GPX4, TXNRD2, ABAT, PCCA	338	496	18012	1.82647	1	0.998849	33.2227
Annotation Cluster 4	Enrichment Score: 2.1053598600897376
Category	Term	Count	%	PValue	Genes	List Total	Pop Hits	Pop Total	Fold Enrichment	Bonferroni	Benjamini	FDR
INTERPRO	IPR001478:PDZ domain	9	2.37467	0.00542524	MAGIX, MAST2, RGS3, PICK1, LDB3, SYNJ2BP, PARD3B, GIPC2, AHNAK	357	154	20594	3.37128	0.987119	0.987119	8.01129
SMART	SM00228:PDZ	9	2.37467	0.00756119	MAGIX, MAST2, RGS3, PICK1, LDB3, SYNJ2BP, PARD3B, GIPC2, AHNAK	198	150	10425	3.15909	0.774091	0.774091	9.04606
UP_SEQ_FEATURE	domain:PDZ	7	1.84697	0.0117737	MAGIX, MAST2, RGS3, PICK1, LDB3, SYNJ2BP, GIPC2	338	101	18012	3.69336	0.999997	0.998208	17.1959
Annotation Cluster 5	Enrichment Score: 1.7716240035747233
Category	Term	Count	%	PValue	Genes	List Total	Pop Hits	Pop Total	Fold Enrichment	Bonferroni	Benjamini	FDR
GOTERM_BP_DIRECT	GO:0006974~cellular response to DNA damage stimulus	16	4.22164	0.00908373	RAD51D, PGAP2, RAD23A, INIP, CINP, MACROD2, APTX, BCCIP, RAD52, MUTYH, UBE2D3, PRMT6, USP47, CHD2, TLK1, TOP2A	325	420	18082	2.1195	0.999999	0.941347	14.1242
UP_KEYWORDS	DNA damage	13	3.43008	0.00913575	RAD51D, RAD23A, INIP, CINP, MACROD2, APTX, BCCIP, RAD52, MUTYH, UBE2D3, PRMT6, USP47, TLK1	369	336	22680	2.37805	0.925526	0.141683	11.4454
UP_KEYWORDS	DNA repair	11	2.90237	0.0162344	RAD51D, UBE2D3, MUTYH, RAD23A, INIP, PRMT6, CINP, USP47, APTX, BCCIP, RAD52	369	279	22680	2.42329	0.990265	0.197941	19.4888
GOTERM_BP_DIRECT	GO:0006281~DNA repair	11	2.90237	0.0608219	RAD51D, UBE2D3, MUTYH, RAD23A, INIP, PRMT6, CINP, USP47, APTX, BCCIP, RAD52	325	318	18082	1.92455	1	0.99237	64.9038
Annotation Cluster 6	Enrichment Score: 1.552681872481117
Category	Term	Count	%	PValue	Genes	List Total	Pop Hits	Pop Total	Fold Enrichment	Bonferroni	Benjamini	FDR
INTERPRO	IPR000219:Dbl homology (DH) domain	6	1.58311	0.00642555	TRIO, ARHGEF15, FGD5, ARHGEF10L, ALS2CL, DNMBP	357	68	20594	5.08997	0.994241	0.924113	9.42126
GOTERM_MF_DIRECT	GO:0005089~Rho guanyl-nucleotide exchange factor activity	6	1.58311	0.0114189	TRIO, ARHGEF15, FGD5, ARHGEF10L, ALS2CL, DNMBP	320	74	17446	4.42044	0.997421	0.573227	15.3166
GOTERM_BP_DIRECT	GO:0035023~regulation of Rho protein signal transduction	6	1.58311	0.0123764	TRIO, ARHGEF15, FGD5, ARHGEF10L, ALS2CL, DNMBP	325	77	18082	4.33534	1	0.910999	18.7635
SMART	SM00325:RhoGEF	5	1.31926	0.0342574	TRIO, ARHGEF15, FGD5, ARHGEF10L, DNMBP	198	65	10425	4.05012	0.998921	0.967159	35.3034
UP_KEYWORDS	Guanine-nucleotide releasing factor	6	1.58311	0.0658951	RALGPS1, TRIO, ARHGEF15, DOCK5, FGD5, ARHGEF10L	369	133	22680	2.77279	1	0.330951	59.4569
GOTERM_MF_DIRECT	GO:0005085~guanyl-nucleotide exchange factor activity	7	1.84697	0.067107	RALGPS1, TRIO, ARHGEF15, DOCK5, FGD5, ARHGEF10L, DNMBP	320	156	17446	2.44635	1	0.880054	63.4162
UP_SEQ_FEATURE	domain:DH	4	1.05541	0.0983385	ARHGEF15, FGD5, ARHGEF10L, DNMBP	338	59	18012	3.61288	1	0.99937	80.7803
Annotation Cluster 7	Enrichment Score: 1.3569308618463634
Category	Term	Count	%	PValue	Genes	List Total	Pop Hits	Pop Total	Fold Enrichment	Bonferroni	Benjamini	FDR
UP_KEYWORDS	Transport	43	11.3456	0.0252813	ATP5E, TNFAIP8L3, NDUFB6, LDLR, AGFG1, CACNB2, SNX1, SELENBP2, SEC62, SLC35A3, NDUFB2, TMEM175, GOT2, TRIM3, NDUFS4, PEX1, SLC25A24, COL4A3BP, SLC9B1, ATP5L, SCN7A, AGAP1, VPS18, KCND2, ATG9A, RRBP1, TMEM9, FADS1, SELK, VPS45, SNX25, NIPA2, ATP11C, NUP155, CPT1A, NDUFV3, SLC35C1, ATG4D, TOM1L1, SLC7A3, CATSPER3, IPO7, TGFBRAP1	369	1901	22680	1.39028	0.999287	0.228028	28.7612
GOTERM_BP_DIRECT	GO:0015031~protein transport	18	4.74934	0.0387743	VPS18, ATG9A, RRBP1, VPS45, SNX25, DSCR3, KTN1, SNX1, SELENBP2, NUP155, SEC62, TRIM3, ATG4D, PEX1, TOM1L1, IPO7, TGFBRAP1, AGAP1	325	592	18082	1.69166	1	0.983377	48.3088
UP_KEYWORDS	Protein transport	16	4.22164	0.0510225	VPS18, ATG9A, RRBP1, VPS45, SNX25, SNX1, SELENBP2, NUP155, SEC62, TRIM3, ATG4D, PEX1, TOM1L1, IPO7, TGFBRAP1, AGAP1	369	577	22680	1.70436	1	0.303357	50.0224
GOTERM_BP_DIRECT	GO:0006810~transport	42	11.0818	0.0746745	ATP5E, TNFAIP8L3, NDUFB6, LDLR, AGFG1, CACNB2, SNX1, SELENBP2, SEC62, SLC35A3, NDUFB2, TMEM175, GOT2, TRIM3, NDUFS4, PEX1, SLC25A24, COL4A3BP, SLC9B1, ATP5L, AGAP1, VPS18, KCND2, ATG9A, RRBP1, TMEM9, FADS1, SELK, VPS45, SNX25, NIPA2, ATP11C, NUP155, CPT1A, NDUFV3, SLC35C1, ATG4D, TOM1L1, SLC7A3, CATSPER3, IPO7, TGFBRAP1	325	1822	18082	1.28252	1	0.994719	72.611
Annotation Cluster 8	Enrichment Score: 1.300480213545208
Category	Term	Count	%	PValue	Genes	List Total	Pop Hits	Pop Total	Fold Enrichment	Bonferroni	Benjamini	FDR
INTERPRO	IPR008271:Serine/threonine-protein kinase, active site	13	3.43008	0.0135327	SRPK2, MAST2, SNRK, MAP2K4, PKN2, PKMYT1, TRIO, CDK6, TLK1, MARK3, CDK20, LATS1, MAP3K12	357	333	20594	2.25202	0.999982	0.934455	18.8723
GOTERM_BP_DIRECT	GO:0006468~protein phosphorylation	19	5.01319	0.0162962	SRPK2, PICK1, MAP2K4, STRADA, PKN2, PKMYT1, TRIO, CDK6, MARK3, LATS1, EPHA3, NTRK3, MAST2, SNRK, PRKAR1B, TLK1, BRD4, CDK20, MAP3K12	325	576	18082	1.83525	1	0.941398	23.9794
UP_KEYWORDS	Kinase	20	5.27704	0.0226822	SRPK2, MOB1B, PICK1, MAP2K4, PKN2, PKMYT1, TRIO, CDK6, PI4K2B, MARK3, LATS1, EPHA3, NTRK3, MAST2, SNRK, PRKAR1B, DGKZ, TLK1, CDK20, MAP3K12	369	707	22680	1.73871	0.998486	0.245955	26.2039
UP_KEYWORDS	ATP-binding	33	8.70712	0.02325	RAD51D, PKMYT1, HELZ, PI4K2B, LATS1, MTHFS, UBE2D3, ACSL1, PEX1, SNRK, CHD2, TLK1, TOP2B, TOP2A, KIF13B, SRPK2, MAP2K4, PKN2, OLA1, TRIO, CDK6, ATP11C, MARK3, UBE2Q1, EPHA3, NTRK3, MAST2, DGKZ, CDK20, PCCA, EP400, MAP3K12, SLC27A5	369	1363	22680	1.48811	0.998716	0.233789	26.7697
GOTERM_MF_DIRECT	GO:0016301~kinase activity	21	5.5409	0.0234844	SRPK2, MOB1B, PICK1, MAP2K4, PKN2, PKMYT1, TRIO, CDK6, PI4K2B, MARK3, LATS1, EPHA3, NTRK3, MAST2, SNRK, PRKAR1B, COL4A3BP, DGKZ, TLK1, CDK20, MAP3K12	320	674	17446	1.69866	0.999996	0.642213	29.1081
GOTERM_MF_DIRECT	GO:0004674~protein serine/threonine kinase activity	15	3.95778	0.0263118	SRPK2, MAP2K4, PKN2, STRADA, PKMYT1, TRIO, CDK6, MARK3, LATS1, MAST2, SNRK, TLK1, BRD4, CDK20, MAP3K12	320	428	17446	1.9107	0.999999	0.655106	32.0222
UP_KEYWORDS	Serine/threonine-protein kinase	13	3.43008	0.0336039	SRPK2, MAST2, SNRK, MAP2K4, PKN2, PKMYT1, TRIO, CDK6, TLK1, MARK3, CDK20, LATS1, MAP3K12	369	405	22680	1.9729	0.999937	0.26805	36.4093
INTERPRO	IPR000719:Protein kinase, catalytic domain	16	4.22164	0.0351551	SRPK2, MAP2K4, PKN2, STRADA, PKMYT1, TRIO, CDK6, MARK3, LATS1, EPHA3, NTRK3, MAST2, SNRK, TLK1, CDK20, MAP3K12	357	515	20594	1.79219	1	0.983262	42.2673
GOTERM_MF_DIRECT	GO:0004672~protein kinase activity	17	4.48549	0.0356371	SRPK2, MAP2K4, STRADA, PKN2, PKMYT1, TRIO, CDK6, MARK3, LATS1, EPHA3, NTRK3, MAST2, SNRK, TLK1, BRD4, CDK20, MAP3K12	320	531	17446	1.74542	1	0.739522	40.862
UP_KEYWORDS	Transferase	37	9.76253	0.0448843	MOB1B, PKMYT1, PI4K2B, ALG9, LATS1, PRMT3, GOT2, UBE2D3, SNRK, PRMT6, TLK1, ZCCHC6, B4GALT7, DLST, SRPK2, B4GALT3, MAP2K4, PICK1, PKN2, TRIO, CDK6, GSTT2, KAT5, MARK3, UBE2Q1, CPT1A, ATE1, EPHA3, NTRK3, MAST2, DGAT2, PRKAR1B, NAA60, ABAT, DGKZ, CDK20, MAP3K12	369	1654	22680	1.37494	0.999998	0.310176	45.5674
UP_SEQ_FEATURE	binding site:ATP	18	4.74934	0.0486067	SRPK2, MAP2K4, PKN2, PKMYT1, TRIO, CDK6, MARK3, LATS1, EPHA3, NTRK3, MTHFS, MAST2, SNRK, TLK1, CDK20, TOP2A, MAP3K12, PCCA	338	583	18012	1.64532	1	0.998709	54.7905
UP_SEQ_FEATURE	domain:Protein kinase	16	4.22164	0.0516474	SRPK2, MAP2K4, PKN2, STRADA, PKMYT1, TRIO, CDK6, MARK3, LATS1, EPHA3, NTRK3, MAST2, SNRK, TLK1, CDK20, MAP3K12	338	502	18012	1.69848	1	0.99815	57.0385
SMART	SM00220:S_TKc	13	3.43008	0.0566507	SRPK2, MAST2, SNRK, MAP2K4, PKN2, PKMYT1, TRIO, CDK6, TLK1, MARK3, CDK20, LATS1, MAP3K12	198	380	10425	1.80124	0.999989	0.942594	51.7389
INTERPRO	IPR011009:Protein kinase-like domain	16	4.22164	0.0612258	SRPK2, MAP2K4, PKN2, STRADA, PKMYT1, TRIO, CDK6, MARK3, LATS1, EPHA3, NTRK3, MAST2, SNRK, TLK1, CDK20, MAP3K12	357	556	20594	1.66004	1	0.985184	62.0849
UP_KEYWORDS	Nucleotide-binding	38	10.0264	0.0613957	RHOJ, RAD51D, EIF5, PKMYT1, HELZ, PI4K2B, LATS1, MTHFS, UBE2D3, ACSL1, PEX1, SNRK, CHD2, TLK1, AGAP1, TOP2B, TOP2A, KIF13B, SRPK2, SUCLG1, MAP2K4, PKN2, OLA1, TRIO, CDK6, ATP11C, MARK3, UBE2Q1, EPHA3, NTRK3, MAST2, PRKAR1B, DGKZ, CDK20, PCCA, EP400, MAP3K12, SLC27A5	369	1754	22680	1.33159	1	0.322814	56.7928
GOTERM_MF_DIRECT	GO:0000166~nucleotide binding	45	11.8734	0.0756006	RAD51D, RHOJ, EIF5, PKMYT1, HELZ, PI4K2B, LATS1, MTHFS, SRRT, UBE2D3, ACSL1, PEX1, SNRK, TIA1, HNRNPD, CHD2, RBMS3, TLK1, RBM10, TOP2B, AGAP1, TOP2A, RPS24, SRPK2, SUCLG1, MAP2K4, PKN2, OLA1, TRIO, CDK6, ATP11C, HNRNPDL, MARK3, UBE2Q1, EPHA3, NTRK3, MAST2, PRKAR1B, DGKZ, CELF1, CDK20, SLC27A5, PCCA, EP400, MAP3K12	320	1936	17446	1.26722	1	0.883204	67.953
GOTERM_BP_DIRECT	GO:0016310~phosphorylation	17	4.48549	0.085142	SRPK2, MAP2K4, PKN2, PKMYT1, TRIO, CDK6, PI4K2B, MARK3, LATS1, EPHA3, NTRK3, MAST2, SNRK, DGKZ, TLK1, CDK20, MAP3K12	325	612	18082	1.54547	1	0.995101	77.3467
GOTERM_MF_DIRECT	GO:0005524~ATP binding	35	9.23483	0.11734	RAD51D, PKMYT1, HELZ, PI4K2B, LATS1, MTHFS, UBE2D3, ACSL1, PEX1, SNRK, CHD2, TLK1, TOP2B, TOP2A, KIF13B, SRPK2, MAP2K4, STRADA, PKN2, OLA1, TRIO, CDK6, ATP11C, MARK3, UBE2Q1, EPHA3, NTRK3, MAST2, DGKZ, CDK20, PCCA, EP400, MAP3K12, SLC27A5, PPP5C	320	1507	17446	1.2662	1	0.932736	83.5825
UP_SEQ_FEATURE	active site:Proton acceptor	19	5.01319	0.120696	SRPK2, MAP2K4, PKN2, PKMYT1, TRIO, CDK6, MARK3, LATS1, CPT1A, EPHA3, NTRK3, RDH11, MAST2, SNRK, TXNRD2, TLK1, PTS, CDK20, MAP3K12	338	710	18012	1.42607	1	0.999691	87.1171
GOTERM_MF_DIRECT	GO:0016740~transferase activity	34	8.97098	0.128968	PKMYT1, PI4K2B, ALG9, LATS1, PRMT3, GOT2, UBE2D3, SNRK, PRMT6, TLK1, ZCCHC6, B4GALT7, DLST, SRPK2, B4GALT3, MAP2K4, PKN2, TRIO, CDK6, GSTT2, KAT5, MARK3, UBE2Q1, CPT1A, ATE1, EPHA3, NTRK3, MAST2, DGAT2, NAA60, ABAT, DGKZ, CDK20, MAP3K12	320	1472	17446	1.25926	1	0.929641	86.45
INTERPRO	IPR017441:Protein kinase, ATP binding site	11	2.90237	0.147156	NTRK3, SRPK2, SNRK, MAP2K4, PKN2, PKMYT1, CDK6, TLK1, MARK3, CDK20, EPHA3	357	394	20594	1.61053	1	0.99965	91.3135
UP_SEQ_FEATURE	nucleotide phosphate-binding region:ATP	23	6.0686	0.195191	RAD51D, SRPK2, MAP2K4, PKN2, PKMYT1, OLA1, TRIO, CDK6, HELZ, MARK3, LATS1, EPHA3, NTRK3, MTHFS, MAST2, SNRK, PEX1, TLK1, TOP2B, CDK20, TOP2A, MAP3K12, EP400	338	963	18012	1.27276	1	0.999995	96.856
Annotation Cluster 9	Enrichment Score: 1.276770238132923
Category	Term	Count	%	PValue	Genes	List Total	Pop Hits	Pop Total	Fold Enrichment	Bonferroni	Benjamini	FDR
GOTERM_CC_DIRECT	GO:0005743~mitochondrial inner membrane	14	3.69393	0.0214366	ATP5E, NDUFB6, COX7A1, SUCLG1, TMEM126A, CPT1A, NDUFB2, NDUFV3, GOT2, NDUFS4, NNT, SLC25A24, GPX4, ATP5L	350	387	19662	2.03225	0.999434	0.493201	25.6018
UP_KEYWORDS	Mitochondrion inner membrane	10	2.63852	0.023443	NDUFV3, ATP5E, NDUFB6, NNT, NDUFS4, COX7A1, SLC25A24, TMEM126A, ATP5L, NDUFB2	369	254	22680	2.41982	0.998785	0.227564	26.9611
KEGG_PATHWAY	mmu00190:Oxidative phosphorylation	7	1.84697	0.0281732	NDUFV3, ATP5E, NDUFB6, NDUFS4, COX7A1, ATP5L, NDUFB2	129	139	7691	3.00245	0.995489	0.995489	29.8737
KEGG_PATHWAY	mmu04932:Non-alcoholic fatty liver disease (NAFLD)	7	1.84697	0.0466974	NDUFV3, ATF4, NDUFB6, NDUFS4, COX7A1, FAS, NDUFB2	129	157	7691	2.65822	0.999881	0.989103	44.7805
KEGG_PATHWAY	mmu05016:Huntington's disease	8	2.11082	0.0468725	NDUFV3, ATP5E, NDUFB6, NDUFS4, COX7A1, CREB3L4, SOD1, NDUFB2	129	198	7691	2.4089	0.999885	0.951414	44.9064
GOTERM_CC_DIRECT	GO:0005747~mitochondrial respiratory chain complex I	4	1.05541	0.0506768	NDUFV3, NDUFB6, NDUFS4, NDUFB2	350	47	19662	4.78103	1	0.722401	50.8235
UP_KEYWORDS	Ubiquinone	3	0.791557	0.0616488	NDUFV3, NDUFB6, NDUFS4	369	25	22680	7.37561	1	0.318282	56.9468
KEGG_PATHWAY	mmu05010:Alzheimer's disease	7	1.84697	0.0745505	NDUFV3, ATP5E, NDUFB6, NDUFS4, COX7A1, FAS, NDUFB2	129	177	7691	2.35786	1	0.912881	61.7901
UP_KEYWORDS	Respiratory chain	4	1.05541	0.0796389	NDUFV3, NDUFB6, NDUFS4, NDUFB2	369	62	22680	3.96538	1	0.374822	66.6835
GOTERM_CC_DIRECT	GO:0070469~respiratory chain	4	1.05541	0.0838744	NDUFV3, NDUFB6, NDUFS4, NDUFB2	350	58	19662	3.87429	1	0.746846	69.7462
UP_KEYWORDS	Electron transport	5	1.31926	0.0966122	NDUFV3, NDUFB6, NDUFS4, FADS1, NDUFB2	369	107	22680	2.87212	1	0.41872	73.9628
KEGG_PATHWAY	mmu05012:Parkinson's disease	6	1.58311	0.102464	NDUFV3, ATP5E, NDUFB6, NDUFS4, COX7A1, NDUFB2	129	149	7691	2.40081	1	0.945998	73.8777
Annotation Cluster 10	Enrichment Score: 1.2723932093575518
Category	Term	Count	%	PValue	Genes	List Total	Pop Hits	Pop Total	Fold Enrichment	Bonferroni	Benjamini	FDR
INTERPRO	IPR018184:Integrin alpha chain, C-terminal cytoplasmic region, conserved site	3	0.791557	0.0341524	ITGAL, ITGA8, ITGA1	357	17	20594	10.1799	1	0.990277	41.3394
INTERPRO	IPR000413:Integrin alpha chain	3	0.791557	0.0379906	ITGAL, ITGA8, ITGA1	357	18	20594	9.61438	1	0.979206	44.8174
INTERPRO	IPR013517:FG-GAP repeat	3	0.791557	0.0379906	ITGAL, ITGA8, ITGA1	357	18	20594	9.61438	1	0.979206	44.8174
INTERPRO	IPR013649:Integrin alpha-2	3	0.791557	0.0379906	ITGAL, ITGA8, ITGA1	357	18	20594	9.61438	1	0.979206	44.8174
UP_SEQ_FEATURE	repeat:FG-GAP 7	3	0.791557	0.0394463	ITGAL, ITGA8, ITGA1	338	17	18012	9.40411	1	0.997846	47.3338
UP_SEQ_FEATURE	repeat:FG-GAP 1	3	0.791557	0.0394463	ITGAL, ITGA8, ITGA1	338	17	18012	9.40411	1	0.997846	47.3338
UP_SEQ_FEATURE	repeat:FG-GAP 2	3	0.791557	0.0394463	ITGAL, ITGA8, ITGA1	338	17	18012	9.40411	1	0.997846	47.3338
UP_SEQ_FEATURE	repeat:FG-GAP 3	3	0.791557	0.0394463	ITGAL, ITGA8, ITGA1	338	17	18012	9.40411	1	0.997846	47.3338
UP_SEQ_FEATURE	repeat:FG-GAP 4	3	0.791557	0.0394463	ITGAL, ITGA8, ITGA1	338	17	18012	9.40411	1	0.997846	47.3338
UP_SEQ_FEATURE	repeat:FG-GAP 5	3	0.791557	0.0394463	ITGAL, ITGA8, ITGA1	338	17	18012	9.40411	1	0.997846	47.3338
UP_SEQ_FEATURE	repeat:FG-GAP 6	3	0.791557	0.0394463	ITGAL, ITGA8, ITGA1	338	17	18012	9.40411	1	0.997846	47.3338
INTERPRO	IPR013519:Integrin alpha beta-propellor	3	0.791557	0.0419846	ITGAL, ITGA8, ITGA1	357	19	20594	9.10836	1	0.977909	48.2313
SMART	SM00191:Int_alpha	3	0.791557	0.0492136	ITGAL, ITGA8, ITGA1	198	19	10425	8.3134	0.999949	0.96301	46.7645
UP_KEYWORDS	Integrin	4	1.05541	0.0547524	ITGAL, ITGA8, ITGA1, CIB2	369	53	22680	4.63875	1	0.309671	52.5623
GOTERM_CC_DIRECT	GO:0008305~integrin complex	3	0.791557	0.0721094	ITGAL, ITGA8, ITGA1	350	25	19662	6.74126	1	0.743073	63.991
KEGG_PATHWAY	mmu04810:Regulation of actin cytoskeleton	7	1.84697	0.143923	ITGAL, CRKL, ITGA8, ITGA1, ABI2, CYFIP1, MYL12A	129	213	7691	1.95935	1	0.930745	85.4803
GOTERM_BP_DIRECT	GO:0007160~cell-matrix adhesion	4	1.05541	0.164276	TECTA, ITGAL, ITGA8, ITGA1	325	78	18082	2.85318	1	0.997351	94.9938
GOTERM_BP_DIRECT	GO:0007229~integrin-mediated signaling pathway	4	1.05541	0.232893	ITGAL, ITGA8, ITGA1, CIB2	325	93	18082	2.39299	1	0.998958	98.8015
Annotation Cluster 11	Enrichment Score: 1.100379539456553
Category	Term	Count	%	PValue	Genes	List Total	Pop Hits	Pop Total	Fold Enrichment	Bonferroni	Benjamini	FDR
GOTERM_MF_DIRECT	GO:0005096~GTPase activator activity	11	2.90237	0.0114564	RALGAPA2, AGFG1, RGS3, ARHGEF15, AGAP1, FAM13B, ARHGEF10L, ARHGAP26, ARHGAP10, ALS2CL, ARHGAP25	320	235	17446	2.55194	0.997472	0.526461	15.363
UP_KEYWORDS	GTPase activation	8	2.11082	0.017329	RALGAPA2, ARHGEF15, AGAP1, FAM13B, ARHGAP26, ARHGAP10, ALS2CL, ARHGAP25	369	163	22680	3.01661	0.992896	0.201379	20.6672
INTERPRO	IPR000198:Rho GTPase-activating protein domain	4	1.05541	0.106096	FAM13B, ARHGAP26, ARHGAP10, ARHGAP25	357	66	20594	3.49614	1	0.997475	82.1223
UP_SEQ_FEATURE	domain:Rho-GAP	4	1.05541	0.113942	FAM13B, ARHGAP26, ARHGAP10, ARHGAP25	338	63	18012	3.38349	1	0.999689	85.4468
SMART	SM00324:RhoGAP	4	1.05541	0.120351	FAM13B, ARHGAP26, ARHGAP10, ARHGAP25	198	64	10425	3.29072	1	0.984838	79.8496
INTERPRO	IPR008936:Rho GTPase activation protein	4	1.05541	0.199579	FAM13B, ARHGAP26, ARHGAP10, ARHGAP25	357	89	20594	2.59264	1	0.999864	96.7195
UP_SEQ_FEATURE	domain:PH	6	1.58311	0.344012	RALGPS1, COL4A3BP, AGAP1, ARHGAP26, ARHGAP10, ARHGAP25	338	208	18012	1.53721	1	1	99.879
Annotation Cluster 12	Enrichment Score: 1.0941856637569214
Category	Term	Count	%	PValue	Genes	List Total	Pop Hits	Pop Total	Fold Enrichment	Bonferroni	Benjamini	FDR
UP_KEYWORDS	Oxidoreductase	17	4.48549	0.0586614	ALKBH6, VKORC1L1, FADS1, PGD, EGLN1, CYB5RL, SOD1, SESN1, RDH11, NNT, SQLE, P4HA1, GPX4, CYP4F15, TXNRD2, KDM5B, PHF8	369	639	22680	1.63518	1	0.322143	55.0957
GOTERM_BP_DIRECT	GO:0055114~oxidation-reduction process	19	5.01319	0.0620497	ALKBH6, NDUFB6, VKORC1L1, FADS1, PGD, EGLN1, CYB5RL, SOD1, SESN1, NDUFB2, NDUFV3, RDH11, NDUFS4, NNT, SQLE, P4HA1, GPX4, TXNRD2, KDM5B	325	676	18082	1.56376	1	0.991264	65.6616
GOTERM_MF_DIRECT	GO:0016491~oxidoreductase activity	16	4.22164	0.143334	ALKBH6, VKORC1L1, FADS1, PGD, EGLN1, CYB5RL, SOD1, SESN1, RDH11, 4933434E20RIK, NNT, SQLE, P4HA1, GPX4, TXNRD2, KDM5B	320	604	17446	1.44421	1	0.937259	89.3492
Annotation Cluster 13	Enrichment Score: 1.0664216617925228
Category	Term	Count	%	PValue	Genes	List Total	Pop Hits	Pop Total	Fold Enrichment	Bonferroni	Benjamini	FDR
GOTERM_MF_DIRECT	GO:0000977~RNA polymerase II regulatory region sequence-specific DNA binding	10	2.63852	0.020678	PHOX2A, ZFP551, NR1I3, OSR2, GLIS1, NR4A2, SP5, CREB3L4, ZFP583, ZFP128	320	221	17446	2.46691	0.99998	0.661909	26.1011
GOTERM_MF_DIRECT	GO:0001228~transcriptional activator activity, RNA polymerase II transcription regulatory region sequence-specific binding	6	1.58311	0.0421386	NR1I3, HIF1A, OSR2, GLIS1, NR4A2, CREB3L4	320	104	17446	3.14531	1	0.75254	46.3785
GOTERM_MF_DIRECT	GO:0043565~sequence-specific DNA binding	11	2.90237	0.725346	PHOX2A, CAMTA1, NR1I3, ATF4, HIF1A, OSR2, NR4A2, SP5, CREB3L4, TOP2A, YBX1	320	633	17446	0.947403	1	0.999659	100
Annotation Cluster 14	Enrichment Score: 1.0234418258885176
Category	Term	Count	%	PValue	Genes	List Total	Pop Hits	Pop Total	Fold Enrichment	Bonferroni	Benjamini	FDR
UP_KEYWORDS	Lipid transport	5	1.31926	0.0496119	GOT2, TNFAIP8L3, LDLR, COL4A3BP, ATP11C	369	85	22680	3.61549	0.999999	0.315426	49.0295
GOTERM_BP_DIRECT	GO:0015914~phospholipid transport	3	0.791557	0.12363	TNFAIP8L3, LDLR, ATP11C	325	34	18082	4.90914	1	0.995469	88.9425
GOTERM_BP_DIRECT	GO:0006869~lipid transport	5	1.31926	0.138664	GOT2, TNFAIP8L3, LDLR, COL4A3BP, ATP11C	325	111	18082	2.50617	1	0.99651	91.7156
Annotation Cluster 15	Enrichment Score: 1.019593750925182
Category	Term	Count	%	PValue	Genes	List Total	Pop Hits	Pop Total	Fold Enrichment	Bonferroni	Benjamini	FDR
INTERPRO	IPR011993:Pleckstrin homology-like domain	14	3.69393	0.0263471	CCM2, RALGPS1, RGS3, COL4A3BP, NUMB, TRIO, ARHGEF15, FGD5, AGAP1, ARHGEF10L, ARHGAP26, ARHGAP25, SPTB, ARHGAP10	357	409	20594	1.97459	1	0.986047	33.6251
INTERPRO	IPR001849:Pleckstrin homology domain	9	2.37467	0.0855779	RALGPS1, COL4A3BP, TRIO, AGAP1, FGD5, ARHGAP26, ARHGAP10, ARHGAP25, SPTB	357	262	20594	1.98159	1	0.993977	74.672
SMART	SM00233:PH	9	2.37467	0.107636	RALGPS1, COL4A3BP, TRIO, AGAP1, FGD5, ARHGAP26, ARHGAP10, ARHGAP25, SPTB	198	253	10425	1.87298	1	0.988485	75.8928
UP_SEQ_FEATURE	domain:PH	6	1.58311	0.344012	RALGPS1, COL4A3BP, AGAP1, ARHGAP26, ARHGAP10, ARHGAP25	338	208	18012	1.53721	1	1	99.879
Annotation Cluster 16	Enrichment Score: 1.0102411674509184
Category	Term	Count	%	PValue	Genes	List Total	Pop Hits	Pop Total	Fold Enrichment	Bonferroni	Benjamini	FDR
UP_KEYWORDS	Hydrolase	38	10.0264	0.0277675	ATP5E, ELAC1, METAP2, SGPP2, USP9X, DUSP10, NT5DC3, NTAN1, ABHD3, HELZ, HEXDC, MMP24, MUTYH, CASP4, H13, PAPPA, CHD2, ENTPD4, DDAH2, 1810009J06RIK, USP34, HGFAC, 2010111I01RIK, MYSM1, PCSK4, ADAL, MACROD2, OLA1, APTX, EXD2, ATP11C, XPNPEP3, SENP3, ATG4D, USP47, EP400, ADAR, PPP5C	369	1646	22680	1.41896	0.999654	0.233289	31.1305
UP_KEYWORDS	Protease	15	3.95778	0.0602696	METAP2, USP9X, MMP24, SENP3, CASP4, ATG4D, H13, PAPPA, USP47, USP34, 1810009J06RIK, HGFAC, 2010111I01RIK, PCSK4, MYSM1	369	542	22680	1.70102	1	0.323573	56.1012
UP_KEYWORDS	Thiol protease	6	1.58311	0.0675858	SENP3, CASP4, ATG4D, USP9X, USP47, USP34	369	134	22680	2.75209	1	0.332462	60.4181
GOTERM_MF_DIRECT	GO:0016787~hydrolase activity	37	9.76253	0.0713061	ATP5E, ELAC1, METAP2, SGPP2, USP9X, DUSP10, NT5DC3, NTAN1, ABHD3, HELZ, HEXDC, MMP24, MUTYH, CASP4, H13, PAPPA, CHD2, ENTPD4, USP34, DDAH2, HGFAC, 2010111I01RIK, MYSM1, PCSK4, ADAL, MACROD2, OLA1, APTX, EXD2, ATP11C, XPNPEP3, SENP3, ATG4D, USP47, EP400, ADAR, PPP5C	320	1533	17446	1.31585	1	0.881516	65.7291
GOTERM_BP_DIRECT	GO:0006508~proteolysis	16	4.22164	0.102414	METAP2, USP9X, MMP24, SENP3, CASP4, ATG4D, H13, PAPPA, USP47, ADAM32, USP34, 1810009J06RIK, HGFAC, 2010111I01RIK, PCSK4, MYSM1	325	582	18082	1.52954	1	0.992834	83.5182
GOTERM_MF_DIRECT	GO:0008234~cysteine-type peptidase activity	6	1.58311	0.116851	SENP3, CASP4, ATG4D, USP9X, USP47, USP34	320	141	17446	2.31995	1	0.939432	83.4502
GOTERM_MF_DIRECT	GO:0008233~peptidase activity	14	3.69393	0.154411	METAP2, USP9X, MMP24, SENP3, CASP4, ATG4D, H13, PAPPA, USP47, USP34, HGFAC, 2010111I01RIK, PCSK4, MYSM1	320	516	17446	1.47919	1	0.928482	91.1781
GOTERM_MF_DIRECT	GO:0004843~thiol-dependent ubiquitin-specific protease activity	4	1.05541	0.184897	SENP3, USP47, USP34, MYSM1	320	81	17446	2.69228	1	0.934167	94.8154
GOTERM_MF_DIRECT	GO:0004197~cysteine-type endopeptidase activity	3	0.791557	0.293503	CASP4, ATG4D, USP34	320	59	17446	2.77214	1	0.966702	99.3458
Annotation Cluster 17	Enrichment Score: 1.0004982938108156
Category	Term	Count	%	PValue	Genes	List Total	Pop Hits	Pop Total	Fold Enrichment	Bonferroni	Benjamini	FDR
UP_KEYWORDS	Activator	20	5.27704	0.00683983	PHOX2A, CAMTA1, CRTC1, TFE3, GLIS1, BDP1, MED14, HNRNPDL, KAT5, YBX1, TACO1, SRRT, NR1I3, ATF4, HIF1A, SP5, CELF1, CREB3L4, PHF8, MYSM1	369	624	22680	1.96998	0.85663	0.129543	8.68897
UP_KEYWORDS	Transcription regulation	38	10.0264	0.0817042	CAMTA1, CRTC1, BDP1, GLIS1, TFE3, ZFP583, YBX1, ZFP568, SRRT, PCGF3, PRMT6, HNRNPD, CHD2, PBRM1, CREB3L4, BRD4, KDM5B, MYSM1, SERTAD2, PHOX2A, KHDRBS1, TAF6, ZFP30, PKN2, NR4A2, ADNP, HMG20A, MED14, KAT5, HNRNPDL, ZFP128, ATF4, NR1I3, SON, HIF1A, SP5, PHF8, ADAR	369	1799	22680	1.29828	1	0.376854	67.6601
UP_KEYWORDS	Transcription	39	10.2902	0.0853375	CAMTA1, CRTC1, BDP1, GLIS1, TFE3, ZFP583, YBX1, ZFP568, SRRT, PCGF3, PRMT6, HNRNPD, CHD2, PBRM1, CREB3L4, BRD4, KDM5B, MYSM1, SERTAD2, PHOX2A, KHDRBS1, POLR3H, TAF6, ZFP30, PKN2, NR4A2, ADNP, HMG20A, MED14, KAT5, HNRNPDL, ZFP128, ATF4, NR1I3, SON, HIF1A, SP5, PHF8, ADAR	369	1859	22680	1.28944	1	0.384582	69.3143
GOTERM_MF_DIRECT	GO:0003677~DNA binding	41	10.8179	0.147062	RAD51D, CAMTA1, AGFG1, SURF6, BDP1, GLIS1, TFE3, ZFP583, APLP2, YBX1, SRRT, MUTYH, HNRNPD, CHD2, PBRM1, RC3H2, CREB3L4, BRD4, TOP2B, KDM5B, TOP2A, MYSM1, PHOX2A, POLR3H, TAF6, HIST1H2BG, ZFP30, NR4A2, ADNP, HMG20A, APTX, RAD52, HNRNPDL, ATF4, NR1I3, SON, UHRF2, HIF1A, SP5, EP400, ADAR	320	1847	17446	1.21022	1	0.936193	90.0008
UP_KEYWORDS	DNA-binding	32	8.44327	0.177744	RAD51D, AGFG1, SURF6, TFE3, GLIS1, ZFP583, YBX1, APLP2, HNRNPD, CHD2, PBRM1, CREB3L4, TOP2B, TOP2A, MYSM1, PHOX2A, HIST1H2BG, ZFP30, NR4A2, ADNP, HMG20A, APTX, RAD52, HNRNPDL, ATF4, SON, NR1I3, UHRF2, HIF1A, SP5, EP400, ADAR	369	1604	22680	1.2262	1	0.60887	92.5124
GOTERM_BP_DIRECT	GO:0006355~regulation of transcription, DNA-templated	46	12.1372	0.263901	ZFP418, CAMTA1, CRTC1, BDP1, ZFP334, GLIS1, TFE3, ZFP583, YBX1, PRMT3, SRRT, PCGF3, PRMT6, HNRNPD, CHD2, PBRM1, MLLT1, CREB3L4, BRD4, USP34, ZFP810, KDM5B, MYSM1, ZFP251, SERTAD2, PHOX2A, KHDRBS1, ZFP551, TAF6, ZFP30, PKN2, NR4A2, ADNP, HMG20A, MED14, ZFP707, KAT5, HNRNPDL, ZFP128, ATF4, NR1I3, SON, HIF1A, SP5, TGFBRAP1, ADAR	325	2279	18082	1.12299	1	0.998993	99.3979
GOTERM_BP_DIRECT	GO:0006351~transcription, DNA-templated	38	10.0264	0.301539	CAMTA1, CRTC1, BDP1, TFE3, GLIS1, ZFP583, YBX1, SRRT, PCGF3, PRMT6, HNRNPD, CHD2, PBRM1, CREB3L4, BRD4, KDM5B, MYSM1, SERTAD2, PHOX2A, KHDRBS1, POLR3H, TAF6, ZFP30, PKN2, NR4A2, ADNP, HMG20A, MED14, KAT5, HNRNPDL, ZFP128, ATF4, NR1I3, SON, HIF1A, SP5, PHF8, ADAR	325	1885	18082	1.12159	1	0.999567	99.7492
Annotation Cluster 18	Enrichment Score: 0.9656722017658993
Category	Term	Count	%	PValue	Genes	List Total	Pop Hits	Pop Total	Fold Enrichment	Bonferroni	Benjamini	FDR
UP_KEYWORDS	SH3 domain	8	2.11082	0.0530923	CRKL, ABI2, CACNB2, TRIO, DOCK5, ARHGAP26, ARHGAP10, DNMBP	369	208	22680	2.36398	1	0.307597	51.447
INTERPRO	IPR001452:Src homology-3 domain	8	2.11082	0.07595	CRKL, ABI2, CACNB2, TRIO, DOCK5, ARHGAP26, ARHGAP10, DNMBP	357	212	20594	2.17684	1	0.992256	70.2543
SMART	SM00326:SH3	7	1.84697	0.169597	CRKL, ABI2, TRIO, DOCK5, ARHGAP26, ARHGAP10, DNMBP	198	197	10425	1.87087	1	0.98253	90.1889
UP_SEQ_FEATURE	domain:SH3	6	1.58311	0.200601	ABI2, CACNB2, TRIO, DOCK5, ARHGAP26, ARHGAP10	338	166	18012	1.92614	1	0.999989	97.1764
Annotation Cluster 19	Enrichment Score: 0.9182617229135053
Category	Term	Count	%	PValue	Genes	List Total	Pop Hits	Pop Total	Fold Enrichment	Bonferroni	Benjamini	FDR
GOTERM_MF_DIRECT	GO:0016706~oxidoreductase activity, acting on paired donors, with incorporation or reduction of molecular oxygen, 2-oxoglutarate as one donor, and incorporation of one atom each of oxygen into both donors	4	1.05541	0.0103399	ALKBH6, EGLN1, KDM5B, PHF8	320	25	17446	8.723	0.995458	0.660021	13.9687
UP_KEYWORDS	Dioxygenase	5	1.31926	0.0461505	ALKBH6, P4HA1, EGLN1, KDM5B, PHF8	369	83	22680	3.70262	0.999998	0.303296	46.5153
INTERPRO	IPR005123:Oxoglutarate/iron-dependent dioxygenase	3	0.791557	0.0504145	ALKBH6, P4HA1, EGLN1	357	21	20594	8.2409	1	0.984051	54.7991
UP_SEQ_FEATURE	domain:Fe2OG dioxygenase	3	0.791557	0.0630532	ALKBH6, P4HA1, EGLN1	338	22	18012	7.26681	1	0.998206	64.5711
GOTERM_MF_DIRECT	GO:0051213~dioxygenase activity	4	1.05541	0.180313	ALKBH6, P4HA1, EGLN1, KDM5B	320	80	17446	2.72594	1	0.933837	94.3769
UP_KEYWORDS	Iron	8	2.11082	0.405818	ALKBH6, MUTYH, P4HA1, CYP4F15, ABAT, EGLN1, KDM5B, PHF8	369	375	22680	1.31122	1	0.816098	99.8987
GOTERM_MF_DIRECT	GO:0016705~oxidoreductase activity, acting on paired donors, with incorporation or reduction of molecular oxygen	3	0.791557	0.543084	P4HA1, CYP4F15, EGLN1	320	99	17446	1.65208	1	0.996184	99.9988
GOTERM_MF_DIRECT	GO:0005506~iron ion binding	4	1.05541	0.747693	P4HA1, CYP4F15, EGLN1, PHF8	320	212	17446	1.02866	1	0.999754	100
Annotation Cluster 20	Enrichment Score: 0.8575411629946539
Category	Term	Count	%	PValue	Genes	List Total	Pop Hits	Pop Total	Fold Enrichment	Bonferroni	Benjamini	FDR
GOTERM_CC_DIRECT	GO:0005770~late endosome	6	1.58311	0.0842696	ANKRD13D, VPS18, ATG9A, MAP1LC3A, LDLR, TMEM9	350	131	19662	2.573	1	0.732998	69.9238
GOTERM_CC_DIRECT	GO:0005776~autophagosome	4	1.05541	0.105024	VPS18, ATG9A, MAP1LC3A, PCID2	350	64	19662	3.51107	1	0.783731	78.0041
GOTERM_BP_DIRECT	GO:0000422~mitophagy	3	0.791557	0.12363	ATG9A, ATG4D, MAP1LC3A	325	34	18082	4.90914	1	0.995469	88.9425
UP_KEYWORDS	Autophagy	5	1.31926	0.140124	VPS18, ATG9A, ATG4D, MAP1LC3A, S100A9	369	123	22680	2.49851	1	0.540122	86.4586
GOTERM_BP_DIRECT	GO:0000045~autophagosome assembly	3	0.791557	0.186245	ATG9A, ATG4D, MAP1LC3A	325	44	18082	3.79343	1	0.998347	96.7903
GOTERM_BP_DIRECT	GO:0006914~autophagy	5	1.31926	0.250652	VPS18, ATG9A, ATG4D, MAP1LC3A, S100A9	325	142	18082	1.95905	1	0.998991	99.1892
Annotation Cluster 21	Enrichment Score: 0.8430819616191004
Category	Term	Count	%	PValue	Genes	List Total	Pop Hits	Pop Total	Fold Enrichment	Bonferroni	Benjamini	FDR
UP_SEQ_FEATURE	domain:VWFA	4	1.05541	0.080181	ITGAL, ITGA1, ITIH3, VWA1	338	54	18012	3.9474	1	0.999412	73.5941
SMART	SM00327:VWA	4	1.05541	0.150549	ITGAL, ITGA1, ITIH3, VWA1	198	71	10425	2.96628	1	0.98164	86.9756
INTERPRO	IPR002035:von Willebrand factor, type A	4	1.05541	0.244908	ITGAL, ITGA1, ITIH3, VWA1	357	99	20594	2.33076	1	0.999824	98.6594
Annotation Cluster 22	Enrichment Score: 0.7288437224602008
Category	Term	Count	%	PValue	Genes	List Total	Pop Hits	Pop Total	Fold Enrichment	Bonferroni	Benjamini	FDR
UP_KEYWORDS	Acyltransferase	6	1.58311	0.145775	DLST, DGAT2, NAA60, KAT5, CPT1A, ATE1	369	171	22680	2.15661	1	0.54898	87.591
GOTERM_MF_DIRECT	GO:0016746~transferase activity, transferring acyl groups	6	1.58311	0.191517	DLST, DGAT2, NAA60, KAT5, CPT1A, ATE1	320	167	17446	1.95876	1	0.936609	95.3927
INTERPRO	IPR016181:Acyl-CoA N-acyltransferase	3	0.791557	0.233119	NAA60, KAT5, ATE1	357	53	20594	3.26526	1	0.999795	98.2995
Annotation Cluster 23	Enrichment Score: 0.7262390400117442
Category	Term	Count	%	PValue	Genes	List Total	Pop Hits	Pop Total	Fold Enrichment	Bonferroni	Benjamini	FDR
UP_SEQ_FEATURE	domain:RRM 2	7	1.84697	0.0333538	TIA1, GPX4, HNRNPD, RBMS3, CELF1, RBM10, HNRNPDL	338	128	18012	2.91429	1	0.997614	41.7522
UP_SEQ_FEATURE	domain:RRM 1	7	1.84697	0.0333538	TIA1, GPX4, HNRNPD, RBMS3, CELF1, RBM10, HNRNPDL	338	128	18012	2.91429	1	0.997614	41.7522
INTERPRO	IPR012677:Nucleotide-binding, alpha-beta plait	8	2.11082	0.214496	SRRT, TIA1, HNRNPD, RBMS3, CELF1, RBM10, HNRNPDL, RPS24	357	281	20594	1.64231	1	0.999775	97.5423
UP_SEQ_FEATURE	domain:RRM 3	3	0.791557	0.240246	TIA1, GPX4, CELF1	338	50	18012	3.1974	1	0.999997	98.7444
UP_KEYWORDS	RNA-binding	13	3.43008	0.273105	KHDRBS1, SON, FIP1L1, SURF6, TIA1, HNRNPD, RBMS3, RC3H2, CELF1, RBM10, HNRNPDL, YBX1, ADAR	369	601	22680	1.32949	1	0.734859	98.5368
INTERPRO	IPR000504:RNA recognition motif domain	6	1.58311	0.403943	TIA1, HNRNPD, RBMS3, CELF1, RBM10, HNRNPDL	357	241	20594	1.43617	1	0.999968	99.9645
SMART	SM00360:RRM	6	1.58311	0.431792	TIA1, HNRNPD, RBMS3, CELF1, RBM10, HNRNPDL	198	229	10425	1.37952	1	0.999017	99.9143
GOTERM_MF_DIRECT	GO:0003723~RNA binding	15	3.95778	0.567277	KHDRBS1, FIP1L1, PCID2, SURF6, HNRNPDL, YBX1, SON, TIA1, HNRNPD, RC3H2, RBMS3, CELF1, RBM10, ADAR, PPP5C	320	780	17446	1.04844	1	0.997191	99.9995
Annotation Cluster 24	Enrichment Score: 0.7176564062271525
Category	Term	Count	%	PValue	Genes	List Total	Pop Hits	Pop Total	Fold Enrichment	Bonferroni	Benjamini	FDR
UP_KEYWORDS	Biological rhythms	5	1.31926	0.149032	ATF4, CRTC1, HNRNPD, KDM5B, TOP2A	369	126	22680	2.43902	1	0.55123	88.2033
GOTERM_BP_DIRECT	GO:0048511~rhythmic process	5	1.31926	0.197509	ATF4, CRTC1, HNRNPD, KDM5B, TOP2A	325	128	18082	2.17332	1	0.998422	97.4564
GOTERM_BP_DIRECT	GO:0042752~regulation of circadian rhythm	3	0.791557	0.238871	HNRNPD, KDM5B, TOP2A	325	52	18082	3.20982	1	0.998931	98.9481
Annotation Cluster 25	Enrichment Score: 0.7167547945714573
Category	Term	Count	%	PValue	Genes	List Total	Pop Hits	Pop Total	Fold Enrichment	Bonferroni	Benjamini	FDR
KEGG_PATHWAY	mmu05410:Hypertrophic cardiomyopathy (HCM)	4	1.05541	0.144112	ITGA8, ITGA1, CACNB2, TPM3	129	79	7691	3.01874	1	0.913787	85.5199
KEGG_PATHWAY	mmu05414:Dilated cardiomyopathy	4	1.05541	0.159924	ITGA8, ITGA1, CACNB2, TPM3	129	83	7691	2.87326	1	0.904874	88.5131
KEGG_PATHWAY	mmu05412:Arrhythmogenic right ventricular cardiomyopathy (ARVC)	3	0.791557	0.306989	ITGA8, ITGA1, CACNB2	129	67	7691	2.66956	1	0.950875	98.9472
Annotation Cluster 26	Enrichment Score: 0.7070047305824846
Category	Term	Count	%	PValue	Genes	List Total	Pop Hits	Pop Total	Fold Enrichment	Bonferroni	Benjamini	FDR
UP_KEYWORDS	Thiol protease	6	1.58311	0.0675858	SENP3, CASP4, ATG4D, USP9X, USP47, USP34	369	134	22680	2.75209	1	0.332462	60.4181
GOTERM_MF_DIRECT	GO:0008234~cysteine-type peptidase activity	6	1.58311	0.116851	SENP3, CASP4, ATG4D, USP9X, USP47, USP34	320	141	17446	2.31995	1	0.939432	83.4502
GOTERM_BP_DIRECT	GO:0006511~ubiquitin-dependent protein catabolic process	6	1.58311	0.143509	CUL2, UBE2D3, UHRF2, USP9X, USP47, USP34	325	154	18082	2.16767	1	0.996759	92.4598
INTERPRO	IPR018200:Peptidase C19, ubiquitin carboxyl-terminal hydrolase 2, conserved site	3	0.791557	0.233119	USP9X, USP47, USP34	357	53	20594	3.26526	1	0.999795	98.2995
INTERPRO	IPR001394:Peptidase C19, ubiquitin carboxyl-terminal hydrolase 2	3	0.791557	0.252351	USP9X, USP47, USP34	357	56	20594	3.09034	1	0.999754	98.8485
GOTERM_BP_DIRECT	GO:0016579~protein deubiquitination	3	0.791557	0.408876	USP9X, USP47, USP34	325	78	18082	2.13988	1	0.999907	99.9845
GOTERM_MF_DIRECT	GO:0036459~thiol-dependent ubiquitinyl hydrolase activity	3	0.791557	0.412501	USP9X, USP47, USP34	320	77	17446	2.12411	1	0.987496	99.9547
Annotation Cluster 27	Enrichment Score: 0.6488838539104007
Category	Term	Count	%	PValue	Genes	List Total	Pop Hits	Pop Total	Fold Enrichment	Bonferroni	Benjamini	FDR
GOTERM_CC_DIRECT	GO:0030529~intracellular ribonucleoprotein complex	10	2.63852	0.116672	MRPL40, DCAF13, MRPS12, TIA1, RPLP0, HNRNPD, MRPS7, NOP10, YBX1, RPS24	350	320	19662	1.75554	1	0.783156	81.605
GOTERM_CC_DIRECT	GO:0005840~ribosome	7	1.84697	0.11872	MRPL40, PRMT3, RRBP1, MRPS12, RPLP0, MRPS7, RPS24	350	188	19662	2.0917	1	0.777645	82.1785
UP_KEYWORDS	Ribonucleoprotein	9	2.37467	0.129947	MRPL40, DCAF13, MRPS12, RPLP0, HNRNPD, RPL35, MRPS7, NOP10, RPS24	369	308	22680	1.79601	1	0.517858	84.1752
KEGG_PATHWAY	mmu03010:Ribosome	5	1.31926	0.221777	MRPS12, RPLP0, RPL35, MRPS7, RPS24	129	145	7691	2.05587	1	0.928122	95.5562
UP_KEYWORDS	Ribosomal protein	6	1.58311	0.234405	MRPL40, MRPS12, RPLP0, RPL35, MRPS7, RPS24	369	203	22680	1.81665	1	0.687427	97.0915
GOTERM_MF_DIRECT	GO:0003735~structural constituent of ribosome	6	1.58311	0.527854	SLC25A24, MRPS12, RPLP0, RPL35, MRPS7, RPS24	320	264	17446	1.23906	1	0.995855	99.9981
GOTERM_BP_DIRECT	GO:0006412~translation	8	2.11082	0.580982	SLC25A24, RRBP1, MRPS12, EIF5, RPL35, MRPS7, MTIF3, RPS24	325	401	18082	1.10996	1	0.999978	100
Annotation Cluster 28	Enrichment Score: 0.6329882847159573
Category	Term	Count	%	PValue	Genes	List Total	Pop Hits	Pop Total	Fold Enrichment	Bonferroni	Benjamini	FDR
GOTERM_BP_DIRECT	GO:0008203~cholesterol metabolic process	5	1.31926	0.075862	LDLR, SQLE, INSIG1, ERLIN2, APLP2	325	89	18082	3.12567	1	0.993954	73.1917
UP_KEYWORDS	Cholesterol metabolism	3	0.791557	0.224356	LDLR, INSIG1, ERLIN2	369	55	22680	3.35255	1	0.674837	96.5432
UP_KEYWORDS	Sterol metabolism	3	0.791557	0.266452	LDLR, INSIG1, ERLIN2	369	62	22680	2.97404	1	0.729861	98.3491
UP_KEYWORDS	Steroid metabolism	3	0.791557	0.338326	LDLR, INSIG1, ERLIN2	369	74	22680	2.49176	1	0.789511	99.5787
GOTERM_BP_DIRECT	GO:0008202~steroid metabolic process	3	0.791557	0.445802	LDLR, INSIG1, ERLIN2	325	84	18082	1.98703	1	0.999929	99.9947
Annotation Cluster 29	Enrichment Score: 0.628730750849815
Category	Term	Count	%	PValue	Genes	List Total	Pop Hits	Pop Total	Fold Enrichment	Bonferroni	Benjamini	FDR
GOTERM_BP_DIRECT	GO:0042254~ribosome biogenesis	5	1.31926	0.075862	DCAF13, RRP36, SURF6, RPLP0, NOP10	325	89	18082	3.12567	1	0.993954	73.1917
UP_KEYWORDS	Ribosome biogenesis	3	0.791557	0.2544	DCAF13, RRP36, NOP10	369	60	22680	3.07317	1	0.715999	97.9514
GOTERM_BP_DIRECT	GO:0006364~rRNA processing	4	1.05541	0.39356	DCAF13, RRP36, NOP10, RPS24	325	126	18082	1.76625	1	0.999893	99.9763
UP_KEYWORDS	rRNA processing	3	0.791557	0.402275	DCAF13, RRP36, NOP10	369	85	22680	2.1693	1	0.81612	99.8904
Annotation Cluster 30	Enrichment Score: 0.60472198914121
Category	Term	Count	%	PValue	Genes	List Total	Pop Hits	Pop Total	Fold Enrichment	Bonferroni	Benjamini	FDR
INTERPRO	IPR013083:Zinc finger, RING/FYVE/PHD-type	12	3.16623	0.151731	NOSIP, TRIM3, UHRF2, PCGF3, TRIM9, RC3H2, RNF215, RNF26, FGD5, KDM5B, PHF8, TRAF4	357	445	20594	1.55558	1	0.999567	92.0019
INTERPRO	IPR017907:Zinc finger, RING-type, conserved site	6	1.58311	0.152715	TRIM3, UHRF2, PCGF3, TRIM9, RC3H2, TRAF4	357	163	20594	2.12342	1	0.999367	92.1431
INTERPRO	IPR001841:Zinc finger, RING-type	8	2.11082	0.227064	TRIM3, UHRF2, PCGF3, TRIM9, RC3H2, RNF215, RNF26, TRAF4	357	286	20594	1.6136	1	0.999813	98.0813
GOTERM_MF_DIRECT	GO:0004842~ubiquitin-protein transferase activity	9	2.37467	0.248463	ZYG11B, UBE2D3, TRIM3, UHRF2, TRIM9, RC3H2, ZER1, TRAF4, KLHL2	320	326	17446	1.50512	1	0.957325	98.3995
UP_SEQ_FEATURE	zinc finger region:RING-type	6	1.58311	0.265374	VPS18, TRIM3, UHRF2, PCGF3, TRIM9, TRAF4	338	186	18012	1.71903	1	0.999998	99.2652
SMART	SM00184:RING	7	1.84697	0.278421	TRIM3, UHRF2, PCGF3, TRIM9, RC3H2, RNF215, TRAF4	198	234	10425	1.57505	1	0.997015	98.3033
GOTERM_MF_DIRECT	GO:0008270~zinc ion binding	23	6.0686	0.320372	S100A9, LDB3, LANCL1, NR4A2, RNF215, SOD1, MMP24, NR1I3, PCGF3, TRIM3, UHRF2, TRIM9, LIMCH1, TRIM44, RC3H2, RNF26, RBM10, ZCCHC6, KDM5B, 2010111I01RIK, PHF8, TRAF4, TES	320	1075	17446	1.16645	1	0.975569	99.6268
GOTERM_BP_DIRECT	GO:0016567~protein ubiquitination	8	2.11082	0.469508	DCAF13, UBE2D3, NOSIP, TRIM3, UHRF2, RC3H2, TRAF4, KLHL2	325	362	18082	1.22955	1	0.999947	99.9975
Annotation Cluster 31	Enrichment Score: 0.5781403411790467
Category	Term	Count	%	PValue	Genes	List Total	Pop Hits	Pop Total	Fold Enrichment	Bonferroni	Benjamini	FDR
GOTERM_BP_DIRECT	GO:0098779~mitophagy in response to mitochondrial depolarization	6	1.58311	0.0890049	SLC35C1, DZANK1, ANXA5, MAP3K12, FAM13B, CDC37	325	132	18082	2.52895	1	0.99323	78.891
GOTERM_BP_DIRECT	GO:0002230~positive regulation of defense response to virus by host	4	1.05541	0.374141	SLC35C1, SELK, ANXA5, FAM13B	325	122	18082	1.82416	1	0.999875	99.9598
GOTERM_BP_DIRECT	GO:0098792~xenophagy	3	0.791557	0.553515	SLC35C1, ANXA5, FAM13B	325	103	18082	1.62049	1	0.999976	99.9999
Annotation Cluster 32	Enrichment Score: 0.5597666657499634
Category	Term	Count	%	PValue	Genes	List Total	Pop Hits	Pop Total	Fold Enrichment	Bonferroni	Benjamini	FDR
UP_KEYWORDS	Cell cycle	18	4.74934	0.027766	KHDRBS1, USP9X, CINP, PKN2, STRADA, PKMYT1, BCCIP, CDK6, CEP55, LATS1, SON, GADD45GIP1, UHRF2, TLK1, PARD3B, CDK20, PHF8, MTUS1	369	626	22680	1.76732	0.999654	0.240269	31.1291
GOTERM_BP_DIRECT	GO:0007049~cell cycle	17	4.48549	0.0870615	KHDRBS1, USP9X, CINP, PKN2, STRADA, PKMYT1, BCCIP, CDK6, CEP55, LATS1, SON, GADD45GIP1, UHRF2, TLK1, PARD3B, CDK20, MTUS1	325	614	18082	1.54044	1	0.993625	78.1269
UP_KEYWORDS	Cell division	8	2.11082	0.399219	USP9X, CINP, PKN2, CDK6, CEP55, PARD3B, CDK20, LATS1	369	372	22680	1.32179	1	0.816661	99.8827
GOTERM_BP_DIRECT	GO:0051301~cell division	8	2.11082	0.510735	USP9X, CINP, PKN2, CDK6, CEP55, PARD3B, CDK20, LATS1	325	374	18082	1.19009	1	0.999966	99.9993
UP_KEYWORDS	Mitosis	3	0.791557	0.924951	USP9X, CEP55, LATS1	369	259	22680	0.711931	1	0.997658	100
GOTERM_BP_DIRECT	GO:0007067~mitotic nuclear division	3	0.791557	0.960583	USP9X, CEP55, LATS1	325	277	18082	0.602566	1	1	100
Annotation Cluster 33	Enrichment Score: 0.5358557083233519
Category	Term	Count	%	PValue	Genes	List Total	Pop Hits	Pop Total	Fold Enrichment	Bonferroni	Benjamini	FDR
GOTERM_BP_DIRECT	GO:0001676~long-chain fatty acid metabolic process	3	0.791557	0.0405414	ACSL1, CPT1A, SLC27A5	325	18	18082	9.27282	1	0.98204	49.8718
KEGG_PATHWAY	mmu01212:Fatty acid metabolism	3	0.791557	0.208162	ACSL1, FADS1, CPT1A	129	51	7691	3.50707	1	0.936519	94.4883
UP_KEYWORDS	Fatty acid metabolism	4	1.05541	0.326587	ACSL1, FADS1, CPT1A, SLC27A5	369	124	22680	1.98269	1	0.784077	99.4682
UP_KEYWORDS	Lipid metabolism	9	2.37467	0.372736	ACSL1, LDLR, DGAT2, FADS1, INSIG1, ABHD3, ERLIN2, CPT1A, SLC27A5	369	417	22680	1.32655	1	0.80792	99.7923
KEGG_PATHWAY	mmu03320:PPAR signaling pathway	3	0.791557	0.385828	ACSL1, CPT1A, SLC27A5	129	80	7691	2.23576	1	0.962765	99.765
GOTERM_BP_DIRECT	GO:0014070~response to organic cyclic compound	3	0.791557	0.421322	ACSL1, FADS1, CPT1A	325	80	18082	2.08638	1	0.999912	99.9891
GOTERM_BP_DIRECT	GO:0006631~fatty acid metabolic process	4	1.05541	0.531946	ACSL1, FADS1, CPT1A, SLC27A5	325	156	18082	1.42659	1	0.999973	99.9997
GOTERM_BP_DIRECT	GO:0006629~lipid metabolic process	9	2.37467	0.58154	ACSL1, LDLR, DGAT2, FADS1, INSIG1, ABHD3, ERLIN2, CPT1A, SLC27A5	325	459	18082	1.09092	1	0.999977	100
Annotation Cluster 34	Enrichment Score: 0.520829625951398
Category	Term	Count	%	PValue	Genes	List Total	Pop Hits	Pop Total	Fold Enrichment	Bonferroni	Benjamini	FDR
INTERPRO	IPR000961:AGC-kinase, C-terminal	3	0.791557	0.233119	MAST2, PKN2, LATS1	357	53	20594	3.26526	1	0.999795	98.2995
UP_SEQ_FEATURE	domain:AGC-kinase C-terminal	3	0.791557	0.275018	MAST2, PKN2, LATS1	338	55	18012	2.90672	1	0.999998	99.4047
GOTERM_BP_DIRECT	GO:0018105~peptidyl-serine phosphorylation	4	1.05541	0.427143	MAST2, PKN2, LATS1, MAP3K12	325	133	18082	1.67329	1	0.9999	99.9908
Annotation Cluster 35	Enrichment Score: 0.4971946717499774
Category	Term	Count	%	PValue	Genes	List Total	Pop Hits	Pop Total	Fold Enrichment	Bonferroni	Benjamini	FDR
INTERPRO	IPR013320:Concanavalin A-like lectin/glucanase, subgroup	7	1.84697	0.159565	FSD2, CRB1, PAPPA, TRIM9, PICK1, NRXN1, RANBP10	357	211	20594	1.91376	1	0.999337	93.0635
UP_SEQ_FEATURE	domain:B30.2/SPRY	3	0.791557	0.302792	FSD2, TRIM9, RANBP10	338	59	18012	2.70966	1	0.999999	99.6805
INTERPRO	IPR003877:SPla/RYanodine receptor SPRY	3	0.791557	0.385364	FSD2, TRIM9, RANBP10	357	77	20594	2.24752	1	0.999954	99.9431
SMART	SM00449:SPRY	3	0.791557	0.415978	FSD2, TRIM9, RANBP10	198	75	10425	2.10606	1	0.999113	99.8792
INTERPRO	IPR001870:B30.2/SPRY domain	3	0.791557	0.421701	FSD2, TRIM9, RANBP10	357	83	20594	2.08505	1	0.999971	99.9777
Annotation Cluster 36	Enrichment Score: 0.4572706918486599
Category	Term	Count	%	PValue	Genes	List Total	Pop Hits	Pop Total	Fold Enrichment	Bonferroni	Benjamini	FDR
COG_ONTOLOGY	Signal transduction mechanisms / Cytoskeleton / Cell division and chromosome partitioning / General function prediction only	4	1.05541	0.0874972	SLC25A24, 1700109H08RIK, MYL12A, CIB2	47	49	2126	3.69257	0.789146	0.789146	48.4682
SMART	SM00054:EFh	6	1.58311	0.139911	MYL6B, SLC25A24, S100A9, 1700109H08RIK, MYL12A, CIB2	198	145	10425	2.17868	1	0.985304	84.7846
INTERPRO	IPR011992:EF-hand-like domain	7	1.84697	0.333938	MYL6B, SLC25A24, SMOC1, S100A9, 1700109H08RIK, MYL12A, CIB2	357	273	20594	1.47914	1	0.999961	99.8046
INTERPRO	IPR002048:EF-hand domain	6	1.58311	0.342369	MYL6B, SLC25A24, S100A9, 1700109H08RIK, MYL12A, CIB2	357	223	20594	1.5521	1	0.999961	99.8393
INTERPRO	IPR018247:EF-Hand 1, calcium-binding site	5	1.31926	0.358417	SLC25A24, SMOC1, 1700109H08RIK, MYL12A, CIB2	357	175	20594	1.64818	1	0.999948	99.89
UP_SEQ_FEATURE	domain:EF-hand 2	5	1.31926	0.399929	MYL6B, SLC25A24, SMOC1, S100A9, CIB2	338	173	18012	1.54017	1	1	99.9707
UP_SEQ_FEATURE	domain:EF-hand 1	5	1.31926	0.403995	MYL6B, SLC25A24, SMOC1, S100A9, CIB2	338	174	18012	1.53132	1	1	99.9737
UP_SEQ_FEATURE	domain:EF-hand 3	3	0.791557	0.510159	MYL6B, SLC25A24, CIB2	338	91	18012	1.75681	1	1	99.9988
GOTERM_MF_DIRECT	GO:0005509~calcium ion binding	14	3.69393	0.520238	2610005L07RIK, LDLR, S100A9, 1700109H08RIK, MYL12A, NRXN1, ANXA5, MMP24, CRB1, MYL6B, SLC25A24, SMOC1, CIB2, CDH11	320	699	17446	1.09193	1	0.995684	99.9976
UP_SEQ_FEATURE	calcium-binding region:2	3	0.791557	0.632381	SLC25A24, SMOC1, CIB2	338	114	18012	1.40237	1	1	100
UP_SEQ_FEATURE	calcium-binding region:1	3	0.791557	0.686089	SLC25A24, SMOC1, CIB2	338	126	18012	1.26881	1	1	100
Annotation Cluster 37	Enrichment Score: 0.45329124184193526
Category	Term	Count	%	PValue	Genes	List Total	Pop Hits	Pop Total	Fold Enrichment	Bonferroni	Benjamini	FDR
GOTERM_MF_DIRECT	GO:0000977~RNA polymerase II regulatory region sequence-specific DNA binding	10	2.63852	0.020678	PHOX2A, ZFP551, NR1I3, OSR2, GLIS1, NR4A2, SP5, CREB3L4, ZFP583, ZFP128	320	221	17446	2.46691	0.99998	0.661909	26.1011
INTERPRO	IPR001909:Krueppel-associated box	10	2.63852	0.200515	ZFP418, ZFP551, ZFP568, ZFP30, ZFP334, ZFP707, ZFP583, ZFP810, ZFP128, ZFP251	357	373	20594	1.54655	1	0.999802	96.778
SMART	SM00349:KRAB	10	2.63852	0.258614	ZFP418, ZFP551, ZFP568, ZFP30, ZFP334, ZFP707, ZFP583, ZFP810, ZFP128, ZFP251	198	367	10425	1.43465	1	0.997163	97.6202
INTERPRO	IPR007087:Zinc finger, C2H2	16	4.22164	0.285666	ZFP551, ZFP418, ZFP30, GLIS1, ZFP334, ADNP, APTX, ZFP583, ZFP707, ZFP128, ZFP568, OSR2, SP5, ZFP810, RBM10, ZFP251	357	731	20594	1.26263	1	0.999907	99.428
UP_SEQ_FEATURE	zinc finger region:C2H2-type 3	7	1.84697	0.356988	ZFP551, OSR2, ZFP30, GLIS1, ADNP, SP5, ZFP583	338	261	18012	1.42923	1	0.999999	99.912
GOTERM_MF_DIRECT	GO:0003676~nucleic acid binding	25	6.59631	0.420463	KHDRBS1, ZFP418, ZFP551, ZFP30, ZFP334, GLIS1, EXD2, ZFP583, ZFP707, HNRNPDL, ZFP128, YBX1, ZFP568, SON, OSR2, R3HDM4, TIA1, HNRNPD, SP5, RBMS3, CELF1, RBM10, ZFP810, ZCCHC6, ZFP251	320	1237	17446	1.10183	1	0.987168	99.9628
INTERPRO	IPR015880:Zinc finger, C2H2-like	14	3.69393	0.421781	ZFP551, ZFP418, ZFP30, GLIS1, ZFP334, ADNP, ZFP583, ZFP707, ZFP128, ZFP568, OSR2, SP5, ZFP810, ZFP251	357	693	20594	1.16538	1	0.999963	99.9777
INTERPRO	IPR013087:Zinc finger C2H2-type/integrase DNA-binding domain	13	3.43008	0.454204	ZFP418, ZFP551, ZFP30, GLIS1, ZFP334, ZFP583, ZFP707, ZFP128, ZFP568, OSR2, SP5, ZFP810, ZFP251	357	652	20594	1.15019	1	0.999967	99.9908
UP_SEQ_FEATURE	zinc finger region:C2H2-type 1	6	1.58311	0.541661	ZFP551, OSR2, ZFP30, GLIS1, SP5, ZFP583	338	263	18012	1.21574	1	1	99.9996
SMART	SM00355:ZnF_C2H2	14	3.69393	0.552604	ZFP551, ZFP418, ZFP30, GLIS1, ZFP334, ADNP, ZFP583, ZFP707, ZFP128, ZFP568, OSR2, SP5, ZFP810, ZFP251	198	693	10425	1.06367	1	0.999843	99.9957
UP_SEQ_FEATURE	zinc finger region:C2H2-type 2	6	1.58311	0.564993	ZFP551, OSR2, ZFP30, ADNP, SP5, ZFP583	338	268	18012	1.19306	1	1	99.9998
UP_SEQ_FEATURE	zinc finger region:C2H2-type 4	5	1.31926	0.573992	ZFP551, OSR2, ZFP30, GLIS1, ZFP583	338	215	18012	1.2393	1	1	99.9999
UP_SEQ_FEATURE	zinc finger region:C2H2-type 5	4	1.05541	0.706697	ZFP551, OSR2, GLIS1, ZFP583	338	194	18012	1.09876	1	1	100
GOTERM_MF_DIRECT	GO:0003700~transcription factor activity, sequence-specific DNA binding	15	3.95778	0.745955	ZFP551, ZFP568, ATF4, NR1I3, HIF1A, TAF6, ZFP30, TFE3, ZFP334, NR4A2, CREB3L4, ZFP707, ZFP583, ZFP128, ZFP251	320	883	17446	0.92614	1	0.999767	100
Annotation Cluster 38	Enrichment Score: 0.4313574905328652
Category	Term	Count	%	PValue	Genes	List Total	Pop Hits	Pop Total	Fold Enrichment	Bonferroni	Benjamini	FDR
UP_KEYWORDS	LIM domain	3	0.791557	0.338326	LIMCH1, LDB3, TES	369	74	22680	2.49176	1	0.789511	99.5787
INTERPRO	IPR001781:Zinc finger, LIM-type	3	0.791557	0.366825	LIMCH1, LDB3, TES	357	74	20594	2.33863	1	0.999949	99.9102
SMART	SM00132:LIM	3	0.791557	0.409386	LIMCH1, LDB3, TES	198	74	10425	2.13452	1	0.999372	99.861
Annotation Cluster 39	Enrichment Score: 0.4250597920708645
Category	Term	Count	%	PValue	Genes	List Total	Pop Hits	Pop Total	Fold Enrichment	Bonferroni	Benjamini	FDR
GOTERM_MF_DIRECT	GO:0008237~metallopeptidase activity	5	1.31926	0.335845	PAPPA, ADAM32, 2010111I01RIK, MYSM1, MMP24	320	160	17446	1.70371	1	0.978969	99.7326
UP_SEQ_FEATURE	metal ion-binding site:Zinc; catalytic	4	1.05541	0.385125	PAPPA, 2010111I01RIK, MYSM1, MMP24	338	119	18012	1.79126	1	1	99.9569
UP_KEYWORDS	Metalloprotease	4	1.05541	0.410279	PAPPA, 2010111I01RIK, MYSM1, MMP24	369	143	22680	1.71926	1	0.817013	99.9083
Annotation Cluster 40	Enrichment Score: 0.38936320360368193
Category	Term	Count	%	PValue	Genes	List Total	Pop Hits	Pop Total	Fold Enrichment	Bonferroni	Benjamini	FDR
SMART	SM00060:FN3	5	1.31926	0.327956	NRCAM, FSD2, TRIM9, VWA1, EPHA3	198	153	10425	1.72064	1	0.997501	99.3021
UP_SEQ_FEATURE	domain:Fibronectin type-III 2	4	1.05541	0.410334	NRCAM, FSD2, VWA1, EPHA3	338	124	18012	1.71903	1	0.999999	99.9779
UP_SEQ_FEATURE	domain:Fibronectin type-III 1	4	1.05541	0.415339	NRCAM, FSD2, VWA1, EPHA3	338	125	18012	1.70528	1	0.999999	99.9807
INTERPRO	IPR003961:Fibronectin, type III	5	1.31926	0.495669	NRCAM, FSD2, TRIM9, VWA1, EPHA3	357	211	20594	1.36697	1	0.999973	99.9973
Annotation Cluster 41	Enrichment Score: 0.3865526524624241
Category	Term	Count	%	PValue	Genes	List Total	Pop Hits	Pop Total	Fold Enrichment	Bonferroni	Benjamini	FDR
GOTERM_MF_DIRECT	GO:0001077~transcriptional activator activity, RNA polymerase II core promoter proximal region sequence-specific binding	8	2.11082	0.224928	PHOX2A, SSBP4, CAMTA1, ATF4, HIF1A, TFE3, NR4A2, YBX1	320	270	17446	1.61537	1	0.950485	97.4989
GOTERM_BP_DIRECT	GO:0045944~positive regulation of transcription from RNA polymerase II promoter	20	5.27704	0.424378	BMP4, PHOX2A, CAMTA1, SSBP4, CRTC1, TFE3, GLIS1, NR4A2, MED14, EGLN1, KAT5, YBX1, NR1I3, ATF4, HIF1A, OSR2, CREB3L4, BRD4, TOP2A, MYSM1	325	995	18082	1.11833	1	0.999902	99.9901
GOTERM_MF_DIRECT	GO:0043565~sequence-specific DNA binding	11	2.90237	0.725346	PHOX2A, CAMTA1, NR1I3, ATF4, HIF1A, OSR2, NR4A2, SP5, CREB3L4, TOP2A, YBX1	320	633	17446	0.947403	1	0.999659	100
Annotation Cluster 42	Enrichment Score: 0.3728249211769332
Category	Term	Count	%	PValue	Genes	List Total	Pop Hits	Pop Total	Fold Enrichment	Bonferroni	Benjamini	FDR
GOTERM_CC_DIRECT	GO:0009986~cell surface	16	4.22164	0.152768	DCBLD2, ITGAL, LDLR, ITGA1, SYNJ2BP, PDIA4, NRXN1, IL17RC, TNFRSF4, GOT2, H13, ANK3, ITGA8, TGFBR3, RC3H2, FAS	350	629	19662	1.42899	1	0.814033	89.591
GOTERM_CC_DIRECT	GO:0009897~external side of plasma membrane	7	1.84697	0.498303	ITGAL, LDLR, ITGA1, TGFBR3, FAS, ANXA5, TNFRSF4	350	317	19662	1.2405	1	0.982285	99.9918
UP_KEYWORDS	Receptor	14	3.69393	1	NTRK3, ITGAL, NR1I3, LDLR, ATP6AP2, ITGA8, LHCGR, ITGA1, NR4A2, TGFBR3, FAS, IL17RC, TNFRSF4, EPHA3	369	2613	22680	0.32931	1	1	100
Annotation Cluster 43	Enrichment Score: 0.3673222378360516
Category	Term	Count	%	PValue	Genes	List Total	Pop Hits	Pop Total	Fold Enrichment	Bonferroni	Benjamini	FDR
GOTERM_CC_DIRECT	GO:0016020~membrane	152	40.1055	0.00168955	CTNNAL1, VKORC1L1, ATP6AP2, LHCGR, S100A9, PKMYT1, RNF215, SELENBP2, PI4K2B, IL17RC, SLC35A3, GOT2, NRCAM, H13, ANK3, SLC25A24, RPLP0, INSIG1, SLC9B1, RC3H2, CREB3L4, FAS, PARD3B, CIB2, MTUS1, TOR1AIP2, CLRN1, KCND2, ATG9A, VPS45, PICK1, TMEM126A, OLA1, MED14, MARK3, GLCE, ANKRD13D, LHFPL2, PODXL2, NNT, CATSPER3, TELO2, CELF1, TGFBRAP1, RNF26, SPTB, PPP5C, DCBLD2, TNFAIP8L3, ITGAL, RALGPS1, IFITM…	350	6998	19662	1.2202	0.441995	0.13571	2.28134
UP_KEYWORDS	Membrane	140	36.9393	0.600385	CTNNAL1, VKORC1L1, ATP6AP2, LHCGR, S100A9, PKMYT1, RNF215, SELENBP2, PI4K2B, IL17RC, SLC35A3, GOT2, NRCAM, H13, ANK3, SLC25A24, INSIG1, SLC9B1, CREB3L4, FAS, PARD3B, CIB2, MTUS1, TOR1AIP2, CLRN1, KCND2, ATG9A, VPS45, PICK1, TMEM126A, MED14, EXD2, SYNJ2BP, MARK3, GLCE, ANKRD13D, LHFPL2, PODXL2, NNT, 4933434E20RIK, CATSPER3, TELO2, RNF26, PPP5C, DCBLD2, TNFAIP8L3, ITGAL, RALGPS1, IFITM1, SNX1, CACN…	369	8683	22680	0.991003	1	0.923474	99.9995
UP_SEQ_FEATURE	topological domain:Cytoplasmic	52	13.7203	0.68984	LDLR, ATP6AP2, LHCGR, RNF215, IL17RC, ALG9, SLC35A3, MMP24, NRCAM, H13, INSIG1, CREB3L4, FAS, KCND2, KTN1, ERLIN2, PIGS, SYNJ2BP, NRXN1, GLCE, PODXL2, NNT, CATSPER3, SEMA4B, SLC27A5, DCBLD2, ITGAL, SEC62, TNFRSF4, APLP2, ACSL1, CRB1, ADAM32, MR1, ENTPD4, B4GALT7, B4GALT3, RRBP1, FADS1, TMEM9, ITGA1, NIPA2, GPR137B, ATP11C, CPT1A, EPHA3, NTRK3, RDH11, SLC7A3, ITGA8, TGFBR3, CDH11	338	2880	18012	0.962179	1	1	100
UP_SEQ_FEATURE	transmembrane region	77	20.3166	0.745693	LEPROTL1, LDLR, ATP6AP2, GREB1, VKORC1L1, SGPP2, LHCGR, RNF215, IL17RC, ALG9, SLC35A3, MMP24, NRCAM, TMEM175, H13, SLC25A24, INSIG1, SLC9B1, CREB3L4, FAS, TOR1AIP2, PGAP2, CLRN1, KCND2, ATG9A, ERLIN2, TMEM126A, KTN1, PIGS, NRXN1, SYNJ2BP, GLCE, LHFPL2, PODXL2, 4933434E20RIK, NNT, DGAT2, TLCD1, EMC3, SQLE, CATSPER3, SEMA4B, SLC27A5, DCBLD2, ITGAL, NDUFB6, FAM69A, ABHD3, SEC62, TNFRSF4, APLP2, ACSL…	338	4312	18012	0.951606	1	1	100
UP_SEQ_FEATURE	glycosylation site:N-linked (GlcNAc...)	55	14.5119	0.967964	LDLR, LHCGR, RNF215, PDIA4, IL17RC, ALG9, SLC35A3, NRCAM, H13, PAPPA, P4HA1, CREB3L4, ITIH3, FAS, VWA1, TOR1AIP2, CLRN1, IGFALS, KTN1, TMEM126A, ERLIN2, PIGS, NRXN1, PODXL2, DGAT2, SEMA4B, DCBLD2, WFIKKN2, ITGAL, SRL, TNFRSF4, APLP2, ISLR, COL26A1, CRB1, SMOC1, ADAM32, MR1, ENTPD4, HGFAC, B4GALT7, PCSK4, BMP4, TECTA, B4GALT3, TMEM9, ITGA1, GPR137B, EPHA3, NTRK3, SLC7A3, ITGA8, SUMF2, TGFBR3, CDH11	338	3563	18012	0.822606	1	1	100
UP_SEQ_FEATURE	topological domain:Extracellular	31	8.17942	0.98585	DCBLD2, ITGAL, LDLR, ATP6AP2, LHCGR, RNF215, IL17RC, TNFRSF4, SLC35A3, APLP2, MMP24, NRCAM, CRB1, ADAM32, FAS, MR1, TMEM9, ITGA1, NIPA2, GPR137B, ATP11C, NRXN1, EPHA3, NTRK3, PODXL2, SLC7A3, CATSPER3, ITGA8, TGFBR3, SEMA4B, CDH11	338	2256	18012	0.732264	1	1	100
UP_KEYWORDS	Transmembrane helix	91	24.0106	0.996323	LEPROTL1, LDLR, ATP6AP2, GREB1, VKORC1L1, SGPP2, LHCGR, RNF215, IL17RC, ALG9, SLC35A3, MMP24, NRCAM, TMEM175, PEX1, H13, SLC25A24, INSIG1, SLC9B1, CREB3L4, SCN7A, FAS, MTUS1, TOR1AIP2, PGAP2, CLRN1, KCND2, ATG9A, PKN2, ERLIN2, TMEM126A, KTN1, MED14, PIGS, EXD2, NRXN1, SYNJ2BP, GLCE, LHFPL2, PODXL2, 4933434E20RIK, NNT, DGAT2, TLCD1, EMC3, SQLE, CATSPER3, SEMA4B, RNF26, SLC27A5, DCBLD2, ITGAL, NDUF…	369	6938	22680	0.806165	1	0.999997	100
UP_KEYWORDS	Transmembrane	91	24.0106	0.996648	LEPROTL1, LDLR, ATP6AP2, GREB1, VKORC1L1, SGPP2, LHCGR, RNF215, IL17RC, ALG9, SLC35A3, MMP24, NRCAM, TMEM175, PEX1, H13, SLC25A24, INSIG1, SLC9B1, CREB3L4, SCN7A, FAS, MTUS1, TOR1AIP2, PGAP2, CLRN1, KCND2, ATG9A, PKN2, ERLIN2, TMEM126A, KTN1, MED14, PIGS, EXD2, NRXN1, SYNJ2BP, GLCE, LHFPL2, PODXL2, 4933434E20RIK, NNT, DGAT2, TLCD1, EMC3, SQLE, CATSPER3, SEMA4B, RNF26, SLC27A5, DCBLD2, ITGAL, NDUF…	369	6955	22680	0.804194	1	0.999997	100
GOTERM_CC_DIRECT	GO:0016021~integral component of membrane	90	23.7467	0.999951	LEPROTL1, LDLR, ATP6AP2, GREB1, VKORC1L1, SGPP2, LHCGR, RNF215, IL17RC, ALG9, SLC35A3, MMP24, NRCAM, TMEM175, PEX1, H13, SLC25A24, INSIG1, SLC9B1, CREB3L4, FAS, MTUS1, TOR1AIP2, PGAP2, CLRN1, KCND2, ATG9A, VPS45, PKN2, ERLIN2, TMEM126A, KTN1, MED14, PIGS, EXD2, NRXN1, GLCE, LHFPL2, PODXL2, 4933434E20RIK, NNT, DGAT2, TLCD1, EMC3, SQLE, CATSPER3, SEMA4B, RNF26, SLC27A5, DCBLD2, ITGAL, NDUFB6, IFITM…	350	6878	19662	0.735089	1	1	100
Annotation Cluster 44	Enrichment Score: 0.354656125976803
Category	Term	Count	%	PValue	Genes	List Total	Pop Hits	Pop Total	Fold Enrichment	Bonferroni	Benjamini	FDR
UP_KEYWORDS	TPR repeat	5	1.31926	0.206542	P4HA1, SMG7, NAA16, NAA25, PPP5C	369	144	22680	2.13415	1	0.652164	95.3304
INTERPRO	IPR013026:Tetratricopeptide repeat-containing domain	4	1.05541	0.343664	P4HA1, NAA16, NAA25, PPP5C	357	120	20594	1.92288	1	0.99995	99.8441
INTERPRO	IPR011990:Tetratricopeptide-like helical	5	1.31926	0.470047	P4HA1, SMG7, NAA16, NAA25, PPP5C	357	204	20594	1.41388	1	0.999953	99.9942
UP_SEQ_FEATURE	repeat:TPR 1	4	1.05541	0.474179	SMG7, NAA16, NAA25, PPP5C	338	137	18012	1.55591	1	1	99.9964
UP_SEQ_FEATURE	repeat:TPR 2	4	1.05541	0.474179	SMG7, NAA16, NAA25, PPP5C	338	137	18012	1.55591	1	1	99.9964
INTERPRO	IPR019734:Tetratricopeptide repeat	3	0.791557	0.643481	P4HA1, NAA16, PPP5C	357	126	20594	1.37348	1	0.999999	100
UP_SEQ_FEATURE	repeat:TPR 3	3	0.791557	0.681871	NAA16, NAA25, PPP5C	338	125	18012	1.27896	1	1	100
Annotation Cluster 45	Enrichment Score: 0.3522970711302595
Category	Term	Count	%	PValue	Genes	List Total	Pop Hits	Pop Total	Fold Enrichment	Bonferroni	Benjamini	FDR
UP_KEYWORDS	Extracellular matrix	7	1.84697	0.184026	TECTA, BMP4, COL26A1, SMOC1, TGFBR3, VWA1, MMP24	369	235	22680	1.83083	1	0.610744	93.2356
GOTERM_CC_DIRECT	GO:0005578~proteinaceous extracellular matrix	7	1.84697	0.492783	TECTA, BMP4, COL26A1, SMOC1, TGFBR3, VWA1, MMP24	350	316	19662	1.24443	1	0.982363	99.9905
UP_KEYWORDS	Secreted	20	5.27704	0.967328	TECTA, BMP4, WFIKKN2, S100A9, IGFALS, YBX1, EPHA3, MMP24, NRCAM, ISLR, COL26A1, CASP4, PAPPA, SMOC1, TGFBR3, ITIH3, GUCA2A, VWA1, CYB5D2, HGFAC	369	1685	22680	0.729536	1	0.999594	100
Annotation Cluster 46	Enrichment Score: 0.32135124803042336
Category	Term	Count	%	PValue	Genes	List Total	Pop Hits	Pop Total	Fold Enrichment	Bonferroni	Benjamini	FDR
UP_SEQ_FEATURE	nucleotide phosphate-binding region:FAD	3	0.791557	0.302792	SQLE, TXNRD2, CYB5RL	338	59	18012	2.70966	1	0.999999	99.6805
UP_KEYWORDS	FAD	3	0.791557	0.573175	SQLE, TXNRD2, CYB5RL	369	118	22680	1.56263	1	0.912292	99.9987
UP_KEYWORDS	Flavoprotein	3	0.791557	0.625915	SQLE, TXNRD2, CYB5RL	369	130	22680	1.41839	1	0.934656	99.9998
Annotation Cluster 47	Enrichment Score: 0.3176923413758477
Category	Term	Count	%	PValue	Genes	List Total	Pop Hits	Pop Total	Fold Enrichment	Bonferroni	Benjamini	FDR
GOTERM_MF_DIRECT	GO:0008237~metallopeptidase activity	5	1.31926	0.335845	PAPPA, ADAM32, 2010111I01RIK, MYSM1, MMP24	320	160	17446	1.70371	1	0.978969	99.7326
INTERPRO	IPR024079:Metallopeptidase, catalytic domain	3	0.791557	0.501858	PAPPA, ADAM32, MMP24	357	97	20594	1.78411	1	0.999973	99.9977
GOTERM_MF_DIRECT	GO:0004222~metalloendopeptidase activity	3	0.791557	0.661002	PAPPA, ADAM32, MMP24	320	123	17446	1.32973	1	0.999252	100
Annotation Cluster 48	Enrichment Score: 0.3097666159176552
Category	Term	Count	%	PValue	Genes	List Total	Pop Hits	Pop Total	Fold Enrichment	Bonferroni	Benjamini	FDR
UP_KEYWORDS	Cell junction	14	3.69393	0.277741	KAZN, KCND2, PICK1, PKN2, NRXN1, ARHGAP26, DNMBP, MAST2, TRIM9, ANK3, CYFIP1, PARD3B, TRAF4, TES	369	661	22680	1.3018	1	0.736708	98.6556
GOTERM_CC_DIRECT	GO:0030054~cell junction	15	3.95778	0.398729	KAZN, KCND2, PICK1, PKN2, NRXN1, ARHGAP26, DNMBP, DCAF13, MAST2, TRIM9, ANK3, CYFIP1, PARD3B, TRAF4, TES	350	718	19662	1.17362	1	0.963535	99.9034
GOTERM_CC_DIRECT	GO:0045202~synapse	11	2.90237	0.406982	NRCAM, KCND2, TRIM9, ANK3, CRTC1, DLGAP4, PICK1, CYFIP1, SEMA4B, NRXN1, DNMBP	350	505	19662	1.22366	1	0.964506	99.92
UP_KEYWORDS	Synapse	7	1.84697	0.518886	KCND2, TRIM9, ANK3, PICK1, CYFIP1, NRXN1, DNMBP	369	357	22680	1.20516	1	0.884311	99.9938
GOTERM_CC_DIRECT	GO:0045211~postsynaptic membrane	4	1.05541	0.75732	KCND2, ANK3, PICK1, SEMA4B	350	222	19662	1.0122	1	0.998759	100
UP_KEYWORDS	Postsynaptic cell membrane	3	0.791557	0.78191	KCND2, ANK3, PICK1	369	176	22680	1.04767	1	0.981508	100
Annotation Cluster 49	Enrichment Score: 0.3063262480754261
Category	Term	Count	%	PValue	Genes	List Total	Pop Hits	Pop Total	Fold Enrichment	Bonferroni	Benjamini	FDR
UP_KEYWORDS	RNA-binding	13	3.43008	0.273105	KHDRBS1, SON, FIP1L1, SURF6, TIA1, HNRNPD, RBMS3, RC3H2, CELF1, RBM10, HNRNPDL, YBX1, ADAR	369	601	22680	1.32949	1	0.734859	98.5368
UP_KEYWORDS	mRNA processing	7	1.84697	0.385124	KHDRBS1, SRPK2, SON, FIP1L1, CELF1, YBX1, ADAR	369	307	22680	1.40145	1	0.805725	99.8405
GOTERM_BP_DIRECT	GO:0006397~mRNA processing	7	1.84697	0.515319	KHDRBS1, SRPK2, SON, FIP1L1, CELF1, YBX1, ADAR	325	322	18082	1.2095	1	0.999967	99.9994
GOTERM_MF_DIRECT	GO:0003723~RNA binding	15	3.95778	0.567277	KHDRBS1, FIP1L1, PCID2, SURF6, HNRNPDL, YBX1, SON, TIA1, HNRNPD, RC3H2, RBMS3, CELF1, RBM10, ADAR, PPP5C	320	780	17446	1.04844	1	0.997191	99.9995
GOTERM_BP_DIRECT	GO:0008380~RNA splicing	5	1.31926	0.629838	SRPK2, SON, CELF1, RBM10, YBX1	325	241	18082	1.15429	1	0.999993	100
UP_KEYWORDS	mRNA splicing	4	1.05541	0.749915	SRPK2, SON, CELF1, YBX1	369	240	22680	1.02439	1	0.976138	100
Annotation Cluster 50	Enrichment Score: 0.3042102077783522
Category	Term	Count	%	PValue	Genes	List Total	Pop Hits	Pop Total	Fold Enrichment	Bonferroni	Benjamini	FDR
UP_SEQ_FEATURE	domain:KRAB	3	0.791557	0.233309	ZFP551, ZFP30, ZFP583	338	49	18012	3.26265	1	0.999997	98.5487
UP_SEQ_FEATURE	zinc finger region:C2H2-type 3	7	1.84697	0.356988	ZFP551, OSR2, ZFP30, GLIS1, ADNP, SP5, ZFP583	338	261	18012	1.42923	1	0.999999	99.912
UP_SEQ_FEATURE	zinc finger region:C2H2-type 12	3	0.791557	0.364404	ZFP551, ZFP30, ZFP583	338	68	18012	2.35103	1	0.999999	99.9268
UP_SEQ_FEATURE	zinc finger region:C2H2-type 11	3	0.791557	0.410873	ZFP551, ZFP30, ZFP583	338	75	18012	2.1316	1	0.999999	99.9782
UP_SEQ_FEATURE	zinc finger region:C2H2-type 10	3	0.791557	0.504276	ZFP551, ZFP30, ZFP583	338	90	18012	1.77633	1	1	99.9986
UP_SEQ_FEATURE	zinc finger region:C2H2-type 1	6	1.58311	0.541661	ZFP551, OSR2, ZFP30, GLIS1, SP5, ZFP583	338	263	18012	1.21574	1	1	99.9996
UP_SEQ_FEATURE	zinc finger region:C2H2-type 2	6	1.58311	0.564993	ZFP551, OSR2, ZFP30, ADNP, SP5, ZFP583	338	268	18012	1.19306	1	1	99.9998
UP_SEQ_FEATURE	zinc finger region:C2H2-type 9	3	0.791557	0.566418	ZFP551, ZFP30, ZFP583	338	101	18012	1.58287	1	1	99.9998
UP_SEQ_FEATURE	zinc finger region:C2H2-type 4	5	1.31926	0.573992	ZFP551, OSR2, ZFP30, GLIS1, ZFP583	338	215	18012	1.2393	1	1	99.9999
UP_SEQ_FEATURE	zinc finger region:C2H2-type 8	3	0.791557	0.655584	ZFP551, ZFP30, ZFP583	338	119	18012	1.34344	1	1	100
UP_SEQ_FEATURE	zinc finger region:C2H2-type 7	3	0.791557	0.69847	ZFP551, ZFP30, ZFP583	338	129	18012	1.2393	1	1	100
UP_SEQ_FEATURE	zinc finger region:C2H2-type 6	3	0.791557	0.780447	ZFP551, ZFP30, ZFP583	338	152	18012	1.05178	1	1	100
Annotation Cluster 51	Enrichment Score: 0.3037494438124691
Category	Term	Count	%	PValue	Genes	List Total	Pop Hits	Pop Total	Fold Enrichment	Bonferroni	Benjamini	FDR
UP_KEYWORDS	Developmental protein	18	4.74934	0.419633	PHOX2A, BMP4, FMNL3, AGFG1, HEMGN, NTRK3, ZFP568, NOSIP, CATSPER3, GPX4, ITGA8, SMOC1, NUMB, SEMA4B, CYFIP1, CREB3L4, CDK20, TRAF4	369	976	22680	1.13355	1	0.819292	99.9258
UP_KEYWORDS	Differentiation	12	3.16623	0.469604	NTRK3, BMP4, SRPK2, AGFG1, CATSPER3, ITGA8, SMOC1, CYFIP1, SEMA4B, CDK6, CREB3L4, HEMGN	369	646	22680	1.14174	1	0.854803	99.9775
GOTERM_BP_DIRECT	GO:0030154~cell differentiation	15	3.95778	0.536251	BMP4, SRPK2, AGFG1, CDK6, HEMGN, NTRK3, HIF1A, OSR2, UHRF2, CATSPER3, ITGA8, SMOC1, SEMA4B, CYFIP1, CREB3L4	325	780	18082	1.06994	1	0.999972	99.9997
GOTERM_BP_DIRECT	GO:0007275~multicellular organism development	19	5.01319	0.576811	PHOX2A, BMP4, FMNL3, AGFG1, PICK1, TNFRSF4, HEMGN, NTRK3, NOSIP, CATSPER3, GPX4, ITGA8, SMOC1, NUMB, SEMA4B, CYFIP1, CREB3L4, CDK20, TRAF4	325	1029	18082	1.02731	1	0.999981	99.9999
Annotation Cluster 52	Enrichment Score: 0.29892439097066165
Category	Term	Count	%	PValue	Genes	List Total	Pop Hits	Pop Total	Fold Enrichment	Bonferroni	Benjamini	FDR
INTERPRO	IPR019787:Zinc finger, PHD-finger	3	0.791557	0.385364	UHRF2, KDM5B, PHF8	357	77	20594	2.24752	1	0.999954	99.9431
INTERPRO	IPR001965:Zinc finger, PHD-type	3	0.791557	0.468364	UHRF2, KDM5B, PHF8	357	91	20594	1.90175	1	0.999959	99.9939
SMART	SM00249:PHD	3	0.791557	0.515893	UHRF2, KDM5B, PHF8	198	91	10425	1.73576	1	0.999767	99.9884
INTERPRO	IPR011011:Zinc finger, FYVE/PHD-type	3	0.791557	0.684365	UHRF2, KDM5B, PHF8	357	136	20594	1.27249	1	0.999999	100
Annotation Cluster 53	Enrichment Score: 0.2721056723614136
Category	Term	Count	%	PValue	Genes	List Total	Pop Hits	Pop Total	Fold Enrichment	Bonferroni	Benjamini	FDR
UP_SEQ_FEATURE	domain:EGF-like 3	3	0.791557	0.350863	CRB1, LDLR, NRXN1	338	66	18012	2.42227	1	0.999999	99.8976
UP_SEQ_FEATURE	domain:EGF-like 2	3	0.791557	0.468041	CRB1, NRXN1, HGFAC	338	84	18012	1.90321	1	1	99.9957
UP_KEYWORDS	EGF-like domain	5	1.31926	0.493951	CRB1, LDLR, ADAM32, NRXN1, HGFAC	369	224	22680	1.37195	1	0.868537	99.9879
INTERPRO	IPR000152:EGF-type aspartate/asparagine hydroxylation site	3	0.791557	0.507307	CRB1, LDLR, NRXN1	357	98	20594	1.76591	1	0.999972	99.9981
INTERPRO	IPR000742:Epidermal growth factor-like domain	5	1.31926	0.588257	CRB1, LDLR, ADAM32, NRXN1, HGFAC	357	237	20594	1.21701	1	0.999995	99.9999
UP_SEQ_FEATURE	domain:EGF-like 1	3	0.791557	0.617883	LDLR, NRXN1, HGFAC	338	111	18012	1.44027	1	1	100
INTERPRO	IPR013032:EGF-like, conserved site	4	1.05541	0.664964	CRB1, LDLR, ADAM32, HGFAC	357	197	20594	1.17129	1	0.999999	100
SMART	SM00181:EGF	4	1.05541	0.669124	CRB1, LDLR, NRXN1, HGFAC	198	181	10425	1.16357	1	0.999989	99.9999
Annotation Cluster 54	Enrichment Score: 0.26541426145133606
Category	Term	Count	%	PValue	Genes	List Total	Pop Hits	Pop Total	Fold Enrichment	Bonferroni	Benjamini	FDR
UP_KEYWORDS	Leucine-rich repeat	7	1.84697	0.28962	NTRK3, ZYG11B, ISLR, LHCGR, IGFALS, LRRC23, ZER1	369	275	22680	1.56452	1	0.749043	98.9207
INTERPRO	IPR000483:Cysteine-rich flanking region, C-terminal	3	0.791557	0.37921	NTRK3, ISLR, IGFALS	357	76	20594	2.27709	1	0.999956	99.9337
UP_SEQ_FEATURE	repeat:LRR 1	7	1.84697	0.399201	NTRK3, ZYG11B, ISLR, LHCGR, IGFALS, LRRC23, ZER1	338	274	18012	1.36142	1	1	99.9702
UP_SEQ_FEATURE	repeat:LRR 2	7	1.84697	0.399201	NTRK3, ZYG11B, ISLR, LHCGR, IGFALS, LRRC23, ZER1	338	274	18012	1.36142	1	1	99.9702
SMART	SM00082:LRRCT	3	0.791557	0.415978	NTRK3, ISLR, IGFALS	198	75	10425	2.10606	1	0.999113	99.8792
UP_SEQ_FEATURE	repeat:LRR 3	6	1.58311	0.504244	ZYG11B, ISLR, LHCGR, IGFALS, LRRC23, ZER1	338	253	18012	1.26379	1	1	99.9986
INTERPRO	IPR001611:Leucine-rich repeat	5	1.31926	0.65762	NTRK3, ZYG11B, ISLR, IGFALS, LRRC23	357	259	20594	1.11363	1	0.999999	100
UP_SEQ_FEATURE	repeat:LRR 4	4	1.05541	0.802876	ISLR, LHCGR, IGFALS, LRRC23	338	228	18012	0.934911	1	1	100
INTERPRO	IPR003591:Leucine-rich repeat, typical subtype	3	0.791557	0.808423	ISLR, IGFALS, LRRC23	357	175	20594	0.988908	1	1	100
SMART	SM00369:LRR_TYP	3	0.791557	0.847239	ISLR, IGFALS, LRRC23	198	175	10425	0.902597	1	1	100
UP_SEQ_FEATURE	repeat:LRR 5	3	0.791557	0.906512	ISLR, IGFALS, LRRC23	338	210	18012	0.761285	1	1	100
Annotation Cluster 55	Enrichment Score: 0.24949532488054568
Category	Term	Count	%	PValue	Genes	List Total	Pop Hits	Pop Total	Fold Enrichment	Bonferroni	Benjamini	FDR
UP_KEYWORDS	ANK repeat	6	1.58311	0.344975	ANKRD13D, CAMTA1, ANK3, DGKZ, DZANK1, AGAP1	369	240	22680	1.53659	1	0.79308	99.6314
INTERPRO	IPR020683:Ankyrin repeat-containing domain	6	1.58311	0.406916	ANKRD13D, CAMTA1, ANK3, DGKZ, DZANK1, AGAP1	357	242	20594	1.43024	1	0.999963	99.9671
INTERPRO	IPR002110:Ankyrin repeat	5	1.31926	0.571401	ANKRD13D, CAMTA1, ANK3, DGKZ, AGAP1	357	232	20594	1.24324	1	0.999994	99.9998
UP_SEQ_FEATURE	repeat:ANK 1	4	1.05541	0.703393	CAMTA1, DGKZ, DZANK1, AGAP1	338	193	18012	1.10445	1	1	100
UP_SEQ_FEATURE	repeat:ANK 2	4	1.05541	0.703393	CAMTA1, DGKZ, DZANK1, AGAP1	338	193	18012	1.10445	1	1	100
SMART	SM00248:ANK	4	1.05541	0.802414	ANKRD13D, ANK3, DGKZ, AGAP1	198	225	10425	0.936027	1	1	100
Annotation Cluster 56	Enrichment Score: 0.24330209256140975
Category	Term	Count	%	PValue	Genes	List Total	Pop Hits	Pop Total	Fold Enrichment	Bonferroni	Benjamini	FDR
UP_KEYWORDS	Innate immunity	6	1.58311	0.353139	POLR3H, CASP4, IFITM1, S100A9, MR1, ADAR	369	241	22680	1.53021	1	0.798317	99.6878
UP_KEYWORDS	Antiviral defense	3	0.791557	0.484394	POLR3H, IFITM1, ADAR	369	100	22680	1.8439	1	0.863889	99.9845
GOTERM_BP_DIRECT	GO:0045087~innate immune response	8	2.11082	0.578336	POLR3H, ATG9A, CASP4, IFITM1, IPO7, S100A9, MR1, ADAR	325	400	18082	1.11274	1	0.99998	99.9999
UP_KEYWORDS	Immunity	7	1.84697	0.635643	POLR3H, CASP4, IFITM1, S100A9, TFE3, MR1, ADAR	369	401	22680	1.07293	1	0.937589	99.9998
GOTERM_BP_DIRECT	GO:0002376~immune system process	7	1.84697	0.686295	POLR3H, CASP4, IFITM1, S100A9, TFE3, MR1, ADAR	325	383	18082	1.01686	1	0.999998	100
GOTERM_BP_DIRECT	GO:0051607~defense response to virus	3	0.791557	0.803782	POLR3H, IFITM1, ADAR	325	167	18082	0.999466	1	1	100
Annotation Cluster 57	Enrichment Score: 0.17860522807321694
Category	Term	Count	%	PValue	Genes	List Total	Pop Hits	Pop Total	Fold Enrichment	Bonferroni	Benjamini	FDR
UP_KEYWORDS	Calcium transport	3	0.791557	0.44691	CATSPER3, SELK, CACNB2	369	93	22680	1.98269	1	0.841466	99.9608
GOTERM_BP_DIRECT	GO:0006816~calcium ion transport	3	0.791557	0.722078	CATSPER3, SELK, CACNB2	325	141	18082	1.18376	1	0.999999	100
GOTERM_BP_DIRECT	GO:0006811~ion transport	8	2.11082	0.90236	TMEM175, ATP5E, KCND2, CATSPER3, SELK, CACNB2, ATP5L, NIPA2	325	584	18082	0.76215	1	1	100
Annotation Cluster 58	Enrichment Score: 0.17548640475495897
Category	Term	Count	%	PValue	Genes	List Total	Pop Hits	Pop Total	Fold Enrichment	Bonferroni	Benjamini	FDR
UP_KEYWORDS	Voltage-gated channel	4	1.05541	0.379687	KCND2, CATSPER3, CACNB2, SCN7A	369	136	22680	1.80775	1	0.807578	99.8208
INTERPRO	IPR005821:Ion transport domain	3	0.791557	0.554569	KCND2, CATSPER3, SCN7A	357	107	20594	1.61737	1	0.999992	99.9996
GOTERM_BP_DIRECT	GO:0034765~regulation of ion transmembrane transport	3	0.791557	0.699566	KCND2, CATSPER3, CACNB2	325	135	18082	1.23638	1	0.999999	100
GOTERM_MF_DIRECT	GO:0005244~voltage-gated ion channel activity	3	0.791557	0.706327	KCND2, CATSPER3, CACNB2	320	134	17446	1.22057	1	0.999647	100
UP_KEYWORDS	Ion transport	9	2.37467	0.789636	TMEM175, ATP5E, KCND2, CATSPER3, SELK, CACNB2, ATP5L, NIPA2, SCN7A	369	619	22680	0.893652	1	0.982533	100
UP_KEYWORDS	Ion channel	5	1.31926	0.797211	TMEM175, KCND2, CATSPER3, CACNB2, SCN7A	369	336	22680	0.914634	1	0.982889	100
GOTERM_BP_DIRECT	GO:0006811~ion transport	8	2.11082	0.90236	TMEM175, ATP5E, KCND2, CATSPER3, SELK, CACNB2, ATP5L, NIPA2	325	584	18082	0.76215	1	1	100
Annotation Cluster 59	Enrichment Score: 0.11111550239573316
Category	Term	Count	%	PValue	Genes	List Total	Pop Hits	Pop Total	Fold Enrichment	Bonferroni	Benjamini	FDR
INTERPRO	IPR013098:Immunoglobulin I-set	5	1.31926	0.250007	NTRK3, NRCAM, ISLR, WFIKKN2, TRIO	357	147	20594	1.96212	1	0.999801	98.7918
INTERPRO	IPR003598:Immunoglobulin subtype 2	4	1.05541	0.791797	NRCAM, ISLR, WFIKKN2, TRIO	357	242	20594	0.953492	1	1	100
UP_KEYWORDS	Immunoglobulin domain	7	1.84697	0.795401	NTRK3, NRCAM, ISLR, WFIKKN2, TRIO, SEMA4B, MR1	369	481	22680	0.894478	1	0.983129	100
SMART	SM00408:IGc2	4	1.05541	0.840341	NRCAM, ISLR, WFIKKN2, TRIO	198	242	10425	0.870273	1	1	100
INTERPRO	IPR013783:Immunoglobulin-like fold	12	3.16623	0.98456	NTRK3, NRCAM, ISLR, WFIKKN2, FSD2, CAMTA1, TRIM3, TRIM9, TRIO, MR1, VWA1, EPHA3	357	1099	20594	0.629877	1	1	100
INTERPRO	IPR003599:Immunoglobulin subtype	4	1.05541	0.994274	NTRK3, NRCAM, WFIKKN2, TRIO	357	518	20594	0.445454	1	1	100
SMART	SM00409:IG	4	1.05541	0.997377	NTRK3, NRCAM, WFIKKN2, TRIO	198	518	10425	0.406575	1	1	100
INTERPRO	IPR007110:Immunoglobulin-like domain	6	1.58311	0.999679	NTRK3, NRCAM, ISLR, WFIKKN2, TRIO, MR1	357	920	20594	0.376215	1	1	100
Annotation Cluster 60	Enrichment Score: 0.07331949992631114
Category	Term	Count	%	PValue	Genes	List Total	Pop Hits	Pop Total	Fold Enrichment	Bonferroni	Benjamini	FDR
INTERPRO	IPR017986:WD40-repeat-containing domain	7	1.84697	0.43856	DCAF13, 3110002H16RIK, SON, WDR13, NUP155, WDR34, ARHGEF10L	357	307	20594	1.31532	1	0.999965	99.9858
INTERPRO	IPR015943:WD40/YVTN repeat-like-containing domain	6	1.58311	0.702656	DCAF13, WDR13, SEMA4B, SELENBP2, WDR34, ARHGEF10L	357	340	20594	1.01799	1	1	100
UP_SEQ_FEATURE	repeat:WD 5	3	0.791557	0.907927	DCAF13, WDR13, WDR34	338	211	18012	0.757677	1	1	100
UP_KEYWORDS	WD repeat	3	0.791557	0.921882	DCAF13, WDR13, WDR34	369	256	22680	0.720274	1	0.997552	100
UP_SEQ_FEATURE	repeat:WD 4	3	0.791557	0.931287	DCAF13, WDR13, WDR34	338	230	18012	0.695086	1	1	100
INTERPRO	IPR001680:WD40 repeat	3	0.791557	0.943732	DCAF13, WDR13, WDR34	357	263	20594	0.658018	1	1	100
UP_SEQ_FEATURE	repeat:WD 3	3	0.791557	0.943917	DCAF13, WDR13, WDR34	338	243	18012	0.657901	1	1	100
UP_SEQ_FEATURE	repeat:WD 2	3	0.791557	0.948161	DCAF13, WDR13, WDR34	338	248	18012	0.644636	1	1	100
UP_SEQ_FEATURE	repeat:WD 1	3	0.791557	0.948161	DCAF13, WDR13, WDR34	338	248	18012	0.644636	1	1	100
SMART	SM00320:WD40	3	0.791557	0.960897	DCAF13, WDR13, WDR34	198	262	10425	0.60288	1	1	100
Annotation Cluster 61	Enrichment Score: 0.04945451448510949
Category	Term	Count	%	PValue	Genes	List Total	Pop Hits	Pop Total	Fold Enrichment	Bonferroni	Benjamini	FDR
GOTERM_MF_DIRECT	GO:0005525~GTP binding	6	1.58311	0.832826	RHOJ, SUCLG1, EIF5, SRL, OLA1, AGAP1	320	383	17446	0.85408	1	0.999963	100
UP_KEYWORDS	GTP-binding	4	1.05541	0.907843	RHOJ, SUCLG1, EIF5, AGAP1	369	332	22680	0.740523	1	0.996553	100
UP_SEQ_FEATURE	nucleotide phosphate-binding region:GTP	4	1.05541	0.939878	RHOJ, EIF5, 1700017B05RIK, AGAP1	338	319	18012	0.668212	1	1	100
Annotation Cluster 62	Enrichment Score: 0.047750814257517614
Category	Term	Count	%	PValue	Genes	List Total	Pop Hits	Pop Total	Fold Enrichment	Bonferroni	Benjamini	FDR
UP_SEQ_FEATURE	topological domain:Cytoplasmic	52	13.7203	0.68984	LDLR, ATP6AP2, LHCGR, RNF215, IL17RC, ALG9, SLC35A3, MMP24, NRCAM, H13, INSIG1, CREB3L4, FAS, KCND2, KTN1, ERLIN2, PIGS, SYNJ2BP, NRXN1, GLCE, PODXL2, NNT, CATSPER3, SEMA4B, SLC27A5, DCBLD2, ITGAL, SEC62, TNFRSF4, APLP2, ACSL1, CRB1, ADAM32, MR1, ENTPD4, B4GALT7, B4GALT3, RRBP1, FADS1, TMEM9, ITGA1, NIPA2, GPR137B, ATP11C, CPT1A, EPHA3, NTRK3, RDH11, SLC7A3, ITGA8, TGFBR3, CDH11	338	2880	18012	0.962179	1	1	100
UP_KEYWORDS	Glycoprotein	58	15.3034	0.774125	METAP2, LDLR, LHCGR, PDIA4, RNF215, IL17RC, ALG9, NRCAM, H13, PAPPA, P4HA1, CREB3L4, ITIH3, FAS, VWA1, TOR1AIP2, CLRN1, ATG9A, ERLIN2, IGFALS, KTN1, PIGS, NRXN1, PODXL2, SEMA4B, DCBLD2, WFIKKN2, ITGAL, AGFG1, SRL, TNFRSF4, APLP2, ISLR, COL26A1, ACSL1, CRB1, SMOC1, ADAM32, MR1, ENTPD4, HGFAC, B4GALT7, PCSK4, BMP4, TECTA, B4GALT3, TMEM9, HIST1H2BG, ITGA1, GPR137B, NUP155, EPHA3, NTRK3, SLC7A3, ITGA…	369	3815	22680	0.934437	1	0.980453	100
UP_KEYWORDS	Disulfide bond	46	12.1372	0.826968	DCBLD2, WFIKKN2, ITGAL, CMC1, LDLR, VKORC1L1, FAM69A, LHCGR, PDIA4, HEXDC, TNFRSF4, MMP24, ISLR, NRCAM, UBE2D3, COL26A1, CRB1, PAPPA, SMOC1, ADAM32, ENTPD4, GUCA2A, FAS, MR1, VWA1, 1810009J06RIK, HGFAC, BMP4, TECTA, B4GALT3, ITGA1, TRIO, NRXN1, NUP155, SOD1, NTRK3, PODXL2, TXNDC11, UHRF2, PRKAR1B, ITGA8, SUMF2, ABAT, TXNRD2, SEMA4B, TGFBR3	369	3124	22680	0.905031	1	0.987157	100
UP_SEQ_FEATURE	glycosylation site:N-linked (GlcNAc...)	55	14.5119	0.967964	LDLR, LHCGR, RNF215, PDIA4, IL17RC, ALG9, SLC35A3, NRCAM, H13, PAPPA, P4HA1, CREB3L4, ITIH3, FAS, VWA1, TOR1AIP2, CLRN1, IGFALS, KTN1, TMEM126A, ERLIN2, PIGS, NRXN1, PODXL2, DGAT2, SEMA4B, DCBLD2, WFIKKN2, ITGAL, SRL, TNFRSF4, APLP2, ISLR, COL26A1, CRB1, SMOC1, ADAM32, MR1, ENTPD4, HGFAC, B4GALT7, PCSK4, BMP4, TECTA, B4GALT3, TMEM9, ITGA1, GPR137B, EPHA3, NTRK3, SLC7A3, ITGA8, SUMF2, TGFBR3, CDH11	338	3563	18012	0.822606	1	1	100
UP_SEQ_FEATURE	topological domain:Extracellular	31	8.17942	0.98585	DCBLD2, ITGAL, LDLR, ATP6AP2, LHCGR, RNF215, IL17RC, TNFRSF4, SLC35A3, APLP2, MMP24, NRCAM, CRB1, ADAM32, FAS, MR1, TMEM9, ITGA1, NIPA2, GPR137B, ATP11C, NRXN1, EPHA3, NTRK3, PODXL2, SLC7A3, CATSPER3, ITGA8, TGFBR3, SEMA4B, CDH11	338	2256	18012	0.732264	1	1	100
UP_SEQ_FEATURE	signal peptide	44	11.6095	0.991661	DCBLD2, WFIKKN2, ITGAL, LDLR, ATP6AP2, LHCGR, SRL, RETNLG, PDIA4, IL17RC, TNFRSF4, APLP2, MMP24, NRCAM, ISLR, COL26A1, CRB1, PAPPA, P4HA1, SMOC1, ADAM32, ITIH3, FAS, MR1, GUCA2A, VWA1, HGFAC, PCSK4, BMP4, TECTA, TMEM9, ITGA1, IGFALS, NRXN1, SELT, EPHA3, NTRK3, PODXL2, TLCD1, ITGA8, SUMF2, SEMA4B, TGFBR3, CDH11	338	3124	18012	0.750563	1	1	100
UP_SEQ_FEATURE	disulfide bond	33	8.70712	0.994853	DCBLD2, WFIKKN2, ITGAL, LDLR, LHCGR, PDIA4, TNFRSF4, MMP24, ISLR, NRCAM, COL26A1, CRB1, PAPPA, SMOC1, ADAM32, GUCA2A, FAS, MR1, VWA1, HGFAC, BMP4, B4GALT3, ITGA1, TRIO, NRXN1, SOD1, NTRK3, TXNDC11, PRKAR1B, ITGA8, SUMF2, SEMA4B, TXNRD2	338	2510	18012	0.700625	1	1	100
UP_KEYWORDS	Signal	54	14.248	0.998052	LDLR, ATP6AP2, LHCGR, RETNLG, RNF215, PDIA4, IL17RC, MMP24, NRCAM, PAPPA, P4HA1, GPX4, ITIH3, FAS, GUCA2A, VWA1, CLRN1, IGFALS, ERLIN2, NRXN1, PODXL2, TLCD1, SEMA4B, EP400, SLC27A5, DCBLD2, ITGAL, WFIKKN2, PPP4R1, SRL, TNFRSF4, APLP2, ISLR, COL26A1, CRB1, SMOC1, ADAM32, MR1, HGFAC, PCSK4, BMP4, TECTA, TMEM9, ITGA1, SELT, EPHA3, NTRK3, RDH11, DNAJB9, ITGA8, SUMF2, TGFBR3, CYB5D2, CDH11	369	4543	22680	0.73058	1	0.999999	100

[truncated: 30 more sheets: magenta1, magenta2, magenta4, mediumorchid, mediumorchid4, mediumpurple, mediumpurple2, mediumpurple4, mistyrose, mistyrose4, moccasin, navajowhite1, navajowhite3, paleturquoise4, palevioletred1, palevioletred2, pink2, plum3, royalblue, royalblue2 …]
